# Supplementary material for: S-phase PARylation of microprotein RSMC enhances the function of Sororin in sister chromatid cohesion
Source: EMBO J. 2025 Nov 19;45(1):278–309. doi: 10.1038/s44318-025-00641-8 (PMC12759081; doi:10.1038/s44318-025-00641-8)
Supplement: Supplementary file 2 — Source data Fig. 1 [file 44318_2025_641_MOESM2_ESM.zip › EMBOJ-2025-120713R_SourceDataForFigure1/EMBOJ-2025-120713R_SourceDataForFigure1A/IP-MS.xlsx]

## Sheet: Sheet3
			IP-MS 1							IP-MS 2
Protein	mean Num. of matches	Database	Score	Mass	Num. of matches	Num. of significant matches	Num. of sequences	Num. of significant sequences	emPAI	Score	Mass	Num. of matches	Num. of significant matches	Num. of sequences	Num. of significant sequences	emPAI
Sororin	461.5	Uniprot_human	3743	27755	244	157	30	26	80.07	22605	27755	766	766	28	28	81.51
SMC1A	11.5	Uniprot_human	264	143771	27	16	23	14	0.56	305	141399	7	7	7	7	0.24
SMC3	7	Uniprot_human	297	141853	24	13	22	13	0.48	26	141853	1	1	1	1	0.03
Rad21	4	Uniprot_human	135	71930	10	6	9	6	0.42	61	71930	2	2	2	2	0.13
STAG2	2.5	Uniprot_human	113	142433	10	5	9	5	0.16			0	0	0	0
C11ORF98	1.5	Uniprot_human	73	14225	2	2	2	2	0.79	30	14225	1	1	1	1	0.34
