# Supplementary material for: S-phase PARylation of microprotein RSMC enhances the function of Sororin in sister chromatid cohesion
Source: EMBO J. 2025 Nov 19;45(1):278–309. doi: 10.1038/s44318-025-00641-8 (PMC12759081; doi:10.1038/s44318-025-00641-8)
Supplement: Supplementary file 2 — Source data Fig. 1 [file 44318_2025_641_MOESM2_ESM.zip › EMBOJ-2025-120713R_SourceDataForFigure1/EMBOJ-2025-120713R_SourceDataForFigure1A/IP-MS1/IP-MS1 Flag-sororin.xlsx]

## Sheet: 2017.9.28质谱 FLAG-sororin
Family	Member	Database	Accession	Score	Mass	Num. of matches	Num. of significant matches	Num. of sequences	Num. of significant sequences	emPAI	Description
1	1	Uniprot_human	A0A0G2JIW1	5389	70351	217	170	41	35	10.16	tr|A0A0G2JIW1|A0A0G2JIW1_HUMAN Heat shock 70 kDa protein 1B OS=Homo sapiens GN=HSPA1B PE=1 SV=1
1	2	Uniprot_human	P11142	3507	71082	159	117	37	31	8.69	sp|P11142|HSP7C_HUMAN Heat shock cognate 71 kDa protein OS=Homo sapiens GN=HSPA8 PE=1 SV=1
1	3	Uniprot_human	P11021	2108	72402	74	64	28	24	3.6	sp|P11021|GRP78_HUMAN 78 kDa glucose-regulated protein OS=Homo sapiens GN=HSPA5 PE=1 SV=2
1	4	Uniprot_human	P34931	2078	70730	89	65	19	14	1.61	sp|P34931|HS71L_HUMAN Heat shock 70 kDa protein 1-like OS=Homo sapiens GN=HSPA1L PE=1 SV=2
1	5	Uniprot_human	E9PN89	1903	34854	87	65	20	19	15.18	tr|E9PN89|E9PN89_HUMAN Heat shock cognate 71 kDa protein (Fragment) OS=Homo sapiens GN=HSPA8 PE=1 SV=1
1	6	Uniprot_human	E9PK54	1762	20000	75	60	13	13	34.08	tr|E9PK54|E9PK54_HUMAN Heat shock cognate 71 kDa protein (Fragment) OS=Homo sapiens GN=HSPA8 PE=1 SV=6
1	7	Uniprot_human	P17066	820	71440	38	27	13	10	0.81	sp|P17066|HSP76_HUMAN Heat shock 70 kDa protein 6 OS=Homo sapiens GN=HSPA6 PE=1 SV=2
2	1	Uniprot_human	P04264	5141	66170	194	145	48	44	23.7	sp|P04264|K2C1_HUMAN Keratin, type II cytoskeletal 1 OS=Homo sapiens GN=KRT1 PE=1 SV=6
2	2	contaminants	P35908	2489	66110	104	85	42	37	11.2	SWISS-PROT:P35908 Tax_Id=9606 Gene_Symbol=KRT2 Keratin, type II cytoskeletal 2 epidermal
2	3	Uniprot_human	P35908	2428	65678	103	84	42	37	11.41	sp|P35908|K22E_HUMAN Keratin, type II cytoskeletal 2 epidermal OS=Homo sapiens GN=KRT2 PE=1 SV=2
2	4	contaminants	P05787	2229	53671	98	80	31	29	17.5	SWISS-PROT:P05787 Tax_Id=9606 Gene_Symbol=KRT8 Keratin, type II cytoskeletal 8
2	5	contaminants	P08729	1087	51443	40	32	10	5	0.51	SWISS-PROT:P08729 Tax_Id=9606 Gene_Symbol=KRT7 Keratin, type II cytoskeletal 7
2	6	contaminants	P13647	759	62568	55	43	27	23	4.44	SWISS-PROT:P13647 Tax_Id=9606 Gene_Symbol=KRT5 Keratin, type II cytoskeletal 5
2	7	Uniprot_human	P08670	684	53676	30	23	20	16	3.14	sp|P08670|VIME_HUMAN Vimentin OS=Homo sapiens GN=VIM PE=1 SV=4
2	8	contaminants	P48668	580	60273	45	31	19	15	1.87	SWISS-PROT:P48668 Tax_Id=9606 Gene_Symbol=KRT6C Keratin, type II cytoskeletal 6C
2	9	contaminants	P02538	566	60293	45	31	19	15	1.87	SWISS-PROT:P02538 Tax_Id=9606 Gene_Symbol=KRT6A Keratin, type II cytoskeletal 6A
2	10	contaminants	Q7Z794	243	62050	22	13	7	6	0.51	SWISS-PROT:Q7Z794 Tax_Id=9606 Gene_Symbol=KRT77 Keratin 77
2	11	contaminants	Q8VED5	234	57802	21	15	8	8	0.8	TREMBL:Q8VED5 Tax_Id=10090 Gene_Symbol=Krt79 Keratin 79
2	12	contaminants	Q32MB2	102	59457	20	7	9	4	0.33	TREMBL:Q32MB2;Q86Y46 Tax_Id=9606 Gene_Symbol=KRT73 Keratin-73
2	13	contaminants	Q7RTT2	60	57728	4	2	4	2	0.16	TREMBL:Q7RTT2 Tax_Id=9606 Gene_Symbol=KRT78 Keratin-78
2	14	Uniprot_human	P07196	33	61536	3	2	2	2	0.15	sp|P07196|NFL_HUMAN Neurofilament light polypeptide OS=Homo sapiens GN=NEFL PE=1 SV=3
3	1	Uniprot_human	P78527	3807	473749	209	151	141	107	1.77	sp|P78527|PRKDC_HUMAN DNA-dependent protein kinase catalytic subunit OS=Homo sapiens GN=PRKDC PE=1 SV=3
4	1	Uniprot_human	Q96FF9	3743	27755	244	157	30	26	80.07	sp|Q96FF9|CDCA5_HUMAN Sororin OS=Homo sapiens GN=CDCA5 PE=1 SV=1
5	1	Uniprot_human	P60709	3418	42052	190	142	23	19	15.67	sp|P60709|ACTB_HUMAN Actin, cytoplasmic 1 OS=Homo sapiens GN=ACTB PE=1 SV=1
5	2	Uniprot_human	P68032	2137	42334	138	106	15	12	4.47	sp|P68032|ACTC_HUMAN Actin, alpha cardiac muscle 1 OS=Homo sapiens GN=ACTC1 PE=1 SV=1
5	3	Uniprot_human	Q9BYX7	1701	42331	81	68	5	4	0.49	sp|Q9BYX7|ACTBM_HUMAN Putative beta-actin-like protein 3 OS=Homo sapiens GN=POTEKP PE=5 SV=1
6	1	contaminants	P13645	3025	59703	98	74	37	30	9.41	SWISS-PROT:P13645 Tax_Id=9606 Gene_Symbol=KRT10 Keratin, type I cytoskeletal 10
6	2	contaminants	P02533	714	51875	36	23	23	14	2.7	SWISS-PROT:P02533 Tax_Id=9606 Gene_Symbol=KRT14 Keratin, type I cytoskeletal 14
6	3	Uniprot_human	P05783	573	48029	37	27	23	19	5.94	sp|P05783|K1C18_HUMAN Keratin, type I cytoskeletal 18 OS=Homo sapiens GN=KRT18 PE=1 SV=2
6	4	contaminants	P08727	479	44065	37	24	24	18	5.19	SWISS-PROT:P08727 Tax_Id=9606 Gene_Symbol=KRT19 Keratin, type I cytoskeletal 19
6	5	contaminants	P08779	379	51578	28	16	18	11	1.68	SWISS-PROT:P08779 Tax_Id=9606 Gene_Symbol=KRT16 Keratin, type I cytoskeletal 16
6	6	contaminants	Q04695	236	48361	26	10	21	8	1.01	SWISS-PROT:Q04695 Tax_Id=9606 Gene_Symbol=KRT17 Keratin, type I cytoskeletal 17
6	7	contaminants	Q92764	75	48821	8	5	5	3	0.41	SWISS-PROT:Q92764 Keratin, type I cuticular HA5 (Hair keratin, type I HA5)
7	1	Uniprot_human	P62805	2466	11360	82	71	7	7	36.9	sp|P62805|H4_HUMAN Histone H4 OS=Homo sapiens GN=HIST1H4A PE=1 SV=2
8	1	Uniprot_human	P35527	2335	62255	85	68	31	27	7.84	sp|P35527|K1C9_HUMAN Keratin, type I cytoskeletal 9 OS=Homo sapiens GN=KRT9 PE=1 SV=3
9	1	Uniprot_human	P12956	2004	70084	107	76	36	28	5.95	sp|P12956|XRCC6_HUMAN X-ray repair cross-complementing protein 6 OS=Homo sapiens GN=XRCC6 PE=1 SV=2
10	1	Uniprot_human	P13010	1957	83222	109	70	36	30	3.87	sp|P13010|XRCC5_HUMAN X-ray repair cross-complementing protein 5 OS=Homo sapiens GN=XRCC5 PE=1 SV=3
11	1	Uniprot_human	P38646	1911	73920	81	65	37	30	6.05	sp|P38646|GRP75_HUMAN Stress-70 protein, mitochondrial OS=Homo sapiens GN=HSPA9 PE=1 SV=2
12	1	Uniprot_human	P07437	1888	50095	80	65	22	20	8.02	sp|P07437|TBB5_HUMAN Tubulin beta chain OS=Homo sapiens GN=TUBB PE=1 SV=2
12	2	Uniprot_human	P68371	1877	50255	84	69	22	20	7.93	sp|P68371|TBB4B_HUMAN Tubulin beta-4B chain OS=Homo sapiens GN=TUBB4B PE=1 SV=1
12	3	Uniprot_human	Q9BVA1	1681	50377	74	59	20	17	5.91	sp|Q9BVA1|TBB2B_HUMAN Tubulin beta-2B chain OS=Homo sapiens GN=TUBB2B PE=1 SV=1
12	4	Uniprot_human	Q13885	1671	50274	72	58	19	17	5.94	sp|Q13885|TBB2A_HUMAN Tubulin beta-2A chain OS=Homo sapiens GN=TUBB2A PE=1 SV=1
12	5	Uniprot_human	P04350	1418	50010	71	60	18	17	5.43	sp|P04350|TBB4A_HUMAN Tubulin beta-4A chain OS=Homo sapiens GN=TUBB4A PE=1 SV=2
12	6	Uniprot_human	Q9BUF5	711	50281	28	24	11	9	1.53	sp|Q9BUF5|TBB6_HUMAN Tubulin beta-6 chain OS=Homo sapiens GN=TUBB6 PE=1 SV=1
13	1	Uniprot_human	B2R4S9	1878	13898	74	56	11	10	34.99	tr|B2R4S9|B2R4S9_HUMAN Histone H2B OS=Homo sapiens GN=HIST1H2BC PE=2 SV=1
13	2	Uniprot_human	P06899	1850	13896	72	56	11	10	34.99	sp|P06899|H2B1J_HUMAN Histone H2B type 1-J OS=Homo sapiens GN=HIST1H2BJ PE=1 SV=3
13	3	Uniprot_human	P55060	54	111145	9	5	3	2	0.08	sp|P55060|XPO2_HUMAN Exportin-2 OS=Homo sapiens GN=CSE1L PE=1 SV=3
14	1	Uniprot_human	P09874	1514	113811	85	57	46	35	2.84	sp|P09874|PARP1_HUMAN Poly [ADP-ribose] polymerase 1 OS=Homo sapiens GN=PARP1 PE=1 SV=4
15	1	Uniprot_human	P19338	1499	76625	59	44	27	22	2.58	sp|P19338|NUCL_HUMAN Nucleolin OS=Homo sapiens GN=NCL PE=1 SV=3
16	1	Uniprot_human	P35579	1485	227646	81	51	55	38	1.11	sp|P35579|MYH9_HUMAN Myosin-9 OS=Homo sapiens GN=MYH9 PE=1 SV=4
16	2	Uniprot_human	P35580	399	229827	42	18	32	16	0.35	sp|P35580|MYH10_HUMAN Myosin-10 OS=Homo sapiens GN=MYH10 PE=1 SV=3
17	1	Uniprot_human	P68363	1449	50804	51	42	16	16	3.12	sp|P68363|TBA1B_HUMAN Tubulin alpha-1B chain OS=Homo sapiens GN=TUBA1B PE=1 SV=1
17	2	Uniprot_human	F5H5D3	1253	58606	47	40	16	16	2.42	tr|F5H5D3|F5H5D3_HUMAN Tubulin alpha-1C chain OS=Homo sapiens GN=TUBA1C PE=1 SV=1
17	3	Uniprot_human	A6NHL2	135	50675	6	4	4	3	0.4	sp|A6NHL2|TBAL3_HUMAN Tubulin alpha chain-like 3 OS=Homo sapiens GN=TUBAL3 PE=1 SV=2
18	1	Uniprot_human	F8W6I7	1224	33249	50	36	13	12	4.19	tr|F8W6I7|F8W6I7_HUMAN Heterogeneous nuclear ribonucleoprotein A1 OS=Homo sapiens GN=HNRNPA1 PE=1 SV=2
18	2	Uniprot_human	P22626	567	37464	43	23	16	11	3.32	sp|P22626|ROA2_HUMAN Heterogeneous nuclear ribonucleoproteins A2/B1 OS=Homo sapiens GN=HNRNPA2B1 PE=1 SV=2
19	1	Uniprot_human	Q08211	1200	142181	74	51	41	29	1.61	sp|Q08211|DHX9_HUMAN ATP-dependent RNA helicase A OS=Homo sapiens GN=DHX9 PE=1 SV=4
20	1	Uniprot_human	O75367	1166	39764	44	35	16	13	2.98	sp|O75367|H2AY_HUMAN Core histone macro-H2A.1 OS=Homo sapiens GN=H2AFY PE=1 SV=4
20	2	Uniprot_human	Q9P0M6	535	40261	25	18	13	10	1.85	sp|Q9P0M6|H2AW_HUMAN Core histone macro-H2A.2 OS=Homo sapiens GN=H2AFY2 PE=1 SV=3
21	1	Uniprot_human	Q00839	1106	91269	59	48	26	24	2.36	sp|Q00839|HNRPU_HUMAN Heterogeneous nuclear ribonucleoprotein U OS=Homo sapiens GN=HNRNPU PE=1 SV=6
22	1	Uniprot_human	P61247	1014	30154	45	36	16	13	8.31	sp|P61247|RS3A_HUMAN 40S ribosomal protein S3a OS=Homo sapiens GN=RPS3A PE=1 SV=2
23	1	Uniprot_human	P06748	984	32726	31	26	11	10	4.33	sp|P06748|NPM_HUMAN Nucleophosmin OS=Homo sapiens GN=NPM1 PE=1 SV=2
24	1	Uniprot_human	P39023	945	46365	60	43	19	15	4.16	sp|P39023|RL3_HUMAN 60S ribosomal protein L3 OS=Homo sapiens GN=RPL3 PE=1 SV=2
25	1	Uniprot_human	P30050	927	17979	29	24	8	7	4.07	sp|P30050|RL12_HUMAN 60S ribosomal protein L12 OS=Homo sapiens GN=RPL12 PE=1 SV=1
26	1	Uniprot_human	P62241	910	24475	30	24	8	8	2.96	sp|P62241|RS8_HUMAN 40S ribosomal protein S8 OS=Homo sapiens GN=RPS8 PE=1 SV=2
27	1	Uniprot_human	Q9NR30	876	87804	57	42	31	27	3.07	sp|Q9NR30|DDX21_HUMAN Nucleolar RNA helicase 2 OS=Homo sapiens GN=DDX21 PE=1 SV=5
27	2	Uniprot_human	Q9BQ39	204	83084	20	15	16	13	0.94	sp|Q9BQ39|DDX50_HUMAN ATP-dependent RNA helicase DDX50 OS=Homo sapiens GN=DDX50 PE=1 SV=1
28	1	Uniprot_human	P36578	813	47953	70	46	20	18	4.84	sp|P36578|RL4_HUMAN 60S ribosomal protein L4 OS=Homo sapiens GN=RPL4 PE=1 SV=5
29	1	Uniprot_human	P67809	800	35903	32	19	15	10	2.25	sp|P67809|YBOX1_HUMAN Nuclease-sensitive element-binding protein 1 OS=Homo sapiens GN=YBX1 PE=1 SV=3
29	2	Uniprot_human	P16989	583	40066	22	14	11	7	1.09	sp|P16989|YBOX3_HUMAN Y-box-binding protein 3 OS=Homo sapiens GN=YBX3 PE=1 SV=4
30	1	Uniprot_human	P05388	793	34423	42	30	17	14	5.29	sp|P05388|RLA0_HUMAN 60S acidic ribosomal protein P0 OS=Homo sapiens GN=RPLP0 PE=1 SV=1
31	1	Uniprot_human	P34932	776	95127	34	25	26	19	1.56	sp|P34932|HSP74_HUMAN Heat shock 70 kDa protein 4 OS=Homo sapiens GN=HSPA4 PE=1 SV=4
31	2	Uniprot_human	Q92598	490	97716	29	21	23	18	1.29	sp|Q92598|HS105_HUMAN Heat shock protein 105 kDa OS=Homo sapiens GN=HSPH1 PE=1 SV=1
31	3	Uniprot_human	O95757	291	95479	20	12	17	11	0.63	sp|O95757|HS74L_HUMAN Heat shock 70 kDa protein 4L OS=Homo sapiens GN=HSPA4L PE=1 SV=3
32	1	Uniprot_human	E9PB61	686	27541	21	18	7	6	2.39	tr|E9PB61|E9PB61_HUMAN THO complex subunit 4 OS=Homo sapiens GN=ALYREF PE=1 SV=1
33	1	Uniprot_human	Q13263	682	90261	25	20	18	14	1.12	sp|Q13263|TIF1B_HUMAN Transcription intermediary factor 1-beta OS=Homo sapiens GN=TRIM28 PE=1 SV=5
34	1	Uniprot_human	P23396	670	26842	42	27	19	15	13.3	sp|P23396|RS3_HUMAN 40S ribosomal protein S3 OS=Homo sapiens GN=RPS3 PE=1 SV=2
35	1	Uniprot_human	O43390	660	71184	34	27	19	17	1.76	sp|O43390|HNRPR_HUMAN Heterogeneous nuclear ribonucleoprotein R OS=Homo sapiens GN=HNRNPR PE=1 SV=1
35	2	Uniprot_human	O60506	482	69788	27	23	18	15	1.65	sp|O60506|HNRPQ_HUMAN Heterogeneous nuclear ribonucleoprotein Q OS=Homo sapiens GN=SYNCRIP PE=1 SV=2
36	1	Uniprot_human	P62906	654	24987	39	31	12	10	6.52	sp|P62906|RL10A_HUMAN 60S ribosomal protein L10a OS=Homo sapiens GN=RPL10A PE=1 SV=2
37	1	Uniprot_human	F8W7C6	640	18781	31	25	9	7	8.26	tr|F8W7C6|F8W7C6_HUMAN 60S ribosomal protein L10 OS=Homo sapiens GN=RPL10 PE=1 SV=2
37	2	Uniprot_human	P27635	385	25044	30	22	10	8	4.33	sp|P27635|RL10_HUMAN 60S ribosomal protein L10 OS=Homo sapiens GN=RPL10 PE=1 SV=4
38	1	Uniprot_human	Q9NZI8	636	63783	35	23	23	14	1.54	sp|Q9NZI8|IF2B1_HUMAN Insulin-like growth factor 2 mRNA-binding protein 1 OS=Homo sapiens GN=IGF2BP1 PE=1 SV=2
38	2	Uniprot_human	O00425	272	64008	17	14	14	11	1.07	sp|O00425|IF2B3_HUMAN Insulin-like growth factor 2 mRNA-binding protein 3 OS=Homo sapiens GN=IGF2BP3 PE=1 SV=2
39	1	Uniprot_human	P15880	629	31590	44	28	17	13	6.37	sp|P15880|RS2_HUMAN 40S ribosomal protein S2 OS=Homo sapiens GN=RPS2 PE=1 SV=2
40	1	Uniprot_human	P52272	628	77749	47	30	30	20	2.92	sp|P52272|HNRPM_HUMAN Heterogeneous nuclear ribonucleoprotein M OS=Homo sapiens GN=HNRNPM PE=1 SV=3
40	2	Uniprot_human	M0QZM1	203	40017	24	14	15	9	2.54	tr|M0QZM1|M0QZM1_HUMAN Heterogeneous nuclear ribonucleoprotein M (Fragment) OS=Homo sapiens GN=HNRNPM PE=1 SV=1
41	1	Uniprot_human	Q02878	626	32765	39	26	14	12	3.69	sp|Q02878|RL6_HUMAN 60S ribosomal protein L6 OS=Homo sapiens GN=RPL6 PE=1 SV=3
42	1	Uniprot_human	Q12906	614	95678	36	27	26	19	1.54	sp|Q12906|ILF3_HUMAN Interleukin enhancer-binding factor 3 OS=Homo sapiens GN=ILF3 PE=1 SV=3
43	1	Uniprot_human	A0A087WY61	612	237388	41	21	38	20	0.43	tr|A0A087WY61|A0A087WY61_HUMAN Nuclear mitotic apparatus protein 1 OS=Homo sapiens GN=NUMA1 PE=1 SV=1
44	1	Uniprot_human	P62263	606	16434	16	14	5	5	4.89	sp|P62263|RS14_HUMAN 40S ribosomal protein S14 OS=Homo sapiens GN=RPS14 PE=1 SV=3
45	1	Uniprot_human	P62424	595	30148	36	25	16	13	5.13	sp|P62424|RL7A_HUMAN 60S ribosomal protein L7a OS=Homo sapiens GN=RPL7A PE=1 SV=2
46	1	Uniprot_human	P62753	588	28834	31	19	13	7	2.21	sp|P62753|RS6_HUMAN 40S ribosomal protein S6 OS=Homo sapiens GN=RPS6 PE=1 SV=1
47	1	Uniprot_human	P16403	587	21352	21	17	9	7	2.96	sp|P16403|H12_HUMAN Histone H1.2 OS=Homo sapiens GN=HIST1H1C PE=1 SV=2
48	1	Uniprot_human	P46777	578	34569	39	26	15	12	5.25	sp|P46777|RL5_HUMAN 60S ribosomal protein L5 OS=Homo sapiens GN=RPL5 PE=1 SV=3
49	1	Uniprot_human	P62701	561	29807	36	25	13	12	6.2	sp|P62701|RS4X_HUMAN 40S ribosomal protein S4, X isoform OS=Homo sapiens GN=RPS4X PE=1 SV=2
50	1	Uniprot_human	P52597	553	45985	23	16	10	7	1.09	sp|P52597|HNRPF_HUMAN Heterogeneous nuclear ribonucleoprotein F OS=Homo sapiens GN=HNRNPF PE=1 SV=3
50	2	Uniprot_human	G8JLB6	414	51482	23	18	14	11	1.47	tr|G8JLB6|G8JLB6_HUMAN Heterogeneous nuclear ribonucleoprotein H OS=Homo sapiens GN=HNRNPH1 PE=1 SV=1
50	3	Uniprot_human	P55795	274	49517	17	14	10	8	0.98	sp|P55795|HNRH2_HUMAN Heterogeneous nuclear ribonucleoprotein H2 OS=Homo sapiens GN=HNRNPH2 PE=1 SV=1
51	1	Uniprot_human	Q9BQA1	535	37442	20	15	10	10	2.09	sp|Q9BQA1|MEP50_HUMAN Methylosome protein 50 OS=Homo sapiens GN=WDR77 PE=1 SV=1
52	1	Uniprot_human	P18124	521	29264	41	27	18	18	12.27	sp|P18124|RL7_HUMAN 60S ribosomal protein L7 OS=Homo sapiens GN=RPL7 PE=1 SV=1
53	1	Uniprot_human	P05387	500	11658	15	12	7	6	10.87	sp|P05387|RLA2_HUMAN 60S acidic ribosomal protein P2 OS=Homo sapiens GN=RPLP2 PE=1 SV=1
54	1	Uniprot_human	G3V203	500	18859	19	14	8	6	2.77	tr|G3V203|G3V203_HUMAN 60S ribosomal protein L18 OS=Homo sapiens GN=RPL18 PE=1 SV=1
55	1	Uniprot_human	P05141	491	33059	24	19	15	13	4.96	sp|P05141|ADT2_HUMAN ADP/ATP translocase 2 OS=Homo sapiens GN=SLC25A5 PE=1 SV=7
55	2	Uniprot_human	P12235	231	33271	17	12	10	9	2.13	sp|P12235|ADT1_HUMAN ADP/ATP translocase 1 OS=Homo sapiens GN=SLC25A4 PE=1 SV=4
56	1	Uniprot_human	B2R5W2	475	31986	27	17	17	11	3.86	tr|B2R5W2|B2R5W2_HUMAN Heterogeneous nuclear ribonucleoproteins C1/C2 OS=Homo sapiens GN=HNRNPC PE=1 SV=1
57	1	Uniprot_human	Q12789	473	241062	44	22	39	22	0.48	sp|Q12789|TF3C1_HUMAN General transcription factor 3C polypeptide 1 OS=Homo sapiens GN=GTF3C1 PE=1 SV=4
58	1	contaminants	P00761	467	25078	32	28	5	5	1.73	SWISS-PROT:P00761|TRYP_PIG Trypsin - Sus scrofa (Pig).
59	1	Uniprot_human	J3KTL2	463	28426	26	22	10	9	2.79	tr|J3KTL2|J3KTL2_HUMAN Serine/arginine-rich-splicing factor 1 OS=Homo sapiens GN=SRSF1 PE=1 SV=1
60	1	Uniprot_human	P08238	462	83554	25	14	20	11	0.75	sp|P08238|HS90B_HUMAN Heat shock protein HSP 90-beta OS=Homo sapiens GN=HSP90AB1 PE=1 SV=4
60	2	Uniprot_human	P07900	268	85006	16	9	13	7	0.42	sp|P07900|HS90A_HUMAN Heat shock protein HSP 90-alpha OS=Homo sapiens GN=HSP90AA1 PE=1 SV=5
60	3	Uniprot_human	P14625	202	92696	8	6	6	5	0.26	sp|P14625|ENPL_HUMAN Endoplasmin OS=Homo sapiens GN=HSP90B1 PE=1 SV=1
61	1	Uniprot_human	P25398	454	14905	17	12	7	6	6.06	sp|P25398|RS12_HUMAN 40S ribosomal protein S12 OS=Homo sapiens GN=RPS12 PE=1 SV=3
62	1	contaminants	P02769	451	71244	28	23	20	16	1.75	SWISS-PROT:P02769 (Bos taurus) Bovine serum albumin precursor
62	2	contaminants	P02070	198	16001	11	8	8	7	5.18	SWISS-PROT:P02070 (Bos taurus) Hemoglobin subunit beta
63	1	Uniprot_human	P62750	450	17684	22	16	10	9	7.38	sp|P62750|RL23A_HUMAN 60S ribosomal protein L23a OS=Homo sapiens GN=RPL23A PE=1 SV=1
64	1	Uniprot_human	A0A087WXM2	444	25512	15	13	2	1	0.18	tr|A0A087WXM2|A0A087WXM2_HUMAN Glutathione S-transferase OS=Homo sapiens GN=GSTA3 PE=1 SV=1
65	1	Uniprot_human	P62829	443	14970	20	15	7	5	5.96	sp|P62829|RL23_HUMAN 60S ribosomal protein L23 OS=Homo sapiens GN=RPL23 PE=1 SV=1
66	1	Uniprot_human	Q9Y5B9	442	120409	40	30	32	24	1.42	sp|Q9Y5B9|SP16H_HUMAN FACT complex subunit SPT16 OS=Homo sapiens GN=SUPT16H PE=1 SV=1
67	1	Uniprot_human	P51991	427	39799	18	12	8	7	1.34	sp|P51991|ROA3_HUMAN Heterogeneous nuclear ribonucleoprotein A3 OS=Homo sapiens GN=HNRNPA3 PE=1 SV=2
68	1	Uniprot_human	P20700	411	66653	21	15	20	14	1.6	sp|P20700|LMNB1_HUMAN Lamin-B1 OS=Homo sapiens GN=LMNB1 PE=1 SV=2
68	2	Uniprot_human	J9JID7	169	70020	11	7	9	6	0.44	tr|J9JID7|J9JID7_HUMAN Lamin B2, isoform CRA_a OS=Homo sapiens GN=LMNB2 PE=1 SV=1
68	3	Uniprot_human	P02545	144	74380	13	7	12	7	0.49	sp|P02545|LMNA_HUMAN Prelamin-A/C OS=Homo sapiens GN=LMNA PE=1 SV=1
69	1	Uniprot_human	P62244	411	14944	28	20	9	6	5.96	sp|P62244|RS15A_HUMAN 40S ribosomal protein S15a OS=Homo sapiens GN=RPS15A PE=1 SV=2
70	1	Uniprot_human	A0A0C4DGG9	405	221933	33	16	31	16	0.36	tr|A0A0C4DGG9|A0A0C4DGG9_HUMAN Chromodomain-helicase-DNA-binding protein 4 OS=Homo sapiens GN=CHD4 PE=1 SV=1
70	2	Uniprot_human	Q12873	197	227989	16	7	15	7	0.14	sp|Q12873|CHD3_HUMAN Chromodomain-helicase-DNA-binding protein 3 OS=Homo sapiens GN=CHD3 PE=1 SV=3
71	1	Uniprot_human	B4DY09	400	39057	22	18	11	9	1.65	tr|B4DY09|B4DY09_HUMAN Interleukin enhancer-binding factor 2 OS=Homo sapiens GN=ILF2 PE=1 SV=1
72	1	Uniprot_human	O14744	399	73322	37	27	23	19	2.18	sp|O14744|ANM5_HUMAN Protein arginine N-methyltransferase 5 OS=Homo sapiens GN=PRMT5 PE=1 SV=4
73	1	Uniprot_human	Q92841	398	80906	24	16	20	13	1.2	sp|Q92841|DDX17_HUMAN Probable ATP-dependent RNA helicase DDX17 OS=Homo sapiens GN=DDX17 PE=1 SV=2
73	2	Uniprot_human	J3KTA4	365	69557	23	18	18	14	1.65	tr|J3KTA4|J3KTA4_HUMAN Probable ATP-dependent RNA helicase DDX5 OS=Homo sapiens GN=DDX5 PE=1 SV=1
73	3	Uniprot_human	A0A0D9SF53	197	82110	17	11	12	9	0.77	tr|A0A0D9SF53|A0A0D9SF53_HUMAN ATP-dependent RNA helicase DDX3X OS=Homo sapiens GN=DDX3X PE=1 SV=1
74	1	Uniprot_human	P05455	397	46979	24	16	18	12	2.23	sp|P05455|LA_HUMAN Lupus La protein OS=Homo sapiens GN=SSB PE=1 SV=2
75	1	Uniprot_human	B1AK87	394	29562	14	13	9	8	3.16	tr|B1AK87|B1AK87_HUMAN Capping protein (Actin filament) muscle Z-line, beta, isoform CRA_a OS=Homo sapiens GN=CAPZB PE=1 SV=1
76	1	Uniprot_human	P05023	386	114135	16	11	16	11	0.51	sp|P05023|AT1A1_HUMAN Sodium/potassium-transporting ATPase subunit alpha-1 OS=Homo sapiens GN=ATP1A1 PE=1 SV=1
77	1	Uniprot_human	Q96KR1	381	118079	21	12	18	11	0.49	sp|Q96KR1|ZFR_HUMAN Zinc finger RNA-binding protein OS=Homo sapiens GN=ZFR PE=1 SV=2
78	1	Uniprot_human	E5RI99	379	12819	20	16	8	6	8.64	tr|E5RI99|E5RI99_HUMAN 60S ribosomal protein L30 (Fragment) OS=Homo sapiens GN=RPL30 PE=1 SV=1
79	1	Uniprot_human	Q6FI13	377	14087	39	17	5	5	4.84	sp|Q6FI13|H2A2A_HUMAN Histone H2A type 2-A OS=Homo sapiens GN=HIST2H2AA3 PE=1 SV=3
79	2	Uniprot_human	P04908	232	14127	35	14	4	4	2.24	sp|P04908|H2A1B_HUMAN Histone H2A type 1-B/E OS=Homo sapiens GN=HIST1H2AB PE=1 SV=2
79	3	Uniprot_human	C9J0D1	173	13155	35	13	4	3	1.56	tr|C9J0D1|C9J0D1_HUMAN Histone H2A OS=Homo sapiens GN=H2AFV PE=3 SV=1
79	4	Uniprot_human	Q8IUE6	49	13987	7	4	2	2	0.81	sp|Q8IUE6|H2A2B_HUMAN Histone H2A type 2-B OS=Homo sapiens GN=HIST2H2AB PE=1 SV=3
80	1	Uniprot_human	H0Y8G5	376	29820	16	12	9	6	1.68	tr|H0Y8G5|H0Y8G5_HUMAN Heterogeneous nuclear ribonucleoprotein D0 (Fragment) OS=Homo sapiens GN=HNRNPD PE=1 SV=6
80	2	Uniprot_human	A0A087WZV1	355	36650	11	10	8	8	1.51	tr|A0A087WZV1|A0A087WZV1_HUMAN Heterogeneous nuclear ribonucleoprotein A/B OS=Homo sapiens GN=HNRNPAB PE=1 SV=1
80	3	Uniprot_human	A0A087WUK2	270	40187	13	10	8	6	0.88	tr|A0A087WUK2|A0A087WUK2_HUMAN Heterogeneous nuclear ribonucleoprotein D-like OS=Homo sapiens GN=HNRNPDL PE=1 SV=1
81	1	Uniprot_human	P50914	376	23531	25	13	9	5	1.91	sp|P50914|RL14_HUMAN 60S ribosomal protein L14 OS=Homo sapiens GN=RPL14 PE=1 SV=4
82	1	Uniprot_human	P52907	370	33073	16	12	12	10	3.06	sp|P52907|CAZA1_HUMAN F-actin-capping protein subunit alpha-1 OS=Homo sapiens GN=CAPZA1 PE=1 SV=3
82	2	Uniprot_human	A0A0D9SET8	119	20467	4	3	4	3	0.85	tr|A0A0D9SET8|A0A0D9SET8_HUMAN F-actin-capping protein subunit alpha-2 OS=Homo sapiens GN=CAPZA2 PE=1 SV=1
83	1	Uniprot_human	Q9BQG0	369	149731	30	21	26	19	0.72	sp|Q9BQG0|MBB1A_HUMAN Myb-binding protein 1A OS=Homo sapiens GN=MYBBP1A PE=1 SV=2
84	1	Uniprot_human	A0A087WXM6	361	19801	19	14	7	6	3.4	tr|A0A087WXM6|A0A087WXM6_HUMAN 60S ribosomal protein L17 (Fragment) OS=Homo sapiens GN=RPL17 PE=3 SV=1
85	1	Uniprot_human	P61254	351	17248	34	23	10	8	7.85	sp|P61254|RL26_HUMAN 60S ribosomal protein L26 OS=Homo sapiens GN=RPL26 PE=1 SV=1
86	1	Uniprot_human	Q13813	350	285163	38	15	32	15	0.25	sp|Q13813|SPTN1_HUMAN Spectrin alpha chain, non-erythrocytic 1 OS=Homo sapiens GN=SPTAN1 PE=1 SV=3
87	1	Uniprot_human	Q60FE5	350	280790	29	19	26	19	0.33	tr|Q60FE5|Q60FE5_HUMAN Filamin A OS=Homo sapiens GN=FLNA PE=1 SV=1
88	1	Uniprot_human	P62917	337	28235	19	13	10	6	1.84	sp|P62917|RL8_HUMAN 60S ribosomal protein L8 OS=Homo sapiens GN=RPL8 PE=1 SV=2
89	1	Uniprot_human	P27694	333	68723	26	11	22	10	0.85	sp|P27694|RFA1_HUMAN Replication protein A 70 kDa DNA-binding subunit OS=Homo sapiens GN=RPA1 PE=1 SV=2
90	1	Uniprot_human	M0QYS1	331	24258	27	17	12	9	4.62	tr|M0QYS1|M0QYS1_HUMAN 60S ribosomal protein L13a (Fragment) OS=Homo sapiens GN=RPL13A PE=1 SV=2
91	1	Uniprot_human	A0A087WTT1	328	58727	24	14	19	13	1.56	tr|A0A087WTT1|A0A087WTT1_HUMAN Polyadenylate-binding protein OS=Homo sapiens GN=PABPC1 PE=1 SV=1
91	2	Uniprot_human	B1ANR0	172	68156	10	7	9	7	0.55	tr|B1ANR0|B1ANR0_HUMAN Polyadenylate-binding protein OS=Homo sapiens GN=PABPC4 PE=1 SV=1
91	3	Uniprot_human	H0YEQ8	41	12694	3	2	3	2	0.92	tr|H0YEQ8|H0YEQ8_HUMAN Polyadenylate-binding protein 4 (Fragment) OS=Homo sapiens GN=PABPC4 PE=1 SV=1
92	1	Uniprot_human	Q14498	328	59628	16	13	9	7	0.65	sp|Q14498|RBM39_HUMAN RNA-binding protein 39 OS=Homo sapiens GN=RBM39 PE=1 SV=2
93	1	Uniprot_human	Q53Z07	325	21964	28	16	12	7	2.8	tr|Q53Z07|Q53Z07_HUMAN 60S ribosomal protein L9 OS=Homo sapiens GN=RPL9 PE=1 SV=1
94	1	Uniprot_human	P49792	319	362365	22	14	22	14	0.18	sp|P49792|RBP2_HUMAN E3 SUMO-protein ligase RanBP2 OS=Homo sapiens GN=RANBP2 PE=1 SV=2
95	1	Uniprot_human	P61353	312	15788	26	16	8	5	3.87	sp|P61353|RL27_HUMAN 60S ribosomal protein L27 OS=Homo sapiens GN=RPL27 PE=1 SV=2
96	1	Uniprot_human	Q02543	306	21034	37	21	14	10	6.35	sp|Q02543|RL18A_HUMAN 60S ribosomal protein L18a OS=Homo sapiens GN=RPL18A PE=1 SV=2
97	1	Uniprot_human	P08708	305	15597	12	8	6	6	7.37	sp|P08708|RS17_HUMAN 40S ribosomal protein S17 OS=Homo sapiens GN=RPS17 PE=1 SV=2
98	1	Uniprot_human	Q71DI3	304	15436	59	24	9	7	5.59	sp|Q71DI3|H32_HUMAN Histone H3.2 OS=Homo sapiens GN=HIST2H3A PE=1 SV=3
98	2	Uniprot_human	P68431	217	15509	57	22	9	7	5.5	sp|P68431|H31_HUMAN Histone H3.1 OS=Homo sapiens GN=HIST1H3A PE=1 SV=2
98	3	Uniprot_human	Q5TEC6	182	15478	50	19	8	6	4.03	tr|Q5TEC6|Q5TEC6_HUMAN Histone H3 OS=Homo sapiens GN=HIST2H3PS2 PE=1 SV=1
99	1	Uniprot_human	Q13151	303	30993	14	7	8	5	0.97	sp|Q13151|ROA0_HUMAN Heterogeneous nuclear ribonucleoprotein A0 OS=Homo sapiens GN=HNRNPA0 PE=1 SV=1
100	1	Uniprot_human	Q9Y3U8	303	12303	12	10	5	4	6.46	sp|Q9Y3U8|RL36_HUMAN 60S ribosomal protein L36 OS=Homo sapiens GN=RPL36 PE=1 SV=3
101	1	Uniprot_human	Q9NVP1	302	75702	15	12	12	10	0.75	sp|Q9NVP1|DDX18_HUMAN ATP-dependent RNA helicase DDX18 OS=Homo sapiens GN=DDX18 PE=1 SV=2
102	1	Uniprot_human	Q8IY81	302	96898	17	10	15	9	0.55	sp|Q8IY81|SPB1_HUMAN pre-rRNA processing protein FTSJ3 OS=Homo sapiens GN=FTSJ3 PE=1 SV=2
103	1	Uniprot_human	Q7Z2W4	299	103135	13	11	13	11	0.57	sp|Q7Z2W4|ZCCHV_HUMAN Zinc finger CCCH-type antiviral protein 1 OS=Homo sapiens GN=ZC3HAV1 PE=1 SV=3
104	1	Uniprot_human	Q9UQE7	297	141853	24	13	22	13	0.48	sp|Q9UQE7|SMC3_HUMAN Structural maintenance of chromosomes protein 3 OS=Homo sapiens GN=SMC3 PE=1 SV=2
105	1	Uniprot_human	P62979	297	18296	17	14	6	6	3.93	sp|P62979|RS27A_HUMAN Ubiquitin-40S ribosomal protein S27a OS=Homo sapiens GN=RPS27A PE=1 SV=2
106	1	Uniprot_human	A8MXP9	295	100419	25	16	18	13	0.81	tr|A8MXP9|A8MXP9_HUMAN Matrin-3 OS=Homo sapiens GN=MATR3 PE=1 SV=1
107	1	Uniprot_human	A0A0A0MRM8	295	146293	20	9	17	8	0.26	tr|A0A0A0MRM8|A0A0A0MRM8_HUMAN Unconventional myosin-VI OS=Homo sapiens GN=MYO6 PE=1 SV=1
108	1	Uniprot_human	C9JNW5	284	17646	21	13	7	7	5.62	tr|C9JNW5|C9JNW5_HUMAN 60S ribosomal protein L24 OS=Homo sapiens GN=RPL24 PE=1 SV=1
109	1	Uniprot_human	P52292	279	58168	11	6	8	6	0.55	sp|P52292|IMA1_HUMAN Importin subunit alpha-1 OS=Homo sapiens GN=KPNA2 PE=1 SV=1
110	1	Uniprot_human	O76021	279	55167	23	16	16	10	1.16	sp|O76021|RL1D1_HUMAN Ribosomal L1 domain-containing protein 1 OS=Homo sapiens GN=RSL1D1 PE=1 SV=3
111	1	contaminants	ENSEMBL:ENSBTAP00000024146	278	165721	22	15	18	13	0.4	(Bos taurus) similar to alpha-2-macroglobulin isoform 1
112	1	Uniprot_human	Q96T23	277	165260	22	11	20	11	0.33	sp|Q96T23|RSF1_HUMAN Remodeling and spacing factor 1 OS=Homo sapiens GN=RSF1 PE=1 SV=2
113	1	Uniprot_human	O00567	275	66408	18	14	14	11	1.15	sp|O00567|NOP56_HUMAN Nucleolar protein 56 OS=Homo sapiens GN=NOP56 PE=1 SV=4
114	1	Uniprot_human	P26373	272	24304	19	14	8	8	3.73	sp|P26373|RL13_HUMAN 60S ribosomal protein L13 OS=Homo sapiens GN=RPL13 PE=1 SV=4
115	1	Uniprot_human	P62913	268	20468	16	8	8	5	1.78	sp|P62913|RL11_HUMAN 60S ribosomal protein L11 OS=Homo sapiens GN=RPL11 PE=1 SV=2
116	1	Uniprot_human	O60264	268	122513	27	14	25	14	0.63	sp|O60264|SMCA5_HUMAN SWI/SNF-related matrix-associated actin-dependent regulator of chromatin subfamily A member 5 OS=Homo sapiens GN=SMARCA5 PE=1 SV=1
116	2	Uniprot_human	A0A0A0MRP6	80	123471	14	4	12	4	0.15	tr|A0A0A0MRP6|A0A0A0MRP6_HUMAN Probable global transcription activator SNF2L1 OS=Homo sapiens GN=SMARCA1 PE=1 SV=1
117	1	Uniprot_human	Q08170	266	56759	23	13	15	9	0.96	sp|Q08170|SRSF4_HUMAN Serine/arginine-rich splicing factor 4 OS=Homo sapiens GN=SRSF4 PE=1 SV=2
117	2	Uniprot_human	Q13247	221	39677	15	11	11	9	1.61	sp|Q13247|SRSF6_HUMAN Serine/arginine-rich splicing factor 6 OS=Homo sapiens GN=SRSF6 PE=1 SV=2
118	1	Uniprot_human	O75643	266	246006	34	13	28	12	0.23	sp|O75643|U520_HUMAN U5 small nuclear ribonucleoprotein 200 kDa helicase OS=Homo sapiens GN=SNRNP200 PE=1 SV=2
119	1	Uniprot_human	Q14683	264	143771	27	16	23	14	0.56	sp|Q14683|SMC1A_HUMAN Structural maintenance of chromosomes protein 1A OS=Homo sapiens GN=SMC1A PE=1 SV=2
120	1	Uniprot_human	A0A087WV73	263	94723	12	9	11	8	0.43	tr|A0A087WV73|A0A087WV73_HUMAN Probable 28S rRNA (cytosine(4447)-C(5))-methyltransferase OS=Homo sapiens GN=NOP2 PE=1 SV=1
121	1	Uniprot_human	P63010	262	105398	24	14	21	13	0.69	sp|P63010|AP2B1_HUMAN AP-2 complex subunit beta OS=Homo sapiens GN=AP2B1 PE=1 SV=1
121	2	Uniprot_human	Q10567	134	105482	15	6	13	6	0.27	sp|Q10567|AP1B1_HUMAN AP-1 complex subunit beta-1 OS=Homo sapiens GN=AP1B1 PE=1 SV=2
122	1	Uniprot_human	P06733	259	47481	9	4	8	4	0.43	sp|P06733|ENOA_HUMAN Alpha-enolase OS=Homo sapiens GN=ENO1 PE=1 SV=2
123	1	Uniprot_human	H3BLV9	258	76676	13	6	9	5	0.39	tr|H3BLV9|H3BLV9_HUMAN SRSF protein kinase 1 (Fragment) OS=Homo sapiens GN=SRPK1 PE=1 SV=1
124	1	Uniprot_human	P15924	257	334021	41	18	36	17	0.26	sp|P15924|DESP_HUMAN Desmoplakin OS=Homo sapiens GN=DSP PE=1 SV=3
125	1	Uniprot_human	O95831	255	67144	15	11	13	9	0.77	sp|O95831|AIFM1_HUMAN Apoptosis-inducing factor 1, mitochondrial OS=Homo sapiens GN=AIFM1 PE=1 SV=1
126	1	Uniprot_human	O94776	254	75717	13	11	10	9	0.66	sp|O94776|MTA2_HUMAN Metastasis-associated protein MTA2 OS=Homo sapiens GN=MTA2 PE=1 SV=1
126	2	Uniprot_human	E7ESY4	119	80008	15	7	13	6	0.38	tr|E7ESY4|E7ESY4_HUMAN Metastasis-associated protein MTA1 OS=Homo sapiens GN=MTA1 PE=1 SV=1
127	1	Uniprot_human	P62136	251	38229	9	7	8	6	0.94	sp|P62136|PP1A_HUMAN Serine/threonine-protein phosphatase PP1-alpha catalytic subunit OS=Homo sapiens GN=PPP1CA PE=1 SV=1
127	2	Uniprot_human	F8VYE8	237	35669	8	7	7	6	1.04	tr|F8VYE8|F8VYE8_HUMAN Serine/threonine-protein phosphatase OS=Homo sapiens GN=PPP1CC PE=1 SV=1
128	1	Uniprot_human	P61513	249	10497	18	9	6	5	9.33	sp|P61513|RL37A_HUMAN 60S ribosomal protein L37a OS=Homo sapiens GN=RPL37A PE=1 SV=2
129	1	Uniprot_human	P53621	249	139797	18	10	17	10	0.36	sp|P53621|COPA_HUMAN Coatomer subunit alpha OS=Homo sapiens GN=COPA PE=1 SV=2
130	1	Uniprot_human	B7Z6D5	248	86950	17	11	14	10	0.71	tr|B7Z6D5|B7Z6D5_HUMAN Probable ATP-dependent RNA helicase DDX27 OS=Homo sapiens GN=DDX27 PE=1 SV=1
131	1	Uniprot_human	F5H2A4	246	12707	14	9	6	4	2.69	tr|F5H2A4|F5H2A4_HUMAN High mobility group protein HMGI-C OS=Homo sapiens GN=HMGA2 PE=1 SV=1
132	1	Uniprot_human	O43143	241	91673	23	14	18	13	0.91	sp|O43143|DHX15_HUMAN Pre-mRNA-splicing factor ATP-dependent RNA helicase DHX15 OS=Homo sapiens GN=DHX15 PE=1 SV=2
133	1	Uniprot_human	P39019	239	16051	16	9	10	7	5.11	sp|P39019|RS19_HUMAN 40S ribosomal protein S19 OS=Homo sapiens GN=RPS19 PE=1 SV=2
134	1	Uniprot_human	D3YTB1	236	15721	21	12	6	4	3.87	tr|D3YTB1|D3YTB1_HUMAN 60S ribosomal protein L32 (Fragment) OS=Homo sapiens GN=RPL32 PE=1 SV=1
135	1	Uniprot_human	J3KTE4	230	23347	14	7	6	3	0.72	tr|J3KTE4|J3KTE4_HUMAN Ribosomal protein L19 OS=Homo sapiens GN=RPL19 PE=1 SV=1
136	1	Uniprot_human	K7ENG2	227	34222	10	7	6	5	0.85	tr|K7ENG2|K7ENG2_HUMAN Splicing factor U2AF 65 kDa subunit OS=Homo sapiens GN=U2AF2 PE=1 SV=1
137	1	Uniprot_human	Q09028	226	47911	13	10	10	9	1.21	sp|Q09028|RBBP4_HUMAN Histone-binding protein RBBP4 OS=Homo sapiens GN=RBBP4 PE=1 SV=3
138	1	Uniprot_human	H7BXY3	225	131495	18	12	18	12	0.47	tr|H7BXY3|H7BXY3_HUMAN Putative ATP-dependent RNA helicase DHX30 OS=Homo sapiens GN=DHX30 PE=1 SV=1
139	1	Uniprot_human	P35268	225	14835	8	6	5	4	2.05	sp|P35268|RL22_HUMAN 60S ribosomal protein L22 OS=Homo sapiens GN=RPL22 PE=1 SV=2
140	1	Uniprot_human	P61313	225	24245	35	22	12	11	5.74	sp|P61313|RL15_HUMAN 60S ribosomal protein L15 OS=Homo sapiens GN=RPL15 PE=1 SV=2
141	1	Uniprot_human	Q9NYL9	223	39741	12	9	9	7	1.34	sp|Q9NYL9|TMOD3_HUMAN Tropomodulin-3 OS=Homo sapiens GN=TMOD3 PE=1 SV=1
142	1	Uniprot_human	P62269	223	17708	30	15	11	10	9.47	sp|P62269|RS18_HUMAN 40S ribosomal protein S18 OS=Homo sapiens GN=RPS18 PE=1 SV=3
143	1	Uniprot_human	Q5VTE0	222	50495	11	10	8	7	0.8	sp|Q5VTE0|EF1A3_HUMAN Putative elongation factor 1-alpha-like 3 OS=Homo sapiens GN=EEF1A1P5 PE=5 SV=1
144	1	Uniprot_human	P49711	220	84272	11	8	8	6	0.35	sp|P49711|CTCF_HUMAN Transcriptional repressor CTCF OS=Homo sapiens GN=CTCF PE=1 SV=1
145	1	Uniprot_human	P62995	219	33760	8	8	4	4	0.65	sp|P62995|TRA2B_HUMAN Transformer-2 protein homolog beta OS=Homo sapiens GN=TRA2B PE=1 SV=1
145	2	Uniprot_human	Q13595	124	32726	7	6	5	4	0.67	sp|Q13595|TRA2A_HUMAN Transformer-2 protein homolog alpha OS=Homo sapiens GN=TRA2A PE=1 SV=1
146	1	Uniprot_human	Q9Y2X3	218	60054	11	8	9	7	0.76	sp|Q9Y2X3|NOP58_HUMAN Nucleolar protein 58 OS=Homo sapiens GN=NOP58 PE=1 SV=1
147	1	Uniprot_human	Q14257	218	36911	9	6	7	5	0.77	sp|Q14257|RCN2_HUMAN Reticulocalbin-2 OS=Homo sapiens GN=RCN2 PE=1 SV=1
148	1	Uniprot_human	O94973	215	104807	16	9	14	9	0.44	sp|O94973|AP2A2_HUMAN AP-2 complex subunit alpha-2 OS=Homo sapiens GN=AP2A2 PE=1 SV=2
148	2	Uniprot_human	O95782	193	108561	25	14	21	13	0.66	sp|O95782|AP2A1_HUMAN AP-2 complex subunit alpha-1 OS=Homo sapiens GN=AP2A1 PE=1 SV=3
149	1	Uniprot_human	P22087	215	33877	24	9	12	7	1.39	sp|P22087|FBRL_HUMAN rRNA 2'-O-methyltransferase fibrillarin OS=Homo sapiens GN=FBL PE=1 SV=2
150	1	Uniprot_human	O75533	215	146479	11	10	10	9	0.3	sp|O75533|SF3B1_HUMAN Splicing factor 3B subunit 1 OS=Homo sapiens GN=SF3B1 PE=1 SV=3
151	1	Uniprot_human	Q9H6S0	214	161573	14	7	13	7	0.2	sp|Q9H6S0|YTDC2_HUMAN Probable ATP-dependent RNA helicase YTHDC2 OS=Homo sapiens GN=YTHDC2 PE=1 SV=2
152	1	Uniprot_human	P61978	211	51230	15	8	13	8	0.94	sp|P61978|HNRPK_HUMAN Heterogeneous nuclear ribonucleoprotein K OS=Homo sapiens GN=HNRNPK PE=1 SV=1
153	1	Uniprot_human	B7Z4C8	210	15166	14	9	5	5	2.92	tr|B7Z4C8|B7Z4C8_HUMAN 60S ribosomal protein L31 OS=Homo sapiens GN=RPL31 PE=1 SV=1
154	1	Uniprot_human	P62266	210	15969	11	6	5	4	1.83	sp|P62266|RS23_HUMAN 40S ribosomal protein S23 OS=Homo sapiens GN=RPS23 PE=1 SV=3
155	1	Uniprot_human	F8W930	209	66859	9	5	8	4	0.29	tr|F8W930|F8W930_HUMAN Insulin-like growth factor 2 mRNA-binding protein 2 OS=Homo sapiens GN=IGF2BP2 PE=1 SV=1
156	1	Uniprot_human	Q9UBU9	208	70652	16	7	13	7	0.52	sp|Q9UBU9|NXF1_HUMAN Nuclear RNA export factor 1 OS=Homo sapiens GN=NXF1 PE=1 SV=1
157	1	Uniprot_human	Q92522	206	22474	8	7	7	6	2.07	sp|Q92522|H1X_HUMAN Histone H1x OS=Homo sapiens GN=H1FX PE=1 SV=1
158	1	Uniprot_human	Q9Y265	205	50538	12	9	12	9	1.13	sp|Q9Y265|RUVB1_HUMAN RuvB-like 1 OS=Homo sapiens GN=RUVBL1 PE=1 SV=1
159	1	Uniprot_human	Q1KMD3	203	85622	18	10	16	9	0.64	sp|Q1KMD3|HNRL2_HUMAN Heterogeneous nuclear ribonucleoprotein U-like protein 2 OS=Homo sapiens GN=HNRNPUL2 PE=1 SV=1
160	1	Uniprot_human	Q9UJS0	203	74528	12	10	10	8	0.58	sp|Q9UJS0|CMC2_HUMAN Calcium-binding mitochondrial carrier protein Aralar2 OS=Homo sapiens GN=SLC25A13 PE=1 SV=2
160	2	Uniprot_human	O75746	48	75114	6	4	6	4	0.25	sp|O75746|CMC1_HUMAN Calcium-binding mitochondrial carrier protein Aralar1 OS=Homo sapiens GN=SLC25A12 PE=1 SV=2
161	1	Uniprot_human	Q9BUJ2	202	96250	13	8	10	7	0.36	sp|Q9BUJ2|HNRL1_HUMAN Heterogeneous nuclear ribonucleoprotein U-like protein 1 OS=Homo sapiens GN=HNRNPUL1 PE=1 SV=2
162	1	Uniprot_human	A0A087WY71	202	49837	18	12	16	11	1.55	tr|A0A087WY71|A0A087WY71_HUMAN AP-2 complex subunit mu OS=Homo sapiens GN=AP2M1 PE=1 SV=1
163	1	Uniprot_human	Q08945	201	81367	21	11	16	9	0.6	sp|Q08945|SSRP1_HUMAN FACT complex subunit SSRP1 OS=Homo sapiens GN=SSRP1 PE=1 SV=1
164	1	Uniprot_human	P62280	198	18590	26	14	13	9	6.59	sp|P62280|RS11_HUMAN 40S ribosomal protein S11 OS=Homo sapiens GN=RPS11 PE=1 SV=3
165	1	Uniprot_human	P35251	196	128688	16	7	12	7	0.26	sp|P35251|RFC1_HUMAN Replication factor C subunit 1 OS=Homo sapiens GN=RFC1 PE=1 SV=4
166	1	Uniprot_human	A0A0A0MR66	193	110641	20	13	16	11	0.53	tr|A0A0A0MR66|A0A0A0MR66_HUMAN RNA binding motif protein 10, isoform CRA_d OS=Homo sapiens GN=RBM10 PE=1 SV=1
167	1	Uniprot_human	P62249	193	16549	14	9	8	5	2.52	sp|P62249|RS16_HUMAN 40S ribosomal protein S16 OS=Homo sapiens GN=RPS16 PE=1 SV=2
168	1	Uniprot_human	Q92900	192	125578	15	7	14	7	0.27	sp|Q92900|RENT1_HUMAN Regulator of nonsense transcripts 1 OS=Homo sapiens GN=UPF1 PE=1 SV=2
169	1	Uniprot_human	A0A087WUZ3	192	275457	25	6	20	6	0.1	tr|A0A087WUZ3|A0A087WUZ3_HUMAN Spectrin beta chain, non-erythrocytic 1 OS=Homo sapiens GN=SPTBN1 PE=1 SV=1
170	1	Uniprot_human	Q8N7H5	191	60110	10	7	10	7	0.64	sp|Q8N7H5|PAF1_HUMAN RNA polymerase II-associated factor 1 homolog OS=Homo sapiens GN=PAF1 PE=1 SV=2
171	1	Uniprot_human	Q14690	189	209939	20	10	18	9	0.2	sp|Q14690|RRP5_HUMAN Protein RRP5 homolog OS=Homo sapiens GN=PDCD11 PE=1 SV=3
172	1	contaminants	Q2UVX4	189	188789	20	9	18	8	0.2	SWISS-PROT:Q2UVX4 (Bos taurus) Complement C3 precursor
173	1	Uniprot_human	Q9BYG3	189	34372	7	5	7	5	0.85	sp|Q9BYG3|MK67I_HUMAN MKI67 FHA domain-interacting nucleolar phosphoprotein OS=Homo sapiens GN=NIFK PE=1 SV=1
174	1	contaminants	Q5D862	188	249296	8	5	6	4	0.07	SWISS-PROT:Q5D862 Tax_Id=9606 Gene_Symbol=FLG2 Filaggrin-2
175	1	Uniprot_human	Q9Y230	188	51296	14	10	13	9	1.1	sp|Q9Y230|RUVB2_HUMAN RuvB-like 2 OS=Homo sapiens GN=RUVBL2 PE=1 SV=3
176	1	Uniprot_human	P38159	187	42306	17	10	12	8	1.23	sp|P38159|RBMX_HUMAN RNA-binding motif protein, X chromosome OS=Homo sapiens GN=RBMX PE=1 SV=3
177	1	Uniprot_human	A0A087WXF0	185	54968	15	7	14	7	0.72	tr|A0A087WXF0|A0A087WXF0_HUMAN Methyl-CpG-binding protein 2 OS=Homo sapiens GN=MECP2 PE=1 SV=1
178	1	Uniprot_human	B4DLN1	184	48582	11	6	10	5	0.55	tr|B4DLN1|B4DLN1_HUMAN Uncharacterized protein OS=Homo sapiens PE=2 SV=1
179	1	Uniprot_human	Q5SSJ5	184	61454	20	10	15	9	0.99	sp|Q5SSJ5|HP1B3_HUMAN Heterochromatin protein 1-binding protein 3 OS=Homo sapiens GN=HP1BP3 PE=1 SV=1
180	1	Uniprot_human	P55884	183	92823	9	7	7	6	0.32	sp|P55884|EIF3B_HUMAN Eukaryotic translation initiation factor 3 subunit B OS=Homo sapiens GN=EIF3B PE=1 SV=3
181	1	Uniprot_human	J3KPP4	183	58698	6	4	6	4	0.33	tr|J3KPP4|J3KPP4_HUMAN Cisplatin resistance-associated overexpressed protein, isoform CRA_b OS=Homo sapiens GN=LUC7L3 PE=1 SV=1
182	1	Uniprot_human	Q15365	182	37987	10	7	9	7	1.18	sp|Q15365|PCBP1_HUMAN Poly(rC)-binding protein 1 OS=Homo sapiens GN=PCBP1 PE=1 SV=2
182	2	Uniprot_human	F8VZX2	128	34121	8	7	8	7	1.38	tr|F8VZX2|F8VZX2_HUMAN Poly(rC)-binding protein 2 OS=Homo sapiens GN=PCBP2 PE=1 SV=1
183	1	Uniprot_human	E9PLL6	181	12251	18	11	6	5	4.42	tr|E9PLL6|E9PLL6_HUMAN 60S ribosomal protein L27a OS=Homo sapiens GN=RPL27A PE=1 SV=1
184	1	Uniprot_human	A0A024R4M0	180	22635	29	13	19	10	5.37	tr|A0A024R4M0|A0A024R4M0_HUMAN 40S ribosomal protein S9 OS=Homo sapiens GN=RPS9 PE=1 SV=1
185	1	Uniprot_human	Q99459	179	92422	15	9	14	8	0.51	sp|Q99459|CDC5L_HUMAN Cell division cycle 5-like protein OS=Homo sapiens GN=CDC5L PE=1 SV=2
186	1	Uniprot_human	P61964	179	37136	7	5	7	5	0.76	sp|P61964|WDR5_HUMAN WD repeat-containing protein 5 OS=Homo sapiens GN=WDR5 PE=1 SV=1
187	1	Uniprot_human	G5E9A6	179	105991	13	8	13	8	0.32	tr|G5E9A6|G5E9A6_HUMAN Ubiquitin carboxyl-terminal hydrolase OS=Homo sapiens GN=USP11 PE=1 SV=1
188	1	Uniprot_human	O00267	177	121324	18	8	15	8	0.32	sp|O00267|SPT5H_HUMAN Transcription elongation factor SPT5 OS=Homo sapiens GN=SUPT5H PE=1 SV=1
189	1	Uniprot_human	Q9UHB9	177	71199	8	4	8	4	0.27	sp|Q9UHB9|SRP68_HUMAN Signal recognition particle subunit SRP68 OS=Homo sapiens GN=SRP68 PE=1 SV=2
190	1	Uniprot_human	P10809	176	61187	16	8	13	8	0.74	sp|P10809|CH60_HUMAN 60 kDa heat shock protein, mitochondrial OS=Homo sapiens GN=HSPD1 PE=1 SV=2
191	1	Uniprot_human	P62081	173	22113	11	6	7	4	1.14	sp|P62081|RS7_HUMAN 40S ribosomal protein S7 OS=Homo sapiens GN=RPS7 PE=1 SV=1
192	1	Uniprot_human	Q16643	172	71842	8	7	7	6	0.43	sp|Q16643|DREB_HUMAN Drebrin OS=Homo sapiens GN=DBN1 PE=1 SV=4
193	1	Uniprot_human	A0A087WUS0	172	15343	15	7	6	2	1.96	tr|A0A087WUS0|A0A087WUS0_HUMAN 40S ribosomal protein S24 OS=Homo sapiens GN=RPS24 PE=1 SV=1
194	1	Uniprot_human	P62277	172	17212	14	10	6	6	3.28	sp|P62277|RS13_HUMAN 40S ribosomal protein S13 OS=Homo sapiens GN=RPS13 PE=1 SV=2
195	1	Uniprot_human	Q5JW30	172	54903	12	7	11	7	0.72	tr|Q5JW30|Q5JW30_HUMAN Double-stranded RNA-binding protein Staufen homolog 1 OS=Homo sapiens GN=STAU1 PE=1 SV=1
196	1	Uniprot_human	K7EJ78	171	14807	11	5	6	3	2.08	tr|K7EJ78|K7EJ78_HUMAN 40S ribosomal protein S15 OS=Homo sapiens GN=RPS15 PE=1 SV=2
197	1	Uniprot_human	M0R0F0	170	22548	13	8	8	7	2.68	tr|M0R0F0|M0R0F0_HUMAN 40S ribosomal protein S5 (Fragment) OS=Homo sapiens GN=RPS5 PE=1 SV=1
198	1	Uniprot_human	Q5JR04	170	107941	21	9	20	9	0.43	tr|Q5JR04|Q5JR04_HUMAN Mov10, Moloney leukemia virus 10, homolog (Mouse), isoform CRA_a OS=Homo sapiens GN=MOV10 PE=1 SV=1
199	1	Uniprot_human	G3V1V0	169	18311	7	7	6	6	3.93	tr|G3V1V0|G3V1V0_HUMAN Myosin light polypeptide 6 OS=Homo sapiens GN=MYL6 PE=1 SV=1
200	1	Uniprot_human	F8VPD4	169	238097	9	7	9	7	0.13	tr|F8VPD4|F8VPD4_HUMAN CAD protein OS=Homo sapiens GN=CAD PE=1 SV=1
201	1	Uniprot_human	I3L1P8	169	32333	6	5	5	4	0.69	tr|I3L1P8|I3L1P8_HUMAN Mitochondrial 2-oxoglutarate/malate carrier protein (Fragment) OS=Homo sapiens GN=SLC25A11 PE=1 SV=1
202	1	Uniprot_human	Q15393	168	136575	18	12	14	11	0.41	sp|Q15393|SF3B3_HUMAN Splicing factor 3B subunit 3 OS=Homo sapiens GN=SF3B3 PE=1 SV=4
203	1	Uniprot_human	P06576	167	56525	12	6	9	5	0.46	sp|P06576|ATPB_HUMAN ATP synthase subunit beta, mitochondrial OS=Homo sapiens GN=ATP5B PE=1 SV=3
204	1	Uniprot_human	Q9H0A0	164	116569	15	8	12	7	0.29	sp|Q9H0A0|NAT10_HUMAN N-acetyltransferase 10 OS=Homo sapiens GN=NAT10 PE=1 SV=2
205	1	Uniprot_human	H7C2Q8	161	40830	16	9	12	6	0.86	tr|H7C2Q8|H7C2Q8_HUMAN EBNA1 binding protein 2, isoform CRA_d OS=Homo sapiens GN=EBNA1BP2 PE=1 SV=1
206	1	Uniprot_human	Q8N9T8	160	83004	9	6	8	5	0.29	sp|Q8N9T8|KRI1_HUMAN Protein KRI1 homolog OS=Homo sapiens GN=KRI1 PE=1 SV=3
207	1	Uniprot_human	J3QRS3	160	20501	9	5	5	4	1.26	tr|J3QRS3|J3QRS3_HUMAN Myosin regulatory light chain 12A OS=Homo sapiens GN=MYL12A PE=1 SV=1
208	1	Uniprot_human	B7Z4L4	158	50004	15	6	13	6	0.66	tr|B7Z4L4|B7Z4L4_HUMAN Dolichyl-diphosphooligosaccharide--protein glycosyltransferase subunit 1 OS=Homo sapiens GN=RPN1 PE=1 SV=1
209	1	Uniprot_human	Q9NX58	158	44044	12	8	8	7	0.96	sp|Q9NX58|LYAR_HUMAN Cell growth-regulating nucleolar protein OS=Homo sapiens GN=LYAR PE=1 SV=2
210	1	Uniprot_human	P11387	156	91125	25	10	21	8	0.45	sp|P11387|TOP1_HUMAN DNA topoisomerase 1 OS=Homo sapiens GN=TOP1 PE=1 SV=2
211	1	Uniprot_human	P35606	156	103278	12	8	12	8	0.39	sp|P35606|COPB2_HUMAN Coatomer subunit beta' OS=Homo sapiens GN=COPB2 PE=1 SV=2
212	1	Uniprot_human	G5E9V5	156	41354	5	5	4	4	0.67	tr|G5E9V5|G5E9V5_HUMAN 28S ribosomal protein S22, mitochondrial OS=Homo sapiens GN=MRPS22 PE=1 SV=1
213	1	Uniprot_human	Q13045	155	146142	15	9	14	9	0.3	sp|Q13045|FLII_HUMAN Protein flightless-1 homolog OS=Homo sapiens GN=FLII PE=1 SV=2
214	1	Uniprot_human	P25705	153	59828	9	7	9	7	0.64	sp|P25705|ATPA_HUMAN ATP synthase subunit alpha, mitochondrial OS=Homo sapiens GN=ATP5A1 PE=1 SV=1
215	1	Uniprot_human	Q9HBD4	153	188658	20	7	20	7	0.17	tr|Q9HBD4|Q9HBD4_HUMAN SMARCA4 isoform 2 OS=Homo sapiens GN=SMARCA4 PE=1 SV=1
216	1	Uniprot_human	P62857	153	7893	6	5	2	2	3.67	sp|P62857|RS28_HUMAN 40S ribosomal protein S28 OS=Homo sapiens GN=RPS28 PE=1 SV=1
217	1	Uniprot_human	Q15208	152	54498	11	6	9	6	0.59	sp|Q15208|STK38_HUMAN Serine/threonine-protein kinase 38 OS=Homo sapiens GN=STK38 PE=1 SV=1
218	1	Uniprot_human	Q9BRP8	152	22642	5	5	5	5	1.52	sp|Q9BRP8|WIBG_HUMAN Partner of Y14 and mago OS=Homo sapiens GN=WIBG PE=1 SV=1
219	1	Uniprot_human	Q9NW13	152	86198	15	8	14	8	0.48	sp|Q9NW13|RBM28_HUMAN RNA-binding protein 28 OS=Homo sapiens GN=RBM28 PE=1 SV=3
220	1	Uniprot_human	A0A0D9SGE8	152	42475	13	10	10	8	1.22	tr|A0A0D9SGE8|A0A0D9SGE8_HUMAN PHD finger protein 6 OS=Homo sapiens GN=PHF6 PE=1 SV=1
221	1	Uniprot_human	K7EKL3	148	44400	4	4	2	2	0.33	tr|K7EKL3|K7EKL3_HUMAN Granulins (Fragment) OS=Homo sapiens GN=GRN PE=1 SV=1
222	1	Uniprot_human	Q9Y2W1	148	108658	12	5	12	5	0.22	sp|Q9Y2W1|TR150_HUMAN Thyroid hormone receptor-associated protein 3 OS=Homo sapiens GN=THRAP3 PE=1 SV=2
222	2	Uniprot_human	Q9NYF8	46	106173	9	3	8	3	0.13	sp|Q9NYF8|BCLF1_HUMAN Bcl-2-associated transcription factor 1 OS=Homo sapiens GN=BCLAF1 PE=1 SV=2
223	1	Uniprot_human	O60884	147	46344	13	6	12	6	0.73	sp|O60884|DNJA2_HUMAN DnaJ homolog subfamily A member 2 OS=Homo sapiens GN=DNAJA2 PE=1 SV=1
224	1	Uniprot_human	Q13823	146	83831	12	5	11	5	0.29	sp|Q13823|NOG2_HUMAN Nucleolar GTP-binding protein 2 OS=Homo sapiens GN=GNL2 PE=1 SV=1
225	1	Uniprot_human	P11388	145	175017	15	9	15	9	0.24	sp|P11388|TOP2A_HUMAN DNA topoisomerase 2-alpha OS=Homo sapiens GN=TOP2A PE=1 SV=3
225	2	Uniprot_human	E9PCY5	97	131367	13	7	13	7	0.25	tr|E9PCY5|E9PCY5_HUMAN DNA topoisomerase 2 (Fragment) OS=Homo sapiens GN=TOP2B PE=1 SV=1
226	1	Uniprot_human	Q9NTI5	145	165818	26	13	22	11	0.33	sp|Q9NTI5|PDS5B_HUMAN Sister chromatid cohesion protein PDS5 homolog B OS=Homo sapiens GN=PDS5B PE=1 SV=1
227	1	Uniprot_human	P21397	144	60157	3	2	2	1	0.07	sp|P21397|AOFA_HUMAN Amine oxidase [flavin-containing] A OS=Homo sapiens GN=MAOA PE=1 SV=1
228	1	Uniprot_human	Q00059	143	29306	14	7	10	6	1.73	sp|Q00059|TFAM_HUMAN Transcription factor A, mitochondrial OS=Homo sapiens GN=TFAM PE=1 SV=1
229	1	Uniprot_human	Q96PK6	143	69620	7	6	7	6	0.44	sp|Q96PK6|RBM14_HUMAN RNA-binding protein 14 OS=Homo sapiens GN=RBM14 PE=1 SV=2
230	1	Uniprot_human	P42285	143	118756	7	6	7	6	0.24	sp|P42285|SK2L2_HUMAN Superkiller viralicidic activity 2-like 2 OS=Homo sapiens GN=SKIV2L2 PE=1 SV=3
231	1	Uniprot_human	C9JQV0	142	21927	7	7	4	4	1.14	tr|C9JQV0|C9JQV0_HUMAN Uncharacterized protein C7orf50 (Fragment) OS=Homo sapiens GN=C7orf50 PE=1 SV=1
232	1	Uniprot_human	Q9UHB6	141	85630	11	4	9	4	0.22	sp|Q9UHB6|LIMA1_HUMAN LIM domain and actin-binding protein 1 OS=Homo sapiens GN=LIMA1 PE=1 SV=1
233	1	Uniprot_human	Q14684	140	84774	9	6	8	5	0.28	sp|Q14684|RRP1B_HUMAN Ribosomal RNA processing protein 1 homolog B OS=Homo sapiens GN=RRP1B PE=1 SV=3
234	1	Uniprot_human	P62851	140	13791	8	6	6	5	3.5	sp|P62851|RS25_HUMAN 40S ribosomal protein S25 OS=Homo sapiens GN=RPS25 PE=1 SV=1
235	1	Uniprot_human	Q96GA3	139	55049	11	5	9	5	0.47	sp|Q96GA3|LTV1_HUMAN Protein LTV1 homolog OS=Homo sapiens GN=LTV1 PE=1 SV=1
236	1	Uniprot_human	P16615	138	116336	11	8	11	8	0.34	sp|P16615|AT2A2_HUMAN Sarcoplasmic/endoplasmic reticulum calcium ATPase 2 OS=Homo sapiens GN=ATP2A2 PE=1 SV=1
237	1	Uniprot_human	D6RC52	138	15236	4	3	3	2	0.73	tr|D6RC52|D6RC52_HUMAN H/ACA ribonucleoprotein complex subunit 2 (Fragment) OS=Homo sapiens GN=NHP2 PE=1 SV=1
238	1	Uniprot_human	Q6PKG0	138	123833	11	6	11	6	0.23	sp|Q6PKG0|LARP1_HUMAN La-related protein 1 OS=Homo sapiens GN=LARP1 PE=1 SV=2
239	1	Uniprot_human	Q14692	137	146571	18	10	16	10	0.34	sp|Q14692|BMS1_HUMAN Ribosome biogenesis protein BMS1 homolog OS=Homo sapiens GN=BMS1 PE=1 SV=1
240	1	Uniprot_human	O15160	137	39453	5	4	5	4	0.54	sp|O15160|RPAC1_HUMAN DNA-directed RNA polymerases I and III subunit RPAC1 OS=Homo sapiens GN=POLR1C PE=1 SV=1
241	1	Uniprot_human	P62854	137	13292	9	8	3	3	1.54	sp|P62854|RS26_HUMAN 40S ribosomal protein S26 OS=Homo sapiens GN=RPS26 PE=1 SV=3
242	1	Uniprot_human	Q96C19	136	26794	8	5	7	5	1.19	sp|Q96C19|EFHD2_HUMAN EF-hand domain-containing protein D2 OS=Homo sapiens GN=EFHD2 PE=1 SV=1
243	1	Uniprot_human	Q9GZL7	136	48191	8	5	8	5	0.55	sp|Q9GZL7|WDR12_HUMAN Ribosome biogenesis protein WDR12 OS=Homo sapiens GN=WDR12 PE=1 SV=2
244	1	Uniprot_human	P46779	136	15795	16	11	9	7	5.34	sp|P46779|RL28_HUMAN 60S ribosomal protein L28 OS=Homo sapiens GN=RPL28 PE=1 SV=3
245	1	Uniprot_human	Q9UIG0	135	172392	16	6	13	4	0.1	sp|Q9UIG0|BAZ1B_HUMAN Tyrosine-protein kinase BAZ1B OS=Homo sapiens GN=BAZ1B PE=1 SV=2
246	1	Uniprot_human	P51116	135	74520	8	5	7	5	0.33	sp|P51116|FXR2_HUMAN Fragile X mental retardation syndrome-related protein 2 OS=Homo sapiens GN=FXR2 PE=1 SV=2
246	2	Uniprot_human	B4DXZ6	30	68627	5	3	3	2	0.13	tr|B4DXZ6|B4DXZ6_HUMAN Fragile X mental retardation syndrome-related protein 1 OS=Homo sapiens GN=FXR1 PE=1 SV=1
246	3	Uniprot_human	A8MQB8	30	66066	5	2	4	2	0.14	tr|A8MQB8|A8MQB8_HUMAN Fragile X mental retardation protein 1 OS=Homo sapiens GN=FMR1 PE=1 SV=1
247	1	Uniprot_human	O60216	135	71930	10	6	9	6	0.42	sp|O60216|RAD21_HUMAN Double-strand-break repair protein rad21 homolog OS=Homo sapiens GN=RAD21 PE=1 SV=2
248	1	Uniprot_human	Q01780	134	101566	12	8	12	8	0.4	sp|Q01780|EXOSX_HUMAN Exosome component 10 OS=Homo sapiens GN=EXOSC10 PE=1 SV=2
249	1	Uniprot_human	A0A0A0MQR7	132	23665	5	2	5	2	0.43	tr|A0A0A0MQR7|A0A0A0MQR7_HUMAN DNA-directed RNA polymerases I, II, and III subunit RPABC1 OS=Homo sapiens GN=POLR2E PE=1 SV=1
250	1	Uniprot_human	Q13200	132	100877	10	7	10	7	0.34	sp|Q13200|PSMD2_HUMAN 26S proteasome non-ATPase regulatory subunit 2 OS=Homo sapiens GN=PSMD2 PE=1 SV=3
251	1	Uniprot_human	Q13895	130	49798	10	7	9	7	0.81	sp|Q13895|BYST_HUMAN Bystin OS=Homo sapiens GN=BYSL PE=1 SV=3
252	1	Uniprot_human	Q14137	130	84261	10	5	9	5	0.29	sp|Q14137|BOP1_HUMAN Ribosome biogenesis protein BOP1 OS=Homo sapiens GN=BOP1 PE=1 SV=2
253	1	Uniprot_human	B5MCF9	128	66435	15	8	13	6	0.56	tr|B5MCF9|B5MCF9_HUMAN Pescadillo homolog OS=Homo sapiens GN=PES1 PE=1 SV=1
254	1	Uniprot_human	Q13185	128	20969	9	6	5	4	1.71	sp|Q13185|CBX3_HUMAN Chromobox protein homolog 3 OS=Homo sapiens GN=CBX3 PE=1 SV=4
254	2	Uniprot_human	B5MD17	95	19428	5	4	3	3	1.36	tr|B5MD17|B5MD17_HUMAN Chromobox protein homolog 1 (Fragment) OS=Homo sapiens GN=CBX1 PE=1 SV=1
255	1	Uniprot_human	Q99575	127	116346	15	5	14	5	0.2	sp|Q99575|POP1_HUMAN Ribonucleases P/MRP protein subunit POP1 OS=Homo sapiens GN=POP1 PE=1 SV=2
256	1	Uniprot_human	O15226	127	78308	8	4	8	4	0.24	sp|O15226|NKRF_HUMAN NF-kappa-B-repressing factor OS=Homo sapiens GN=NKRF PE=1 SV=2
257	1	Uniprot_human	P46821	126	271665	16	6	16	6	0.1	sp|P46821|MAP1B_HUMAN Microtubule-associated protein 1B OS=Homo sapiens GN=MAP1B PE=1 SV=2
258	1	Uniprot_human	O75688	125	53180	16	7	9	6	0.61	sp|O75688|PPM1B_HUMAN Protein phosphatase 1B OS=Homo sapiens GN=PPM1B PE=1 SV=1
259	1	Uniprot_human	P42704	125	159003	16	4	15	4	0.11	sp|P42704|LPPRC_HUMAN Leucine-rich PPR motif-containing protein, mitochondrial OS=Homo sapiens GN=LRPPRC PE=1 SV=3
260	1	Uniprot_human	J3KNL6	125	253334	11	4	11	4	0.07	tr|J3KNL6|J3KNL6_HUMAN Protein transport protein Sec16A OS=Homo sapiens GN=SEC16A PE=1 SV=1
261	1	Uniprot_human	A0A087WWU8	125	26632	6	2	5	2	0.37	tr|A0A087WWU8|A0A087WWU8_HUMAN Tropomyosin alpha-3 chain OS=Homo sapiens GN=TPM3 PE=1 SV=1
262	1	Uniprot_human	Q9Y3B7	125	20727	3	2	2	2	0.5	sp|Q9Y3B7|RM11_HUMAN 39S ribosomal protein L11, mitochondrial OS=Homo sapiens GN=MRPL11 PE=1 SV=1
263	1	Uniprot_human	J3QQM1	124	29442	9	4	8	3	0.54	tr|J3QQM1|J3QQM1_HUMAN 26S protease regulatory subunit 8 (Fragment) OS=Homo sapiens GN=PSMC5 PE=1 SV=1
263	2	Uniprot_human	G3V4X1	66	9128	4	4	2	2	1.45	tr|G3V4X1|G3V4X1_HUMAN 26S protease regulatory subunit 4 (Fragment) OS=Homo sapiens GN=PSMC1 PE=1 SV=1
264	1	Uniprot_human	P62258	124	29326	8	4	7	4	0.78	sp|P62258|1433E_HUMAN 14-3-3 protein epsilon OS=Homo sapiens GN=YWHAE PE=1 SV=1
265	1	Uniprot_human	Q92974	124	112386	14	5	14	5	0.21	sp|Q92974|ARHG2_HUMAN Rho guanine nucleotide exchange factor 2 OS=Homo sapiens GN=ARHGEF2 PE=1 SV=4
266	1	Uniprot_human	A0A087X082	124	72939	6	5	5	4	0.34	tr|A0A087X082|A0A087X082_HUMAN Caprin-1 OS=Homo sapiens GN=CAPRIN1 PE=1 SV=1
267	1	Uniprot_human	P40938	121	41328	6	3	6	3	0.36	sp|P40938|RFC3_HUMAN Replication factor C subunit 3 OS=Homo sapiens GN=RFC3 PE=1 SV=2
268	1	Uniprot_human	Q9Y5Q8	121	59989	14	7	13	7	0.64	sp|Q9Y5Q8|TF3C5_HUMAN General transcription factor 3C polypeptide 5 OS=Homo sapiens GN=GTF3C5 PE=1 SV=2
269	1	Uniprot_human	Q14974	120	98420	7	6	7	6	0.3	sp|Q14974|IMB1_HUMAN Importin subunit beta-1 OS=Homo sapiens GN=KPNB1 PE=1 SV=2
270	1	Uniprot_human	P56537	120	27095	4	4	4	4	0.86	sp|P56537|IF6_HUMAN Eukaryotic translation initiation factor 6 OS=Homo sapiens GN=EIF6 PE=1 SV=1
271	1	contaminants	Q1RMN8	119	24863	3	3	2	2	0.4	TREMBL:Q1RMN8 (Bos taurus) Similar to Immunoglobulin lambda-like polypeptide 1
272	1	Uniprot_human	P84090	119	12422	5	3	4	2	1.71	sp|P84090|ERH_HUMAN Enhancer of rudimentary homolog OS=Homo sapiens GN=ERH PE=1 SV=1
273	1	Uniprot_human	P18583	118	264063	14	6	14	6	0.1	sp|P18583|SON_HUMAN Protein SON OS=Homo sapiens GN=SON PE=1 SV=4
274	1	Uniprot_human	Q13243	118	31359	7	5	7	5	0.96	sp|Q13243|SRSF5_HUMAN Serine/arginine-rich splicing factor 5 OS=Homo sapiens GN=SRSF5 PE=1 SV=1
275	1	Uniprot_human	P46778	118	18610	13	6	8	4	1.45	sp|P46778|RL21_HUMAN 60S ribosomal protein L21 OS=Homo sapiens GN=RPL21 PE=1 SV=2
276	1	Uniprot_human	Q04837	118	17249	10	6	7	4	1.63	sp|Q04837|SSBP_HUMAN Single-stranded DNA-binding protein, mitochondrial OS=Homo sapiens GN=SSBP1 PE=1 SV=1
277	1	Uniprot_human	P78362	117	78219	8	4	7	4	0.24	sp|P78362|SRPK2_HUMAN SRSF protein kinase 2 OS=Homo sapiens GN=SRPK2 PE=1 SV=3
278	1	Uniprot_human	Q7Z3K3	116	157355	9	5	9	5	0.14	sp|Q7Z3K3|POGZ_HUMAN Pogo transposable element with ZNF domain OS=Homo sapiens GN=POGZ PE=1 SV=2
279	1	Uniprot_human	Q5F1R6	116	62445	4	3	4	3	0.23	sp|Q5F1R6|DJC21_HUMAN DnaJ homolog subfamily C member 21 OS=Homo sapiens GN=DNAJC21 PE=1 SV=2
280	1	Uniprot_human	Q13347	116	36878	4	4	3	3	0.41	sp|Q13347|EIF3I_HUMAN Eukaryotic translation initiation factor 3 subunit I OS=Homo sapiens GN=EIF3I PE=1 SV=1
281	1	Uniprot_human	X6R700	116	23647	4	2	3	1	0.43	tr|X6R700|X6R700_HUMAN Chromatin target of PRMT1 protein OS=Homo sapiens GN=CHTOP PE=1 SV=1
282	1	Uniprot_human	H3BPE1	115	861649	23	5	22	5	0.03	tr|H3BPE1|H3BPE1_HUMAN Microtubule-actin cross-linking factor 1, isoforms 1/2/3/5 OS=Homo sapiens GN=MACF1 PE=1 SV=1
283	1	Uniprot_human	P04844	115	69355	6	3	6	3	0.2	sp|P04844|RPN2_HUMAN Dolichyl-diphosphooligosaccharide--protein glycosyltransferase subunit 2 OS=Homo sapiens GN=RPN2 PE=1 SV=3
284	1	Uniprot_human	Q9Y5Q9	115	102006	13	6	13	6	0.28	sp|Q9Y5Q9|TF3C3_HUMAN General transcription factor 3C polypeptide 3 OS=Homo sapiens GN=GTF3C3 PE=1 SV=1
285	1	Uniprot_human	A0A087WZZ5	115	97639	20	10	15	9	0.48	tr|A0A087WZZ5|A0A087WZZ5_HUMAN Splicing factor 3B subunit 2 OS=Homo sapiens GN=SF3B2 PE=1 SV=1
286	1	contaminants	Q3ZBS7	114	54864	9	5	7	4	0.36	TREMBL:Q3ZBS7 (Bos taurus) Vitronectin
287	1	Uniprot_human	O43707	114	105245	12	9	10	7	0.33	sp|O43707|ACTN4_HUMAN Alpha-actinin-4 OS=Homo sapiens GN=ACTN4 PE=1 SV=2
288	1	Uniprot_human	Q07021	113	31742	4	4	2	2	0.3	sp|Q07021|C1QBP_HUMAN Complement component 1 Q subcomponent-binding protein, mitochondrial OS=Homo sapiens GN=C1QBP PE=1 SV=1
289	1	Uniprot_human	A0A0C4DG17	113	33464	6	3	5	3	0.46	tr|A0A0C4DG17|A0A0C4DG17_HUMAN 40S ribosomal protein SA OS=Homo sapiens GN=RPSA PE=1 SV=1
290	1	Uniprot_human	Q14247	113	61720	7	4	7	4	0.32	sp|Q14247|SRC8_HUMAN Src substrate cortactin OS=Homo sapiens GN=CTTN PE=1 SV=2
291	1	Uniprot_human	Q8N3U4	113	142433	10	5	9	5	0.16	sp|Q8N3U4|STAG2_HUMAN Cohesin subunit SA-2 OS=Homo sapiens GN=STAG2 PE=1 SV=3
292	1	Uniprot_human	Q86U86	112	194080	15	5	15	5	0.12	sp|Q86U86|PB1_HUMAN Protein polybromo-1 OS=Homo sapiens GN=PBRM1 PE=1 SV=1
293	1	Uniprot_human	Q13283	112	52189	5	3	4	2	0.18	sp|Q13283|G3BP1_HUMAN Ras GTPase-activating protein-binding protein 1 OS=Homo sapiens GN=G3BP1 PE=1 SV=1
294	1	Uniprot_human	Q02413	112	114702	3	3	2	2	0.12	sp|Q02413|DSG1_HUMAN Desmoglein-1 OS=Homo sapiens GN=DSG1 PE=1 SV=2
295	1	Uniprot_human	Q9NQ29	112	44100	11	4	9	4	0.47	sp|Q9NQ29|LUC7L_HUMAN Putative RNA-binding protein Luc7-like 1 OS=Homo sapiens GN=LUC7L PE=1 SV=1
295	2	Uniprot_human	A0A0A6YYC3	92	46657	12	5	10	5	0.57	tr|A0A0A6YYC3|A0A0A6YYC3_HUMAN Protein C7orf55-LUC7L2 OS=Homo sapiens GN=C7orf55-LUC7L2 PE=4 SV=1
296	1	Uniprot_human	P42677	111	9797	7	6	4	3	4.34	sp|P42677|RS27_HUMAN 40S ribosomal protein S27 OS=Homo sapiens GN=RPS27 PE=1 SV=3
297	1	Uniprot_human	Q53GQ0	111	34416	5	3	4	2	0.28	sp|Q53GQ0|DHB12_HUMAN Very-long-chain 3-oxoacyl-CoA reductase OS=Homo sapiens GN=HSD17B12 PE=1 SV=2
298	1	Uniprot_human	Q15029	110	110336	11	5	11	5	0.21	sp|Q15029|U5S1_HUMAN 116 kDa U5 small nuclear ribonucleoprotein component OS=Homo sapiens GN=EFTUD2 PE=1 SV=1
299	1	Uniprot_human	Q13601	110	43866	6	3	5	3	0.34	sp|Q13601|KRR1_HUMAN KRR1 small subunit processome component homolog OS=Homo sapiens GN=KRR1 PE=1 SV=4
300	1	Uniprot_human	P26641	110	50429	9	5	9	5	0.52	sp|P26641|EF1G_HUMAN Elongation factor 1-gamma OS=Homo sapiens GN=EEF1G PE=1 SV=3
301	1	Uniprot_human	Q9NZB2	110	123008	9	6	9	6	0.23	sp|Q9NZB2|F120A_HUMAN Constitutive coactivator of PPAR-gamma-like protein 1 OS=Homo sapiens GN=FAM120A PE=1 SV=2
302	1	Uniprot_human	P26196	109	54781	8	3	8	3	0.26	sp|P26196|DDX6_HUMAN Probable ATP-dependent RNA helicase DDX6 OS=Homo sapiens GN=DDX6 PE=1 SV=2
303	1	Uniprot_human	Q9H0S4	108	50900	4	3	4	3	0.28	sp|Q9H0S4|DDX47_HUMAN Probable ATP-dependent RNA helicase DDX47 OS=Homo sapiens GN=DDX47 PE=1 SV=1
304	1	Uniprot_human	P49207	108	13513	8	7	5	5	3.61	sp|P49207|RL34_HUMAN 60S ribosomal protein L34 OS=Homo sapiens GN=RPL34 PE=1 SV=3
305	1	Uniprot_human	E7EX17	108	69714	14	9	12	7	0.63	tr|E7EX17|E7EX17_HUMAN Eukaryotic translation initiation factor 4B OS=Homo sapiens GN=EIF4B PE=1 SV=1
306	1	Uniprot_human	H0Y368	107	33537	4	3	4	3	0.46	tr|H0Y368|H0Y368_HUMAN Dolichol-phosphate mannosyltransferase subunit 1 (Fragment) OS=Homo sapiens GN=DPM1 PE=1 SV=1
307	1	Uniprot_human	Q86UE4	107	63856	9	5	8	5	0.39	sp|Q86UE4|LYRIC_HUMAN Protein LYRIC OS=Homo sapiens GN=MTDH PE=1 SV=2
308	1	Uniprot_human	O15371	107	64560	7	4	6	4	0.3	sp|O15371|EIF3D_HUMAN Eukaryotic translation initiation factor 3 subunit D OS=Homo sapiens GN=EIF3D PE=1 SV=1
309	1	Uniprot_human	Q9UMS4	107	55603	21	9	9	7	0.7	sp|Q9UMS4|PRP19_HUMAN Pre-mRNA-processing factor 19 OS=Homo sapiens GN=PRPF19 PE=1 SV=1
310	1	Uniprot_human	Q16531	107	128142	17	8	17	8	0.3	sp|Q16531|DDB1_HUMAN DNA damage-binding protein 1 OS=Homo sapiens GN=DDB1 PE=1 SV=1
311	1	Uniprot_human	P14866	107	64720	9	4	8	3	0.22	sp|P14866|HNRPL_HUMAN Heterogeneous nuclear ribonucleoprotein L OS=Homo sapiens GN=HNRNPL PE=1 SV=2
312	1	Uniprot_human	P78316	106	98292	12	5	12	5	0.24	sp|P78316|NOP14_HUMAN Nucleolar protein 14 OS=Homo sapiens GN=NOP14 PE=1 SV=3
313	1	Uniprot_human	Q93009	106	129304	21	10	19	10	0.39	sp|Q93009|UBP7_HUMAN Ubiquitin carboxyl-terminal hydrolase 7 OS=Homo sapiens GN=USP7 PE=1 SV=2
314	1	Uniprot_human	H0Y8R1	106	47637	12	3	10	3	0.31	tr|H0Y8R1|H0Y8R1_HUMAN G-rich sequence factor 1 (Fragment) OS=Homo sapiens GN=GRSF1 PE=1 SV=1
315	1	Uniprot_human	Q15717	106	36240	8	5	6	4	0.59	sp|Q15717|ELAV1_HUMAN ELAV-like protein 1 OS=Homo sapiens GN=ELAVL1 PE=1 SV=2
316	1	Uniprot_human	Q8WTT2	105	92946	11	4	10	4	0.2	sp|Q8WTT2|NOC3L_HUMAN Nucleolar complex protein 3 homolog OS=Homo sapiens GN=NOC3L PE=1 SV=1
317	1	Uniprot_human	Q9ULV4	105	53899	4	2	4	2	0.17	sp|Q9ULV4|COR1C_HUMAN Coronin-1C OS=Homo sapiens GN=CORO1C PE=1 SV=1
318	1	Uniprot_human	Q92665	105	45405	6	3	6	3	0.32	sp|Q92665|RT31_HUMAN 28S ribosomal protein S31, mitochondrial OS=Homo sapiens GN=MRPS31 PE=1 SV=3
319	1	Uniprot_human	H0Y7A7	105	20863	7	4	5	3	0.83	tr|H0Y7A7|H0Y7A7_HUMAN Calmodulin (Fragment) OS=Homo sapiens GN=CALM2 PE=1 SV=1
320	1	Uniprot_human	Q6P2Q9	105	274738	25	8	24	8	0.13	sp|Q6P2Q9|PRP8_HUMAN Pre-mRNA-processing-splicing factor 8 OS=Homo sapiens GN=PRPF8 PE=1 SV=2
321	1	Uniprot_human	Q9Y4W2	104	83982	6	5	6	5	0.29	sp|Q9Y4W2|LAS1L_HUMAN Ribosomal biogenesis protein LAS1L OS=Homo sapiens GN=LAS1L PE=1 SV=2
322	1	Uniprot_human	C9JLU1	104	16971	1	1	1	1	0.28	tr|C9JLU1|C9JLU1_HUMAN DNA-directed RNA polymerases I, II, and III subunit RPABC3 (Fragment) OS=Homo sapiens GN=POLR2H PE=1 SV=6
323	1	Uniprot_human	Q5BKZ1	104	65955	4	3	3	3	0.21	sp|Q5BKZ1|ZN326_HUMAN DBIRD complex subunit ZNF326 OS=Homo sapiens GN=ZNF326 PE=1 SV=2
324	1	Uniprot_human	Q8TDN6	103	41660	13	7	9	5	0.84	sp|Q8TDN6|BRX1_HUMAN Ribosome biogenesis protein BRX1 homolog OS=Homo sapiens GN=BRIX1 PE=1 SV=2
325	1	Uniprot_human	P21796	103	30868	8	5	7	5	0.98	sp|P21796|VDAC1_HUMAN Voltage-dependent anion-selective channel protein 1 OS=Homo sapiens GN=VDAC1 PE=1 SV=2
326	1	Uniprot_human	Q15024	102	32428	2	2	2	2	0.3	sp|Q15024|EXOS7_HUMAN Exosome complex component RRP42 OS=Homo sapiens GN=EXOSC7 PE=1 SV=3
327	1	Uniprot_human	Q29RF7	102	152274	13	4	11	4	0.12	sp|Q29RF7|PDS5A_HUMAN Sister chromatid cohesion protein PDS5 homolog A OS=Homo sapiens GN=PDS5A PE=1 SV=1
328	1	Uniprot_human	Q9UQ35	102	300179	9	3	9	3	0.04	sp|Q9UQ35|SRRM2_HUMAN Serine/arginine repetitive matrix protein 2 OS=Homo sapiens GN=SRRM2 PE=1 SV=2
329	1	Uniprot_human	P17096	101	11669	5	5	3	3	1.89	sp|P17096|HMGA1_HUMAN High mobility group protein HMG-I/HMG-Y OS=Homo sapiens GN=HMGA1 PE=1 SV=3
330	1	Uniprot_human	Q3ZCQ8	101	39850	2	1	2	1	0.11	sp|Q3ZCQ8|TIM50_HUMAN Mitochondrial import inner membrane translocase subunit TIM50 OS=Homo sapiens GN=TIMM50 PE=1 SV=2
331	1	Uniprot_human	E9PDF6	101	129426	8	4	8	4	0.14	tr|E9PDF6|E9PDF6_HUMAN Unconventional myosin-Ib OS=Homo sapiens GN=MYO1B PE=1 SV=1
332	1	Uniprot_human	Q6PD62	100	134332	12	5	10	4	0.14	sp|Q6PD62|CTR9_HUMAN RNA polymerase-associated protein CTR9 homolog OS=Homo sapiens GN=CTR9 PE=1 SV=1
333	1	Uniprot_human	Q7Z2T5	100	82893	11	5	7	5	0.29	sp|Q7Z2T5|TRM1L_HUMAN TRMT1-like protein OS=Homo sapiens GN=TRMT1L PE=1 SV=2
334	1	Uniprot_human	Q00325	100	40525	6	5	5	4	0.52	sp|Q00325|MPCP_HUMAN Phosphate carrier protein, mitochondrial OS=Homo sapiens GN=SLC25A3 PE=1 SV=2
335	1	Uniprot_human	Q14204	100	534809	18	8	18	8	0.07	sp|Q14204|DYHC1_HUMAN Cytoplasmic dynein 1 heavy chain 1 OS=Homo sapiens GN=DYNC1H1 PE=1 SV=5
336	1	Uniprot_human	P62633	98	20704	9	6	6	5	1.74	sp|P62633|CNBP_HUMAN Cellular nucleic acid-binding protein OS=Homo sapiens GN=CNBP PE=1 SV=1
337	1	Uniprot_human	M0R2Z9	98	122381	6	3	6	3	0.11	tr|M0R2Z9|M0R2Z9_HUMAN SURP and G-patch domain-containing protein 2 OS=Homo sapiens GN=SUGP2 PE=1 SV=1
338	1	Uniprot_human	P62316	98	13632	9	8	7	6	5.17	sp|P62316|SMD2_HUMAN Small nuclear ribonucleoprotein Sm D2 OS=Homo sapiens GN=SNRPD2 PE=1 SV=1
339	1	Uniprot_human	J3KP15	98	15362	2	2	2	2	0.72	tr|J3KP15|J3KP15_HUMAN Serine/arginine-rich-splicing factor 2 (Fragment) OS=Homo sapiens GN=SRSF2 PE=1 SV=6
340	1	Uniprot_human	S4R435	97	32633	7	4	3	1	0.14	tr|S4R435|S4R435_HUMAN Protein RPS10-NUDT3 (Fragment) OS=Homo sapiens GN=RPS10-NUDT3 PE=3 SV=1
341	1	Uniprot_human	Q13868	97	32996	4	4	4	4	0.67	sp|Q13868|EXOS2_HUMAN Exosome complex component RRP4 OS=Homo sapiens GN=EXOSC2 PE=1 SV=2
342	1	Uniprot_human	Q01081	96	28368	3	3	2	2	0.34	sp|Q01081|U2AF1_HUMAN Splicing factor U2AF 35 kDa subunit OS=Homo sapiens GN=U2AF1 PE=1 SV=3
343	1	contaminants	Q86YZ3	96	283140	15	9	10	5	0.08	SWISS-PROT:Q86YZ3 Tax_Id=9606 Gene_Symbol=HRNR Hornerin
344	1	Uniprot_human	P84103	95	19546	9	6	6	4	1.35	sp|P84103|SRSF3_HUMAN Serine/arginine-rich splicing factor 3 OS=Homo sapiens GN=SRSF3 PE=1 SV=1
345	1	Uniprot_human	A0A075B6P5	95	13062	2	2	1	1	0.37	tr|A0A075B6P5|A0A075B6P5_HUMAN Protein IGKV2-28 (Fragment) OS=Homo sapiens GN=IGKV2D-28 PE=1 SV=1
346	1	Uniprot_human	G3XAG1	94	65637	12	3	8	3	0.21	tr|G3XAG1|G3XAG1_HUMAN Zinc finger protein 512 OS=Homo sapiens GN=ZNF512 PE=1 SV=1
347	1	Uniprot_human	Q9BQ04	94	40466	5	1	5	1	0.11	sp|Q9BQ04|RBM4B_HUMAN RNA-binding protein 4B OS=Homo sapiens GN=RBM4B PE=1 SV=1
348	1	Uniprot_human	O76094	94	75130	4	4	4	4	0.25	sp|O76094|SRP72_HUMAN Signal recognition particle subunit SRP72 OS=Homo sapiens GN=SRP72 PE=1 SV=3
349	1	Uniprot_human	P14678	94	24765	8	6	5	3	0.66	sp|P14678|RSMB_HUMAN Small nuclear ribonucleoprotein-associated proteins B and B' OS=Homo sapiens GN=SNRPB PE=1 SV=2
350	1	Uniprot_human	Q96AG4	93	35308	8	6	7	6	1.05	sp|Q96AG4|LRC59_HUMAN Leucine-rich repeat-containing protein 59 OS=Homo sapiens GN=LRRC59 PE=1 SV=1
351	1	Uniprot_human	E7EVX8	93	54960	7	5	5	3	0.36	tr|E7EVX8|E7EVX8_HUMAN U4/U6 small nuclear ribonucleoprotein Prp31 OS=Homo sapiens GN=PRPF31 PE=1 SV=1
352	1	Uniprot_human	E7EX29	93	28190	6	2	5	2	0.35	tr|E7EX29|E7EX29_HUMAN 14-3-3 protein zeta/delta (Fragment) OS=Homo sapiens GN=YWHAZ PE=1 SV=1
353	1	Uniprot_human	Q9BQ67	93	49787	12	8	6	5	0.53	sp|Q9BQ67|GRWD1_HUMAN Glutamate-rich WD repeat-containing protein 1 OS=Homo sapiens GN=GRWD1 PE=1 SV=1
354	1	Uniprot_human	O95816	92	23928	3	3	3	3	0.69	sp|O95816|BAG2_HUMAN BAG family molecular chaperone regulator 2 OS=Homo sapiens GN=BAG2 PE=1 SV=1
355	1	Uniprot_human	O14980	92	124447	4	3	4	3	0.11	sp|O14980|XPO1_HUMAN Exportin-1 OS=Homo sapiens GN=XPO1 PE=1 SV=1
356	1	Uniprot_human	A0A087WUL2	92	16378	2	2	2	2	0.66	tr|A0A087WUL2|A0A087WUL2_HUMAN Proteasome subunit beta type-3 (Fragment) OS=Homo sapiens GN=PSMB3 PE=1 SV=1
357	1	Uniprot_human	P14923	91	82434	8	6	7	5	0.29	sp|P14923|PLAK_HUMAN Junction plakoglobin OS=Homo sapiens GN=JUP PE=1 SV=3
358	1	Uniprot_human	Q9Y3B4	91	14690	3	2	3	2	0.76	sp|Q9Y3B4|SF3B6_HUMAN Splicing factor 3B subunit 6 OS=Homo sapiens GN=SF3B6 PE=1 SV=1
359	1	Uniprot_human	P60842	91	46353	7	4	7	4	0.44	sp|P60842|IF4A1_HUMAN Eukaryotic initiation factor 4A-I OS=Homo sapiens GN=EIF4A1 PE=1 SV=1
360	1	Uniprot_human	Q15397	90	73937	5	1	5	1	0.06	sp|Q15397|K0020_HUMAN Pumilio domain-containing protein KIAA0020 OS=Homo sapiens GN=KIAA0020 PE=1 SV=3
361	1	Uniprot_human	O43852	89	37198	10	6	8	6	0.98	sp|O43852|CALU_HUMAN Calumenin OS=Homo sapiens GN=CALU PE=1 SV=2
362	1	Uniprot_human	Q13610	89	56363	9	5	8	4	0.35	sp|Q13610|PWP1_HUMAN Periodic tryptophan protein 1 homolog OS=Homo sapiens GN=PWP1 PE=1 SV=1
363	1	Uniprot_human	A0A0G2JK44	89	92352	7	2	7	2	0.1	tr|A0A0G2JK44|A0A0G2JK44_HUMAN Bromodomain-containing protein 2 OS=Homo sapiens GN=BRD2 PE=1 SV=1
364	1	Uniprot_human	P53007	89	34333	4	3	4	3	0.45	sp|P53007|TXTP_HUMAN Tricarboxylate transport protein, mitochondrial OS=Homo sapiens GN=SLC25A1 PE=1 SV=2
365	1	Uniprot_human	H3BPE7	88	53693	2	2	2	2	0.17	tr|H3BPE7|H3BPE7_HUMAN RNA-binding protein FUS OS=Homo sapiens GN=FUS PE=1 SV=1
366	1	Uniprot_human	Q5JTH9	87	145037	12	6	11	6	0.19	sp|Q5JTH9|RRP12_HUMAN RRP12-like protein OS=Homo sapiens GN=RRP12 PE=1 SV=2
367	1	Uniprot_human	K7EMM8	86	57746	3	2	3	2	0.16	tr|K7EMM8|K7EMM8_HUMAN Putative oxidoreductase GLYR1 (Fragment) OS=Homo sapiens GN=GLYR1 PE=1 SV=2
368	1	Uniprot_human	Q5RKV6	86	28503	5	3	3	3	0.56	sp|Q5RKV6|EXOS6_HUMAN Exosome complex component MTR3 OS=Homo sapiens GN=EXOSC6 PE=1 SV=1
369	1	Uniprot_human	H7BZ94	86	52868	5	2	4	2	0.17	tr|H7BZ94|H7BZ94_HUMAN Protein disulfide-isomerase OS=Homo sapiens GN=P4HB PE=1 SV=2
370	1	Uniprot_human	Q15293	86	38866	6	5	6	5	0.72	sp|Q15293|RCN1_HUMAN Reticulocalbin-1 OS=Homo sapiens GN=RCN1 PE=1 SV=1
371	1	Uniprot_human	P49916	86	114317	10	4	9	4	0.16	sp|P49916|DNLI3_HUMAN DNA ligase 3 OS=Homo sapiens GN=LIG3 PE=1 SV=2
371	2	Uniprot_human	K7EQB6	81	21098	5	3	4	3	0.81	tr|K7EQB6|K7EQB6_HUMAN DNA ligase 3 (Fragment) OS=Homo sapiens GN=LIG3 PE=1 SV=1
372	1	Uniprot_human	Q12830	86	340791	17	5	15	5	0.06	sp|Q12830|BPTF_HUMAN Nucleosome-remodeling factor subunit BPTF OS=Homo sapiens GN=BPTF PE=1 SV=3
373	1	Uniprot_human	A0A0J9YVP6	86	57533	6	4	5	3	0.25	tr|A0A0J9YVP6|A0A0J9YVP6_HUMAN Poly(U)-binding-splicing factor PUF60 (Fragment) OS=Homo sapiens GN=PUF60 PE=4 SV=1
374	1	Uniprot_human	Q9NVP2	85	22761	2	1	2	1	0.2	sp|Q9NVP2|ASF1B_HUMAN Histone chaperone ASF1B OS=Homo sapiens GN=ASF1B PE=1 SV=1
375	1	Uniprot_human	Q14966	85	221914	11	4	9	4	0.08	sp|Q14966|ZN638_HUMAN Zinc finger protein 638 OS=Homo sapiens GN=ZNF638 PE=1 SV=2
376	1	Uniprot_human	A0A0G2JIR1	85	137798	6	3	5	3	0.1	tr|A0A0G2JIR1|A0A0G2JIR1_HUMAN Histone-lysine N-methyltransferase EHMT2 OS=Homo sapiens GN=EHMT2 PE=1 SV=1
377	1	Uniprot_human	O43290	85	90371	6	3	5	3	0.15	sp|O43290|SNUT1_HUMAN U4/U6.U5 tri-snRNP-associated protein 1 OS=Homo sapiens GN=SART1 PE=1 SV=1
378	1	Uniprot_human	Q9NY12	85	22505	8	4	7	4	1.1	sp|Q9NY12|GAR1_HUMAN H/ACA ribonucleoprotein complex subunit 1 OS=Homo sapiens GN=GAR1 PE=1 SV=1
379	1	Uniprot_human	H0YLA2	85	13278	6	3	5	3	1.54	tr|H0YLA2|H0YLA2_HUMAN Signal recognition particle 14 kDa protein OS=Homo sapiens GN=SRP14 PE=1 SV=1
380	1	Uniprot_human	H0Y2W2	85	64600	15	4	10	4	0.3	tr|H0Y2W2|H0Y2W2_HUMAN ATPase family AAA domain-containing protein 3A (Fragment) OS=Homo sapiens GN=ATAD3A PE=1 SV=1
381	1	Uniprot_human	P16220	85	36894	2	1	2	1	0.12	sp|P16220|CREB1_HUMAN Cyclic AMP-responsive element-binding protein 1 OS=Homo sapiens GN=CREB1 PE=1 SV=2
382	1	Uniprot_human	Q6P4A7	84	38259	2	2	2	2	0.25	sp|Q6P4A7|SFXN4_HUMAN Sideroflexin-4 OS=Homo sapiens GN=SFXN4 PE=1 SV=1
383	1	Uniprot_human	P08621	83	51583	10	3	8	3	0.28	sp|P08621|RU17_HUMAN U1 small nuclear ribonucleoprotein 70 kDa OS=Homo sapiens GN=SNRNP70 PE=1 SV=2
384	1	Uniprot_human	Q6DKI1	83	28757	7	4	7	4	0.8	sp|Q6DKI1|RL7L_HUMAN 60S ribosomal protein L7-like 1 OS=Homo sapiens GN=RPL7L1 PE=1 SV=1
385	1	Uniprot_human	P18077	83	12587	18	7	9	5	4.19	sp|P18077|RL35A_HUMAN 60S ribosomal protein L35a OS=Homo sapiens GN=RPL35A PE=1 SV=2
386	1	Uniprot_human	Q6P158	82	157103	9	5	8	5	0.15	sp|Q6P158|DHX57_HUMAN Putative ATP-dependent RNA helicase DHX57 OS=Homo sapiens GN=DHX57 PE=1 SV=2
387	1	Uniprot_human	O00231	82	47719	6	4	6	4	0.43	sp|O00231|PSD11_HUMAN 26S proteasome non-ATPase regulatory subunit 11 OS=Homo sapiens GN=PSMD11 PE=1 SV=3
388	1	Uniprot_human	O95251	82	71282	8	2	5	2	0.13	sp|O95251|KAT7_HUMAN Histone acetyltransferase KAT7 OS=Homo sapiens GN=KAT7 PE=1 SV=1
389	1	Uniprot_human	P81605	81	11391	3	3	2	2	1.05	sp|P81605|DCD_HUMAN Dermcidin OS=Homo sapiens GN=DCD PE=1 SV=2
390	1	Uniprot_human	Q9BU76	80	29679	1	1	1	1	0.15	sp|Q9BU76|MMTA2_HUMAN Multiple myeloma tumor-associated protein 2 OS=Homo sapiens GN=MMTAG2 PE=1 SV=1
391	1	Uniprot_human	J3KPG5	80	209884	16	4	13	4	0.08	tr|J3KPG5|J3KPG5_HUMAN Bromodomain adjacent to zinc finger domain protein 2A OS=Homo sapiens GN=BAZ2A PE=1 SV=1
392	1	Uniprot_human	E9PS48	80	17781	1	1	1	1	0.26	tr|E9PS48|E9PS48_HUMAN NADH dehydrogenase [ubiquinone] iron-sulfur protein 3, mitochondrial OS=Homo sapiens GN=NDUFS3 PE=1 SV=1
393	1	Uniprot_human	Q9Y2Q9	79	21001	3	2	3	2	0.49	sp|Q9Y2Q9|RT28_HUMAN 28S ribosomal protein S28, mitochondrial OS=Homo sapiens GN=MRPS28 PE=1 SV=1
394	1	Uniprot_human	P51398	79	45880	6	4	6	4	0.45	sp|P51398|RT29_HUMAN 28S ribosomal protein S29, mitochondrial OS=Homo sapiens GN=DAP3 PE=1 SV=1
395	1	Uniprot_human	F8VXC8	79	136499	10	2	8	2	0.06	tr|F8VXC8|F8VXC8_HUMAN SWI/SNF complex subunit SMARCC2 OS=Homo sapiens GN=SMARCC2 PE=1 SV=1
396	1	Uniprot_human	H0YCK3	78	133761	4	3	4	3	0.1	tr|H0YCK3|H0YCK3_HUMAN Double-stranded RNA-specific adenosine deaminase (Fragment) OS=Homo sapiens GN=ADAR PE=1 SV=1
397	1	Uniprot_human	J3KQN4	78	16653	9	6	6	5	2.49	tr|J3KQN4|J3KQN4_HUMAN 60S ribosomal protein L36a OS=Homo sapiens GN=RPL36A PE=3 SV=1
398	1	Uniprot_human	Q9BVI4	77	58830	4	2	4	2	0.16	sp|Q9BVI4|NOC4L_HUMAN Nucleolar complex protein 4 homolog OS=Homo sapiens GN=NOC4L PE=1 SV=1
399	1	Uniprot_human	H0YMA0	77	15887	4	1	4	1	0.3	tr|H0YMA0|H0YMA0_HUMAN U2 small nuclear ribonucleoprotein A' (Fragment) OS=Homo sapiens GN=SNRPA1 PE=1 SV=1
400	1	Uniprot_human	Q13523	77	117258	9	4	9	4	0.16	sp|Q13523|PRP4B_HUMAN Serine/threonine-protein kinase PRP4 homolog OS=Homo sapiens GN=PRPF4B PE=1 SV=3
401	1	Uniprot_human	Q6NZI2	77	43450	3	1	2	1	0.1	sp|Q6NZI2|PTRF_HUMAN Polymerase I and transcript release factor OS=Homo sapiens GN=PTRF PE=1 SV=1
402	1	Uniprot_human	A0A087WW66	77	106810	4	4	3	3	0.13	tr|A0A087WW66|A0A087WW66_HUMAN 26S proteasome non-ATPase regulatory subunit 1 OS=Homo sapiens GN=PSMD1 PE=1 SV=1
403	1	Uniprot_human	O75494	76	31339	7	2	6	2	0.31	sp|O75494|SRS10_HUMAN Serine/arginine-rich splicing factor 10 OS=Homo sapiens GN=SRSF10 PE=1 SV=1
404	1	Uniprot_human	A0A0A0MRA8	76	102681	4	2	4	2	0.09	tr|A0A0A0MRA8|A0A0A0MRA8_HUMAN Band 4.1-like protein 3 OS=Homo sapiens GN=EPB41L3 PE=1 SV=1
405	1	Uniprot_human	Q9Y2P8	76	41273	8	4	7	4	0.51	sp|Q9Y2P8|RCL1_HUMAN RNA 3'-terminal phosphate cyclase-like protein OS=Homo sapiens GN=RCL1 PE=1 SV=3
406	1	Uniprot_human	Q9ULX6	76	72060	7	5	6	5	0.34	sp|Q9ULX6|AKP8L_HUMAN A-kinase anchor protein 8-like OS=Homo sapiens GN=AKAP8L PE=1 SV=3
407	1	Uniprot_human	F5H6E2	76	119719	5	3	5	3	0.11	tr|F5H6E2|F5H6E2_HUMAN Unconventional myosin-Ic OS=Homo sapiens GN=MYO1C PE=1 SV=1
408	1	Uniprot_human	E9PR30	76	10898	3	2	2	1	0.46	tr|E9PR30|E9PR30_HUMAN 40S ribosomal protein S30 OS=Homo sapiens GN=FAU PE=1 SV=1
409	1	Uniprot_human	Q00577	76	35003	8	3	7	2	0.27	sp|Q00577|PURA_HUMAN Transcriptional activator protein Pur-alpha OS=Homo sapiens GN=PURA PE=1 SV=2
410	1	Uniprot_human	O00411	76	140300	6	3	6	3	0.1	sp|O00411|RPOM_HUMAN DNA-directed RNA polymerase, mitochondrial OS=Homo sapiens GN=POLRMT PE=1 SV=2
411	1	Uniprot_human	A0A087X1N2	75	114713	7	5	7	5	0.2	tr|A0A087X1N2|A0A087X1N2_HUMAN CCAAT/enhancer-binding protein zeta OS=Homo sapiens GN=CEBPZ PE=1 SV=1
412	1	contaminants	P15497	75	30258	4	2	4	2	0.32	SWISS-PROT:P15497 (Bos taurus) Apolipoprotein A-I precursor
413	1	Uniprot_human	Q96EY1	75	53083	4	2	3	2	0.17	sp|Q96EY1|DNJA3_HUMAN DnaJ homolog subfamily A member 3, mitochondrial OS=Homo sapiens GN=DNAJA3 PE=1 SV=2
414	1	Uniprot_human	Q7RTV0	75	13138	2	1	2	1	0.37	sp|Q7RTV0|PHF5A_HUMAN PHD finger-like domain-containing protein 5A OS=Homo sapiens GN=PHF5A PE=1 SV=1
415	1	Uniprot_human	P51571	75	19158	4	2	4	2	0.55	sp|P51571|SSRD_HUMAN Translocon-associated protein subunit delta OS=Homo sapiens GN=SSR4 PE=1 SV=1
416	1	Uniprot_human	O60832	75	58094	14	4	13	4	0.34	sp|O60832|DKC1_HUMAN H/ACA ribonucleoprotein complex subunit 4 OS=Homo sapiens GN=DKC1 PE=1 SV=3
417	1	Uniprot_human	A2A2V2	75	46004	4	3	4	3	0.32	tr|A2A2V2|A2A2V2_HUMAN RNA-binding protein 34 (Fragment) OS=Homo sapiens GN=RBM34 PE=1 SV=1
418	1	Uniprot_human	G3V529	74	91994	15	5	12	4	0.2	tr|G3V529|G3V529_HUMAN ATP-dependent RNA helicase DDX24 OS=Homo sapiens GN=DDX24 PE=1 SV=1
419	1	Uniprot_human	H3BTN5	74	53524	8	4	8	4	0.37	tr|H3BTN5|H3BTN5_HUMAN Pyruvate kinase (Fragment) OS=Homo sapiens GN=PKM PE=1 SV=1
420	1	Uniprot_human	Q13112	74	61910	3	2	3	2	0.15	sp|Q13112|CAF1B_HUMAN Chromatin assembly factor 1 subunit B OS=Homo sapiens GN=CHAF1B PE=1 SV=1
421	1	Uniprot_human	O75531	74	10280	6	5	4	4	3.9	sp|O75531|BAF_HUMAN Barrier-to-autointegration factor OS=Homo sapiens GN=BANF1 PE=1 SV=1
422	1	Uniprot_human	E9PC15	73	44112	4	3	3	2	0.21	tr|E9PC15|E9PC15_HUMAN Acylglycerol kinase, mitochondrial OS=Homo sapiens GN=AGK PE=1 SV=1
423	1	Uniprot_human	A0A0B4J220	73	14225	2	2	2	2	0.79	tr|A0A0B4J220|A0A0B4J220_HUMAN Chromosome 11 open reading frame 48, isoform CRA_c OS=Homo sapiens GN=C11orf98 PE=1 SV=1
424	1	Uniprot_human	E7EUU4	73	172277	3	2	3	2	0.05	tr|E7EUU4|E7EUU4_HUMAN Eukaryotic translation initiation factor 4 gamma 1 OS=Homo sapiens GN=EIF4G1 PE=1 SV=1
425	1	Uniprot_human	D6RIY6	73	47575	6	3	5	3	0.31	tr|D6RIY6|D6RIY6_HUMAN Exosome complex component RRP45 OS=Homo sapiens GN=EXOSC9 PE=1 SV=1
426	1	Uniprot_human	Q9UN81	73	40259	5	2	5	2	0.23	sp|Q9UN81|LORF1_HUMAN LINE-1 retrotransposable element ORF1 protein OS=Homo sapiens GN=L1RE1 PE=1 SV=1
427	1	Uniprot_human	P41091	73	51647	13	5	11	4	0.39	sp|P41091|IF2G_HUMAN Eukaryotic translation initiation factor 2 subunit 3 OS=Homo sapiens GN=EIF2S3 PE=1 SV=3
428	1	Uniprot_human	Q9BUQ8	72	95866	8	3	8	3	0.14	sp|Q9BUQ8|DDX23_HUMAN Probable ATP-dependent RNA helicase DDX23 OS=Homo sapiens GN=DDX23 PE=1 SV=3
429	1	Uniprot_human	Q9UN86	72	54145	8	3	7	2	0.17	sp|Q9UN86|G3BP2_HUMAN Ras GTPase-activating protein-binding protein 2 OS=Homo sapiens GN=G3BP2 PE=1 SV=2
430	1	Uniprot_human	A8MYJ1	72	163052	8	4	8	4	0.11	tr|A8MYJ1|A8MYJ1_HUMAN A-kinase anchor protein 13 OS=Homo sapiens GN=AKAP13 PE=1 SV=3
431	1	Uniprot_human	Q9H0D6	72	109426	9	3	9	3	0.12	sp|Q9H0D6|XRN2_HUMAN 5'-3' exoribonuclease 2 OS=Homo sapiens GN=XRN2 PE=1 SV=1
432	1	Uniprot_human	P60174	70	31057	3	3	3	3	0.5	sp|P60174|TPIS_HUMAN Triosephosphate isomerase OS=Homo sapiens GN=TPI1 PE=1 SV=3
433	1	Uniprot_human	J3KP30	70	66534	5	2	3	2	0.14	tr|J3KP30|J3KP30_HUMAN Deoxynucleotidyltransferase terminal-interacting protein 2 OS=Homo sapiens GN=DNTTIP2 PE=1 SV=1
434	1	Uniprot_human	P29590	70	99143	4	4	4	4	0.19	sp|P29590|PML_HUMAN Protein PML OS=Homo sapiens GN=PML PE=1 SV=3
435	1	Uniprot_human	Q5QPL9	70	24707	8	6	8	6	1.77	tr|Q5QPL9|Q5QPL9_HUMAN RNA-binding protein Raly (Fragment) OS=Homo sapiens GN=RALY PE=1 SV=1
436	1	Uniprot_human	O43242	70	61054	10	8	8	6	0.52	sp|O43242|PSMD3_HUMAN 26S proteasome non-ATPase regulatory subunit 3 OS=Homo sapiens GN=PSMD3 PE=1 SV=2
437	1	Uniprot_human	O43491	70	113032	8	3	8	3	0.12	sp|O43491|E41L2_HUMAN Band 4.1-like protein 2 OS=Homo sapiens GN=EPB41L2 PE=1 SV=1
438	1	Uniprot_human	J3KQ96	69	144268	6	3	6	3	0.09	tr|J3KQ96|J3KQ96_HUMAN Treacle protein (Fragment) OS=Homo sapiens GN=TCOF1 PE=1 SV=1
439	1	Uniprot_human	B4DDK6	69	14875	1	1	1	1	0.32	tr|B4DDK6|B4DDK6_HUMAN Putative mitochondrial import inner membrane translocase subunit Tim23B OS=Homo sapiens GN=TIMM23B PE=2 SV=1
440	1	Uniprot_human	H0YDT6	69	10801	1	1	1	1	0.46	tr|H0YDT6|H0YDT6_HUMAN Eukaryotic translation initiation factor 3 subunit F (Fragment) OS=Homo sapiens GN=EIF3F PE=1 SV=1
441	1	Uniprot_human	P28074	69	28633	5	2	5	2	0.34	sp|P28074|PSB5_HUMAN Proteasome subunit beta type-5 OS=Homo sapiens GN=PSMB5 PE=1 SV=3
442	1	Uniprot_human	Q5H9R7	69	98577	9	5	9	5	0.24	sp|Q5H9R7|PP6R3_HUMAN Serine/threonine-protein phosphatase 6 regulatory subunit 3 OS=Homo sapiens GN=PPP6R3 PE=1 SV=2
443	1	Uniprot_human	Q96CS3	68	52933	5	1	5	1	0.08	sp|Q96CS3|FAF2_HUMAN FAS-associated factor 2 OS=Homo sapiens GN=FAF2 PE=1 SV=2
444	1	Uniprot_human	Q9BVP2	68	62468	8	5	8	5	0.4	sp|Q9BVP2|GNL3_HUMAN Guanine nucleotide-binding protein-like 3 OS=Homo sapiens GN=GNL3 PE=1 SV=2
445	1	Uniprot_human	P63173	68	8270	8	4	6	4	6.04	sp|P63173|RL38_HUMAN 60S ribosomal protein L38 OS=Homo sapiens GN=RPL38 PE=1 SV=2
446	1	Uniprot_human	O15397	68	120945	5	2	5	2	0.07	sp|O15397|IPO8_HUMAN Importin-8 OS=Homo sapiens GN=IPO8 PE=1 SV=2
447	1	Uniprot_human	J3QR07	68	85821	4	3	4	3	0.16	tr|J3QR07|J3QR07_HUMAN YTH domain-containing protein 1 OS=Homo sapiens GN=YTHDC1 PE=1 SV=1
448	1	Uniprot_human	A0A087WUL9	67	42997	6	4	6	4	0.48	tr|A0A087WUL9|A0A087WUL9_HUMAN 26S proteasome non-ATPase regulatory subunit 13 OS=Homo sapiens GN=PSMD13 PE=1 SV=1
449	1	Uniprot_human	O43823	67	76631	5	4	5	4	0.25	sp|O43823|AKAP8_HUMAN A-kinase anchor protein 8 OS=Homo sapiens GN=AKAP8 PE=1 SV=1
450	1	Uniprot_human	O14802	67	157537	7	2	7	2	0.06	sp|O14802|RPC1_HUMAN DNA-directed RNA polymerase III subunit RPC1 OS=Homo sapiens GN=POLR3A PE=1 SV=2
451	1	Uniprot_human	P49458	67	10219	3	2	3	2	1.23	sp|P49458|SRP09_HUMAN Signal recognition particle 9 kDa protein OS=Homo sapiens GN=SRP9 PE=1 SV=2
452	1	Uniprot_human	P41227	66	26613	4	2	3	2	0.37	sp|P41227|NAA10_HUMAN N-alpha-acetyltransferase 10 OS=Homo sapiens GN=NAA10 PE=1 SV=1
453	1	Uniprot_human	P50402	66	29033	4	3	4	3	0.54	sp|P50402|EMD_HUMAN Emerin OS=Homo sapiens GN=EMD PE=1 SV=1
454	1	Uniprot_human	P46100	65	284863	5	3	5	3	0.05	sp|P46100|ATRX_HUMAN Transcriptional regulator ATRX OS=Homo sapiens GN=ATRX PE=1 SV=5
455	1	Uniprot_human	Q8WUA4	65	101699	10	3	10	3	0.13	sp|Q8WUA4|TF3C2_HUMAN General transcription factor 3C polypeptide 2 OS=Homo sapiens GN=GTF3C2 PE=1 SV=2
456	1	Uniprot_human	Q8WWK9	65	77509	4	1	4	1	0.06	sp|Q8WWK9|CKAP2_HUMAN Cytoskeleton-associated protein 2 OS=Homo sapiens GN=CKAP2 PE=1 SV=1
457	1	Uniprot_human	H0YN26	65	20099	1	1	1	1	0.23	tr|H0YN26|H0YN26_HUMAN Acidic leucine-rich nuclear phosphoprotein 32 family member A OS=Homo sapiens GN=ANP32A PE=1 SV=1
458	1	Uniprot_human	B4DHE8	65	34961	3	2	3	2	0.27	tr|B4DHE8|B4DHE8_HUMAN RNA-binding protein Musashi homolog 2 OS=Homo sapiens GN=MSI2 PE=1 SV=1
459	1	Uniprot_human	J3KNN5	65	72458	12	4	9	4	0.26	tr|J3KNN5|J3KNN5_HUMAN Probable ATP-dependent RNA helicase DDX41 (Fragment) OS=Homo sapiens GN=DDX41 PE=1 SV=1
460	1	Uniprot_human	E9PQ61	65	73400	6	3	6	3	0.19	tr|E9PQ61|E9PQ61_HUMAN Zinc finger CCCH domain-containing protein 11A OS=Homo sapiens GN=ZC3H11A PE=1 SV=1
461	1	Uniprot_human	A0A096LP12	65	24248	2	1	2	1	0.19	tr|A0A096LP12|A0A096LP12_HUMAN ES1 protein homolog, mitochondrial (Fragment) OS=Homo sapiens GN=LOC102724023 PE=4 SV=2
462	1	Uniprot_human	P10644	65	43183	7	2	6	2	0.22	sp|P10644|KAP0_HUMAN cAMP-dependent protein kinase type I-alpha regulatory subunit OS=Homo sapiens GN=PRKAR1A PE=1 SV=1
463	1	Uniprot_human	E9PF19	65	46476	4	2	4	2	0.2	tr|E9PF19|E9PF19_HUMAN Transducin beta-like protein 2 OS=Homo sapiens GN=TBL2 PE=1 SV=1
464	1	Uniprot_human	A0A0G2JIC6	64	24510	2	2	2	2	0.41	tr|A0A0G2JIC6|A0A0G2JIC6_HUMAN 28S ribosomal protein S18b, mitochondrial OS=Homo sapiens GN=MRPS18B PE=1 SV=1
465	1	Uniprot_human	E7ERS3	64	109103	6	2	6	2	0.08	tr|E7ERS3|E7ERS3_HUMAN Zinc finger CCCH domain-containing protein 18 OS=Homo sapiens GN=ZC3H18 PE=1 SV=1
466	1	Uniprot_human	Q9H2P0	64	124854	5	2	5	2	0.07	sp|Q9H2P0|ADNP_HUMAN Activity-dependent neuroprotector homeobox protein OS=Homo sapiens GN=ADNP PE=1 SV=1
467	1	Uniprot_human	J3QLR8	64	17563	3	3	3	3	1.04	tr|J3QLR8|J3QLR8_HUMAN 28S ribosomal protein S23, mitochondrial OS=Homo sapiens GN=MRPS23 PE=1 SV=1
468	1	Uniprot_human	E7EVL6	64	16586	1	1	1	1	0.29	tr|E7EVL6|E7EVL6_HUMAN Replication initiator 1 (Fragment) OS=Homo sapiens GN=REPIN1 PE=1 SV=1
469	1	Uniprot_human	P07305	64	20850	5	2	5	2	0.49	sp|P07305|H10_HUMAN Histone H1.0 OS=Homo sapiens GN=H1F0 PE=1 SV=3
470	1	Uniprot_human	O96019	64	47944	3	2	3	2	0.19	sp|O96019|ACL6A_HUMAN Actin-like protein 6A OS=Homo sapiens GN=ACTL6A PE=1 SV=1
471	1	contaminants	Q3MHN2	64	63327	3	3	3	3	0.22	SWISS-PROT:Q3MHN2 (Bos taurus) Complement component C9 precursor
472	1	Uniprot_human	P35250	63	39588	6	3	6	3	0.38	sp|P35250|RFC2_HUMAN Replication factor C subunit 2 OS=Homo sapiens GN=RFC2 PE=1 SV=3
473	1	Uniprot_human	Q8TDD1	63	98819	10	4	9	4	0.19	sp|Q8TDD1|DDX54_HUMAN ATP-dependent RNA helicase DDX54 OS=Homo sapiens GN=DDX54 PE=1 SV=2
474	1	Uniprot_human	P13674	63	61296	5	3	5	3	0.23	sp|P13674|P4HA1_HUMAN Prolyl 4-hydroxylase subunit alpha-1 OS=Homo sapiens GN=P4HA1 PE=1 SV=2
475	1	Uniprot_human	A0A087WUD3	63	9420	1	1	1	1	0.54	tr|A0A087WUD3|A0A087WUD3_HUMAN Oligosaccharyltransferase complex subunit OSTC OS=Homo sapiens GN=OSTC PE=1 SV=1
476	1	Uniprot_human	P47914	63	17798	8	2	6	1	0.26	sp|P47914|RL29_HUMAN 60S ribosomal protein L29 OS=Homo sapiens GN=RPL29 PE=1 SV=2
477	1	Uniprot_human	H0YBF7	62	106091	5	2	5	2	0.08	tr|H0YBF7|H0YBF7_HUMAN Arf-GAP with SH3 domain, ANK repeat and PH domain-containing protein 1 (Fragment) OS=Homo sapiens GN=ASAP1 PE=1 SV=1
478	1	Uniprot_human	P82933	62	46034	5	1	3	1	0.1	sp|P82933|RT09_HUMAN 28S ribosomal protein S9, mitochondrial OS=Homo sapiens GN=MRPS9 PE=1 SV=2
479	1	Uniprot_human	Q9BUH6	62	21968	3	3	3	3	0.77	sp|Q9BUH6|PAXX_HUMAN Protein PAXX OS=Homo sapiens GN=C9orf142 PE=1 SV=2
480	1	Uniprot_human	C9JRZ6	62	26963	2	1	2	1	0.17	tr|C9JRZ6|C9JRZ6_HUMAN MICOS complex subunit MIC19 OS=Homo sapiens GN=CHCHD3 PE=1 SV=1
481	1	Uniprot_human	Q9UNQ2	61	35499	5	4	4	3	0.61	sp|Q9UNQ2|DIM1_HUMAN Probable dimethyladenosine transferase OS=Homo sapiens GN=DIMT1 PE=1 SV=1
482	1	Uniprot_human	Q9NS69	61	15512	1	1	1	1	0.31	sp|Q9NS69|TOM22_HUMAN Mitochondrial import receptor subunit TOM22 homolog OS=Homo sapiens GN=TOMM22 PE=1 SV=3
483	1	Uniprot_human	B0QYD3	61	58311	2	1	2	1	0.08	tr|B0QYD3|B0QYD3_HUMAN DNA dC->dU-editing enzyme APOBEC-3B OS=Homo sapiens GN=APOBEC3B PE=1 SV=1
484	1	Uniprot_human	A0A0A6YYG9	60	72699	3	2	2	1	0.06	tr|A0A0A6YYG9|A0A0A6YYG9_HUMAN Protein ARPC4-TTLL3 OS=Homo sapiens GN=ARPC4-TTLL3 PE=4 SV=1
485	1	Uniprot_human	Q3KQU3	60	93106	12	2	11	2	0.1	sp|Q3KQU3|MA7D1_HUMAN MAP7 domain-containing protein 1 OS=Homo sapiens GN=MAP7D1 PE=1 SV=1
486	1	Uniprot_human	Q5JXI8	60	30965	2	1	2	1	0.15	tr|Q5JXI8|Q5JXI8_HUMAN Four and a half LIM domains protein 1 (Fragment) OS=Homo sapiens GN=FHL1 PE=1 SV=1
487	1	Uniprot_human	E7ET15	60	118631	8	3	7	3	0.11	tr|E7ET15|E7ET15_HUMAN U2 snRNP-associated SURP motif-containing protein OS=Homo sapiens GN=U2SURP PE=1 SV=1
488	1	Uniprot_human	Q9H6F5	60	40325	10	3	8	3	0.37	sp|Q9H6F5|CCD86_HUMAN Coiled-coil domain-containing protein 86 OS=Homo sapiens GN=CCDC86 PE=1 SV=1
489	1	Uniprot_human	A0A0B4J203	59	95044	5	2	5	2	0.09	tr|A0A0B4J203|A0A0B4J203_HUMAN Uncharacterized protein OS=Homo sapiens GN=FIP1L1 PE=1 SV=1
490	1	Uniprot_human	F5H2C9	59	14266	1	1	1	1	0.34	tr|F5H2C9|F5H2C9_HUMAN N-alpha-acetyltransferase 40 OS=Homo sapiens GN=NAA40 PE=1 SV=1
491	1	Uniprot_human	Q1ED39	59	51728	3	1	3	1	0.09	sp|Q1ED39|KNOP1_HUMAN Lysine-rich nucleolar protein 1 OS=Homo sapiens GN=KNOP1 PE=1 SV=1
492	1	Uniprot_human	P00338	59	36950	3	2	3	2	0.26	sp|P00338|LDHA_HUMAN L-lactate dehydrogenase A chain OS=Homo sapiens GN=LDHA PE=1 SV=2
493	1	Uniprot_human	E9PKP7	59	87722	6	2	6	2	0.1	tr|E9PKP7|E9PKP7_HUMAN Nucleolar transcription factor 1 OS=Homo sapiens GN=UBTF PE=1 SV=1
494	1	Uniprot_human	P60866	59	13478	6	4	5	3	1.52	sp|P60866|RS20_HUMAN 40S ribosomal protein S20 OS=Homo sapiens GN=RPS20 PE=1 SV=1
495	1	Uniprot_human	O00483	59	9421	2	1	2	1	0.54	sp|O00483|NDUA4_HUMAN Cytochrome c oxidase subunit NDUFA4 OS=Homo sapiens GN=NDUFA4 PE=1 SV=1
496	1	Uniprot_human	Q9NWT1	58	44506	7	3	6	3	0.33	sp|Q9NWT1|PK1IP_HUMAN p21-activated protein kinase-interacting protein 1 OS=Homo sapiens GN=PAK1IP1 PE=1 SV=2
497	1	Uniprot_human	Q5JUX0	58	29303	1	1	1	1	0.15	sp|Q5JUX0|SPIN3_HUMAN Spindlin-3 OS=Homo sapiens GN=SPIN3 PE=1 SV=1
498	1	Uniprot_human	A0A087WVQ6	58	193703	6	2	6	2	0.04	tr|A0A087WVQ6|A0A087WVQ6_HUMAN Clathrin heavy chain OS=Homo sapiens GN=CLTC PE=1 SV=1
499	1	Uniprot_human	Q13111	58	108057	7	4	7	4	0.17	sp|Q13111|CAF1A_HUMAN Chromatin assembly factor 1 subunit A OS=Homo sapiens GN=CHAF1A PE=1 SV=2
500	1	Uniprot_human	Q86YP4	58	68363	4	1	4	1	0.06	sp|Q86YP4|P66A_HUMAN Transcriptional repressor p66-alpha OS=Homo sapiens GN=GATAD2A PE=1 SV=1
501	1	Uniprot_human	Q9P031	58	28880	5	3	4	3	0.55	sp|Q9P031|TAP26_HUMAN Thyroid transcription factor 1-associated protein 26 OS=Homo sapiens GN=CCDC59 PE=1 SV=2
502	1	Uniprot_human	Q9Y3C1	57	21232	6	3	3	2	0.81	sp|Q9Y3C1|NOP16_HUMAN Nucleolar protein 16 OS=Homo sapiens GN=NOP16 PE=1 SV=2
503	1	Uniprot_human	A0A0A6YYI3	57	58619	5	1	5	1	0.08	tr|A0A0A6YYI3|A0A0A6YYI3_HUMAN Protein PPAN-P2RY11 OS=Homo sapiens GN=PPAN-P2RY11 PE=4 SV=1
504	1	Uniprot_human	Q9UHI6	57	92981	1	1	1	1	0.05	sp|Q9UHI6|DDX20_HUMAN Probable ATP-dependent RNA helicase DDX20 OS=Homo sapiens GN=DDX20 PE=1 SV=2
505	1	Uniprot_human	A0A087X0I4	56	34716	6	3	6	3	0.44	tr|A0A087X0I4|A0A087X0I4_HUMAN Coatomer subunit epsilon OS=Homo sapiens GN=COPE PE=1 SV=1
506	1	Uniprot_human	J3KNP2	57	78126	11	5	10	5	0.31	tr|J3KNP2|J3KNP2_HUMAN Transducin beta-like protein 3 (Fragment) OS=Homo sapiens GN=TBL3 PE=1 SV=1
507	1	Uniprot_human	P52756	57	92610	4	1	3	1	0.05	sp|P52756|RBM5_HUMAN RNA-binding protein 5 OS=Homo sapiens GN=RBM5 PE=1 SV=2
508	1	Uniprot_human	P63244	57	35511	9	4	6	3	0.43	sp|P63244|GBLP_HUMAN Guanine nucleotide-binding protein subunit beta-2-like 1 OS=Homo sapiens GN=GNB2L1 PE=1 SV=3
509	1	Uniprot_human	E9PHH9	57	46502	8	2	5	2	0.2	tr|E9PHH9|E9PHH9_HUMAN DNA-directed RNA polymerase III subunit RPC3 OS=Homo sapiens GN=POLR3C PE=1 SV=1
510	1	Uniprot_human	P52952	57	35295	2	1	2	1	0.13	sp|P52952|NKX25_HUMAN Homeobox protein Nkx-2.5 OS=Homo sapiens GN=NKX2-5 PE=1 SV=1
511	1	Uniprot_human	Q8IYB3	57	102331	17	5	14	5	0.23	sp|Q8IYB3|SRRM1_HUMAN Serine/arginine repetitive matrix protein 1 OS=Homo sapiens GN=SRRM1 PE=1 SV=2
512	1	Uniprot_human	F5GWG3	56	30843	1	1	1	1	0.15	tr|F5GWG3|F5GWG3_HUMAN Retinoic acid-induced protein 3 (Fragment) OS=Homo sapiens GN=GPRC5A PE=1 SV=6
513	1	Uniprot_human	A0A0C4DFV9	56	31105	3	2	3	2	0.31	tr|A0A0C4DFV9|A0A0C4DFV9_HUMAN Protein SET OS=Homo sapiens GN=SET PE=1 SV=1
514	1	Uniprot_human	O95373	56	120751	3	2	3	2	0.07	sp|O95373|IPO7_HUMAN Importin-7 OS=Homo sapiens GN=IPO7 PE=1 SV=1
515	1	Uniprot_human	Q8IZL8	56	120879	7	2	6	2	0.07	sp|Q8IZL8|PELP1_HUMAN Proline-, glutamic acid- and leucine-rich protein 1 OS=Homo sapiens GN=PELP1 PE=1 SV=2
516	1	Uniprot_human	P82673	56	37106	4	1	2	1	0.12	sp|P82673|RT35_HUMAN 28S ribosomal protein S35, mitochondrial OS=Homo sapiens GN=MRPS35 PE=1 SV=1
517	1	Uniprot_human	Q9Y608	56	82349	5	1	5	1	0.05	sp|Q9Y608|LRRF2_HUMAN Leucine-rich repeat flightless-interacting protein 2 OS=Homo sapiens GN=LRRFIP2 PE=1 SV=1
518	1	Uniprot_human	H0YJH9	55	11133	4	3	3	2	1.1	tr|H0YJH9|H0YJH9_HUMAN Polyadenylate-binding protein 2 (Fragment) OS=Homo sapiens GN=PABPN1 PE=1 SV=1
519	1	Uniprot_human	P05198	55	36374	4	1	2	1	0.12	sp|P05198|IF2A_HUMAN Eukaryotic translation initiation factor 2 subunit 1 OS=Homo sapiens GN=EIF2S1 PE=1 SV=3
520	1	Uniprot_human	O43592	55	111148	7	3	7	3	0.12	sp|O43592|XPOT_HUMAN Exportin-T OS=Homo sapiens GN=XPOT PE=1 SV=2
521	1	Uniprot_human	P31944	54	27947	4	2	4	2	0.35	sp|P31944|CASPE_HUMAN Caspase-14 OS=Homo sapiens GN=CASP14 PE=1 SV=2
522	1	Uniprot_human	H3BPZ1	53	40271	3	2	3	2	0.23	tr|H3BPZ1|H3BPZ1_HUMAN Very-long-chain (3R)-3-hydroxyacyl-CoA dehydratase 3 OS=Homo sapiens GN=HACD3 PE=1 SV=1
523	1	Uniprot_human	O75934	54	26229	5	2	3	2	0.38	sp|O75934|SPF27_HUMAN Pre-mRNA-splicing factor SPF27 OS=Homo sapiens GN=BCAS2 PE=1 SV=1
524	1	Uniprot_human	Q99959	54	97868	5	2	5	2	0.09	sp|Q99959|PKP2_HUMAN Plakophilin-2 OS=Homo sapiens GN=PKP2 PE=1 SV=2
525	1	Uniprot_human	Q9UKD2	54	27657	8	4	6	4	0.84	sp|Q9UKD2|MRT4_HUMAN mRNA turnover protein 4 homolog OS=Homo sapiens GN=MRTO4 PE=1 SV=2
526	1	Uniprot_human	P53618	54	108214	4	2	4	2	0.08	sp|P53618|COPB_HUMAN Coatomer subunit beta OS=Homo sapiens GN=COPB1 PE=1 SV=3
527	1	Uniprot_human	Q96HS1	53	32213	6	3	6	3	0.48	sp|Q96HS1|PGAM5_HUMAN Serine/threonine-protein phosphatase PGAM5, mitochondrial OS=Homo sapiens GN=PGAM5 PE=1 SV=2
528	1	Uniprot_human	F8VZJ2	53	15007	3	1	3	1	0.32	tr|F8VZJ2|F8VZJ2_HUMAN Nascent polypeptide-associated complex subunit alpha OS=Homo sapiens GN=NACA PE=1 SV=1
529	1	Uniprot_human	H0Y2V6	53	172379	3	1	3	1	0.03	tr|H0Y2V6|H0Y2V6_HUMAN Centrosomal protein of 170 kDa (Fragment) OS=Homo sapiens GN=CEP170 PE=1 SV=1
530	1	Uniprot_human	P62820	53	22891	3	1	3	1	0.2	sp|P62820|RAB1A_HUMAN Ras-related protein Rab-1A OS=Homo sapiens GN=RAB1A PE=1 SV=3
531	1	Uniprot_human	D6RBK0	53	13714	1	1	1	1	0.35	tr|D6RBK0|D6RBK0_HUMAN Prohibitin (Fragment) OS=Homo sapiens GN=PHB PE=1 SV=1
532	1	Uniprot_human	J3QKS7	53	33470	4	2	4	2	0.29	tr|J3QKS7|J3QKS7_HUMAN SWI/SNF-related matrix-associated actin-dependent regulator of chromatin subfamily E member 1 (Fragment) OS=Homo sapiens GN=SMARCE1 PE=1 SV=1
533	1	Uniprot_human	F5H2T0	52	112659	1	1	1	1	0.04	tr|F5H2T0|F5H2T0_HUMAN Elongator complex protein 1 OS=Homo sapiens GN=IKBKAP PE=1 SV=1
534	1	Uniprot_human	Q9BZE4	52	74317	8	3	7	3	0.19	sp|Q9BZE4|NOG1_HUMAN Nucleolar GTP-binding protein 1 OS=Homo sapiens GN=GTPBP4 PE=1 SV=3
535	1	Uniprot_human	H0YKS4	52	19632	5	1	5	1	0.24	tr|H0YKS4|H0YKS4_HUMAN Annexin (Fragment) OS=Homo sapiens GN=ANXA2 PE=1 SV=1
536	1	Uniprot_human	P06746	52	38325	5	1	5	1	0.12	sp|P06746|DPOLB_HUMAN DNA polymerase beta OS=Homo sapiens GN=POLB PE=1 SV=3
537	1	Uniprot_human	B1AMU3	52	19090	1	1	1	1	0.24	tr|B1AMU3|B1AMU3_HUMAN Exosome complex component CSL4 OS=Homo sapiens GN=EXOSC1 PE=1 SV=1
538	1	Uniprot_human	E9PHA2	52	82320	4	1	4	1	0.05	tr|E9PHA2|E9PHA2_HUMAN Condensin complex subunit 2 OS=Homo sapiens GN=NCAPH PE=1 SV=1
539	1	Uniprot_human	O95391	52	68800	5	2	5	2	0.13	sp|O95391|SLU7_HUMAN Pre-mRNA-splicing factor SLU7 OS=Homo sapiens GN=SLU7 PE=1 SV=2
540	1	Uniprot_human	Q5H907	51	55932	5	2	5	2	0.16	tr|Q5H907|Q5H907_HUMAN Melanoma antigen family D, 2, isoform CRA_d OS=Homo sapiens GN=MAGED2 PE=1 SV=1
541	1	Uniprot_human	P09327	51	93093	3	1	3	1	0.05	sp|P09327|VILI_HUMAN Villin-1 OS=Homo sapiens GN=VIL1 PE=1 SV=4
542	1	Uniprot_human	P13639	51	96246	9	3	8	3	0.14	sp|P13639|EF2_HUMAN Elongation factor 2 OS=Homo sapiens GN=EEF2 PE=1 SV=4
543	1	Uniprot_human	Q53HL2	51	31418	4	2	4	2	0.31	sp|Q53HL2|BOREA_HUMAN Borealin OS=Homo sapiens GN=CDCA8 PE=1 SV=2
544	1	Uniprot_human	Q9BWF3	51	40688	6	1	6	1	0.11	sp|Q9BWF3|RBM4_HUMAN RNA-binding protein 4 OS=Homo sapiens GN=RBM4 PE=1 SV=1
545	1	Uniprot_human	Q9H4L4	51	65596	4	2	4	2	0.14	sp|Q9H4L4|SENP3_HUMAN Sentrin-specific protease 3 OS=Homo sapiens GN=SENP3 PE=1 SV=2
546	1	Uniprot_human	I3L0N3	50	82553	2	2	2	2	0.11	tr|I3L0N3|I3L0N3_HUMAN Vesicle-fusing ATPase OS=Homo sapiens GN=NSF PE=1 SV=1
547	1	Uniprot_human	U3KPZ7	50	115099	3	2	3	2	0.08	tr|U3KPZ7|U3KPZ7_HUMAN RNA-binding protein 27 OS=Homo sapiens GN=RBM27 PE=1 SV=1
548	1	Uniprot_human	H0Y4R2	50	82441	2	1	1	1	0.05	tr|H0Y4R2|H0Y4R2_HUMAN NADPH--cytochrome P450 reductase (Fragment) OS=Homo sapiens GN=POR PE=1 SV=1
549	1	Uniprot_human	Q08188	50	76926	2	1	2	1	0.06	sp|Q08188|TGM3_HUMAN Protein-glutamine gamma-glutamyltransferase E OS=Homo sapiens GN=TGM3 PE=1 SV=4
550	1	Uniprot_human	E9PEP7	50	86911	4	2	4	2	0.1	tr|E9PEP7|E9PEP7_HUMAN Zinc finger X-chromosomal protein OS=Homo sapiens GN=ZFX PE=1 SV=1
551	1	Uniprot_human	Q9UBM7	50	55195	5	1	4	1	0.08	sp|Q9UBM7|DHCR7_HUMAN 7-dehydrocholesterol reductase OS=Homo sapiens GN=DHCR7 PE=1 SV=1
552	1	contaminants	Q0IIK2	50	79856	6	1	5	1	0.05	TREMBL:Q0IIK2 (Bos taurus) Transferrin
553	1	Uniprot_human	Q9NQT5	49	30010	2	2	2	2	0.32	sp|Q9NQT5|EXOS3_HUMAN Exosome complex component RRP40 OS=Homo sapiens GN=EXOSC3 PE=1 SV=3
554	1	Uniprot_human	H3BMQ2	49	8300	2	1	2	1	0.63	tr|H3BMQ2|H3BMQ2_HUMAN Probable ribosome biogenesis protein RLP24 (Fragment) OS=Homo sapiens GN=RSL24D1 PE=1 SV=1
555	1	Uniprot_human	P62314	49	13273	3	1	3	1	0.36	sp|P62314|SMD1_HUMAN Small nuclear ribonucleoprotein Sm D1 OS=Homo sapiens GN=SNRPD1 PE=1 SV=1
556	1	Uniprot_human	Q15427	49	44414	2	2	2	2	0.21	sp|Q15427|SF3B4_HUMAN Splicing factor 3B subunit 4 OS=Homo sapiens GN=SF3B4 PE=1 SV=1
557	1	Uniprot_human	F8W148	49	21106	1	1	1	1	0.22	tr|F8W148|F8W148_HUMAN Carbonic anhydrase 6 (Fragment) OS=Homo sapiens GN=CA6 PE=1 SV=1
558	1	Uniprot_human	O43818	49	52436	3	2	3	2	0.18	sp|O43818|U3IP2_HUMAN U3 small nucleolar RNA-interacting protein 2 OS=Homo sapiens GN=RRP9 PE=1 SV=1
559	1	Uniprot_human	O14974	49	115610	4	2	4	2	0.08	sp|O14974|MYPT1_HUMAN Protein phosphatase 1 regulatory subunit 12A OS=Homo sapiens GN=PPP1R12A PE=1 SV=1
560	1	contaminants	Q6T181	48	43574	5	2	4	2	0.21	TREMBL:Q6T181;Q6T182 (Bos taurus) similar to sex hormone-binding globulin
561	1	Uniprot_human	Q8IWI9	48	333798	10	2	10	2	0.03	sp|Q8IWI9|MGAP_HUMAN MAX gene-associated protein OS=Homo sapiens GN=MGA PE=1 SV=3
562	1	Uniprot_human	Q96I63	48	82899	5	3	5	3	0.17	tr|Q96I63|Q96I63_HUMAN ATP-dependent zinc metalloprotease YME1L1 OS=Homo sapiens GN=YME1L1 PE=1 SV=1
563	1	Uniprot_human	Q9Y3T9	48	85721	2	1	2	1	0.05	sp|Q9Y3T9|NOC2L_HUMAN Nucleolar complex protein 2 homolog OS=Homo sapiens GN=NOC2L PE=1 SV=4
564	1	Uniprot_human	P42766	47	14543	11	3	4	2	0.77	sp|P42766|RL35_HUMAN 60S ribosomal protein L35 OS=Homo sapiens GN=RPL35 PE=1 SV=2
565	1	Uniprot_human	R4GNH3	47	47608	5	3	5	3	0.31	tr|R4GNH3|R4GNH3_HUMAN 26S protease regulatory subunit 6A OS=Homo sapiens GN=PSMC3 PE=1 SV=1
566	1	Uniprot_human	P31689	47	45581	10	3	8	3	0.32	sp|P31689|DNJA1_HUMAN DnaJ homolog subfamily A member 1 OS=Homo sapiens GN=DNAJA1 PE=1 SV=2
567	1	Uniprot_human	U3KQA9	47	28551	2	1	2	1	0.16	tr|U3KQA9|U3KQA9_HUMAN Uncharacterized protein (Fragment) OS=Homo sapiens PE=4 SV=6
568	1	Uniprot_human	O43164	47	79192	2	1	2	1	0.06	sp|O43164|PJA2_HUMAN E3 ubiquitin-protein ligase Praja-2 OS=Homo sapiens GN=PJA2 PE=1 SV=4
569	1	Uniprot_human	Q9Y388	47	37541	3	1	3	1	0.12	sp|Q9Y388|RBMX2_HUMAN RNA-binding motif protein, X-linked 2 OS=Homo sapiens GN=RBMX2 PE=1 SV=2
570	1	Uniprot_human	A0A087WWE2	47	219435	9	1	8	1	0.02	tr|A0A087WWE2|A0A087WWE2_HUMAN DNA-directed RNA polymerase OS=Homo sapiens GN=POLR2A PE=1 SV=1
571	1	Uniprot_human	G3V5Z7	46	28528	2	1	2	1	0.16	tr|G3V5Z7|G3V5Z7_HUMAN Proteasome subunit alpha type OS=Homo sapiens GN=PSMA6 PE=1 SV=1
572	1	Uniprot_human	Q9UNX4	46	107115	4	2	4	2	0.08	sp|Q9UNX4|WDR3_HUMAN WD repeat-containing protein 3 OS=Homo sapiens GN=WDR3 PE=1 SV=1
573	1	Uniprot_human	Q96HA7	46	153001	3	2	3	2	0.06	sp|Q96HA7|TONSL_HUMAN Tonsoku-like protein OS=Homo sapiens GN=TONSL PE=1 SV=2
574	1	Uniprot_human	Q9NPA5	46	76420	1	1	1	1	0.06	sp|Q9NPA5|ZF64A_HUMAN Zinc finger protein 64 homolog, isoforms 1 and 2 OS=Homo sapiens GN=ZFP64 PE=1 SV=3
575	1	Uniprot_human	Q6UXN9	46	35456	9	4	4	2		sp|Q6UXN9|WDR82_HUMAN WD repeat-containing protein 82 OS=Homo sapiens GN=WDR82 PE=1 SV=1
576	1	Uniprot_human	O75190	46	36122	4	1	4	1	0.12	sp|O75190|DNJB6_HUMAN DnaJ homolog subfamily B member 6 OS=Homo sapiens GN=DNAJB6 PE=1 SV=2
577	1	Uniprot_human	Q9Y294	46	23125	3	1	3	1	0.2	sp|Q9Y294|ASF1A_HUMAN Histone chaperone ASF1A OS=Homo sapiens GN=ASF1A PE=1 SV=1
578	1	Uniprot_human	A0A0G2JJZ9	45	38497	4	3	4	3	0.39	tr|A0A0G2JJZ9|A0A0G2JJZ9_HUMAN Spliceosome RNA helicase DDX39B (Fragment) OS=Homo sapiens GN=DDX39B PE=1 SV=1
579	1	Uniprot_human	P04792	45	22826	7	2	4	2	0.44	sp|P04792|HSPB1_HUMAN Heat shock protein beta-1 OS=Homo sapiens GN=HSPB1 PE=1 SV=2
580	1	Uniprot_human	Q9BVJ6	45	88095	6	3	6	3	0.16	sp|Q9BVJ6|UT14A_HUMAN U3 small nucleolar RNA-associated protein 14 homolog A OS=Homo sapiens GN=UTP14A PE=1 SV=1
581	1	Uniprot_human	Q12872	45	105157	3	1	3	1	0.04	sp|Q12872|SFSWA_HUMAN Splicing factor, suppressor of white-apricot homolog OS=Homo sapiens GN=SFSWAP PE=1 SV=3
582	1	Uniprot_human	Q9GZR2	45	46871	3	1	3	1	0.09	sp|Q9GZR2|REXO4_HUMAN RNA exonuclease 4 OS=Homo sapiens GN=REXO4 PE=1 SV=2
583	1	Uniprot_human	Q9Y266	45	38276	2	2	2	2	0.25	sp|Q9Y266|NUDC_HUMAN Nuclear migration protein nudC OS=Homo sapiens GN=NUDC PE=1 SV=1
584	1	Uniprot_human	P50990	45	60153	5	2	4	2	0.15	sp|P50990|TCPQ_HUMAN T-complex protein 1 subunit theta OS=Homo sapiens GN=CCT8 PE=1 SV=4
585	1	Uniprot_human	P08579	44	25470	2	2	2	2	0.39	sp|P08579|RU2B_HUMAN U2 small nuclear ribonucleoprotein B'' OS=Homo sapiens GN=SNRPB2 PE=1 SV=1
586	1	Uniprot_human	Q92769	44	55899	6	3	4	3	0.26	sp|Q92769|HDAC2_HUMAN Histone deacetylase 2 OS=Homo sapiens GN=HDAC2 PE=1 SV=2
587	1	Uniprot_human	P57740	44	107048	6	3	6	3	0.13	sp|P57740|NU107_HUMAN Nuclear pore complex protein Nup107 OS=Homo sapiens GN=NUP107 PE=1 SV=1
588	1	Uniprot_human	P43686	44	47451	2	2	2	2	0.2	sp|P43686|PRS6B_HUMAN 26S protease regulatory subunit 6B OS=Homo sapiens GN=PSMC4 PE=1 SV=2
589	1	Uniprot_human	P50991	44	58401	6	2	5	2	0.16	sp|P50991|TCPD_HUMAN T-complex protein 1 subunit delta OS=Homo sapiens GN=CCT4 PE=1 SV=4
590	1	Uniprot_human	Q9NXF1	44	106349	6	2	5	2	0.08	sp|Q9NXF1|TEX10_HUMAN Testis-expressed sequence 10 protein OS=Homo sapiens GN=TEX10 PE=1 SV=2
591	1	Uniprot_human	Q9NYV4	43	164738	6	2	6	2	0.05	sp|Q9NYV4|CDK12_HUMAN Cyclin-dependent kinase 12 OS=Homo sapiens GN=CDK12 PE=1 SV=2
591	2	Uniprot_human	A0A024QZP7	25	34117	2	2	2	2	0.28	tr|A0A024QZP7|A0A024QZP7_HUMAN Cell division cycle 2, G1 to S and G2 to M, isoform CRA_a OS=Homo sapiens GN=CDC2 PE=1 SV=1
592	1	Uniprot_human	P47929	43	15123	1	1	1	1	0.32	sp|P47929|LEG7_HUMAN Galectin-7 OS=Homo sapiens GN=LGALS7 PE=1 SV=2
593	1	Uniprot_human	G5EA06	43	41588	2	2	2	2	0.23	tr|G5EA06|G5EA06_HUMAN 28S ribosomal protein S27, mitochondrial OS=Homo sapiens GN=MRPS27 PE=1 SV=1
594	1	Uniprot_human	Q9HAV0	43	38284	8	4	3	2	0.25	sp|Q9HAV0|GBB4_HUMAN Guanine nucleotide-binding protein subunit beta-4 OS=Homo sapiens GN=GNB4 PE=1 SV=3
595	1	Uniprot_human	P25490	43	45141	4	2	4	2	0.21	sp|P25490|TYY1_HUMAN Transcriptional repressor protein YY1 OS=Homo sapiens GN=YY1 PE=1 SV=2
596	1	Uniprot_human	P16401	43	22566	3	2	3	2	0.45	sp|P16401|H15_HUMAN Histone H1.5 OS=Homo sapiens GN=HIST1H1B PE=1 SV=3
597	1	Uniprot_human	P49406	43	33799	4	1	3	1	0.13	sp|P49406|RM19_HUMAN 39S ribosomal protein L19, mitochondrial OS=Homo sapiens GN=MRPL19 PE=1 SV=2
598	1	Uniprot_human	P25786	43	29822	2	1	2	1	0.15	sp|P25786|PSA1_HUMAN Proteasome subunit alpha type-1 OS=Homo sapiens GN=PSMA1 PE=1 SV=1
599	1	Uniprot_human	A0A0A0MR02	42	30842	7	3	5	2	0.31	tr|A0A0A0MR02|A0A0A0MR02_HUMAN Voltage-dependent anion-selective channel protein 2 (Fragment) OS=Homo sapiens GN=VDAC2 PE=1 SV=1
600	1	Uniprot_human	D6W5Y5	42	32355	1	1	1	1	0.14	tr|D6W5Y5|D6W5Y5_HUMAN Cold inducible RNA binding protein, isoform CRA_c OS=Homo sapiens GN=CIRBP PE=1 SV=1
601	1	Uniprot_human	Q9H501	42	99134	7	2	6	2	0.09	sp|Q9H501|ESF1_HUMAN ESF1 homolog OS=Homo sapiens GN=ESF1 PE=1 SV=1
602	1	Uniprot_human	A0A087WTW0	42	98213	5	2	5	2	0.09	tr|A0A087WTW0|A0A087WTW0_HUMAN E3 ubiquitin-protein ligase UHRF1 OS=Homo sapiens GN=UHRF1 PE=1 SV=1
603	1	Uniprot_human	J3QLS3	42	31912	6	2	5	1	0.14	tr|J3QLS3|J3QLS3_HUMAN 28S ribosomal protein S7, mitochondrial OS=Homo sapiens GN=MRPS7 PE=1 SV=1
604	1	Uniprot_human	Q10570	42	162036	3	1	2	1	0.03	sp|Q10570|CPSF1_HUMAN Cleavage and polyadenylation specificity factor subunit 1 OS=Homo sapiens GN=CPSF1 PE=1 SV=2
605	1	Uniprot_human	B4DUR8	42	56152	5	4	5	4	0.35	tr|B4DUR8|B4DUR8_HUMAN T-complex protein 1 subunit gamma OS=Homo sapiens GN=CCT3 PE=1 SV=1
606	1	Uniprot_human	Q9NZM5	42	54470	6	2	6	2	0.17	sp|Q9NZM5|GSCR2_HUMAN Glioma tumor suppressor candidate region gene 2 protein OS=Homo sapiens GN=GLTSCR2 PE=1 SV=2
607	1	Uniprot_human	Q6IS14	42	16990	1	1	1	1	0.28	sp|Q6IS14|IF5AL_HUMAN Eukaryotic translation initiation factor 5A-1-like OS=Homo sapiens GN=EIF5AL1 PE=2 SV=2
608	1	Uniprot_human	A0A087WYS6	42	25253	2	1	2	1	0.18	tr|A0A087WYS6|A0A087WYS6_HUMAN Proteasome (Prosome, macropain) subunit, alpha type, 8, isoform CRA_b OS=Homo sapiens GN=PSMA8 PE=1 SV=1
609	1	Uniprot_human	O95071	41	312352	12	5	12	5	0.07	sp|O95071|UBR5_HUMAN E3 ubiquitin-protein ligase UBR5 OS=Homo sapiens GN=UBR5 PE=1 SV=2
610	1	Uniprot_human	E9PHA6	41	103977	4	3	4	3	0.13	tr|E9PHA6|E9PHA6_HUMAN DNA mismatch repair protein Msh2 OS=Homo sapiens GN=MSH2 PE=1 SV=1
611	1	Uniprot_human	P28070	41	29242	1	1	1	1	0.16	sp|P28070|PSB4_HUMAN Proteasome subunit beta type-4 OS=Homo sapiens GN=PSMB4 PE=1 SV=4
612	1	Uniprot_human	A0A075B730	41	555243	20	2	14	2	0.02	tr|A0A075B730|A0A075B730_HUMAN Epiplakin OS=Homo sapiens GN=EPPK1 PE=1 SV=2
613	1	Uniprot_human	C9JAK5	41	17802	5	2	5	2	0.6	tr|C9JAK5|C9JAK5_HUMAN ADP-ribosylation factor 4 OS=Homo sapiens GN=ARF4 PE=1 SV=1
614	1	Uniprot_human	Q5SY16	41	80527	2	1	2	1	0.05	sp|Q5SY16|NOL9_HUMAN Polynucleotide 5'-hydroxyl-kinase NOL9 OS=Homo sapiens GN=NOL9 PE=1 SV=1
615	1	Uniprot_human	Q9H2G4	41	79615	3	3	3	3	0.17	sp|Q9H2G4|TSYL2_HUMAN Testis-specific Y-encoded-like protein 2 OS=Homo sapiens GN=TSPYL2 PE=1 SV=1
616	1	Uniprot_human	O00743	41	35806	3	2	3	2	0.27	sp|O00743|PPP6_HUMAN Serine/threonine-protein phosphatase 6 catalytic subunit OS=Homo sapiens GN=PPP6C PE=1 SV=1
617	1	Uniprot_human	Q9BYN8	41	24254	4	1	3	1	0.19	sp|Q9BYN8|RT26_HUMAN 28S ribosomal protein S26, mitochondrial OS=Homo sapiens GN=MRPS26 PE=1 SV=1
618	1	Uniprot_human	A0A0G2JRA5	40	41217	5	2	4	1	0.11	tr|A0A0G2JRA5|A0A0G2JRA5_HUMAN RNA-binding protein fox-1 homolog 2 (Fragment) OS=Homo sapiens GN=RBFOX2 PE=1 SV=1
619	1	Uniprot_human	P25789	40	29750	6	1	6	1	0.15	sp|P25789|PSA4_HUMAN Proteasome subunit alpha type-4 OS=Homo sapiens GN=PSMA4 PE=1 SV=1
620	1	Uniprot_human	Q969F1	40	24432	2	1	2	1	0.19	sp|Q969F1|TF3C6_HUMAN General transcription factor 3C polypeptide 6 OS=Homo sapiens GN=GTF3C6 PE=1 SV=1
621	1	Uniprot_human	A0A087X1W2	40	33185	1	1	1	1	0.14	tr|A0A087X1W2|A0A087X1W2_HUMAN Protein arginine N-methyltransferase 1 OS=Homo sapiens GN=PRMT1 PE=1 SV=1
622	1	Uniprot_human	Q9BVK6	40	27374	1	1	1	1	0.17	sp|Q9BVK6|TMED9_HUMAN Transmembrane emp24 domain-containing protein 9 OS=Homo sapiens GN=TMED9 PE=1 SV=2
623	1	Uniprot_human	Q9UKN8	40	93235	8	2	7	2	0.1	sp|Q9UKN8|TF3C4_HUMAN General transcription factor 3C polypeptide 4 OS=Homo sapiens GN=GTF3C4 PE=1 SV=2
624	1	Uniprot_human	Q9NUD5	40	44389	3	2	3	2	0.21	sp|Q9NUD5|ZCHC3_HUMAN Zinc finger CCHC domain-containing protein 3 OS=Homo sapiens GN=ZCCHC3 PE=1 SV=1
625	1	Uniprot_human	Q8NHM5	40	154969	8	1	7	1	0.03	sp|Q8NHM5|KDM2B_HUMAN Lysine-specific demethylase 2B OS=Homo sapiens GN=KDM2B PE=1 SV=1
626	1	Uniprot_human	P02751	40	266052	4	1	4	1	0.02	sp|P02751|FINC_HUMAN Fibronectin OS=Homo sapiens GN=FN1 PE=1 SV=4
627	1	Uniprot_human	H0Y714	40	32155	7	1	2	1	0.14	tr|H0Y714|H0Y714_HUMAN U3 small nucleolar ribonucleoprotein protein IMP4 (Fragment) OS=Homo sapiens GN=IMP4 PE=1 SV=1
628	1	Uniprot_human	K7ELQ4	40	50376	1	1	1	1	0.09	tr|K7ELQ4|K7ELQ4_HUMAN Uncharacterized protein OS=Homo sapiens PE=4 SV=1
629	1	Uniprot_human	P20042	39	38706	3	1	3	1	0.12	sp|P20042|IF2B_HUMAN Eukaryotic translation initiation factor 2 subunit 2 OS=Homo sapiens GN=EIF2S2 PE=1 SV=2
630	1	Uniprot_human	P31946	39	28179	5	1	4	1	0.16	sp|P31946|1433B_HUMAN 14-3-3 protein beta/alpha OS=Homo sapiens GN=YWHAB PE=1 SV=3
631	1	Uniprot_human	O95347	39	136085	18	2	13	2	0.06	sp|O95347|SMC2_HUMAN Structural maintenance of chromosomes protein 2 OS=Homo sapiens GN=SMC2 PE=1 SV=2
632	1	Uniprot_human	P46013	39	360698	20	2	18	2	0.02	sp|P46013|KI67_HUMAN Antigen KI-67 OS=Homo sapiens GN=MKI67 PE=1 SV=2
633	1	Uniprot_human	A0A087X2I1	39	46053	6	2	5	2	0.2	tr|A0A087X2I1|A0A087X2I1_HUMAN 26S protease regulatory subunit 10B OS=Homo sapiens GN=PSMC6 PE=1 SV=1
634	1	Uniprot_human	A2AE48	39	29275	2	2	2	2	0.33	tr|A2AE48|A2AE48_HUMAN Tripartite motif-containing protein 26 (Fragment) OS=Homo sapiens GN=TRIM26 PE=1 SV=1
635	1	Uniprot_human	E5RJR5	39	18879	5	1	4	1	0.25	tr|E5RJR5|E5RJR5_HUMAN S-phase kinase-associated protein 1 OS=Homo sapiens GN=SKP1 PE=1 SV=1
636	1	Uniprot_human	Q92997	39	78348	3	1	3	1	0.06	sp|Q92997|DVL3_HUMAN Segment polarity protein dishevelled homolog DVL-3 OS=Homo sapiens GN=DVL3 PE=1 SV=2
637	1	Uniprot_human	Q15008	39	45787	3	1	3	1	0.1	sp|Q15008|PSMD6_HUMAN 26S proteasome non-ATPase regulatory subunit 6 OS=Homo sapiens GN=PSMD6 PE=1 SV=1
638	1	Uniprot_human	B0YIW6	39	62157	3	3	3	3	0.23	tr|B0YIW6|B0YIW6_HUMAN Archain 1, isoform CRA_a OS=Homo sapiens GN=ARCN1 PE=1 SV=1
639	1	Uniprot_human	A0A0C4DGS1	38	48883	3	2	3	2	0.19	tr|A0A0C4DGS1|A0A0C4DGS1_HUMAN Dolichyl-diphosphooligosaccharide--protein glycosyltransferase 48 kDa subunit OS=Homo sapiens GN=DDOST PE=1 SV=1
640	1	Uniprot_human	F5H5U2	38	65663	3	1	3	1	0.07	tr|F5H5U2|F5H5U2_HUMAN ATP-dependent RNA helicase DDX55 OS=Homo sapiens GN=DDX55 PE=1 SV=1
641	1	Uniprot_human	Q9Y6A4	38	22931	2	1	2	1	0.2	sp|Q9Y6A4|CFA20_HUMAN Cilia- and flagella-associated protein 20 OS=Homo sapiens GN=CFAP20 PE=1 SV=1
642	1	Uniprot_human	E7EUT5	38	28024	2	1	2	1	0.16	tr|E7EUT5|E7EUT5_HUMAN Glyceraldehyde-3-phosphate dehydrogenase OS=Homo sapiens GN=GAPDH PE=1 SV=1
643	1	Uniprot_human	B1AHD1	38	14846	3	3	3	3	1.31	tr|B1AHD1|B1AHD1_HUMAN Protein SNU13 OS=Homo sapiens GN=SNU13 PE=1 SV=1
644	1	Uniprot_human	G3V4N7	38	24272	2	1	1	1	0.19	tr|G3V4N7|G3V4N7_HUMAN Creatine kinase B-type (Fragment) OS=Homo sapiens GN=CKB PE=1 SV=1
645	1	Uniprot_human	Q7Z6I8	38	20347	2	1	2	1	0.23	sp|Q7Z6I8|CE024_HUMAN UPF0461 protein C5orf24 OS=Homo sapiens GN=C5orf24 PE=1 SV=1
646	1	Uniprot_human	Q9NWB6	38	33197	9	1	7	1	0.14	sp|Q9NWB6|ARGL1_HUMAN Arginine and glutamate-rich protein 1 OS=Homo sapiens GN=ARGLU1 PE=1 SV=1
647	1	Uniprot_human	J3QLW7	38	12616	7	4	5	3	1.66	tr|J3QLW7|J3QLW7_HUMAN 60S ribosome subunit biogenesis protein NIP7 homolog OS=Homo sapiens GN=NIP7 PE=1 SV=1
648	1	Uniprot_human	P40227	38	58444	4	1	4	1	0.08	sp|P40227|TCPZ_HUMAN T-complex protein 1 subunit zeta OS=Homo sapiens GN=CCT6A PE=1 SV=3
649	1	Uniprot_human	A0A087WZU8	38	43124	2	2	1	1	0.1	tr|A0A087WZU8|A0A087WZU8_HUMAN Cellular tumor antigen p53 OS=Homo sapiens GN=TP53 PE=1 SV=1
650	1	Uniprot_human	A0A087WXF8	38	30012	2	1	2	1	0.15	tr|A0A087WXF8|A0A087WXF8_HUMAN Nucleolar protein of 40 kDa OS=Homo sapiens GN=ZCCHC17 PE=1 SV=1
651	1	Uniprot_human	Q8WXX5	38	30062	2	1	2	1	0.15	sp|Q8WXX5|DNJC9_HUMAN DnaJ homolog subfamily C member 9 OS=Homo sapiens GN=DNAJC9 PE=1 SV=1
652	1	Uniprot_human	Q8NBM4	38	39337	8	1	3	1	0.11	sp|Q8NBM4|UBAC2_HUMAN Ubiquitin-associated domain-containing protein 2 OS=Homo sapiens GN=UBAC2 PE=1 SV=1
653	1	Uniprot_human	O75683	38	41540	9	4	7	4	0.5	sp|O75683|SURF6_HUMAN Surfeit locus protein 6 OS=Homo sapiens GN=SURF6 PE=1 SV=3
654	1	Uniprot_human	M0QY97	37	96048	5	3	5	3	0.14	tr|M0QY97|M0QY97_HUMAN Zinc finger CCCH domain-containing protein 4 (Fragment) OS=Homo sapiens GN=ZC3H4 PE=1 SV=1
655	1	Uniprot_human	Q6ZNB6	37	107713	4	1	4	1	0.04	sp|Q6ZNB6|NFXL1_HUMAN NF-X1-type zinc finger protein NFXL1 OS=Homo sapiens GN=NFXL1 PE=1 SV=2
656	1	Uniprot_human	J3KMX2	37	52433	3	2	3	2	0.18	tr|J3KMX2|J3KMX2_HUMAN SWI/SNF-related matrix-associated actin-dependent regulator of chromatin subfamily D member 2 OS=Homo sapiens GN=SMARCD2 PE=1 SV=1
657	1	Uniprot_human	A0A0G2JM12	37	35585	1	1	1	1	0.13	tr|A0A0G2JM12|A0A0G2JM12_HUMAN Casein kinase II subunit beta OS=Homo sapiens GN=CSNK2B PE=1 SV=1
658	1	Uniprot_human	P56182	37	53035	6	3	6	3	0.27	sp|P56182|RRP1_HUMAN Ribosomal RNA processing protein 1 homolog A OS=Homo sapiens GN=RRP1 PE=1 SV=1
659	1	Uniprot_human	Q96DI7	37	39742	8	4	3	2	0.24	sp|Q96DI7|SNR40_HUMAN U5 small nuclear ribonucleoprotein 40 kDa protein OS=Homo sapiens GN=SNRNP40 PE=1 SV=1
660	1	Uniprot_human	Q14258	37	72581	7	1	6	1	0.06	sp|Q14258|TRI25_HUMAN E3 ubiquitin/ISG15 ligase TRIM25 OS=Homo sapiens GN=TRIM25 PE=1 SV=2
661	1	Uniprot_human	P09848	37	219533	3	2	2	1	0.02	sp|P09848|LPH_HUMAN Lactase-phlorizin hydrolase OS=Homo sapiens GN=LCT PE=1 SV=3
662	1	Uniprot_human	O00232	37	53270	6	2	5	2	0.17	sp|O00232|PSD12_HUMAN 26S proteasome non-ATPase regulatory subunit 12 OS=Homo sapiens GN=PSMD12 PE=1 SV=3
663	1	Uniprot_human	J3KQE5	36	27027	3	3	3	3	0.6	tr|J3KQE5|J3KQE5_HUMAN GTP-binding nuclear protein Ran (Fragment) OS=Homo sapiens GN=RAN PE=1 SV=1
664	1	contaminants	ENSEMBL:ENSBTAP00000024462	36	47028	5	2	5	2	0.2	(Bos taurus) 47 kDa protein
665	1	Uniprot_human	A0A0C4DFX7	36	63256	1	1	1	1	0.07	tr|A0A0C4DFX7|A0A0C4DFX7_HUMAN WD repeat-containing protein 76 OS=Homo sapiens GN=WDR76 PE=1 SV=1
666	1	Uniprot_human	P35998	36	49002	6	3	6	3	0.3	sp|P35998|PRS7_HUMAN 26S protease regulatory subunit 7 OS=Homo sapiens GN=PSMC2 PE=1 SV=3
667	1	Uniprot_human	F8WE65	36	13184	2	2	2	2	0.87	tr|F8WE65|F8WE65_HUMAN Peptidyl-prolyl cis-trans isomerase OS=Homo sapiens GN=PPIA PE=1 SV=1
668	1	Uniprot_human	A0A087WX59	36	37652	1	1	1	1	0.12	tr|A0A087WX59|A0A087WX59_HUMAN Proteasomal ubiquitin receptor ADRM1 OS=Homo sapiens GN=ADRM1 PE=1 SV=1
669	1	Uniprot_human	P11717	36	281155	9	2	9	2	0.03	sp|P11717|MPRI_HUMAN Cation-independent mannose-6-phosphate receptor OS=Homo sapiens GN=IGF2R PE=1 SV=3
670	1	Uniprot_human	A0A0A0MTC4	36	43365	3	2	3	2	0.22	tr|A0A0A0MTC4|A0A0A0MTC4_HUMAN Double-stranded RNA-binding protein Staufen homolog 2 OS=Homo sapiens GN=STAU2 PE=1 SV=1
671	1	Uniprot_human	Q96JB3	36	67140	3	1	3	1	0.07	sp|Q96JB3|HIC2_HUMAN Hypermethylated in cancer 2 protein OS=Homo sapiens GN=HIC2 PE=1 SV=2
672	1	Uniprot_human	Q9H9B4	36	35881	1	1	1	1	0.12	sp|Q9H9B4|SFXN1_HUMAN Sideroflexin-1 OS=Homo sapiens GN=SFXN1 PE=1 SV=4
673	1	Uniprot_human	Q8NE71	36	96323	5	1	5	1	0.05	sp|Q8NE71|ABCF1_HUMAN ATP-binding cassette sub-family F member 1 OS=Homo sapiens GN=ABCF1 PE=1 SV=2
674	1	Uniprot_human	C9JZI1	35	37311	3	1	3	1	0.12	tr|C9JZI1|C9JZI1_HUMAN Replication factor C subunit 4 OS=Homo sapiens GN=RFC4 PE=1 SV=1
675	1	Uniprot_human	H0YKL0	35	13563	2	1	2	1	0.36	tr|H0YKL0|H0YKL0_HUMAN High mobility group protein 20A (Fragment) OS=Homo sapiens GN=HMG20A PE=1 SV=1
676	1	Uniprot_human	C9J384	35	26497	12	3	9	3	0.61	tr|C9J384|C9J384_HUMAN Protein CMSS1 (Fragment) OS=Homo sapiens GN=CMSS1 PE=1 SV=1
677	1	Uniprot_human	F5H8D7	35	66258	4	2	4	2	0.14	tr|F5H8D7|F5H8D7_HUMAN DNA repair protein XRCC1 OS=Homo sapiens GN=XRCC1 PE=1 SV=2
678	1	Uniprot_human	Q96QR8	35	33392	5	2	4	2	0.29	sp|Q96QR8|PURB_HUMAN Transcriptional activator protein Pur-beta OS=Homo sapiens GN=PURB PE=1 SV=3
679	1	Uniprot_human	P49137	35	45938	1	1	1	1	0.1	sp|P49137|MAPK2_HUMAN MAP kinase-activated protein kinase 2 OS=Homo sapiens GN=MAPKAPK2 PE=1 SV=1
680	1	Uniprot_human	P52739	35	72403	2	1	2	1	0.06	sp|P52739|ZN131_HUMAN Zinc finger protein 131 OS=Homo sapiens GN=ZNF131 PE=1 SV=2
681	1	Uniprot_human	B5ME19	35	106091	5	2	5	2	0.08	sp|B5ME19|EIFCL_HUMAN Eukaryotic translation initiation factor 3 subunit C-like protein OS=Homo sapiens GN=EIF3CL PE=3 SV=1
682	1	Uniprot_human	I3L2C7	35	120456	7	2	7	2	0.07	tr|I3L2C7|I3L2C7_HUMAN Gem-associated protein 4 OS=Homo sapiens GN=GEMIN4 PE=1 SV=1
683	1	Uniprot_human	Q9UII4	35	118203	5	2	5	2	0.07	sp|Q9UII4|HERC5_HUMAN E3 ISG15--protein ligase HERC5 OS=Homo sapiens GN=HERC5 PE=1 SV=2
684	1	Uniprot_human	Q9ULG1	35	177556	9	1	6	1	0.02	sp|Q9ULG1|INO80_HUMAN DNA helicase INO80 OS=Homo sapiens GN=INO80 PE=1 SV=2
685	1	Uniprot_human	K7EMZ9	34	34695	2	1	2	1	0.13	tr|K7EMZ9|K7EMZ9_HUMAN Protein LSM14 homolog A (Fragment) OS=Homo sapiens GN=LSM14A PE=1 SV=2
686	1	Uniprot_human	Q69YN4	34	203552	4	1	3	1	0.02	sp|Q69YN4|VIR_HUMAN Protein virilizer homolog OS=Homo sapiens GN=KIAA1429 PE=1 SV=2
687	1	Uniprot_human	Q9UBS4	34	40774	2	1	2	1	0.11	sp|Q9UBS4|DJB11_HUMAN DnaJ homolog subfamily B member 11 OS=Homo sapiens GN=DNAJB11 PE=1 SV=1
688	1	Uniprot_human	H0YBE0	34	6450	2	1	2	1	0.86	tr|H0YBE0|H0YBE0_HUMAN Protein LYRIC (Fragment) OS=Homo sapiens GN=MTDH PE=1 SV=1
689	1	Uniprot_human	Q5VU77	34	38109	1	1	1	1	0.12	tr|Q5VU77|Q5VU77_HUMAN Ubiquitin-associated protein 2-like (Fragment) OS=Homo sapiens GN=UBAP2L PE=1 SV=1
690	1	Uniprot_human	O43395	34	77652	6	2	6	2	0.12	sp|O43395|PRPF3_HUMAN U4/U6 small nuclear ribonucleoprotein Prp3 OS=Homo sapiens GN=PRPF3 PE=1 SV=2
691	1	Uniprot_human	Q5T760	33	42405	6	2	5	2	0.22	tr|Q5T760|Q5T760_HUMAN Serine/arginine-rich-splicing factor 11 (Fragment) OS=Homo sapiens GN=SRSF11 PE=1 SV=1
692	1	Uniprot_human	Q6ZN17	33	27637	3	1	2	1	0.16	sp|Q6ZN17|LN28B_HUMAN Protein lin-28 homolog B OS=Homo sapiens GN=LIN28B PE=1 SV=1
693	1	Uniprot_human	O43660	33	57500	8	4	7	4	0.34	sp|O43660|PLRG1_HUMAN Pleiotropic regulator 1 OS=Homo sapiens GN=PLRG1 PE=1 SV=1
694	1	Uniprot_human	P05423	33	44539	3	1	3	1	0.1	sp|P05423|RPC4_HUMAN DNA-directed RNA polymerase III subunit RPC4 OS=Homo sapiens GN=POLR3D PE=1 SV=2
695	1	Uniprot_human	P07814	33	172080	8	2	7	2	0.05	sp|P07814|SYEP_HUMAN Bifunctional glutamate/proline--tRNA ligase OS=Homo sapiens GN=EPRS PE=1 SV=5
696	1	Uniprot_human	Q5VZL5	33	176155	1	1	1	1	0.02	sp|Q5VZL5|ZMYM4_HUMAN Zinc finger MYM-type protein 4 OS=Homo sapiens GN=ZMYM4 PE=1 SV=1
697	1	Uniprot_human	Q9UBI6	33	8115	1	1	1	1	0.65	sp|Q9UBI6|GBG12_HUMAN Guanine nucleotide-binding protein G(I)/G(S)/G(O) subunit gamma-12 OS=Homo sapiens GN=GNG12 PE=1 SV=3
698	1	Uniprot_human	Q01658	33	19660	1	1	1	1	0.24	sp|Q01658|NC2B_HUMAN Protein Dr1 OS=Homo sapiens GN=DR1 PE=1 SV=1
699	1	Uniprot_human	Q01804	33	124823	1	1	1	1	0.03	sp|Q01804|OTUD4_HUMAN OTU domain-containing protein 4 OS=Homo sapiens GN=OTUD4 PE=1 SV=4
700	1	Uniprot_human	O00139	29	80589	4	2	4	2	0.11	sp|O00139|KIF2A_HUMAN Kinesin-like protein KIF2A OS=Homo sapiens GN=KIF2A PE=1 SV=3
701	1	Uniprot_human	A0A0D9SFL3	33	61662	2	2	2	2	0.15	tr|A0A0D9SFL3|A0A0D9SFL3_HUMAN RNA-binding protein EWS OS=Homo sapiens GN=EWSR1 PE=1 SV=1
702	1	Uniprot_human	Q09161	33	92864	2	1	2	1	0.05	sp|Q09161|NCBP1_HUMAN Nuclear cap-binding protein subunit 1 OS=Homo sapiens GN=NCBP1 PE=1 SV=1
703	1	Uniprot_human	P67936	33	28619	8	2	7	2	0.34	sp|P67936|TPM4_HUMAN Tropomyosin alpha-4 chain OS=Homo sapiens GN=TPM4 PE=1 SV=3
704	1	Uniprot_human	Q9Y2R4	33	67798	6	2	5	2	0.13	sp|Q9Y2R4|DDX52_HUMAN Probable ATP-dependent RNA helicase DDX52 OS=Homo sapiens GN=DDX52 PE=1 SV=3
705	1	Uniprot_human	Q8IWZ3	33	271286	7	2	6	2	0.03	sp|Q8IWZ3|ANKH1_HUMAN Ankyrin repeat and KH domain-containing protein 1 OS=Homo sapiens GN=ANKHD1 PE=1 SV=1
706	1	Uniprot_human	Q8NEJ9	33	35872	6	2	4	2	0.27	sp|Q8NEJ9|NGDN_HUMAN Neuroguidin OS=Homo sapiens GN=NGDN PE=1 SV=1
707	1	Uniprot_human	F8WAJ0	33	84148	5	2	5	2	0.11	tr|F8WAJ0|F8WAJ0_HUMAN Probable ATP-dependent RNA helicase DDX31 OS=Homo sapiens GN=DDX31 PE=1 SV=2
708	1	Uniprot_human	H7BZJ3	33	13739	1	1	1	1	0.35	tr|H7BZJ3|H7BZJ3_HUMAN Protein disulfide-isomerase A3 (Fragment) OS=Homo sapiens GN=PDIA3 PE=1 SV=1
709	1	Uniprot_human	E7EPN9	33	309159	10	1	5	1	0.01	tr|E7EPN9|E7EPN9_HUMAN Protein PRRC2C OS=Homo sapiens GN=PRRC2C PE=1 SV=1
710	1	Uniprot_human	Q8NI36	33	106282	2	1	2	1	0.04	sp|Q8NI36|WDR36_HUMAN WD repeat-containing protein 36 OS=Homo sapiens GN=WDR36 PE=1 SV=1
711	1	Uniprot_human	D6REB4	33	40225	1	1	1	1	0.11	tr|D6REB4|D6REB4_HUMAN Polyadenylate-binding protein-interacting protein 1 OS=Homo sapiens GN=PAIP1 PE=1 SV=1
712	1	Uniprot_human	Q15459	33	88888	3	1	3	1	0.05	sp|Q15459|SF3A1_HUMAN Splicing factor 3A subunit 1 OS=Homo sapiens GN=SF3A1 PE=1 SV=1
713	1	Uniprot_human	H3BTA2	32	31112	1	1	1	1	0.15	tr|H3BTA2|H3BTA2_HUMAN Serine/threonine-protein phosphatase (Fragment) OS=Homo sapiens GN=PPP4C PE=1 SV=1
714	1	contaminants	P02584	32	15219	2	1	2	1	0.31	SWISS-PROT:P02584 (Bos taurus) Profilin-1
715	1	Uniprot_human	O14776	32	124051	13	3	9	3	0.11	sp|O14776|TCRG1_HUMAN Transcription elongation regulator 1 OS=Homo sapiens GN=TCERG1 PE=1 SV=2
716	1	Uniprot_human	C9J4S4	32	11069	2	1	2	1	0.45	tr|C9J4S4|C9J4S4_HUMAN Ras-related protein Rab-7a OS=Homo sapiens GN=RAB7A PE=1 SV=1
717	1	Uniprot_human	Q6NZY4	32	79156	2	1	2	1	0.06	sp|Q6NZY4|ZCHC8_HUMAN Zinc finger CCHC domain-containing protein 8 OS=Homo sapiens GN=ZCCHC8 PE=1 SV=2
718	1	Uniprot_human	J3KPX7	32	33219	2	1	2	1	0.14	tr|J3KPX7|J3KPX7_HUMAN Prohibitin-2 OS=Homo sapiens GN=PHB2 PE=1 SV=2
719	1	Uniprot_human	P33993	32	81884	4	1	4	1	0.05	sp|P33993|MCM7_HUMAN DNA replication licensing factor MCM7 OS=Homo sapiens GN=MCM7 PE=1 SV=4
720	1	Uniprot_human	P82675	32	48489	3	2	3	2	0.19	sp|P82675|RT05_HUMAN 28S ribosomal protein S5, mitochondrial OS=Homo sapiens GN=MRPS5 PE=1 SV=2
721	1	Uniprot_human	P54132	32	160611	6	1	6	1	0.03	sp|P54132|BLM_HUMAN Bloom syndrome protein OS=Homo sapiens GN=BLM PE=1 SV=1
722	1	Uniprot_human	M0QYC7	32	10554	2	1	2	1	0.48	tr|M0QYC7|M0QYC7_HUMAN RNA polymerase II-associated factor 1 homolog (Fragment) OS=Homo sapiens GN=PAF1 PE=1 SV=1
723	1	Uniprot_human	F8VR77	31	31732	1	1	1	1	0.14	tr|F8VR77|F8VR77_HUMAN Proliferation-associated protein 2G4 OS=Homo sapiens GN=PA2G4 PE=1 SV=1
724	1	Uniprot_human	O95400	31	37737	2	1	2	1	0.12	sp|O95400|CD2B2_HUMAN CD2 antigen cytoplasmic tail-binding protein 2 OS=Homo sapiens GN=CD2BP2 PE=1 SV=1
725	1	Uniprot_human	H0YBR5	31	20358	1	1	1	1	0.23	tr|H0YBR5|H0YBR5_HUMAN Eukaryotic translation initiation factor 3 subunit E (Fragment) OS=Homo sapiens GN=EIF3E PE=1 SV=1
726	1	Uniprot_human	Q9UIS9	31	68788	4	2	4	2	0.13	sp|Q9UIS9|MBD1_HUMAN Methyl-CpG-binding domain protein 1 OS=Homo sapiens GN=MBD1 PE=1 SV=2
727	1	Uniprot_human	Q9NW08	31	129242	7	2	7	2	0.07	sp|Q9NW08|RPC2_HUMAN DNA-directed RNA polymerase III subunit RPC2 OS=Homo sapiens GN=POLR3B PE=1 SV=2
728	1	Uniprot_human	Q13242	31	25640	5	3	5	3	0.63	sp|Q13242|SRSF9_HUMAN Serine/arginine-rich splicing factor 9 OS=Homo sapiens GN=SRSF9 PE=1 SV=1
729	1	Uniprot_human	A0A0C4DFX4	31	327231	7	1	7	1	0.01	tr|A0A0C4DFX4|A0A0C4DFX4_HUMAN Uncharacterized protein (Fragment) OS=Homo sapiens GN=SRCAP PE=1 SV=1
730	1	Uniprot_human	A0A087WUK5	31	62308	2	1	2	1	0.07	tr|A0A087WUK5|A0A087WUK5_HUMAN Zinc finger protein 574 OS=Homo sapiens GN=ZNF574 PE=1 SV=2
731	1	Uniprot_human	Q59GN2	31	6319	1	1	1	1	0.88	sp|Q59GN2|R39L5_HUMAN Putative 60S ribosomal protein L39-like 5 OS=Homo sapiens GN=RPL39P5 PE=5 SV=2
732	1	Uniprot_human	H0YJH7	31	26907	4	2	4	2	0.37	tr|H0YJH7|H0YJH7_HUMAN Lamina-associated polypeptide 2, isoforms beta/gamma (Fragment) OS=Homo sapiens GN=TMPO PE=1 SV=1
733	1	Uniprot_human	A8MX94	31	19696	3	2	3	2	0.53	tr|A8MX94|A8MX94_HUMAN Glutathione S-transferase P OS=Homo sapiens GN=GSTP1 PE=1 SV=1
734	1	Uniprot_human	P82914	31	29937	5	2	4	2	0.32	sp|P82914|RT15_HUMAN 28S ribosomal protein S15, mitochondrial OS=Homo sapiens GN=MRPS15 PE=1 SV=1
735	1	Uniprot_human	Q9Y2S0	31	15399	3	1	3	1	0.31	sp|Q9Y2S0|RPAC2_HUMAN DNA-directed RNA polymerases I and III subunit RPAC2 OS=Homo sapiens GN=POLR1D PE=1 SV=1
736	1	Uniprot_human	O15446	30	55236	4	1	3	1	0.08	sp|O15446|RPA34_HUMAN DNA-directed RNA polymerase I subunit RPA34 OS=Homo sapiens GN=CD3EAP PE=1 SV=1
737	1	Uniprot_human	B7Z6B6	30	14923	2	1	2	1	0.32	tr|B7Z6B6|B7Z6B6_HUMAN Zinc finger protein 346 OS=Homo sapiens GN=ZNF346 PE=1 SV=1
738	1	Uniprot_human	H7BYN4	30	110088	3	2	2	1	0.04	tr|H7BYN4|H7BYN4_HUMAN Kinesin-like protein OS=Homo sapiens GN=KIF23 PE=1 SV=1
739	1	Uniprot_human	Q96EL2	30	19345	1	1	1	1	0.24	sp|Q96EL2|RT24_HUMAN 28S ribosomal protein S24, mitochondrial OS=Homo sapiens GN=MRPS24 PE=1 SV=1
740	1	Uniprot_human	P46060	30	63958	5	1	5	1	0.07	sp|P46060|RAGP1_HUMAN Ran GTPase-activating protein 1 OS=Homo sapiens GN=RANGAP1 PE=1 SV=1
741	1	Uniprot_human	P62306	30	9776	1	1	1	1	0.52	sp|P62306|RUXF_HUMAN Small nuclear ribonucleoprotein F OS=Homo sapiens GN=SNRPF PE=1 SV=1
742	1	Uniprot_human	I3L1M4	30	18870	1	1	1	1	0.25	tr|I3L1M4|I3L1M4_HUMAN Fatty aldehyde dehydrogenase (Fragment) OS=Homo sapiens GN=ALDH3A2 PE=1 SV=1
743	1	Uniprot_human	P23246	30	76216	4	1	4	1	0.06	sp|P23246|SFPQ_HUMAN Splicing factor, proline- and glutamine-rich OS=Homo sapiens GN=SFPQ PE=1 SV=2
744	1	Uniprot_human	E5RHW4	30	37929	4	2	4	2	0.25	tr|E5RHW4|E5RHW4_HUMAN Erlin-2 (Fragment) OS=Homo sapiens GN=ERLIN2 PE=1 SV=1
745	1	Uniprot_human	A0A0A0MSI0	30	19135	3	1	3	1	0.24	tr|A0A0A0MSI0|A0A0A0MSI0_HUMAN Peroxiredoxin-1 (Fragment) OS=Homo sapiens GN=PRDX1 PE=1 SV=1
746	1	Uniprot_human	A0A087WZ40	29	87937	4	1	4	1	0.05	tr|A0A087WZ40|A0A087WZ40_HUMAN Ensconsin OS=Homo sapiens GN=MAP7 PE=1 SV=1
747	1	Uniprot_human	F5GWF6	29	57170	5	1	5	1	0.08	tr|F5GWF6|F5GWF6_HUMAN T-complex protein 1 subunit beta OS=Homo sapiens GN=CCT2 PE=1 SV=2
748	1	Uniprot_human	J3QQW9	29	81012	2	1	2	1	0.05	tr|J3QQW9|J3QQW9_HUMAN Polycomb protein SUZ12 OS=Homo sapiens GN=SUZ12 PE=1 SV=1
749	1	Uniprot_human	Q99590	29	166319	5	1	5	1	0.03	sp|Q99590|SCAFB_HUMAN Protein SCAF11 OS=Homo sapiens GN=SCAF11 PE=1 SV=2
750	1	Uniprot_human	C9JZR2	29	105354	3	1	3	1	0.04	tr|C9JZR2|C9JZR2_HUMAN Catenin delta-1 OS=Homo sapiens GN=CTNND1 PE=1 SV=2
751	1	Uniprot_human	P41208	29	19726	4	1	3	1	0.24	sp|P41208|CETN2_HUMAN Centrin-2 OS=Homo sapiens GN=CETN2 PE=1 SV=1
752	1	Uniprot_human	Q8WUM0	29	129924	2	1	2	1	0.03	sp|Q8WUM0|NU133_HUMAN Nuclear pore complex protein Nup133 OS=Homo sapiens GN=NUP133 PE=1 SV=2
753	1	Uniprot_human	Q8N163	29	103465	5	1	4	1	0.04	sp|Q8N163|CCAR2_HUMAN Cell cycle and apoptosis regulator protein 2 OS=Homo sapiens GN=CCAR2 PE=1 SV=2
754	1	Uniprot_human	Q96DT7	29	95975	1	1	1	1	0.05	sp|Q96DT7|ZBT10_HUMAN Zinc finger and BTB domain-containing protein 10 OS=Homo sapiens GN=ZBTB10 PE=1 SV=2
755	1	Uniprot_human	B5MD38	29	38128	1	1	1	1	0.12	tr|B5MD38|B5MD38_HUMAN Trifunctional enzyme subunit beta, mitochondrial OS=Homo sapiens GN=HADHB PE=1 SV=1
756	1	Uniprot_human	H7C3E9	29	44643	3	1	2	1	0.1	tr|H7C3E9|H7C3E9_HUMAN Probable ATP-dependent RNA helicase DDX56 (Fragment) OS=Homo sapiens GN=DDX56 PE=1 SV=1
757	1	Uniprot_human	Q14669	28	222234	6	2	6	2	0.04	sp|Q14669|TRIPC_HUMAN E3 ubiquitin-protein ligase TRIP12 OS=Homo sapiens GN=TRIP12 PE=1 SV=1
758	1	Uniprot_human	Q15149	28	533462	31	2	23	2	0.02	sp|Q15149|PLEC_HUMAN Plectin OS=Homo sapiens GN=PLEC PE=1 SV=3
759	1	Uniprot_human	A0A087WUZ8	28	20764	4	3	3	2	0.5	tr|A0A087WUZ8|A0A087WUZ8_HUMAN 28S ribosomal protein S34, mitochondrial OS=Homo sapiens GN=MRPS34 PE=1 SV=1
760	1	Uniprot_human	H3BTW5	28	114076	2	1	2	1	0.04	tr|H3BTW5|H3BTW5_HUMAN C-myc promoter-binding protein (Fragment) OS=Homo sapiens GN=DENND4A PE=1 SV=1
761	1	Uniprot_human	H0YCF7	28	31598	4	1	2	1	0.14	tr|H0YCF7|H0YCF7_HUMAN Breast cancer metastasis-suppressor 1 (Fragment) OS=Homo sapiens GN=BRMS1 PE=1 SV=1
762	1	Uniprot_human	O00507	28	294370	7	2	7	2	0.03	sp|O00507|USP9Y_HUMAN Probable ubiquitin carboxyl-terminal hydrolase FAF-Y OS=Homo sapiens GN=USP9Y PE=2 SV=2
763	1	Uniprot_human	F5H013	28	7705	2	1	2	1	0.7	tr|F5H013|F5H013_HUMAN Small nuclear ribonucleoprotein G OS=Homo sapiens GN=SNRPG PE=1 SV=1
764	1	Uniprot_human	I3L0E3	28	25875	2	1	2	1	0.18	tr|I3L0E3|I3L0E3_HUMAN HCG1984214, isoform CRA_a OS=Homo sapiens GN=hCG_1984214 PE=3 SV=1
765	1	Uniprot_human	P82932	28	14275	4	1	4	1	0.34	sp|P82932|RT06_HUMAN 28S ribosomal protein S6, mitochondrial OS=Homo sapiens GN=MRPS6 PE=1 SV=3
766	1	Uniprot_human	H7BXT4	28	154427	3	1	2	1	0.03	tr|H7BXT4|H7BXT4_HUMAN Histone-lysine N-methyltransferase SETD2 (Fragment) OS=Homo sapiens GN=SETD2 PE=1 SV=1
767	1	Uniprot_human	E7EX70	28	16023	3	1	2	1	0.3	tr|E7EX70|E7EX70_HUMAN DNA-directed RNA polymerase I subunit RPA49 OS=Homo sapiens GN=POLR1E PE=1 SV=2
768	1	Uniprot_human	A0A0A0MRR7	28	19901	2	1	2	1	0.23	tr|A0A0A0MRR7|A0A0A0MRR7_HUMAN U1 small nuclear ribonucleoprotein C OS=Homo sapiens GN=SNRPC PE=1 SV=1
769	1	Uniprot_human	Q8IY37	28	130547	3	1	3	1	0.03	sp|Q8IY37|DHX37_HUMAN Probable ATP-dependent RNA helicase DHX37 OS=Homo sapiens GN=DHX37 PE=1 SV=1
770	1	Uniprot_human	M0QXA7	28	104127	1	1	1	1	0.04	tr|M0QXA7|M0QXA7_HUMAN Protein Wiz OS=Homo sapiens GN=WIZ PE=1 SV=1
771	1	Uniprot_human	E5RHF4	28	22044	1	1	1	1	0.21	tr|E5RHF4|E5RHF4_HUMAN 39S ribosomal protein L15, mitochondrial (Fragment) OS=Homo sapiens GN=MRPL15 PE=1 SV=1
772	1	Uniprot_human	O60749	28	58549	3	1	3	1	0.08	sp|O60749|SNX2_HUMAN Sorting nexin-2 OS=Homo sapiens GN=SNX2 PE=1 SV=2
773	1	Uniprot_human	Q3V6T2	28	216593	13	1	11	1	0.02	sp|Q3V6T2|GRDN_HUMAN Girdin OS=Homo sapiens GN=CCDC88A PE=1 SV=2
774	1	Uniprot_human	Q8TF72	27	218321	13	2	8	1	0.02	sp|Q8TF72|SHRM3_HUMAN Protein Shroom3 OS=Homo sapiens GN=SHROOM3 PE=1 SV=2
775	1	Uniprot_human	H0Y4J2	27	29806	2	1	2	1	0.15	tr|H0Y4J2|H0Y4J2_HUMAN 39S ribosomal protein L37, mitochondrial (Fragment) OS=Homo sapiens GN=MRPL37 PE=1 SV=1
776	1	Uniprot_human	Q8NC51	27	44995	3	2	3	2	0.21	sp|Q8NC51|PAIRB_HUMAN Plasminogen activator inhibitor 1 RNA-binding protein OS=Homo sapiens GN=SERBP1 PE=1 SV=2
777	1	Uniprot_human	Q07954	27	523150	9	1	7	1	0.01	sp|Q07954|LRP1_HUMAN Prolow-density lipoprotein receptor-related protein 1 OS=Homo sapiens GN=LRP1 PE=1 SV=2
778	1	Uniprot_human	O94880	27	101815	6	1	6	1	0.04	sp|O94880|PHF14_HUMAN PHD finger protein 14 OS=Homo sapiens GN=PHF14 PE=1 SV=2
779	1	Uniprot_human	Q5TDF0	27	25341	3	1	2	1	0.18	tr|Q5TDF0|Q5TDF0_HUMAN Cancer-related nucleoside-triphosphatase OS=Homo sapiens GN=NTPCR PE=1 SV=1
780	1	Uniprot_human	O43150	27	112835	7	1	4	1	0.04	sp|O43150|ASAP2_HUMAN Arf-GAP with SH3 domain, ANK repeat and PH domain-containing protein 2 OS=Homo sapiens GN=ASAP2 PE=1 SV=3
781	1	Uniprot_human	E7ENT5	27	15046	2	1	1	1	0.32	tr|E7ENT5|E7ENT5_HUMAN Zinc transporter ZIP10 (Fragment) OS=Homo sapiens GN=SLC39A10 PE=1 SV=1
782	1	Uniprot_human	P60468	27	10025	1	1	1	1	0.51	sp|P60468|SC61B_HUMAN Protein transport protein Sec61 subunit beta OS=Homo sapiens GN=SEC61B PE=1 SV=2
783	1	Uniprot_human	P46940	27	189761	7	1	6	1	0.02	sp|P46940|IQGA1_HUMAN Ras GTPase-activating-like protein IQGAP1 OS=Homo sapiens GN=IQGAP1 PE=1 SV=1
784	1	Uniprot_human	Q4VX54	27	19332	1	1	1	1	0.24	tr|Q4VX54|Q4VX54_HUMAN Death domain-associated protein 6 (Fragment) OS=Homo sapiens GN=DAXX PE=1 SV=1
785	1	Uniprot_human	Q9HCS7	27	100745	3	1	3	1	0.04	sp|Q9HCS7|SYF1_HUMAN Pre-mRNA-splicing factor SYF1 OS=Homo sapiens GN=XAB2 PE=1 SV=2
786	1	Uniprot_human	K7EIE8	27	26477	2	2	2	2	0.37	tr|K7EIE8|K7EIE8_HUMAN Methyl-CpG binding domain protein 3, isoform CRA_b OS=Homo sapiens GN=MBD3 PE=1 SV=1
787	1	Uniprot_human	J3KT68	27	11083	1	1	1	1	0.45	tr|J3KT68|J3KT68_HUMAN Transmembrane protein 97 OS=Homo sapiens GN=TMEM97 PE=1 SV=1
788	1	Uniprot_human	P20618	27	26700	5	3	4	3	0.6	sp|P20618|PSB1_HUMAN Proteasome subunit beta type-1 OS=Homo sapiens GN=PSMB1 PE=1 SV=2
789	1	Uniprot_human	J3QRN6	27	111903	10	3	9	3	0.12	tr|J3QRN6|J3QRN6_HUMAN Unconventional myosin-Id OS=Homo sapiens GN=MYO1D PE=1 SV=1
790	1	Uniprot_human	Q9UGR2	27	113388	2	1	2	1	0.04	sp|Q9UGR2|Z3H7B_HUMAN Zinc finger CCCH domain-containing protein 7B OS=Homo sapiens GN=ZC3H7B PE=1 SV=1
791	1	Uniprot_human	B5MC59	27	9222	3	1	2	1	0.56	tr|B5MC59|B5MC59_HUMAN Replication protein A 14 kDa subunit OS=Homo sapiens GN=RPA3 PE=1 SV=1
792	1	Uniprot_human	F6Y5H0	26	42224	1	1	1	1	0.11	tr|F6Y5H0|F6Y5H0_HUMAN RNA-binding motif, single-stranded-interacting protein 1 OS=Homo sapiens GN=RBMS1 PE=1 SV=1
793	1	Uniprot_human	M0QYQ9	26	5587	1	1	1	1	1.04	tr|M0QYQ9|M0QYQ9_HUMAN Splicing factor U2AF 65 kDa subunit (Fragment) OS=Homo sapiens GN=U2AF2 PE=4 SV=1
794	1	Uniprot_human	Q9Y305	26	50269	5	1	5	1	0.09	sp|Q9Y305|ACOT9_HUMAN Acyl-coenzyme A thioesterase 9, mitochondrial OS=Homo sapiens GN=ACOT9 PE=1 SV=2
795	1	Uniprot_human	P25205	26	91551	4	2	2	2	0.1	sp|P25205|MCM3_HUMAN DNA replication licensing factor MCM3 OS=Homo sapiens GN=MCM3 PE=1 SV=3
796	1	Uniprot_human	B1AQP1	26	31090	3	1	3	1	0.15	tr|B1AQP1|B1AQP1_HUMAN Upstream stimulatory factor 1 OS=Homo sapiens GN=USF1 PE=1 SV=1
797	1	Uniprot_human	Q7Z6Z7	26	485523	14	1	12	1	0.01	sp|Q7Z6Z7|HUWE1_HUMAN E3 ubiquitin-protein ligase HUWE1 OS=Homo sapiens GN=HUWE1 PE=1 SV=3
798	1	Uniprot_human	P49327	26	275877	8	1	3	1	0.02	sp|P49327|FAS_HUMAN Fatty acid synthase OS=Homo sapiens GN=FASN PE=1 SV=3
799	1	Uniprot_human	Q9UQR1	26	89548	4	2	3	2	0.1	sp|Q9UQR1|ZN148_HUMAN Zinc finger protein 148 OS=Homo sapiens GN=ZNF148 PE=1 SV=2
800	1	Uniprot_human	P51148	26	23696	2	2	2	2	0.43	sp|P51148|RAB5C_HUMAN Ras-related protein Rab-5C OS=Homo sapiens GN=RAB5C PE=1 SV=2
801	1	Uniprot_human	Q08J23	26	87214	5	1	4	1	0.05	sp|Q08J23|NSUN2_HUMAN tRNA (cytosine(34)-C(5))-methyltransferase OS=Homo sapiens GN=NSUN2 PE=1 SV=2
802	1	Uniprot_human	Q15910	26	87247	3	1	3	1	0.05	sp|Q15910|EZH2_HUMAN Histone-lysine N-methyltransferase EZH2 OS=Homo sapiens GN=EZH2 PE=1 SV=2
803	1	Uniprot_human	A0A087WW55	26	27175	3	2	2	1	0.36	tr|A0A087WW55|A0A087WW55_HUMAN Trypsin-1 OS=Homo sapiens GN=PRSS1 PE=1 SV=1
804	1	Uniprot_human	Q96DG6	26	28372	5	2	5	2	0.34	sp|Q96DG6|CMBL_HUMAN Carboxymethylenebutenolidase homolog OS=Homo sapiens GN=CMBL PE=1 SV=1
805	1	Uniprot_human	J3KN66	26	67952	3	1	3	1	0.06	tr|J3KN66|J3KN66_HUMAN Torsin-1A-interacting protein 1 OS=Homo sapiens GN=TOR1AIP1 PE=1 SV=1
806	1	Uniprot_human	P78347	26	112859	5	2	5	2	0.08	sp|P78347|GTF2I_HUMAN General transcription factor II-I OS=Homo sapiens GN=GTF2I PE=1 SV=2
807	1	Uniprot_human	H7C3T4	25	18485	2	1	2	1	0.25	tr|H7C3T4|H7C3T4_HUMAN Peroxiredoxin-4 (Fragment) OS=Homo sapiens GN=PRDX4 PE=1 SV=1
808	1	Uniprot_human	Q9NZ01	25	36410	4	2	3	2	0.26	sp|Q9NZ01|TECR_HUMAN Very-long-chain enoyl-CoA reductase OS=Homo sapiens GN=TECR PE=1 SV=1
809	1	Uniprot_human	Q15050	25	41225	5	2	5	2	0.23	sp|Q15050|RRS1_HUMAN Ribosome biogenesis regulatory protein homolog OS=Homo sapiens GN=RRS1 PE=1 SV=2
810	1	Uniprot_human	J3KSK2	25	19915	1	1	1	1	0.23	tr|J3KSK2|J3KSK2_HUMAN tRNA-dihydrouridine(16/17) synthase [NAD(P)(+)]-like (Fragment) OS=Homo sapiens GN=DUS1L PE=4 SV=1
811	1	Uniprot_human	X6RFN3	25	27716	2	1	2	1	0.16	tr|X6RFN3|X6RFN3_HUMAN E3 ubiquitin-protein ligase RING2 (Fragment) OS=Homo sapiens GN=RNF2 PE=1 SV=2
812	1	Uniprot_human	P49411	25	49852	3	2	3	2	0.19	sp|P49411|EFTU_HUMAN Elongation factor Tu, mitochondrial OS=Homo sapiens GN=TUFM PE=1 SV=2
813	1	Uniprot_human	O60684	25	60733	3	1	3	1	0.07	sp|O60684|IMA7_HUMAN Importin subunit alpha-7 OS=Homo sapiens GN=KPNA6 PE=1 SV=1
814	1	Uniprot_human	A0A0B4J2E5	25	103356	1	1	1	1	0.04	tr|A0A0B4J2E5|A0A0B4J2E5_HUMAN Uncharacterized protein OS=Homo sapiens PE=1 SV=1
815	1	Uniprot_human	D6RDA2	25	14262	4	1	4	1	0.34	tr|D6RDA2|D6RDA2_HUMAN Protein DEK (Fragment) OS=Homo sapiens GN=DEK PE=1 SV=1
816	1	Uniprot_human	I3L0U5	25	33561	6	1	6	1	0.13	tr|I3L0U5|I3L0U5_HUMAN Coiled-coil domain-containing protein 137 (Fragment) OS=Homo sapiens GN=CCDC137 PE=1 SV=1
817	1	Uniprot_human	P38919	25	47126	4	1	4	1	0.09	sp|P38919|IF4A3_HUMAN Eukaryotic initiation factor 4A-III OS=Homo sapiens GN=EIF4A3 PE=1 SV=4
818	1	Uniprot_human	O00629	25	58364	3	2	3	2	0.16	sp|O00629|IMA3_HUMAN Importin subunit alpha-3 OS=Homo sapiens GN=KPNA4 PE=1 SV=1
819	1	Uniprot_human	A0A087X1X7	25	69696	1	1	1	1	0.06	tr|A0A087X1X7|A0A087X1X7_HUMAN Elongation factor 1-delta OS=Homo sapiens GN=EEF1D PE=1 SV=1
820	1	Uniprot_human	E5RIL2	24	26141	2	1	2	1	0.17	tr|E5RIL2|E5RIL2_HUMAN CCR4-NOT transcription complex subunit 8 (Fragment) OS=Homo sapiens GN=CNOT8 PE=1 SV=1
821	1	Uniprot_human	Q9ULW3	24	31117	5	2	5	2	0.31	sp|Q9ULW3|ABT1_HUMAN Activator of basal transcription 1 OS=Homo sapiens GN=ABT1 PE=1 SV=1
822	1	Uniprot_human	P27348	24	28032	5	1	4	1	0.16	sp|P27348|1433T_HUMAN 14-3-3 protein theta OS=Homo sapiens GN=YWHAQ PE=1 SV=1
823	1	Uniprot_human	Q14739	24	71057	5	1	5	1	0.06	sp|Q14739|LBR_HUMAN Lamin-B receptor OS=Homo sapiens GN=LBR PE=1 SV=2
824	1	Uniprot_human	Q9UKK6	24	16065	2	2	2	2	0.68	sp|Q9UKK6|NXT1_HUMAN NTF2-related export protein 1 OS=Homo sapiens GN=NXT1 PE=1 SV=1
825	1	Uniprot_human	P62875	24	7868	1	1	1	1	0.67	sp|P62875|RPAB5_HUMAN DNA-directed RNA polymerases I, II, and III subunit RPABC5 OS=Homo sapiens GN=POLR2L PE=1 SV=1
826	1	Uniprot_human	E9PD53	24	145049	6	1	6	1	0.03	tr|E9PD53|E9PD53_HUMAN Structural maintenance of chromosomes protein OS=Homo sapiens GN=SMC4 PE=1 SV=1
827	1	Uniprot_human	P12004	24	29092	2	1	1	1	0.16	sp|P12004|PCNA_HUMAN Proliferating cell nuclear antigen OS=Homo sapiens GN=PCNA PE=1 SV=1
828	1	Uniprot_human	P00403	24	25719	1	1	1	1	0.18	sp|P00403|COX2_HUMAN Cytochrome c oxidase subunit 2 OS=Homo sapiens GN=MT-CO2 PE=1 SV=1
829	1	Uniprot_human	A0A0A0MRV0	24	152764	8	1	7	1	0.03	tr|A0A0A0MRV0|A0A0A0MRV0_HUMAN Ribosome-binding protein 1 OS=Homo sapiens GN=RRBP1 PE=1 SV=1
830	1	Uniprot_human	D3DTX6	23	89451	5	1	5	1	0.05	tr|D3DTX6|D3DTX6_HUMAN Neurabin-2 OS=Homo sapiens GN=PPP1R9B PE=1 SV=1
831	1	Uniprot_human	A0A0A0MQU0	23	47675	3	2	3	2	0.19	tr|A0A0A0MQU0|A0A0A0MQU0_HUMAN WD repeat-containing protein 18 (Fragment) OS=Homo sapiens GN=WDR18 PE=1 SV=1
832	1	Uniprot_human	Q9H0U9	23	49390	2	1	2	1	0.09	sp|Q9H0U9|TSYL1_HUMAN Testis-specific Y-encoded-like protein 1 OS=Homo sapiens GN=TSPYL1 PE=1 SV=3
833	1	contaminants	sp|P26301|ENO1_MAIZE	23	48262	1	1	1	1	0.09
834	1	Uniprot_human	O00257	23	61672	3	1	3	1	0.07	sp|O00257|CBX4_HUMAN E3 SUMO-protein ligase CBX4 OS=Homo sapiens GN=CBX4 PE=1 SV=3
835	1	contaminants	ENSEMBL:ENSBTAP00000034412	23	22949	1	1	1	1	0.2	(Bos taurus) similar to C4b-binding protein alpha chain
836	1	Uniprot_human	E7ETY0	23	13328	3	1	1	1	0.36	tr|E7ETY0|E7ETY0_HUMAN Kallikrein-6 OS=Homo sapiens GN=KLK6 PE=1 SV=1
837	1	Uniprot_human	P38432	23	63254	1	1	1	1	0.07	sp|P38432|COIL_HUMAN Coilin OS=Homo sapiens GN=COIL PE=1 SV=1
838	1	Uniprot_human	P09543	23	47948	4	1	4	1	0.09	sp|P09543|CN37_HUMAN 2',3'-cyclic-nucleotide 3'-phosphodiesterase OS=Homo sapiens GN=CNP PE=1 SV=2
839	1	Uniprot_human	P62304	23	10854	3	1	2	1	0.46	sp|P62304|RUXE_HUMAN Small nuclear ribonucleoprotein E OS=Homo sapiens GN=SNRPE PE=1 SV=1
840	1	Uniprot_human	Q96EY7	23	79184	6	1	5	1	0.06	sp|Q96EY7|PTCD3_HUMAN Pentatricopeptide repeat domain-containing protein 3, mitochondrial OS=Homo sapiens GN=PTCD3 PE=1 SV=3
841	1	Uniprot_human	K7EL20	23	29550	3	2	3	2	0.33	tr|K7EL20|K7EL20_HUMAN Eukaryotic translation initiation factor 3 subunit G (Fragment) OS=Homo sapiens GN=EIF3G PE=1 SV=6
842	1	Uniprot_human	G3V1A4	23	17029	3	1	3	1	0.28	tr|G3V1A4|G3V1A4_HUMAN Cofilin 1 (Non-muscle), isoform CRA_a OS=Homo sapiens GN=CFL1 PE=1 SV=1
843	1	Uniprot_human	J3KPS0	23	45690	2	1	2	1	0.1	tr|J3KPS0|J3KPS0_HUMAN DnaJ (Hsp40) homolog, subfamily B, member 12, isoform CRA_c OS=Homo sapiens GN=DNAJB12 PE=1 SV=1
844	1	Uniprot_human	E9PCA1	22	57564	5	1	5	1	0.08	tr|E9PCA1|E9PCA1_HUMAN T-complex protein 1 subunit epsilon OS=Homo sapiens GN=CCT5 PE=1 SV=1
845	1	Uniprot_human	Q13423	22	114564	5	1	5	1	0.04	sp|Q13423|NNTM_HUMAN NAD(P) transhydrogenase, mitochondrial OS=Homo sapiens GN=NNT PE=1 SV=3
846	1	Uniprot_human	B5MBZ0	22	111192	2	1	2	1	0.04	tr|B5MBZ0|B5MBZ0_HUMAN Echinoderm microtubule-associated protein-like 4 OS=Homo sapiens GN=EML4 PE=1 SV=3
847	1	Uniprot_human	Q9UNI1	22	28237	1	1	1	1	0.16	sp|Q9UNI1|CELA1_HUMAN Chymotrypsin-like elastase family member 1 OS=Homo sapiens GN=CELA1 PE=1 SV=2
848	1	Uniprot_human	P63167	22	10530	2	1	2	1	0.48	sp|P63167|DYL1_HUMAN Dynein light chain 1, cytoplasmic OS=Homo sapiens GN=DYNLL1 PE=1 SV=1
849	1	Uniprot_human	Q8N5F7	22	47224	1	1	1	1	0.09	sp|Q8N5F7|NKAP_HUMAN NF-kappa-B-activating protein OS=Homo sapiens GN=NKAP PE=1 SV=1
850	1	Uniprot_human	P27824	22	67982	3	1	3	1	0.06	sp|P27824|CALX_HUMAN Calnexin OS=Homo sapiens GN=CANX PE=1 SV=2
851	1	Uniprot_human	Q96JM3	22	90012	7	3	6	3	0.15	sp|Q96JM3|CHAP1_HUMAN Chromosome alignment-maintaining phosphoprotein 1 OS=Homo sapiens GN=CHAMP1 PE=1 SV=2
852	1	Uniprot_human	O14828	22	38661	1	1	1	1	0.12	sp|O14828|SCAM3_HUMAN Secretory carrier-associated membrane protein 3 OS=Homo sapiens GN=SCAMP3 PE=1 SV=3
853	1	Uniprot_human	Q9BUA3	22	41297	3	1	3	1	0.11	sp|Q9BUA3|CK084_HUMAN Uncharacterized protein C11orf84 OS=Homo sapiens GN=C11orf84 PE=1 SV=3
854	1	Uniprot_human	O75475	22	60181	5	1	5	1	0.07	sp|O75475|PSIP1_HUMAN PC4 and SFRS1-interacting protein OS=Homo sapiens GN=PSIP1 PE=1 SV=1
855	1	Uniprot_human	E7EMU4	22	24071	1	1	1	1	0.19	tr|E7EMU4|E7EMU4_HUMAN Cytoplasmic dynein 1 intermediate chain 2 (Fragment) OS=Homo sapiens GN=DYNC1I2 PE=1 SV=1
856	1	Uniprot_human	K7EJB9	22	28528	1	1	1	1	0.16	tr|K7EJB9|K7EJB9_HUMAN Calreticulin (Fragment) OS=Homo sapiens GN=CALR PE=1 SV=1
857	1	Uniprot_human	Q5VU10	22	23671	2	1	2	1	0.19	tr|Q5VU10|Q5VU10_HUMAN Ribonuclease P protein subunit p30 (Fragment) OS=Homo sapiens GN=RPP30 PE=1 SV=1
858	1	Uniprot_human	D6R970	22	9100	1	1	1	1	0.57	tr|D6R970|D6R970_HUMAN Activated RNA polymerase II transcriptional coactivator p15 OS=Homo sapiens GN=SUB1 PE=1 SV=1
859	1	contaminants	Q28085	22	144958	1	1	1	1	0.03	SWISS-PROT:Q28085 (Bos taurus) Complement factor H precursor
860	1	Uniprot_human	Q9Y4C8	22	107722	3	1	3	1	0.04	sp|Q9Y4C8|RBM19_HUMAN Probable RNA-binding protein 19 OS=Homo sapiens GN=RBM19 PE=1 SV=3
861	1	Uniprot_human	H0Y8P4	22	62020	5	1	5	1	0.07	tr|H0Y8P4|H0Y8P4_HUMAN U3 small nucleolar RNA-associated protein 15 homolog (Fragment) OS=Homo sapiens GN=UTP15 PE=1 SV=1
862	1	Uniprot_human	Q15020	22	110721	5	1	5	1	0.04	sp|Q15020|SART3_HUMAN Squamous cell carcinoma antigen recognized by T-cells 3 OS=Homo sapiens GN=SART3 PE=1 SV=1
863	1	Uniprot_human	A0A0C4DGZ1	22	34978	2	1	2	1	0.13	tr|A0A0C4DGZ1|A0A0C4DGZ1_HUMAN Zinc finger CCCH domain-containing protein 8 OS=Homo sapiens GN=ZC3H8 PE=1 SV=1
864	1	Uniprot_human	Q9NY61	22	63208	6	1	4	1	0.07	sp|Q9NY61|AATF_HUMAN Protein AATF OS=Homo sapiens GN=AATF PE=1 SV=1
865	1	Uniprot_human	U3KQ81	22	29148	2	1	2	1	0.16	tr|U3KQ81|U3KQ81_HUMAN Pituitary homeobox 2 OS=Homo sapiens GN=PITX2 PE=4 SV=1
866	1	contaminants	P06868	21	93894	6	1	5	1	0.05	SWISS-PROT:P06868 (Bos taurus) Plasminogen precursor
867	1	Uniprot_human	A6NEM2	21	215338	1	1	1	1	0.02	tr|A6NEM2|A6NEM2_HUMAN Host cell factor 1 OS=Homo sapiens GN=HCFC1 PE=1 SV=2
868	1	Uniprot_human	H0YE27	21	7140	1	1	1	1		tr|H0YE27|H0YE27_HUMAN 40S ribosomal protein S2 (Fragment) OS=Homo sapiens GN=RPS2 PE=1 SV=1
869	1	Uniprot_human	H0Y6D8	21	11662	1	1	1	1	0.42	tr|H0Y6D8|H0Y6D8_HUMAN TATA-box-binding protein (Fragment) OS=Homo sapiens GN=TBP PE=1 SV=1
870	1	Uniprot_human	Q01831	21	106743	4	1	3	1	0.04	sp|Q01831|XPC_HUMAN DNA repair protein complementing XP-C cells OS=Homo sapiens GN=XPC PE=1 SV=4
871	1	Uniprot_human	Q9Y5V3	21	86221	1	1	1	1	0.05	sp|Q9Y5V3|MAGD1_HUMAN Melanoma-associated antigen D1 OS=Homo sapiens GN=MAGED1 PE=1 SV=3
872	1	Uniprot_human	Q15773	21	28186	1	1	1	1	0.16	sp|Q15773|MLF2_HUMAN Myeloid leukemia factor 2 OS=Homo sapiens GN=MLF2 PE=1 SV=1
873	1	Uniprot_human	P27338	21	59238	3	1	1	1	0.07	sp|P27338|AOFB_HUMAN Amine oxidase [flavin-containing] B OS=Homo sapiens GN=MAOB PE=1 SV=3
874	1	Uniprot_human	Q9UGU5	21	66013	2	1	2	1	0.07	sp|Q9UGU5|HMGX4_HUMAN HMG domain-containing protein 4 OS=Homo sapiens GN=HMGXB4 PE=1 SV=2
875	1	Uniprot_human	D6RAN8	21	10525	1	1	1	1	0.48	tr|D6RAN8|D6RAN8_HUMAN 39S ribosomal protein L27, mitochondrial OS=Homo sapiens GN=MRPL27 PE=1 SV=1
876	1	Uniprot_human	Q92878	21	154823	8	1	6	1	0.03	sp|Q92878|RAD50_HUMAN DNA repair protein RAD50 OS=Homo sapiens GN=RAD50 PE=1 SV=1
877	1	Uniprot_human	D6RFM5	21	64439	1	1	1	1	0.07	tr|D6RFM5|D6RFM5_HUMAN Succinate dehydrogenase [ubiquinone] flavoprotein subunit, mitochondrial OS=Homo sapiens GN=SDHA PE=1 SV=1
878	1	Uniprot_human	A0A0A6YYC7	21	60389	1	1	1	1	0.07	tr|A0A0A6YYC7|A0A0A6YYC7_HUMAN HCG2042749, isoform CRA_d OS=Homo sapiens GN=ZFP91-CNTF PE=4 SV=1
879	1	Uniprot_human	A6NLN1	21	56589	6	2	6	2	0.16	tr|A6NLN1|A6NLN1_HUMAN Polypyrimidine tract binding protein 1, isoform CRA_b OS=Homo sapiens GN=PTBP1 PE=1 SV=4
880	1	Uniprot_human	Q9BRT6	21	15329	2	1	2	1	0.31	sp|Q9BRT6|LLPH_HUMAN Protein LLP homolog OS=Homo sapiens GN=LLPH PE=1 SV=1
881	1	Uniprot_human	Q12797	20	86266	1	1	1	1	0.05	sp|Q12797|ASPH_HUMAN Aspartyl/asparaginyl beta-hydroxylase OS=Homo sapiens GN=ASPH PE=1 SV=3
882	1	Uniprot_human	P53396	20	121674	3	1	3	1	0.04	sp|P53396|ACLY_HUMAN ATP-citrate synthase OS=Homo sapiens GN=ACLY PE=1 SV=3
883	1	Uniprot_human	Q9Y399	20	33513	5	1	4	1	0.13	sp|Q9Y399|RT02_HUMAN 28S ribosomal protein S2, mitochondrial OS=Homo sapiens GN=MRPS2 PE=1 SV=1
884	1	Uniprot_human	Q8WYP5	20	254223	4	1	4	1	0.02	sp|Q8WYP5|ELYS_HUMAN Protein ELYS OS=Homo sapiens GN=AHCTF1 PE=1 SV=3
885	1	Uniprot_human	Q9NUJ7	20	37272	1	1	1	1		sp|Q9NUJ7|PLCX1_HUMAN PI-PLC X domain-containing protein 1 OS=Homo sapiens GN=PLCXD1 PE=2 SV=1
886	1	Uniprot_human	P19387	20	31764	1	1	1	1	0.14	sp|P19387|RPB3_HUMAN DNA-directed RNA polymerase II subunit RPB3 OS=Homo sapiens GN=POLR2C PE=1 SV=2
887	1	Uniprot_human	H0YH33	20	10763	2	1	2	1	0.46	tr|H0YH33|H0YH33_HUMAN Serine-threonine kinase receptor-associated protein (Fragment) OS=Homo sapiens GN=STRAP PE=1 SV=1
888	1	Uniprot_human	Q8TF68	20	64319	3	1	3	1	0.07	sp|Q8TF68|ZN384_HUMAN Zinc finger protein 384 OS=Homo sapiens GN=ZNF384 PE=1 SV=2
889	1	Uniprot_human	P00558	20	44985	8	1	4	1	0.1	sp|P00558|PGK1_HUMAN Phosphoglycerate kinase 1 OS=Homo sapiens GN=PGK1 PE=1 SV=3
890	1	Uniprot_human	A0A0A0MQZ6	20	22695	3	1	3	1	0.2	tr|A0A0A0MQZ6|A0A0A0MQZ6_HUMAN Ribosome biogenesis protein NSA2 homolog OS=Homo sapiens GN=NSA2 PE=1 SV=1
891	1	contaminants	P50448	20	51919	1	1	1	1	0.08	SWISS-PROT:P50448 (Bos taurus) Factor XIIa inhibitor precursor
892	1	Uniprot_human	P48634	20	229180	6	1	6	1	0.02	sp|P48634|PRC2A_HUMAN Protein PRRC2A OS=Homo sapiens GN=PRRC2A PE=1 SV=3
893	1	Uniprot_human	B3KQV6	20	46145	4	1	4	1	0.1	tr|B3KQV6|B3KQV6_HUMAN Serine/threonine-protein phosphatase 2A 65 kDa regulatory subunit A alpha isoform OS=Homo sapiens GN=PPP2R1A PE=1 SV=1
894	1	Uniprot_human	Q92621	20	230171	7	1	4	1	0.02	sp|Q92621|NU205_HUMAN Nuclear pore complex protein Nup205 OS=Homo sapiens GN=NUP205 PE=1 SV=3
895	1	Uniprot_human	P49959	20	80885	5	1	3	1	0.05	sp|P49959|MRE11_HUMAN Double-strand break repair protein MRE11A OS=Homo sapiens GN=MRE11A PE=1 SV=3
896	1	Uniprot_human	P31327	20	165975	6	2	2	1	0.03	sp|P31327|CPSM_HUMAN Carbamoyl-phosphate synthase [ammonia], mitochondrial OS=Homo sapiens GN=CPS1 PE=1 SV=2
897	1	Uniprot_human	C9J0E4	20	7082	2	1	2	1	0.76	tr|C9J0E4|C9J0E4_HUMAN Cystatin-A OS=Homo sapiens GN=CSTA PE=1 SV=1
898	1	Uniprot_human	Q8N339	20	7246	1	1	1	1	0.75	sp|Q8N339|MT1M_HUMAN Metallothionein-1M OS=Homo sapiens GN=MT1M PE=3 SV=2
899	1	Uniprot_human	F8VXI6	20	25268	5	2	3	1	0.18	tr|F8VXI6|F8VXI6_HUMAN Nucleosome assembly protein 1-like 1 (Fragment) OS=Homo sapiens GN=NAP1L1 PE=1 SV=1
900	1	Uniprot_human	F5H6X6	20	96441	3	1	3	1	0.05	tr|F5H6X6|F5H6X6_HUMAN Neutral alpha-glucosidase AB OS=Homo sapiens GN=GANAB PE=1 SV=1
901	1	Uniprot_human	A0A087WX29	20	27011	2	2	2	2	0.37	tr|A0A087WX29|A0A087WX29_HUMAN TAR DNA-binding protein 43 (Fragment) OS=Homo sapiens GN=TARDBP PE=1 SV=1
902	1	Uniprot_human	Q9UH99	19	80490	3	1	3	1	0.05	sp|Q9UH99|SUN2_HUMAN SUN domain-containing protein 2 OS=Homo sapiens GN=SUN2 PE=1 SV=3
903	1	Uniprot_human	Q7Z4S6	19	188374	6	1	5	1		sp|Q7Z4S6|KI21A_HUMAN Kinesin-like protein KIF21A OS=Homo sapiens GN=KIF21A PE=1 SV=2
904	1	Uniprot_human	Q96D09	19	94285	1	1	1	1	0.05	sp|Q96D09|GASP2_HUMAN G-protein coupled receptor-associated sorting protein 2 OS=Homo sapiens GN=GPRASP2 PE=1 SV=1
905	1	Uniprot_human	G5E975	19	45364	4	1	4	1	0.1	tr|G5E975|G5E975_HUMAN SWI/SNF related, matrix associated, actin dependent regulator of chromatin, subfamily b, member 1, isoform CRA_c OS=Homo sapiens GN=SMARCB1 PE=1 SV=1
906	1	Uniprot_human	Q5SZU1	19	53679	1	1	1	1	0.08	tr|Q5SZU1|Q5SZU1_HUMAN D-3-phosphoglycerate dehydrogenase OS=Homo sapiens GN=PHGDH PE=1 SV=1
907	1	Uniprot_human	J3KRE2	19	14805	1	1	1	1	0.32	tr|J3KRE2|J3KRE2_HUMAN Rho GDP-dissociation inhibitor 1 OS=Homo sapiens GN=ARHGDIA PE=1 SV=1
908	1	Uniprot_human	P49756	19	100467	6	2	6	2	0.09	sp|P49756|RBM25_HUMAN RNA-binding protein 25 OS=Homo sapiens GN=RBM25 PE=1 SV=3
909	1	Uniprot_human	P12273	19	16847	6	2	6	2	0.64	sp|P12273|PIP_HUMAN Prolactin-inducible protein OS=Homo sapiens GN=PIP PE=1 SV=1
910	1	Uniprot_human	Q96LB3	19	69310	7	1	7	1	0.06	sp|Q96LB3|IFT74_HUMAN Intraflagellar transport protein 74 homolog OS=Homo sapiens GN=IFT74 PE=1 SV=1
911	1	Uniprot_human	Q9H7N4	19	139814	3	1	3	1	0.03	sp|Q9H7N4|SFR19_HUMAN Splicing factor, arginine/serine-rich 19 OS=Homo sapiens GN=SCAF1 PE=1 SV=3
912	1	Uniprot_human	G3V2T1	19	37926	1	1	1	1		tr|G3V2T1|G3V2T1_HUMAN Alpha-2,8-sialyltransferase 8B (Fragment) OS=Homo sapiens GN=ST8SIA2 PE=4 SV=1
913	1	Uniprot_human	Q15061	19	75813	1	1	1	1	0.06	sp|Q15061|WDR43_HUMAN WD repeat-containing protein 43 OS=Homo sapiens GN=WDR43 PE=1 SV=3
914	1	Uniprot_human	Q15361	19	103443	4	1	4	1	0.04	sp|Q15361|TTF1_HUMAN Transcription termination factor 1 OS=Homo sapiens GN=TTF1 PE=1 SV=3
915	1	Uniprot_human	Q6IQ21	19	82008	3	1	2	1	0.05	sp|Q6IQ21|ZN770_HUMAN Zinc finger protein 770 OS=Homo sapiens GN=ZNF770 PE=2 SV=1
916	1	Uniprot_human	Q9H2W6	19	31799	2	1	2	1	0.14	sp|Q9H2W6|RM46_HUMAN 39S ribosomal protein L46, mitochondrial OS=Homo sapiens GN=MRPL46 PE=1 SV=1
917	1	Uniprot_human	Q96DV4	19	44968	2	1	2	1		sp|Q96DV4|RM38_HUMAN 39S ribosomal protein L38, mitochondrial OS=Homo sapiens GN=MRPL38 PE=1 SV=2
918	1	Uniprot_human	Q92993	19	59286	4	1	4	1	0.07	sp|Q92993|KAT5_HUMAN Histone acetyltransferase KAT5 OS=Homo sapiens GN=KAT5 PE=1 SV=2
919	1	Uniprot_human	Q9HD33	18	29603	2	1	2	1	0.15	sp|Q9HD33|RM47_HUMAN 39S ribosomal protein L47, mitochondrial OS=Homo sapiens GN=MRPL47 PE=1 SV=2
920	1	Uniprot_human	H0Y3N9	18	106643	2	1	2	1	0.04	tr|H0Y3N9|H0Y3N9_HUMAN Histone lysine demethylase PHF8 (Fragment) OS=Homo sapiens GN=PHF8 PE=1 SV=1
921	1	Uniprot_human	E5RK64	18	7910	1	1	1	1	0.67	tr|E5RK64|E5RK64_HUMAN Vesicle-associated membrane protein-associated protein B/C OS=Homo sapiens GN=VAPB PE=1 SV=1
922	1	Uniprot_human	J3KTD6	18	26310	4	1	3	1	0.17	tr|J3KTD6|J3KTD6_HUMAN Aurora kinase B (Fragment) OS=Homo sapiens GN=AURKB PE=1 SV=1
923	1	Uniprot_human	H0YG48	18	15672	2	1	2	1	0.3	tr|H0YG48|H0YG48_HUMAN Pleckstrin homology domain-containing family A member 5 (Fragment) OS=Homo sapiens GN=PLEKHA5 PE=1 SV=1
924	1	Uniprot_human	Q96P70	18	116858	3	1	3	1	0.04	sp|Q96P70|IPO9_HUMAN Importin-9 OS=Homo sapiens GN=IPO9 PE=1 SV=3
925	1	Uniprot_human	Q8TBC5	18	55226	6	1	2	1	0.08	sp|Q8TBC5|ZSC18_HUMAN Zinc finger and SCAN domain-containing protein 18 OS=Homo sapiens GN=ZSCAN18 PE=2 SV=2
926	1	Uniprot_human	O60361	18	15690	4	1	3	1	0.3	sp|O60361|NDK8_HUMAN Putative nucleoside diphosphate kinase OS=Homo sapiens GN=NME2P1 PE=5 SV=1
927	1	Uniprot_human	Q96QE5	18	41992	2	1	2	1	0.11	sp|Q96QE5|TEFM_HUMAN Transcription elongation factor, mitochondrial OS=Homo sapiens GN=TEFM PE=1 SV=1
928	1	Uniprot_human	C9JJU7	18	22318	2	1	2	1	0.21	tr|C9JJU7|C9JJU7_HUMAN Protein FAM207A (Fragment) OS=Homo sapiens GN=FAM207A PE=1 SV=1
929	1	Uniprot_human	Q8NAV1	18	37681	1	1	1	1	0.12	sp|Q8NAV1|PR38A_HUMAN Pre-mRNA-splicing factor 38A OS=Homo sapiens GN=PRPF38A PE=1 SV=1
930	1	Uniprot_human	J3KMZ8	18	46891	2	1	2	1	0.09	tr|J3KMZ8|J3KMZ8_HUMAN Zinc finger protein ubi-d4 OS=Homo sapiens GN=DPF2 PE=1 SV=1
931	1	Uniprot_human	H3BMM9	18	31681	1	1	1	1	0.14	tr|H3BMM9|H3BMM9_HUMAN RNA-binding protein with serine-rich domain 1 (Fragment) OS=Homo sapiens GN=RNPS1 PE=1 SV=1
932	1	Uniprot_human	Q7Z7K6	17	30383	2	1	2	1	0.15	sp|Q7Z7K6|CENPV_HUMAN Centromere protein V OS=Homo sapiens GN=CENPV PE=1 SV=1
933	1	Uniprot_human	Q3KP66	17	73440	2	1	2	1	0.06	sp|Q3KP66|CA106_HUMAN Uncharacterized protein C1orf106 OS=Homo sapiens GN=C1orf106 PE=2 SV=2
934	1	Uniprot_human	A0A0A0MR06	17	20941	1	1	1	1	0.22	tr|A0A0A0MR06|A0A0A0MR06_HUMAN Protein RER1 (Fragment) OS=Homo sapiens GN=RER1 PE=1 SV=1
935	1	Uniprot_human	G5E9Q4	17	11616	1	1	1	1	0.42	tr|G5E9Q4|G5E9Q4_HUMAN Interferon-inducible double-stranded RNA-dependent protein kinase activator A OS=Homo sapiens GN=PRKRA PE=1 SV=1
936	1	Uniprot_human	A0A0C4DH01	17	76410	5	1	3	1	0.06	tr|A0A0C4DH01|A0A0C4DH01_HUMAN DNA-directed RNA polymerase III subunit RPC5 OS=Homo sapiens GN=POLR3E PE=1 SV=1
937	1	Uniprot_human	Q9UG54	17	29023	2	1	2	1	0.16	tr|Q9UG54|Q9UG54_HUMAN Mitogen-activated protein kinase kinase kinase 7 OS=Homo sapiens GN=DKFZp586F0420 PE=1 SV=1
938	1	Uniprot_human	Q13131	17	64596	3	1	3	1	0.07	sp|Q13131|AAPK1_HUMAN 5'-AMP-activated protein kinase catalytic subunit alpha-1 OS=Homo sapiens GN=PRKAA1 PE=1 SV=4
939	1	Uniprot_human	L7N2F3	17	12232	3	1	3	1	0.4	tr|L7N2F3|L7N2F3_HUMAN UPF0711 protein C18orf21 (Fragment) OS=Homo sapiens GN=C18orf21 PE=1 SV=6
940	1	Uniprot_human	P62318	17	14021	5	1	3	1	0.34	sp|P62318|SMD3_HUMAN Small nuclear ribonucleoprotein Sm D3 OS=Homo sapiens GN=SNRPD3 PE=1 SV=1
941	1	Uniprot_human	H7C463	17	68305	4	1	4	1	0.06	tr|H7C463|H7C463_HUMAN MICOS complex subunit MIC60 (Fragment) OS=Homo sapiens GN=IMMT PE=1 SV=1
942	1	Uniprot_human	Q7Z434	17	57063	2	1	1	1	0.08	sp|Q7Z434|MAVS_HUMAN Mitochondrial antiviral-signaling protein OS=Homo sapiens GN=MAVS PE=1 SV=2
943	1	Uniprot_human	P82664	17	23099	5	2	4	2	0.44	sp|P82664|RT10_HUMAN 28S ribosomal protein S10, mitochondrial OS=Homo sapiens GN=MRPS10 PE=1 SV=2
944	1	Uniprot_human	Q9NZL4	17	40190	1	1	1	1	0.11	sp|Q9NZL4|HPBP1_HUMAN Hsp70-binding protein 1 OS=Homo sapiens GN=HSPBP1 PE=1 SV=1
945	1	Uniprot_human	C9JME2	17	122817	3	1	3	1	0.04	tr|C9JME2|C9JME2_HUMAN FERM, RhoGEF and pleckstrin domain-containing protein 1 OS=Homo sapiens GN=FARP1 PE=1 SV=2
946	1	Uniprot_human	Q96A35	17	25013	3	1	3	1	0.18	sp|Q96A35|RM24_HUMAN 39S ribosomal protein L24, mitochondrial OS=Homo sapiens GN=MRPL24 PE=1 SV=1
947	1	Uniprot_human	D3YTB5	17	76925	2	1	2	1	0.06	tr|D3YTB5|D3YTB5_HUMAN Interleukin-1 receptor-associated kinase 1 OS=Homo sapiens GN=IRAK1 PE=1 SV=1
948	1	Uniprot_human	Q5T1B0	17	118637	7	1	5	1	0.04	sp|Q5T1B0|AXDN1_HUMAN Axonemal dynein light chain domain-containing protein 1 OS=Homo sapiens GN=AXDND1 PE=2 SV=1
949	1	Uniprot_human	Q09666	17	629213	14	1	13	1	0.01	sp|Q09666|AHNK_HUMAN Neuroblast differentiation-associated protein AHNAK OS=Homo sapiens GN=AHNAK PE=1 SV=2
950	1	Uniprot_human	Q2L6G8	17	52306	1	1	1	1	0.08	tr|Q2L6G8|Q2L6G8_HUMAN Corneodesmosin OS=Homo sapiens GN=CDSN PE=1 SV=1
951	1	Uniprot_human	Q9Y3A2	16	30485	3	1	3	1	0.15	sp|Q9Y3A2|UTP11_HUMAN Probable U3 small nucleolar RNA-associated protein 11 OS=Homo sapiens GN=UTP11L PE=1 SV=2
952	1	Uniprot_human	Q96EL3	16	12270	2	1	1	1	0.4	sp|Q96EL3|RM53_HUMAN 39S ribosomal protein L53, mitochondrial OS=Homo sapiens GN=MRPL53 PE=1 SV=1
953	1	Uniprot_human	P35658	16	214230	3	1	3	1	0.02	sp|P35658|NU214_HUMAN Nuclear pore complex protein Nup214 OS=Homo sapiens GN=NUP214 PE=1 SV=2
954	1	Uniprot_human	Q6P161	16	15866	1	1	1	1	0.3	sp|Q6P161|RM54_HUMAN 39S ribosomal protein L54, mitochondrial OS=Homo sapiens GN=MRPL54 PE=1 SV=1
955	1	Uniprot_human	Q13501	16	48455	2	1	2	1	0.09	sp|Q13501|SQSTM_HUMAN Sequestosome-1 OS=Homo sapiens GN=SQSTM1 PE=1 SV=1
956	1	Uniprot_human	Q9NQX4	16	203994	12	1	7	1	0.02	sp|Q9NQX4|MYO5C_HUMAN Unconventional myosin-Vc OS=Homo sapiens GN=MYO5C PE=1 SV=2
957	1	Uniprot_human	Q9NZT1	16	15883	4	1	4	1	0.3	sp|Q9NZT1|CALL5_HUMAN Calmodulin-like protein 5 OS=Homo sapiens GN=CALML5 PE=1 SV=2
958	1	Uniprot_human	M0R1Y2	16	25113	1	1	1	1	0.18	tr|M0R1Y2|M0R1Y2_HUMAN ER lumen protein-retaining receptor (Fragment) OS=Homo sapiens GN=KDELR1 PE=1 SV=1
959	1	Uniprot_human	Q86Z14	16	120473	5	1	4	1	0.04	sp|Q86Z14|KLOTB_HUMAN Beta-klotho OS=Homo sapiens GN=KLB PE=1 SV=1
960	1	Uniprot_human	P60953	16	21587	1	1	1	1	0.21	sp|P60953|CDC42_HUMAN Cell division control protein 42 homolog OS=Homo sapiens GN=CDC42 PE=1 SV=2
961	1	Uniprot_human	C9J2Y9	16	134397	3	1	3	1	0.03	tr|C9J2Y9|C9J2Y9_HUMAN DNA-directed RNA polymerase OS=Homo sapiens GN=POLR2B PE=1 SV=2
962	1	Uniprot_human	Q86T24	16	75065	2	1	2	1	0.06	sp|Q86T24|KAISO_HUMAN Transcriptional regulator Kaiso OS=Homo sapiens GN=ZBTB33 PE=1 SV=2
963	1	Uniprot_human	A0A0C4DG02	16	79249	4	1	2	1		tr|A0A0C4DG02|A0A0C4DG02_HUMAN DNA (cytosine-5)-methyltransferase 3A OS=Homo sapiens GN=DNMT3A PE=1 SV=1
964	1	Uniprot_human	E9PI41	16	28667	1	1	1	1	0.16	tr|E9PI41|E9PI41_HUMAN Exosome complex component RRP41 (Fragment) OS=Homo sapiens GN=EXOSC4 PE=1 SV=6
965	1	Uniprot_human	P18463	16	40716	2	1	2	1	0.11	sp|P18463|1B37_HUMAN HLA class I histocompatibility antigen, B-37 alpha chain OS=Homo sapiens GN=HLA-B PE=1 SV=1
966	1	Uniprot_human	Q9Y657	16	29696	2	1	2	1	0.15	sp|Q9Y657|SPIN1_HUMAN Spindlin-1 OS=Homo sapiens GN=SPIN1 PE=1 SV=3
967	1	Uniprot_human	Q9NQZ2	16	54639	1	1	1	1	0.08	sp|Q9NQZ2|SAS10_HUMAN Something about silencing protein 10 OS=Homo sapiens GN=UTP3 PE=1 SV=1
968	1	Uniprot_human	Q14520	16	64740	2	1	2	1	0.07	sp|Q14520|HABP2_HUMAN Hyaluronan-binding protein 2 OS=Homo sapiens GN=HABP2 PE=1 SV=1
969	1	contaminants	Q2KJ62	16	70005	1	1	1	1	0.06	TREMBL:Q2KJ62 (Bos taurus) KNG protein
970	1	Uniprot_human	H0YFX3	16	28023	1	1	1	1	0.16	tr|H0YFX3|H0YFX3_HUMAN Ubiquitin carboxyl-terminal hydrolase 28 (Fragment) OS=Homo sapiens GN=USP28 PE=1 SV=1
971	1	Uniprot_human	A0A087WV23	15	24056	3	1	3	1	0.19	tr|A0A087WV23|A0A087WV23_HUMAN SH3 domain-binding glutamic acid-rich-like protein 3 OS=Homo sapiens GN=SH3BGRL3 PE=1 SV=1
972	1	Uniprot_human	C9JCC6	15	23304	3	1	3	1	0.2	tr|C9JCC6|C9JCC6_HUMAN Dr1-associated corepressor OS=Homo sapiens GN=DRAP1 PE=1 SV=1
973	1	Uniprot_human	Q16822	15	71483	4	1	4	1	0.06	sp|Q16822|PCKGM_HUMAN Phosphoenolpyruvate carboxykinase [GTP], mitochondrial OS=Homo sapiens GN=PCK2 PE=1 SV=3
974	1	Uniprot_human	O43172	15	59097	3	1	3	1	0.07	sp|O43172|PRP4_HUMAN U4/U6 small nuclear ribonucleoprotein Prp4 OS=Homo sapiens GN=PRPF4 PE=1 SV=2
975	1	Uniprot_human	B4DXW1	15	42262	3	1	3	1	0.11	tr|B4DXW1|B4DXW1_HUMAN Actin-related protein 3 OS=Homo sapiens GN=ACTR3 PE=1 SV=1
976	1	Uniprot_human	Q9NYQ7	15	362865	5	1	5	1	0.01	sp|Q9NYQ7|CELR3_HUMAN Cadherin EGF LAG seven-pass G-type receptor 3 OS=Homo sapiens GN=CELSR3 PE=1 SV=2
977	1	Uniprot_human	F6SQZ1	15	10333	1	1	1	1	0.49	tr|F6SQZ1|F6SQZ1_HUMAN Tuftelin-interacting protein 11 (Fragment) OS=Homo sapiens GN=TFIP11 PE=1 SV=1
978	1	Uniprot_human	Q9H9B1	15	144000	4	1	4	1	0.03	sp|Q9H9B1|EHMT1_HUMAN Histone-lysine N-methyltransferase EHMT1 OS=Homo sapiens GN=EHMT1 PE=1 SV=4
979	1	Uniprot_human	Q9H7B2	15	35731	5	1	5	1	0.13	sp|Q9H7B2|RPF2_HUMAN Ribosome production factor 2 homolog OS=Homo sapiens GN=RPF2 PE=1 SV=2
980	1	Uniprot_human	Q2NL82	15	92151	4	2	4	2	0.1	sp|Q2NL82|TSR1_HUMAN Pre-rRNA-processing protein TSR1 homolog OS=Homo sapiens GN=TSR1 PE=1 SV=1
981	1	contaminants	P41361	15	52827	2	1	2	1	0.08	SWISS-PROT:P41361 (Bos taurus) Antithrombin-III precursor
982	1	Uniprot_human	A0A087WZK9	15	39736	1	1	1	1	0.11	tr|A0A087WZK9|A0A087WZK9_HUMAN Eukaryotic translation initiation factor 3 subunit H OS=Homo sapiens GN=EIF3H PE=1 SV=1
983	1	Uniprot_human	Q6ZN66	15	72894	2	1	2	1	0.06	sp|Q6ZN66|GBP6_HUMAN Guanylate-binding protein 6 OS=Homo sapiens GN=GBP6 PE=2 SV=1
984	1	Uniprot_human	A0A0D9SFK2	15	232161	7	1	7	1	0.02	tr|A0A0D9SFK2|A0A0D9SFK2_HUMAN Unconventional myosin-XVIIIa OS=Homo sapiens GN=MYO18A PE=1 SV=1
985	1	Uniprot_human	H0Y3M4	15	29028	1	1	1	1	0.16	tr|H0Y3M4|H0Y3M4_HUMAN Zona pellucida sperm-binding protein 3 (Fragment) OS=Homo sapiens GN=ZP3 PE=4 SV=1
986	1	Uniprot_human	A0A087WWK8	15	125255	1	1	1	1	0.03	tr|A0A087WWK8|A0A087WWK8_HUMAN IQ motif and SEC7 domain-containing protein 1 OS=Homo sapiens GN=IQSEC1 PE=1 SV=1
987	1	Uniprot_human	A0A0D9SG24	15	5214	1	1	1	1		tr|A0A0D9SG24|A0A0D9SG24_HUMAN Uncharacterized protein (Fragment) OS=Homo sapiens PE=4 SV=1
988	1	Uniprot_human	E7EN32	15	61666	2	1	2	1	0.07	tr|E7EN32|E7EN32_HUMAN Menin OS=Homo sapiens GN=MEN1 PE=1 SV=1
989	1	Uniprot_human	H3BPX2	15	986251	13	1	10	1	0	tr|H3BPX2|H3BPX2_HUMAN Obscurin OS=Homo sapiens GN=OBSCN PE=1 SV=2
990	1	Uniprot_human	Q8WVX9	15	59661	4	1	3	1	0.07	sp|Q8WVX9|FACR1_HUMAN Fatty acyl-CoA reductase 1 OS=Homo sapiens GN=FAR1 PE=1 SV=1
991	1	Uniprot_human	O15144	15	34426	3	1	2	1	0.13	sp|O15144|ARPC2_HUMAN Actin-related protein 2/3 complex subunit 2 OS=Homo sapiens GN=ARPC2 PE=1 SV=1
992	1	Uniprot_human	Q9BZI7	15	57841	5	1	4	1	0.08	sp|Q9BZI7|REN3B_HUMAN Regulator of nonsense transcripts 3B OS=Homo sapiens GN=UPF3B PE=1 SV=1
993	1	Uniprot_human	Q92793	15	268033	6	1	6	1	0.02	sp|Q92793|CBP_HUMAN CREB-binding protein OS=Homo sapiens GN=CREBBP PE=1 SV=3
994	1	Uniprot_human	B4DZG1	15	56829	3	1	3	1	0.08	tr|B4DZG1|B4DZG1_HUMAN Metal response element binding transcription factor 2, isoform CRA_c OS=Homo sapiens GN=MTF2 PE=1 SV=1
995	1	Uniprot_human	Q9P2J5	15	135577	2	1	2	1	0.03	sp|Q9P2J5|SYLC_HUMAN Leucine--tRNA ligase, cytoplasmic OS=Homo sapiens GN=LARS PE=1 SV=2
996	1	Uniprot_human	C9JYM0	15	15429	1	1	1	1	0.31	tr|C9JYM0|C9JYM0_HUMAN Ribonuclease P protein subunit p20 (Fragment) OS=Homo sapiens GN=POP7 PE=1 SV=1
997	1	Uniprot_human	O43347	14	39327	1	1	1	1	0.11	sp|O43347|MSI1H_HUMAN RNA-binding protein Musashi homolog 1 OS=Homo sapiens GN=MSI1 PE=1 SV=1
998	1	Uniprot_human	H3BMH2	14	17657	2	1	1	1	0.27	tr|H3BMH2|H3BMH2_HUMAN Ras-related protein Rab-11A (Fragment) OS=Homo sapiens GN=RAB11A PE=3 SV=1
999	1	Uniprot_human	Q96I25	14	45162	4	1	3	1		sp|Q96I25|SPF45_HUMAN Splicing factor 45 OS=Homo sapiens GN=RBM17 PE=1 SV=1
1000	1	Uniprot_human	Q8WVC2	14	8958	1	1	1	1	0.57	tr|Q8WVC2|Q8WVC2_HUMAN 40S ribosomal protein S21 OS=Homo sapiens GN=RPS21 PE=1 SV=1
1001	1	Uniprot_human	Q8NEQ6	14	18045	1	1	1	1	0.26	sp|Q8NEQ6|CA064_HUMAN Uncharacterized protein C1orf64 OS=Homo sapiens GN=C1orf64 PE=2 SV=1
1002	1	Uniprot_human	P23511	14	36854	2	1	2	1	0.12	sp|P23511|NFYA_HUMAN Nuclear transcription factor Y subunit alpha OS=Homo sapiens GN=NFYA PE=1 SV=2
1003	1	Uniprot_human	Q9UPU5	14	297200	16	1	8	1	0.01	sp|Q9UPU5|UBP24_HUMAN Ubiquitin carboxyl-terminal hydrolase 24 OS=Homo sapiens GN=USP24 PE=1 SV=3
1004	1	Uniprot_human	Q5T750	14	28557	1	1	1	1	0.16	sp|Q5T750|XP32_HUMAN Skin-specific protein 32 OS=Homo sapiens GN=XP32 PE=1 SV=1
1005	1	Uniprot_human	Q68D10	14	75667	1	1	1	1	0.06	sp|Q68D10|SPT2_HUMAN Protein SPT2 homolog OS=Homo sapiens GN=SPTY2D1 PE=1 SV=3
1006	1	Uniprot_human	Q4G0J3	14	67143	4	1	4	1	0.07	sp|Q4G0J3|LARP7_HUMAN La-related protein 7 OS=Homo sapiens GN=LARP7 PE=1 SV=1
1007	1	Uniprot_human	I3L0V5	14	15272	1	1	1	1	0.31	tr|I3L0V5|I3L0V5_HUMAN A-kinase anchor protein 1, mitochondrial (Fragment) OS=Homo sapiens GN=AKAP1 PE=1 SV=1
1008	1	Uniprot_human	G5E9M4	14	34572	1	1	1	1	0.13	tr|G5E9M4|G5E9M4_HUMAN Zinc finger protein 277 OS=Homo sapiens GN=ZNF277 PE=1 SV=1
1009	1	Uniprot_human	Q8TCJ2	14	94241	3	1	2	1	0.05	sp|Q8TCJ2|STT3B_HUMAN Dolichyl-diphosphooligosaccharide--protein glycosyltransferase subunit STT3B OS=Homo sapiens GN=STT3B PE=1 SV=1
1010	1	Uniprot_human	Q07065	14	66097	3	1	3	1	0.07	sp|Q07065|CKAP4_HUMAN Cytoskeleton-associated protein 4 OS=Homo sapiens GN=CKAP4 PE=1 SV=2
1011	1	Uniprot_human	Q8WWQ0	14	208327	8	1	6	1	0.02	sp|Q8WWQ0|PHIP_HUMAN PH-interacting protein OS=Homo sapiens GN=PHIP PE=1 SV=2
1012	1	Uniprot_human	O75369	14	280157	8	1	8	1	0.02	sp|O75369|FLNB_HUMAN Filamin-B OS=Homo sapiens GN=FLNB PE=1 SV=2
1013	1	Uniprot_human	Q9BVC6	14	26194	1	1	1	1	0.17	sp|Q9BVC6|TM109_HUMAN Transmembrane protein 109 OS=Homo sapiens GN=TMEM109 PE=1 SV=1
1014	1	Uniprot_human	A8MW49	14	13913	1	1	1	1	0.35	tr|A8MW49|A8MW49_HUMAN Fatty acid-binding protein, liver OS=Homo sapiens GN=FABP1 PE=1 SV=1
1015	1	Uniprot_human	J3QK89	14	105324	3	1	3	1	0.04	tr|J3QK89|J3QK89_HUMAN Calcium homeostasis endoplasmic reticulum protein OS=Homo sapiens GN=CHERP PE=1 SV=1
1016	1	Uniprot_human	K7EK24	13	41673	1	1	1	1	0.11	tr|K7EK24|K7EK24_HUMAN Asc-type amino acid transporter 1 OS=Homo sapiens GN=SLC7A10 PE=1 SV=1
1017	1	Uniprot_human	Q8WYB5	13	234140	6	1	6	1	0.02	sp|Q8WYB5|KAT6B_HUMAN Histone acetyltransferase KAT6B OS=Homo sapiens GN=KAT6B PE=1 SV=3
1018	1	Uniprot_human	Q5TEJ0	13	13291	1	1	1	1	0.36	tr|Q5TEJ0|Q5TEJ0_HUMAN Replication protein A 32 kDa subunit (Fragment) OS=Homo sapiens GN=RPA2 PE=1 SV=1
1019	1	Uniprot_human	Q9NZE8	13	21729	1	1	1	1	0.21	sp|Q9NZE8|RM35_HUMAN 39S ribosomal protein L35, mitochondrial OS=Homo sapiens GN=MRPL35 PE=1 SV=3
1020	1	Uniprot_human	E9PIF2	13	96737	10	1	7	1	0.04	tr|E9PIF2|E9PIF2_HUMAN Probable ATP-dependent RNA helicase DDX10 OS=Homo sapiens GN=DDX10 PE=1 SV=1
1021	1	Uniprot_human	Q9Y283	13	118837	3	1	3	1	0.04	sp|Q9Y283|INVS_HUMAN Inversin OS=Homo sapiens GN=INVS PE=1 SV=2

## Sheet: 去污染
Family	Member	Database	Accession	Score	Mass	Num. of matches	Num. of significant matches	Num. of sequences	Num. of significant sequences	emPAI	Description
1	1	Uniprot_human	A0A0G2JIW1	5389	70351	217	170	41	35	10.16	tr|A0A0G2JIW1|A0A0G2JIW1_HUMAN Heat shock 70 kDa protein 1B OS=Homo sapiens GN=HSPA1B PE=1 SV=1
1	2	Uniprot_human	P11142	3507	71082	159	117	37	31	8.69	sp|P11142|HSP7C_HUMAN Heat shock cognate 71 kDa protein OS=Homo sapiens GN=HSPA8 PE=1 SV=1
1	3	Uniprot_human	P11021	2108	72402	74	64	28	24	3.6	sp|P11021|GRP78_HUMAN 78 kDa glucose-regulated protein OS=Homo sapiens GN=HSPA5 PE=1 SV=2
1	4	Uniprot_human	P34931	2078	70730	89	65	19	14	1.61	sp|P34931|HS71L_HUMAN Heat shock 70 kDa protein 1-like OS=Homo sapiens GN=HSPA1L PE=1 SV=2
1	5	Uniprot_human	E9PN89	1903	34854	87	65	20	19	15.18	tr|E9PN89|E9PN89_HUMAN Heat shock cognate 71 kDa protein (Fragment) OS=Homo sapiens GN=HSPA8 PE=1 SV=1
1	6	Uniprot_human	E9PK54	1762	20000	75	60	13	13	34.08	tr|E9PK54|E9PK54_HUMAN Heat shock cognate 71 kDa protein (Fragment) OS=Homo sapiens GN=HSPA8 PE=1 SV=6
1	7	Uniprot_human	P17066	820	71440	38	27	13	10	0.81	sp|P17066|HSP76_HUMAN Heat shock 70 kDa protein 6 OS=Homo sapiens GN=HSPA6 PE=1 SV=2
2	1	Uniprot_human	P04264	5141	66170	194	145	48	44	23.7	sp|P04264|K2C1_HUMAN Keratin, type II cytoskeletal 1 OS=Homo sapiens GN=KRT1 PE=1 SV=6
2	3	Uniprot_human	P35908	2428	65678	103	84	42	37	11.41	sp|P35908|K22E_HUMAN Keratin, type II cytoskeletal 2 epidermal OS=Homo sapiens GN=KRT2 PE=1 SV=2
2	7	Uniprot_human	P08670	684	53676	30	23	20	16	3.14	sp|P08670|VIME_HUMAN Vimentin OS=Homo sapiens GN=VIM PE=1 SV=4
2	14	Uniprot_human	P07196	33	61536	3	2	2	2	0.15	sp|P07196|NFL_HUMAN Neurofilament light polypeptide OS=Homo sapiens GN=NEFL PE=1 SV=3
3	1	Uniprot_human	P78527	3807	473749	209	151	141	107	1.77	sp|P78527|PRKDC_HUMAN DNA-dependent protein kinase catalytic subunit OS=Homo sapiens GN=PRKDC PE=1 SV=3
4	1	Uniprot_human	Q96FF9	3743	27755	244	157	30	26	80.07	sp|Q96FF9|CDCA5_HUMAN Sororin OS=Homo sapiens GN=CDCA5 PE=1 SV=1
5	1	Uniprot_human	P60709	3418	42052	190	142	23	19	15.67	sp|P60709|ACTB_HUMAN Actin, cytoplasmic 1 OS=Homo sapiens GN=ACTB PE=1 SV=1
5	2	Uniprot_human	P68032	2137	42334	138	106	15	12	4.47	sp|P68032|ACTC_HUMAN Actin, alpha cardiac muscle 1 OS=Homo sapiens GN=ACTC1 PE=1 SV=1
5	3	Uniprot_human	Q9BYX7	1701	42331	81	68	5	4	0.49	sp|Q9BYX7|ACTBM_HUMAN Putative beta-actin-like protein 3 OS=Homo sapiens GN=POTEKP PE=5 SV=1
6	3	Uniprot_human	P05783	573	48029	37	27	23	19	5.94	sp|P05783|K1C18_HUMAN Keratin, type I cytoskeletal 18 OS=Homo sapiens GN=KRT18 PE=1 SV=2
7	1	Uniprot_human	P62805	2466	11360	82	71	7	7	36.9	sp|P62805|H4_HUMAN Histone H4 OS=Homo sapiens GN=HIST1H4A PE=1 SV=2
8	1	Uniprot_human	P35527	2335	62255	85	68	31	27	7.84	sp|P35527|K1C9_HUMAN Keratin, type I cytoskeletal 9 OS=Homo sapiens GN=KRT9 PE=1 SV=3
9	1	Uniprot_human	P12956	2004	70084	107	76	36	28	5.95	sp|P12956|XRCC6_HUMAN X-ray repair cross-complementing protein 6 OS=Homo sapiens GN=XRCC6 PE=1 SV=2
10	1	Uniprot_human	P13010	1957	83222	109	70	36	30	3.87	sp|P13010|XRCC5_HUMAN X-ray repair cross-complementing protein 5 OS=Homo sapiens GN=XRCC5 PE=1 SV=3
11	1	Uniprot_human	P38646	1911	73920	81	65	37	30	6.05	sp|P38646|GRP75_HUMAN Stress-70 protein, mitochondrial OS=Homo sapiens GN=HSPA9 PE=1 SV=2
12	1	Uniprot_human	P07437	1888	50095	80	65	22	20	8.02	sp|P07437|TBB5_HUMAN Tubulin beta chain OS=Homo sapiens GN=TUBB PE=1 SV=2
12	2	Uniprot_human	P68371	1877	50255	84	69	22	20	7.93	sp|P68371|TBB4B_HUMAN Tubulin beta-4B chain OS=Homo sapiens GN=TUBB4B PE=1 SV=1
12	3	Uniprot_human	Q9BVA1	1681	50377	74	59	20	17	5.91	sp|Q9BVA1|TBB2B_HUMAN Tubulin beta-2B chain OS=Homo sapiens GN=TUBB2B PE=1 SV=1
12	4	Uniprot_human	Q13885	1671	50274	72	58	19	17	5.94	sp|Q13885|TBB2A_HUMAN Tubulin beta-2A chain OS=Homo sapiens GN=TUBB2A PE=1 SV=1
12	5	Uniprot_human	P04350	1418	50010	71	60	18	17	5.43	sp|P04350|TBB4A_HUMAN Tubulin beta-4A chain OS=Homo sapiens GN=TUBB4A PE=1 SV=2
12	6	Uniprot_human	Q9BUF5	711	50281	28	24	11	9	1.53	sp|Q9BUF5|TBB6_HUMAN Tubulin beta-6 chain OS=Homo sapiens GN=TUBB6 PE=1 SV=1
13	1	Uniprot_human	B2R4S9	1878	13898	74	56	11	10	34.99	tr|B2R4S9|B2R4S9_HUMAN Histone H2B OS=Homo sapiens GN=HIST1H2BC PE=2 SV=1
13	2	Uniprot_human	P06899	1850	13896	72	56	11	10	34.99	sp|P06899|H2B1J_HUMAN Histone H2B type 1-J OS=Homo sapiens GN=HIST1H2BJ PE=1 SV=3
13	3	Uniprot_human	P55060	54	111145	9	5	3	2	0.08	sp|P55060|XPO2_HUMAN Exportin-2 OS=Homo sapiens GN=CSE1L PE=1 SV=3
14	1	Uniprot_human	P09874	1514	113811	85	57	46	35	2.84	sp|P09874|PARP1_HUMAN Poly [ADP-ribose] polymerase 1 OS=Homo sapiens GN=PARP1 PE=1 SV=4
15	1	Uniprot_human	P19338	1499	76625	59	44	27	22	2.58	sp|P19338|NUCL_HUMAN Nucleolin OS=Homo sapiens GN=NCL PE=1 SV=3
16	1	Uniprot_human	P35579	1485	227646	81	51	55	38	1.11	sp|P35579|MYH9_HUMAN Myosin-9 OS=Homo sapiens GN=MYH9 PE=1 SV=4
16	2	Uniprot_human	P35580	399	229827	42	18	32	16	0.35	sp|P35580|MYH10_HUMAN Myosin-10 OS=Homo sapiens GN=MYH10 PE=1 SV=3
17	1	Uniprot_human	P68363	1449	50804	51	42	16	16	3.12	sp|P68363|TBA1B_HUMAN Tubulin alpha-1B chain OS=Homo sapiens GN=TUBA1B PE=1 SV=1
17	2	Uniprot_human	F5H5D3	1253	58606	47	40	16	16	2.42	tr|F5H5D3|F5H5D3_HUMAN Tubulin alpha-1C chain OS=Homo sapiens GN=TUBA1C PE=1 SV=1
17	3	Uniprot_human	A6NHL2	135	50675	6	4	4	3	0.4	sp|A6NHL2|TBAL3_HUMAN Tubulin alpha chain-like 3 OS=Homo sapiens GN=TUBAL3 PE=1 SV=2
18	1	Uniprot_human	F8W6I7	1224	33249	50	36	13	12	4.19	tr|F8W6I7|F8W6I7_HUMAN Heterogeneous nuclear ribonucleoprotein A1 OS=Homo sapiens GN=HNRNPA1 PE=1 SV=2
18	2	Uniprot_human	P22626	567	37464	43	23	16	11	3.32	sp|P22626|ROA2_HUMAN Heterogeneous nuclear ribonucleoproteins A2/B1 OS=Homo sapiens GN=HNRNPA2B1 PE=1 SV=2
19	1	Uniprot_human	Q08211	1200	142181	74	51	41	29	1.61	sp|Q08211|DHX9_HUMAN ATP-dependent RNA helicase A OS=Homo sapiens GN=DHX9 PE=1 SV=4
20	1	Uniprot_human	O75367	1166	39764	44	35	16	13	2.98	sp|O75367|H2AY_HUMAN Core histone macro-H2A.1 OS=Homo sapiens GN=H2AFY PE=1 SV=4
20	2	Uniprot_human	Q9P0M6	535	40261	25	18	13	10	1.85	sp|Q9P0M6|H2AW_HUMAN Core histone macro-H2A.2 OS=Homo sapiens GN=H2AFY2 PE=1 SV=3
21	1	Uniprot_human	Q00839	1106	91269	59	48	26	24	2.36	sp|Q00839|HNRPU_HUMAN Heterogeneous nuclear ribonucleoprotein U OS=Homo sapiens GN=HNRNPU PE=1 SV=6
22	1	Uniprot_human	P61247	1014	30154	45	36	16	13	8.31	sp|P61247|RS3A_HUMAN 40S ribosomal protein S3a OS=Homo sapiens GN=RPS3A PE=1 SV=2
23	1	Uniprot_human	P06748	984	32726	31	26	11	10	4.33	sp|P06748|NPM_HUMAN Nucleophosmin OS=Homo sapiens GN=NPM1 PE=1 SV=2
24	1	Uniprot_human	P39023	945	46365	60	43	19	15	4.16	sp|P39023|RL3_HUMAN 60S ribosomal protein L3 OS=Homo sapiens GN=RPL3 PE=1 SV=2
25	1	Uniprot_human	P30050	927	17979	29	24	8	7	4.07	sp|P30050|RL12_HUMAN 60S ribosomal protein L12 OS=Homo sapiens GN=RPL12 PE=1 SV=1
26	1	Uniprot_human	P62241	910	24475	30	24	8	8	2.96	sp|P62241|RS8_HUMAN 40S ribosomal protein S8 OS=Homo sapiens GN=RPS8 PE=1 SV=2
27	1	Uniprot_human	Q9NR30	876	87804	57	42	31	27	3.07	sp|Q9NR30|DDX21_HUMAN Nucleolar RNA helicase 2 OS=Homo sapiens GN=DDX21 PE=1 SV=5
27	2	Uniprot_human	Q9BQ39	204	83084	20	15	16	13	0.94	sp|Q9BQ39|DDX50_HUMAN ATP-dependent RNA helicase DDX50 OS=Homo sapiens GN=DDX50 PE=1 SV=1
28	1	Uniprot_human	P36578	813	47953	70	46	20	18	4.84	sp|P36578|RL4_HUMAN 60S ribosomal protein L4 OS=Homo sapiens GN=RPL4 PE=1 SV=5
29	1	Uniprot_human	P67809	800	35903	32	19	15	10	2.25	sp|P67809|YBOX1_HUMAN Nuclease-sensitive element-binding protein 1 OS=Homo sapiens GN=YBX1 PE=1 SV=3
29	2	Uniprot_human	P16989	583	40066	22	14	11	7	1.09	sp|P16989|YBOX3_HUMAN Y-box-binding protein 3 OS=Homo sapiens GN=YBX3 PE=1 SV=4
30	1	Uniprot_human	P05388	793	34423	42	30	17	14	5.29	sp|P05388|RLA0_HUMAN 60S acidic ribosomal protein P0 OS=Homo sapiens GN=RPLP0 PE=1 SV=1
31	1	Uniprot_human	P34932	776	95127	34	25	26	19	1.56	sp|P34932|HSP74_HUMAN Heat shock 70 kDa protein 4 OS=Homo sapiens GN=HSPA4 PE=1 SV=4
31	2	Uniprot_human	Q92598	490	97716	29	21	23	18	1.29	sp|Q92598|HS105_HUMAN Heat shock protein 105 kDa OS=Homo sapiens GN=HSPH1 PE=1 SV=1
31	3	Uniprot_human	O95757	291	95479	20	12	17	11	0.63	sp|O95757|HS74L_HUMAN Heat shock 70 kDa protein 4L OS=Homo sapiens GN=HSPA4L PE=1 SV=3
32	1	Uniprot_human	E9PB61	686	27541	21	18	7	6	2.39	tr|E9PB61|E9PB61_HUMAN THO complex subunit 4 OS=Homo sapiens GN=ALYREF PE=1 SV=1
33	1	Uniprot_human	Q13263	682	90261	25	20	18	14	1.12	sp|Q13263|TIF1B_HUMAN Transcription intermediary factor 1-beta OS=Homo sapiens GN=TRIM28 PE=1 SV=5
34	1	Uniprot_human	P23396	670	26842	42	27	19	15	13.3	sp|P23396|RS3_HUMAN 40S ribosomal protein S3 OS=Homo sapiens GN=RPS3 PE=1 SV=2
35	1	Uniprot_human	O43390	660	71184	34	27	19	17	1.76	sp|O43390|HNRPR_HUMAN Heterogeneous nuclear ribonucleoprotein R OS=Homo sapiens GN=HNRNPR PE=1 SV=1
35	2	Uniprot_human	O60506	482	69788	27	23	18	15	1.65	sp|O60506|HNRPQ_HUMAN Heterogeneous nuclear ribonucleoprotein Q OS=Homo sapiens GN=SYNCRIP PE=1 SV=2
36	1	Uniprot_human	P62906	654	24987	39	31	12	10	6.52	sp|P62906|RL10A_HUMAN 60S ribosomal protein L10a OS=Homo sapiens GN=RPL10A PE=1 SV=2
37	1	Uniprot_human	F8W7C6	640	18781	31	25	9	7	8.26	tr|F8W7C6|F8W7C6_HUMAN 60S ribosomal protein L10 OS=Homo sapiens GN=RPL10 PE=1 SV=2
37	2	Uniprot_human	P27635	385	25044	30	22	10	8	4.33	sp|P27635|RL10_HUMAN 60S ribosomal protein L10 OS=Homo sapiens GN=RPL10 PE=1 SV=4
38	1	Uniprot_human	Q9NZI8	636	63783	35	23	23	14	1.54	sp|Q9NZI8|IF2B1_HUMAN Insulin-like growth factor 2 mRNA-binding protein 1 OS=Homo sapiens GN=IGF2BP1 PE=1 SV=2
38	2	Uniprot_human	O00425	272	64008	17	14	14	11	1.07	sp|O00425|IF2B3_HUMAN Insulin-like growth factor 2 mRNA-binding protein 3 OS=Homo sapiens GN=IGF2BP3 PE=1 SV=2
39	1	Uniprot_human	P15880	629	31590	44	28	17	13	6.37	sp|P15880|RS2_HUMAN 40S ribosomal protein S2 OS=Homo sapiens GN=RPS2 PE=1 SV=2
40	1	Uniprot_human	P52272	628	77749	47	30	30	20	2.92	sp|P52272|HNRPM_HUMAN Heterogeneous nuclear ribonucleoprotein M OS=Homo sapiens GN=HNRNPM PE=1 SV=3
40	2	Uniprot_human	M0QZM1	203	40017	24	14	15	9	2.54	tr|M0QZM1|M0QZM1_HUMAN Heterogeneous nuclear ribonucleoprotein M (Fragment) OS=Homo sapiens GN=HNRNPM PE=1 SV=1
41	1	Uniprot_human	Q02878	626	32765	39	26	14	12	3.69	sp|Q02878|RL6_HUMAN 60S ribosomal protein L6 OS=Homo sapiens GN=RPL6 PE=1 SV=3
42	1	Uniprot_human	Q12906	614	95678	36	27	26	19	1.54	sp|Q12906|ILF3_HUMAN Interleukin enhancer-binding factor 3 OS=Homo sapiens GN=ILF3 PE=1 SV=3
43	1	Uniprot_human	A0A087WY61	612	237388	41	21	38	20	0.43	tr|A0A087WY61|A0A087WY61_HUMAN Nuclear mitotic apparatus protein 1 OS=Homo sapiens GN=NUMA1 PE=1 SV=1
44	1	Uniprot_human	P62263	606	16434	16	14	5	5	4.89	sp|P62263|RS14_HUMAN 40S ribosomal protein S14 OS=Homo sapiens GN=RPS14 PE=1 SV=3
45	1	Uniprot_human	P62424	595	30148	36	25	16	13	5.13	sp|P62424|RL7A_HUMAN 60S ribosomal protein L7a OS=Homo sapiens GN=RPL7A PE=1 SV=2
46	1	Uniprot_human	P62753	588	28834	31	19	13	7	2.21	sp|P62753|RS6_HUMAN 40S ribosomal protein S6 OS=Homo sapiens GN=RPS6 PE=1 SV=1
47	1	Uniprot_human	P16403	587	21352	21	17	9	7	2.96	sp|P16403|H12_HUMAN Histone H1.2 OS=Homo sapiens GN=HIST1H1C PE=1 SV=2
48	1	Uniprot_human	P46777	578	34569	39	26	15	12	5.25	sp|P46777|RL5_HUMAN 60S ribosomal protein L5 OS=Homo sapiens GN=RPL5 PE=1 SV=3
49	1	Uniprot_human	P62701	561	29807	36	25	13	12	6.2	sp|P62701|RS4X_HUMAN 40S ribosomal protein S4, X isoform OS=Homo sapiens GN=RPS4X PE=1 SV=2
50	1	Uniprot_human	P52597	553	45985	23	16	10	7	1.09	sp|P52597|HNRPF_HUMAN Heterogeneous nuclear ribonucleoprotein F OS=Homo sapiens GN=HNRNPF PE=1 SV=3
50	2	Uniprot_human	G8JLB6	414	51482	23	18	14	11	1.47	tr|G8JLB6|G8JLB6_HUMAN Heterogeneous nuclear ribonucleoprotein H OS=Homo sapiens GN=HNRNPH1 PE=1 SV=1
50	3	Uniprot_human	P55795	274	49517	17	14	10	8	0.98	sp|P55795|HNRH2_HUMAN Heterogeneous nuclear ribonucleoprotein H2 OS=Homo sapiens GN=HNRNPH2 PE=1 SV=1
51	1	Uniprot_human	Q9BQA1	535	37442	20	15	10	10	2.09	sp|Q9BQA1|MEP50_HUMAN Methylosome protein 50 OS=Homo sapiens GN=WDR77 PE=1 SV=1
52	1	Uniprot_human	P18124	521	29264	41	27	18	18	12.27	sp|P18124|RL7_HUMAN 60S ribosomal protein L7 OS=Homo sapiens GN=RPL7 PE=1 SV=1
53	1	Uniprot_human	P05387	500	11658	15	12	7	6	10.87	sp|P05387|RLA2_HUMAN 60S acidic ribosomal protein P2 OS=Homo sapiens GN=RPLP2 PE=1 SV=1
54	1	Uniprot_human	G3V203	500	18859	19	14	8	6	2.77	tr|G3V203|G3V203_HUMAN 60S ribosomal protein L18 OS=Homo sapiens GN=RPL18 PE=1 SV=1
55	1	Uniprot_human	P05141	491	33059	24	19	15	13	4.96	sp|P05141|ADT2_HUMAN ADP/ATP translocase 2 OS=Homo sapiens GN=SLC25A5 PE=1 SV=7
55	2	Uniprot_human	P12235	231	33271	17	12	10	9	2.13	sp|P12235|ADT1_HUMAN ADP/ATP translocase 1 OS=Homo sapiens GN=SLC25A4 PE=1 SV=4
56	1	Uniprot_human	B2R5W2	475	31986	27	17	17	11	3.86	tr|B2R5W2|B2R5W2_HUMAN Heterogeneous nuclear ribonucleoproteins C1/C2 OS=Homo sapiens GN=HNRNPC PE=1 SV=1
57	1	Uniprot_human	Q12789	473	241062	44	22	39	22	0.48	sp|Q12789|TF3C1_HUMAN General transcription factor 3C polypeptide 1 OS=Homo sapiens GN=GTF3C1 PE=1 SV=4
59	1	Uniprot_human	J3KTL2	463	28426	26	22	10	9	2.79	tr|J3KTL2|J3KTL2_HUMAN Serine/arginine-rich-splicing factor 1 OS=Homo sapiens GN=SRSF1 PE=1 SV=1
60	1	Uniprot_human	P08238	462	83554	25	14	20	11	0.75	sp|P08238|HS90B_HUMAN Heat shock protein HSP 90-beta OS=Homo sapiens GN=HSP90AB1 PE=1 SV=4
60	2	Uniprot_human	P07900	268	85006	16	9	13	7	0.42	sp|P07900|HS90A_HUMAN Heat shock protein HSP 90-alpha OS=Homo sapiens GN=HSP90AA1 PE=1 SV=5
60	3	Uniprot_human	P14625	202	92696	8	6	6	5	0.26	sp|P14625|ENPL_HUMAN Endoplasmin OS=Homo sapiens GN=HSP90B1 PE=1 SV=1
61	1	Uniprot_human	P25398	454	14905	17	12	7	6	6.06	sp|P25398|RS12_HUMAN 40S ribosomal protein S12 OS=Homo sapiens GN=RPS12 PE=1 SV=3
63	1	Uniprot_human	P62750	450	17684	22	16	10	9	7.38	sp|P62750|RL23A_HUMAN 60S ribosomal protein L23a OS=Homo sapiens GN=RPL23A PE=1 SV=1
64	1	Uniprot_human	A0A087WXM2	444	25512	15	13	2	1	0.18	tr|A0A087WXM2|A0A087WXM2_HUMAN Glutathione S-transferase OS=Homo sapiens GN=GSTA3 PE=1 SV=1
65	1	Uniprot_human	P62829	443	14970	20	15	7	5	5.96	sp|P62829|RL23_HUMAN 60S ribosomal protein L23 OS=Homo sapiens GN=RPL23 PE=1 SV=1
66	1	Uniprot_human	Q9Y5B9	442	120409	40	30	32	24	1.42	sp|Q9Y5B9|SP16H_HUMAN FACT complex subunit SPT16 OS=Homo sapiens GN=SUPT16H PE=1 SV=1
67	1	Uniprot_human	P51991	427	39799	18	12	8	7	1.34	sp|P51991|ROA3_HUMAN Heterogeneous nuclear ribonucleoprotein A3 OS=Homo sapiens GN=HNRNPA3 PE=1 SV=2
68	1	Uniprot_human	P20700	411	66653	21	15	20	14	1.6	sp|P20700|LMNB1_HUMAN Lamin-B1 OS=Homo sapiens GN=LMNB1 PE=1 SV=2
68	2	Uniprot_human	J9JID7	169	70020	11	7	9	6	0.44	tr|J9JID7|J9JID7_HUMAN Lamin B2, isoform CRA_a OS=Homo sapiens GN=LMNB2 PE=1 SV=1
68	3	Uniprot_human	P02545	144	74380	13	7	12	7	0.49	sp|P02545|LMNA_HUMAN Prelamin-A/C OS=Homo sapiens GN=LMNA PE=1 SV=1
69	1	Uniprot_human	P62244	411	14944	28	20	9	6	5.96	sp|P62244|RS15A_HUMAN 40S ribosomal protein S15a OS=Homo sapiens GN=RPS15A PE=1 SV=2
70	1	Uniprot_human	A0A0C4DGG9	405	221933	33	16	31	16	0.36	tr|A0A0C4DGG9|A0A0C4DGG9_HUMAN Chromodomain-helicase-DNA-binding protein 4 OS=Homo sapiens GN=CHD4 PE=1 SV=1
70	2	Uniprot_human	Q12873	197	227989	16	7	15	7	0.14	sp|Q12873|CHD3_HUMAN Chromodomain-helicase-DNA-binding protein 3 OS=Homo sapiens GN=CHD3 PE=1 SV=3
71	1	Uniprot_human	B4DY09	400	39057	22	18	11	9	1.65	tr|B4DY09|B4DY09_HUMAN Interleukin enhancer-binding factor 2 OS=Homo sapiens GN=ILF2 PE=1 SV=1
72	1	Uniprot_human	O14744	399	73322	37	27	23	19	2.18	sp|O14744|ANM5_HUMAN Protein arginine N-methyltransferase 5 OS=Homo sapiens GN=PRMT5 PE=1 SV=4
73	1	Uniprot_human	Q92841	398	80906	24	16	20	13	1.2	sp|Q92841|DDX17_HUMAN Probable ATP-dependent RNA helicase DDX17 OS=Homo sapiens GN=DDX17 PE=1 SV=2
73	2	Uniprot_human	J3KTA4	365	69557	23	18	18	14	1.65	tr|J3KTA4|J3KTA4_HUMAN Probable ATP-dependent RNA helicase DDX5 OS=Homo sapiens GN=DDX5 PE=1 SV=1
73	3	Uniprot_human	A0A0D9SF53	197	82110	17	11	12	9	0.77	tr|A0A0D9SF53|A0A0D9SF53_HUMAN ATP-dependent RNA helicase DDX3X OS=Homo sapiens GN=DDX3X PE=1 SV=1
74	1	Uniprot_human	P05455	397	46979	24	16	18	12	2.23	sp|P05455|LA_HUMAN Lupus La protein OS=Homo sapiens GN=SSB PE=1 SV=2
75	1	Uniprot_human	B1AK87	394	29562	14	13	9	8	3.16	tr|B1AK87|B1AK87_HUMAN Capping protein (Actin filament) muscle Z-line, beta, isoform CRA_a OS=Homo sapiens GN=CAPZB PE=1 SV=1
76	1	Uniprot_human	P05023	386	114135	16	11	16	11	0.51	sp|P05023|AT1A1_HUMAN Sodium/potassium-transporting ATPase subunit alpha-1 OS=Homo sapiens GN=ATP1A1 PE=1 SV=1
77	1	Uniprot_human	Q96KR1	381	118079	21	12	18	11	0.49	sp|Q96KR1|ZFR_HUMAN Zinc finger RNA-binding protein OS=Homo sapiens GN=ZFR PE=1 SV=2
78	1	Uniprot_human	E5RI99	379	12819	20	16	8	6	8.64	tr|E5RI99|E5RI99_HUMAN 60S ribosomal protein L30 (Fragment) OS=Homo sapiens GN=RPL30 PE=1 SV=1
79	1	Uniprot_human	Q6FI13	377	14087	39	17	5	5	4.84	sp|Q6FI13|H2A2A_HUMAN Histone H2A type 2-A OS=Homo sapiens GN=HIST2H2AA3 PE=1 SV=3
79	2	Uniprot_human	P04908	232	14127	35	14	4	4	2.24	sp|P04908|H2A1B_HUMAN Histone H2A type 1-B/E OS=Homo sapiens GN=HIST1H2AB PE=1 SV=2
79	3	Uniprot_human	C9J0D1	173	13155	35	13	4	3	1.56	tr|C9J0D1|C9J0D1_HUMAN Histone H2A OS=Homo sapiens GN=H2AFV PE=3 SV=1
79	4	Uniprot_human	Q8IUE6	49	13987	7	4	2	2	0.81	sp|Q8IUE6|H2A2B_HUMAN Histone H2A type 2-B OS=Homo sapiens GN=HIST2H2AB PE=1 SV=3
80	1	Uniprot_human	H0Y8G5	376	29820	16	12	9	6	1.68	tr|H0Y8G5|H0Y8G5_HUMAN Heterogeneous nuclear ribonucleoprotein D0 (Fragment) OS=Homo sapiens GN=HNRNPD PE=1 SV=6
80	2	Uniprot_human	A0A087WZV1	355	36650	11	10	8	8	1.51	tr|A0A087WZV1|A0A087WZV1_HUMAN Heterogeneous nuclear ribonucleoprotein A/B OS=Homo sapiens GN=HNRNPAB PE=1 SV=1
80	3	Uniprot_human	A0A087WUK2	270	40187	13	10	8	6	0.88	tr|A0A087WUK2|A0A087WUK2_HUMAN Heterogeneous nuclear ribonucleoprotein D-like OS=Homo sapiens GN=HNRNPDL PE=1 SV=1
81	1	Uniprot_human	P50914	376	23531	25	13	9	5	1.91	sp|P50914|RL14_HUMAN 60S ribosomal protein L14 OS=Homo sapiens GN=RPL14 PE=1 SV=4
82	1	Uniprot_human	P52907	370	33073	16	12	12	10	3.06	sp|P52907|CAZA1_HUMAN F-actin-capping protein subunit alpha-1 OS=Homo sapiens GN=CAPZA1 PE=1 SV=3
82	2	Uniprot_human	A0A0D9SET8	119	20467	4	3	4	3	0.85	tr|A0A0D9SET8|A0A0D9SET8_HUMAN F-actin-capping protein subunit alpha-2 OS=Homo sapiens GN=CAPZA2 PE=1 SV=1
83	1	Uniprot_human	Q9BQG0	369	149731	30	21	26	19	0.72	sp|Q9BQG0|MBB1A_HUMAN Myb-binding protein 1A OS=Homo sapiens GN=MYBBP1A PE=1 SV=2
84	1	Uniprot_human	A0A087WXM6	361	19801	19	14	7	6	3.4	tr|A0A087WXM6|A0A087WXM6_HUMAN 60S ribosomal protein L17 (Fragment) OS=Homo sapiens GN=RPL17 PE=3 SV=1
85	1	Uniprot_human	P61254	351	17248	34	23	10	8	7.85	sp|P61254|RL26_HUMAN 60S ribosomal protein L26 OS=Homo sapiens GN=RPL26 PE=1 SV=1
86	1	Uniprot_human	Q13813	350	285163	38	15	32	15	0.25	sp|Q13813|SPTN1_HUMAN Spectrin alpha chain, non-erythrocytic 1 OS=Homo sapiens GN=SPTAN1 PE=1 SV=3
87	1	Uniprot_human	Q60FE5	350	280790	29	19	26	19	0.33	tr|Q60FE5|Q60FE5_HUMAN Filamin A OS=Homo sapiens GN=FLNA PE=1 SV=1
88	1	Uniprot_human	P62917	337	28235	19	13	10	6	1.84	sp|P62917|RL8_HUMAN 60S ribosomal protein L8 OS=Homo sapiens GN=RPL8 PE=1 SV=2
89	1	Uniprot_human	P27694	333	68723	26	11	22	10	0.85	sp|P27694|RFA1_HUMAN Replication protein A 70 kDa DNA-binding subunit OS=Homo sapiens GN=RPA1 PE=1 SV=2
90	1	Uniprot_human	M0QYS1	331	24258	27	17	12	9	4.62	tr|M0QYS1|M0QYS1_HUMAN 60S ribosomal protein L13a (Fragment) OS=Homo sapiens GN=RPL13A PE=1 SV=2
91	1	Uniprot_human	A0A087WTT1	328	58727	24	14	19	13	1.56	tr|A0A087WTT1|A0A087WTT1_HUMAN Polyadenylate-binding protein OS=Homo sapiens GN=PABPC1 PE=1 SV=1
91	2	Uniprot_human	B1ANR0	172	68156	10	7	9	7	0.55	tr|B1ANR0|B1ANR0_HUMAN Polyadenylate-binding protein OS=Homo sapiens GN=PABPC4 PE=1 SV=1
91	3	Uniprot_human	H0YEQ8	41	12694	3	2	3	2	0.92	tr|H0YEQ8|H0YEQ8_HUMAN Polyadenylate-binding protein 4 (Fragment) OS=Homo sapiens GN=PABPC4 PE=1 SV=1
92	1	Uniprot_human	Q14498	328	59628	16	13	9	7	0.65	sp|Q14498|RBM39_HUMAN RNA-binding protein 39 OS=Homo sapiens GN=RBM39 PE=1 SV=2
93	1	Uniprot_human	Q53Z07	325	21964	28	16	12	7	2.8	tr|Q53Z07|Q53Z07_HUMAN 60S ribosomal protein L9 OS=Homo sapiens GN=RPL9 PE=1 SV=1
94	1	Uniprot_human	P49792	319	362365	22	14	22	14	0.18	sp|P49792|RBP2_HUMAN E3 SUMO-protein ligase RanBP2 OS=Homo sapiens GN=RANBP2 PE=1 SV=2
95	1	Uniprot_human	P61353	312	15788	26	16	8	5	3.87	sp|P61353|RL27_HUMAN 60S ribosomal protein L27 OS=Homo sapiens GN=RPL27 PE=1 SV=2
96	1	Uniprot_human	Q02543	306	21034	37	21	14	10	6.35	sp|Q02543|RL18A_HUMAN 60S ribosomal protein L18a OS=Homo sapiens GN=RPL18A PE=1 SV=2
97	1	Uniprot_human	P08708	305	15597	12	8	6	6	7.37	sp|P08708|RS17_HUMAN 40S ribosomal protein S17 OS=Homo sapiens GN=RPS17 PE=1 SV=2
98	1	Uniprot_human	Q71DI3	304	15436	59	24	9	7	5.59	sp|Q71DI3|H32_HUMAN Histone H3.2 OS=Homo sapiens GN=HIST2H3A PE=1 SV=3
98	2	Uniprot_human	P68431	217	15509	57	22	9	7	5.5	sp|P68431|H31_HUMAN Histone H3.1 OS=Homo sapiens GN=HIST1H3A PE=1 SV=2
98	3	Uniprot_human	Q5TEC6	182	15478	50	19	8	6	4.03	tr|Q5TEC6|Q5TEC6_HUMAN Histone H3 OS=Homo sapiens GN=HIST2H3PS2 PE=1 SV=1
99	1	Uniprot_human	Q13151	303	30993	14	7	8	5	0.97	sp|Q13151|ROA0_HUMAN Heterogeneous nuclear ribonucleoprotein A0 OS=Homo sapiens GN=HNRNPA0 PE=1 SV=1
100	1	Uniprot_human	Q9Y3U8	303	12303	12	10	5	4	6.46	sp|Q9Y3U8|RL36_HUMAN 60S ribosomal protein L36 OS=Homo sapiens GN=RPL36 PE=1 SV=3
101	1	Uniprot_human	Q9NVP1	302	75702	15	12	12	10	0.75	sp|Q9NVP1|DDX18_HUMAN ATP-dependent RNA helicase DDX18 OS=Homo sapiens GN=DDX18 PE=1 SV=2
102	1	Uniprot_human	Q8IY81	302	96898	17	10	15	9	0.55	sp|Q8IY81|SPB1_HUMAN pre-rRNA processing protein FTSJ3 OS=Homo sapiens GN=FTSJ3 PE=1 SV=2
103	1	Uniprot_human	Q7Z2W4	299	103135	13	11	13	11	0.57	sp|Q7Z2W4|ZCCHV_HUMAN Zinc finger CCCH-type antiviral protein 1 OS=Homo sapiens GN=ZC3HAV1 PE=1 SV=3
104	1	Uniprot_human	Q9UQE7	297	141853	24	13	22	13	0.48	sp|Q9UQE7|SMC3_HUMAN Structural maintenance of chromosomes protein 3 OS=Homo sapiens GN=SMC3 PE=1 SV=2
105	1	Uniprot_human	P62979	297	18296	17	14	6	6	3.93	sp|P62979|RS27A_HUMAN Ubiquitin-40S ribosomal protein S27a OS=Homo sapiens GN=RPS27A PE=1 SV=2
106	1	Uniprot_human	A8MXP9	295	100419	25	16	18	13	0.81	tr|A8MXP9|A8MXP9_HUMAN Matrin-3 OS=Homo sapiens GN=MATR3 PE=1 SV=1
107	1	Uniprot_human	A0A0A0MRM8	295	146293	20	9	17	8	0.26	tr|A0A0A0MRM8|A0A0A0MRM8_HUMAN Unconventional myosin-VI OS=Homo sapiens GN=MYO6 PE=1 SV=1
108	1	Uniprot_human	C9JNW5	284	17646	21	13	7	7	5.62	tr|C9JNW5|C9JNW5_HUMAN 60S ribosomal protein L24 OS=Homo sapiens GN=RPL24 PE=1 SV=1
109	1	Uniprot_human	P52292	279	58168	11	6	8	6	0.55	sp|P52292|IMA1_HUMAN Importin subunit alpha-1 OS=Homo sapiens GN=KPNA2 PE=1 SV=1
110	1	Uniprot_human	O76021	279	55167	23	16	16	10	1.16	sp|O76021|RL1D1_HUMAN Ribosomal L1 domain-containing protein 1 OS=Homo sapiens GN=RSL1D1 PE=1 SV=3
112	1	Uniprot_human	Q96T23	277	165260	22	11	20	11	0.33	sp|Q96T23|RSF1_HUMAN Remodeling and spacing factor 1 OS=Homo sapiens GN=RSF1 PE=1 SV=2
113	1	Uniprot_human	O00567	275	66408	18	14	14	11	1.15	sp|O00567|NOP56_HUMAN Nucleolar protein 56 OS=Homo sapiens GN=NOP56 PE=1 SV=4
114	1	Uniprot_human	P26373	272	24304	19	14	8	8	3.73	sp|P26373|RL13_HUMAN 60S ribosomal protein L13 OS=Homo sapiens GN=RPL13 PE=1 SV=4
115	1	Uniprot_human	P62913	268	20468	16	8	8	5	1.78	sp|P62913|RL11_HUMAN 60S ribosomal protein L11 OS=Homo sapiens GN=RPL11 PE=1 SV=2
116	1	Uniprot_human	O60264	268	122513	27	14	25	14	0.63	sp|O60264|SMCA5_HUMAN SWI/SNF-related matrix-associated actin-dependent regulator of chromatin subfamily A member 5 OS=Homo sapiens GN=SMARCA5 PE=1 SV=1
116	2	Uniprot_human	A0A0A0MRP6	80	123471	14	4	12	4	0.15	tr|A0A0A0MRP6|A0A0A0MRP6_HUMAN Probable global transcription activator SNF2L1 OS=Homo sapiens GN=SMARCA1 PE=1 SV=1
117	1	Uniprot_human	Q08170	266	56759	23	13	15	9	0.96	sp|Q08170|SRSF4_HUMAN Serine/arginine-rich splicing factor 4 OS=Homo sapiens GN=SRSF4 PE=1 SV=2
117	2	Uniprot_human	Q13247	221	39677	15	11	11	9	1.61	sp|Q13247|SRSF6_HUMAN Serine/arginine-rich splicing factor 6 OS=Homo sapiens GN=SRSF6 PE=1 SV=2
118	1	Uniprot_human	O75643	266	246006	34	13	28	12	0.23	sp|O75643|U520_HUMAN U5 small nuclear ribonucleoprotein 200 kDa helicase OS=Homo sapiens GN=SNRNP200 PE=1 SV=2
119	1	Uniprot_human	Q14683	264	143771	27	16	23	14	0.56	sp|Q14683|SMC1A_HUMAN Structural maintenance of chromosomes protein 1A OS=Homo sapiens GN=SMC1A PE=1 SV=2
120	1	Uniprot_human	A0A087WV73	263	94723	12	9	11	8	0.43	tr|A0A087WV73|A0A087WV73_HUMAN Probable 28S rRNA (cytosine(4447)-C(5))-methyltransferase OS=Homo sapiens GN=NOP2 PE=1 SV=1
121	1	Uniprot_human	P63010	262	105398	24	14	21	13	0.69	sp|P63010|AP2B1_HUMAN AP-2 complex subunit beta OS=Homo sapiens GN=AP2B1 PE=1 SV=1
121	2	Uniprot_human	Q10567	134	105482	15	6	13	6	0.27	sp|Q10567|AP1B1_HUMAN AP-1 complex subunit beta-1 OS=Homo sapiens GN=AP1B1 PE=1 SV=2
122	1	Uniprot_human	P06733	259	47481	9	4	8	4	0.43	sp|P06733|ENOA_HUMAN Alpha-enolase OS=Homo sapiens GN=ENO1 PE=1 SV=2
123	1	Uniprot_human	H3BLV9	258	76676	13	6	9	5	0.39	tr|H3BLV9|H3BLV9_HUMAN SRSF protein kinase 1 (Fragment) OS=Homo sapiens GN=SRPK1 PE=1 SV=1
124	1	Uniprot_human	P15924	257	334021	41	18	36	17	0.26	sp|P15924|DESP_HUMAN Desmoplakin OS=Homo sapiens GN=DSP PE=1 SV=3
125	1	Uniprot_human	O95831	255	67144	15	11	13	9	0.77	sp|O95831|AIFM1_HUMAN Apoptosis-inducing factor 1, mitochondrial OS=Homo sapiens GN=AIFM1 PE=1 SV=1
126	1	Uniprot_human	O94776	254	75717	13	11	10	9	0.66	sp|O94776|MTA2_HUMAN Metastasis-associated protein MTA2 OS=Homo sapiens GN=MTA2 PE=1 SV=1
126	2	Uniprot_human	E7ESY4	119	80008	15	7	13	6	0.38	tr|E7ESY4|E7ESY4_HUMAN Metastasis-associated protein MTA1 OS=Homo sapiens GN=MTA1 PE=1 SV=1
127	1	Uniprot_human	P62136	251	38229	9	7	8	6	0.94	sp|P62136|PP1A_HUMAN Serine/threonine-protein phosphatase PP1-alpha catalytic subunit OS=Homo sapiens GN=PPP1CA PE=1 SV=1
127	2	Uniprot_human	F8VYE8	237	35669	8	7	7	6	1.04	tr|F8VYE8|F8VYE8_HUMAN Serine/threonine-protein phosphatase OS=Homo sapiens GN=PPP1CC PE=1 SV=1
128	1	Uniprot_human	P61513	249	10497	18	9	6	5	9.33	sp|P61513|RL37A_HUMAN 60S ribosomal protein L37a OS=Homo sapiens GN=RPL37A PE=1 SV=2
129	1	Uniprot_human	P53621	249	139797	18	10	17	10	0.36	sp|P53621|COPA_HUMAN Coatomer subunit alpha OS=Homo sapiens GN=COPA PE=1 SV=2
130	1	Uniprot_human	B7Z6D5	248	86950	17	11	14	10	0.71	tr|B7Z6D5|B7Z6D5_HUMAN Probable ATP-dependent RNA helicase DDX27 OS=Homo sapiens GN=DDX27 PE=1 SV=1
131	1	Uniprot_human	F5H2A4	246	12707	14	9	6	4	2.69	tr|F5H2A4|F5H2A4_HUMAN High mobility group protein HMGI-C OS=Homo sapiens GN=HMGA2 PE=1 SV=1
132	1	Uniprot_human	O43143	241	91673	23	14	18	13	0.91	sp|O43143|DHX15_HUMAN Pre-mRNA-splicing factor ATP-dependent RNA helicase DHX15 OS=Homo sapiens GN=DHX15 PE=1 SV=2
133	1	Uniprot_human	P39019	239	16051	16	9	10	7	5.11	sp|P39019|RS19_HUMAN 40S ribosomal protein S19 OS=Homo sapiens GN=RPS19 PE=1 SV=2
134	1	Uniprot_human	D3YTB1	236	15721	21	12	6	4	3.87	tr|D3YTB1|D3YTB1_HUMAN 60S ribosomal protein L32 (Fragment) OS=Homo sapiens GN=RPL32 PE=1 SV=1
135	1	Uniprot_human	J3KTE4	230	23347	14	7	6	3	0.72	tr|J3KTE4|J3KTE4_HUMAN Ribosomal protein L19 OS=Homo sapiens GN=RPL19 PE=1 SV=1
136	1	Uniprot_human	K7ENG2	227	34222	10	7	6	5	0.85	tr|K7ENG2|K7ENG2_HUMAN Splicing factor U2AF 65 kDa subunit OS=Homo sapiens GN=U2AF2 PE=1 SV=1
137	1	Uniprot_human	Q09028	226	47911	13	10	10	9	1.21	sp|Q09028|RBBP4_HUMAN Histone-binding protein RBBP4 OS=Homo sapiens GN=RBBP4 PE=1 SV=3
138	1	Uniprot_human	H7BXY3	225	131495	18	12	18	12	0.47	tr|H7BXY3|H7BXY3_HUMAN Putative ATP-dependent RNA helicase DHX30 OS=Homo sapiens GN=DHX30 PE=1 SV=1
139	1	Uniprot_human	P35268	225	14835	8	6	5	4	2.05	sp|P35268|RL22_HUMAN 60S ribosomal protein L22 OS=Homo sapiens GN=RPL22 PE=1 SV=2
140	1	Uniprot_human	P61313	225	24245	35	22	12	11	5.74	sp|P61313|RL15_HUMAN 60S ribosomal protein L15 OS=Homo sapiens GN=RPL15 PE=1 SV=2
141	1	Uniprot_human	Q9NYL9	223	39741	12	9	9	7	1.34	sp|Q9NYL9|TMOD3_HUMAN Tropomodulin-3 OS=Homo sapiens GN=TMOD3 PE=1 SV=1
142	1	Uniprot_human	P62269	223	17708	30	15	11	10	9.47	sp|P62269|RS18_HUMAN 40S ribosomal protein S18 OS=Homo sapiens GN=RPS18 PE=1 SV=3
143	1	Uniprot_human	Q5VTE0	222	50495	11	10	8	7	0.8	sp|Q5VTE0|EF1A3_HUMAN Putative elongation factor 1-alpha-like 3 OS=Homo sapiens GN=EEF1A1P5 PE=5 SV=1
144	1	Uniprot_human	P49711	220	84272	11	8	8	6	0.35	sp|P49711|CTCF_HUMAN Transcriptional repressor CTCF OS=Homo sapiens GN=CTCF PE=1 SV=1
145	1	Uniprot_human	P62995	219	33760	8	8	4	4	0.65	sp|P62995|TRA2B_HUMAN Transformer-2 protein homolog beta OS=Homo sapiens GN=TRA2B PE=1 SV=1
145	2	Uniprot_human	Q13595	124	32726	7	6	5	4	0.67	sp|Q13595|TRA2A_HUMAN Transformer-2 protein homolog alpha OS=Homo sapiens GN=TRA2A PE=1 SV=1
146	1	Uniprot_human	Q9Y2X3	218	60054	11	8	9	7	0.76	sp|Q9Y2X3|NOP58_HUMAN Nucleolar protein 58 OS=Homo sapiens GN=NOP58 PE=1 SV=1
147	1	Uniprot_human	Q14257	218	36911	9	6	7	5	0.77	sp|Q14257|RCN2_HUMAN Reticulocalbin-2 OS=Homo sapiens GN=RCN2 PE=1 SV=1
148	1	Uniprot_human	O94973	215	104807	16	9	14	9	0.44	sp|O94973|AP2A2_HUMAN AP-2 complex subunit alpha-2 OS=Homo sapiens GN=AP2A2 PE=1 SV=2
148	2	Uniprot_human	O95782	193	108561	25	14	21	13	0.66	sp|O95782|AP2A1_HUMAN AP-2 complex subunit alpha-1 OS=Homo sapiens GN=AP2A1 PE=1 SV=3
149	1	Uniprot_human	P22087	215	33877	24	9	12	7	1.39	sp|P22087|FBRL_HUMAN rRNA 2'-O-methyltransferase fibrillarin OS=Homo sapiens GN=FBL PE=1 SV=2
150	1	Uniprot_human	O75533	215	146479	11	10	10	9	0.3	sp|O75533|SF3B1_HUMAN Splicing factor 3B subunit 1 OS=Homo sapiens GN=SF3B1 PE=1 SV=3
151	1	Uniprot_human	Q9H6S0	214	161573	14	7	13	7	0.2	sp|Q9H6S0|YTDC2_HUMAN Probable ATP-dependent RNA helicase YTHDC2 OS=Homo sapiens GN=YTHDC2 PE=1 SV=2
152	1	Uniprot_human	P61978	211	51230	15	8	13	8	0.94	sp|P61978|HNRPK_HUMAN Heterogeneous nuclear ribonucleoprotein K OS=Homo sapiens GN=HNRNPK PE=1 SV=1
153	1	Uniprot_human	B7Z4C8	210	15166	14	9	5	5	2.92	tr|B7Z4C8|B7Z4C8_HUMAN 60S ribosomal protein L31 OS=Homo sapiens GN=RPL31 PE=1 SV=1
154	1	Uniprot_human	P62266	210	15969	11	6	5	4	1.83	sp|P62266|RS23_HUMAN 40S ribosomal protein S23 OS=Homo sapiens GN=RPS23 PE=1 SV=3
155	1	Uniprot_human	F8W930	209	66859	9	5	8	4	0.29	tr|F8W930|F8W930_HUMAN Insulin-like growth factor 2 mRNA-binding protein 2 OS=Homo sapiens GN=IGF2BP2 PE=1 SV=1
156	1	Uniprot_human	Q9UBU9	208	70652	16	7	13	7	0.52	sp|Q9UBU9|NXF1_HUMAN Nuclear RNA export factor 1 OS=Homo sapiens GN=NXF1 PE=1 SV=1
157	1	Uniprot_human	Q92522	206	22474	8	7	7	6	2.07	sp|Q92522|H1X_HUMAN Histone H1x OS=Homo sapiens GN=H1FX PE=1 SV=1
158	1	Uniprot_human	Q9Y265	205	50538	12	9	12	9	1.13	sp|Q9Y265|RUVB1_HUMAN RuvB-like 1 OS=Homo sapiens GN=RUVBL1 PE=1 SV=1
159	1	Uniprot_human	Q1KMD3	203	85622	18	10	16	9	0.64	sp|Q1KMD3|HNRL2_HUMAN Heterogeneous nuclear ribonucleoprotein U-like protein 2 OS=Homo sapiens GN=HNRNPUL2 PE=1 SV=1
160	1	Uniprot_human	Q9UJS0	203	74528	12	10	10	8	0.58	sp|Q9UJS0|CMC2_HUMAN Calcium-binding mitochondrial carrier protein Aralar2 OS=Homo sapiens GN=SLC25A13 PE=1 SV=2
160	2	Uniprot_human	O75746	48	75114	6	4	6	4	0.25	sp|O75746|CMC1_HUMAN Calcium-binding mitochondrial carrier protein Aralar1 OS=Homo sapiens GN=SLC25A12 PE=1 SV=2
161	1	Uniprot_human	Q9BUJ2	202	96250	13	8	10	7	0.36	sp|Q9BUJ2|HNRL1_HUMAN Heterogeneous nuclear ribonucleoprotein U-like protein 1 OS=Homo sapiens GN=HNRNPUL1 PE=1 SV=2
162	1	Uniprot_human	A0A087WY71	202	49837	18	12	16	11	1.55	tr|A0A087WY71|A0A087WY71_HUMAN AP-2 complex subunit mu OS=Homo sapiens GN=AP2M1 PE=1 SV=1
163	1	Uniprot_human	Q08945	201	81367	21	11	16	9	0.6	sp|Q08945|SSRP1_HUMAN FACT complex subunit SSRP1 OS=Homo sapiens GN=SSRP1 PE=1 SV=1
164	1	Uniprot_human	P62280	198	18590	26	14	13	9	6.59	sp|P62280|RS11_HUMAN 40S ribosomal protein S11 OS=Homo sapiens GN=RPS11 PE=1 SV=3
165	1	Uniprot_human	P35251	196	128688	16	7	12	7	0.26	sp|P35251|RFC1_HUMAN Replication factor C subunit 1 OS=Homo sapiens GN=RFC1 PE=1 SV=4
166	1	Uniprot_human	A0A0A0MR66	193	110641	20	13	16	11	0.53	tr|A0A0A0MR66|A0A0A0MR66_HUMAN RNA binding motif protein 10, isoform CRA_d OS=Homo sapiens GN=RBM10 PE=1 SV=1
167	1	Uniprot_human	P62249	193	16549	14	9	8	5	2.52	sp|P62249|RS16_HUMAN 40S ribosomal protein S16 OS=Homo sapiens GN=RPS16 PE=1 SV=2
168	1	Uniprot_human	Q92900	192	125578	15	7	14	7	0.27	sp|Q92900|RENT1_HUMAN Regulator of nonsense transcripts 1 OS=Homo sapiens GN=UPF1 PE=1 SV=2
169	1	Uniprot_human	A0A087WUZ3	192	275457	25	6	20	6	0.1	tr|A0A087WUZ3|A0A087WUZ3_HUMAN Spectrin beta chain, non-erythrocytic 1 OS=Homo sapiens GN=SPTBN1 PE=1 SV=1
170	1	Uniprot_human	Q8N7H5	191	60110	10	7	10	7	0.64	sp|Q8N7H5|PAF1_HUMAN RNA polymerase II-associated factor 1 homolog OS=Homo sapiens GN=PAF1 PE=1 SV=2
171	1	Uniprot_human	Q14690	189	209939	20	10	18	9	0.2	sp|Q14690|RRP5_HUMAN Protein RRP5 homolog OS=Homo sapiens GN=PDCD11 PE=1 SV=3
173	1	Uniprot_human	Q9BYG3	189	34372	7	5	7	5	0.85	sp|Q9BYG3|MK67I_HUMAN MKI67 FHA domain-interacting nucleolar phosphoprotein OS=Homo sapiens GN=NIFK PE=1 SV=1
175	1	Uniprot_human	Q9Y230	188	51296	14	10	13	9	1.1	sp|Q9Y230|RUVB2_HUMAN RuvB-like 2 OS=Homo sapiens GN=RUVBL2 PE=1 SV=3
176	1	Uniprot_human	P38159	187	42306	17	10	12	8	1.23	sp|P38159|RBMX_HUMAN RNA-binding motif protein, X chromosome OS=Homo sapiens GN=RBMX PE=1 SV=3
177	1	Uniprot_human	A0A087WXF0	185	54968	15	7	14	7	0.72	tr|A0A087WXF0|A0A087WXF0_HUMAN Methyl-CpG-binding protein 2 OS=Homo sapiens GN=MECP2 PE=1 SV=1
178	1	Uniprot_human	B4DLN1	184	48582	11	6	10	5	0.55	tr|B4DLN1|B4DLN1_HUMAN Uncharacterized protein OS=Homo sapiens PE=2 SV=1
179	1	Uniprot_human	Q5SSJ5	184	61454	20	10	15	9	0.99	sp|Q5SSJ5|HP1B3_HUMAN Heterochromatin protein 1-binding protein 3 OS=Homo sapiens GN=HP1BP3 PE=1 SV=1
180	1	Uniprot_human	P55884	183	92823	9	7	7	6	0.32	sp|P55884|EIF3B_HUMAN Eukaryotic translation initiation factor 3 subunit B OS=Homo sapiens GN=EIF3B PE=1 SV=3
181	1	Uniprot_human	J3KPP4	183	58698	6	4	6	4	0.33	tr|J3KPP4|J3KPP4_HUMAN Cisplatin resistance-associated overexpressed protein, isoform CRA_b OS=Homo sapiens GN=LUC7L3 PE=1 SV=1
182	1	Uniprot_human	Q15365	182	37987	10	7	9	7	1.18	sp|Q15365|PCBP1_HUMAN Poly(rC)-binding protein 1 OS=Homo sapiens GN=PCBP1 PE=1 SV=2
182	2	Uniprot_human	F8VZX2	128	34121	8	7	8	7	1.38	tr|F8VZX2|F8VZX2_HUMAN Poly(rC)-binding protein 2 OS=Homo sapiens GN=PCBP2 PE=1 SV=1
183	1	Uniprot_human	E9PLL6	181	12251	18	11	6	5	4.42	tr|E9PLL6|E9PLL6_HUMAN 60S ribosomal protein L27a OS=Homo sapiens GN=RPL27A PE=1 SV=1
184	1	Uniprot_human	A0A024R4M0	180	22635	29	13	19	10	5.37	tr|A0A024R4M0|A0A024R4M0_HUMAN 40S ribosomal protein S9 OS=Homo sapiens GN=RPS9 PE=1 SV=1
185	1	Uniprot_human	Q99459	179	92422	15	9	14	8	0.51	sp|Q99459|CDC5L_HUMAN Cell division cycle 5-like protein OS=Homo sapiens GN=CDC5L PE=1 SV=2
186	1	Uniprot_human	P61964	179	37136	7	5	7	5	0.76	sp|P61964|WDR5_HUMAN WD repeat-containing protein 5 OS=Homo sapiens GN=WDR5 PE=1 SV=1
187	1	Uniprot_human	G5E9A6	179	105991	13	8	13	8	0.32	tr|G5E9A6|G5E9A6_HUMAN Ubiquitin carboxyl-terminal hydrolase OS=Homo sapiens GN=USP11 PE=1 SV=1
188	1	Uniprot_human	O00267	177	121324	18	8	15	8	0.32	sp|O00267|SPT5H_HUMAN Transcription elongation factor SPT5 OS=Homo sapiens GN=SUPT5H PE=1 SV=1
189	1	Uniprot_human	Q9UHB9	177	71199	8	4	8	4	0.27	sp|Q9UHB9|SRP68_HUMAN Signal recognition particle subunit SRP68 OS=Homo sapiens GN=SRP68 PE=1 SV=2
190	1	Uniprot_human	P10809	176	61187	16	8	13	8	0.74	sp|P10809|CH60_HUMAN 60 kDa heat shock protein, mitochondrial OS=Homo sapiens GN=HSPD1 PE=1 SV=2
191	1	Uniprot_human	P62081	173	22113	11	6	7	4	1.14	sp|P62081|RS7_HUMAN 40S ribosomal protein S7 OS=Homo sapiens GN=RPS7 PE=1 SV=1
192	1	Uniprot_human	Q16643	172	71842	8	7	7	6	0.43	sp|Q16643|DREB_HUMAN Drebrin OS=Homo sapiens GN=DBN1 PE=1 SV=4
193	1	Uniprot_human	A0A087WUS0	172	15343	15	7	6	2	1.96	tr|A0A087WUS0|A0A087WUS0_HUMAN 40S ribosomal protein S24 OS=Homo sapiens GN=RPS24 PE=1 SV=1
194	1	Uniprot_human	P62277	172	17212	14	10	6	6	3.28	sp|P62277|RS13_HUMAN 40S ribosomal protein S13 OS=Homo sapiens GN=RPS13 PE=1 SV=2
195	1	Uniprot_human	Q5JW30	172	54903	12	7	11	7	0.72	tr|Q5JW30|Q5JW30_HUMAN Double-stranded RNA-binding protein Staufen homolog 1 OS=Homo sapiens GN=STAU1 PE=1 SV=1
196	1	Uniprot_human	K7EJ78	171	14807	11	5	6	3	2.08	tr|K7EJ78|K7EJ78_HUMAN 40S ribosomal protein S15 OS=Homo sapiens GN=RPS15 PE=1 SV=2
197	1	Uniprot_human	M0R0F0	170	22548	13	8	8	7	2.68	tr|M0R0F0|M0R0F0_HUMAN 40S ribosomal protein S5 (Fragment) OS=Homo sapiens GN=RPS5 PE=1 SV=1
198	1	Uniprot_human	Q5JR04	170	107941	21	9	20	9	0.43	tr|Q5JR04|Q5JR04_HUMAN Mov10, Moloney leukemia virus 10, homolog (Mouse), isoform CRA_a OS=Homo sapiens GN=MOV10 PE=1 SV=1
199	1	Uniprot_human	G3V1V0	169	18311	7	7	6	6	3.93	tr|G3V1V0|G3V1V0_HUMAN Myosin light polypeptide 6 OS=Homo sapiens GN=MYL6 PE=1 SV=1
200	1	Uniprot_human	F8VPD4	169	238097	9	7	9	7	0.13	tr|F8VPD4|F8VPD4_HUMAN CAD protein OS=Homo sapiens GN=CAD PE=1 SV=1
201	1	Uniprot_human	I3L1P8	169	32333	6	5	5	4	0.69	tr|I3L1P8|I3L1P8_HUMAN Mitochondrial 2-oxoglutarate/malate carrier protein (Fragment) OS=Homo sapiens GN=SLC25A11 PE=1 SV=1
202	1	Uniprot_human	Q15393	168	136575	18	12	14	11	0.41	sp|Q15393|SF3B3_HUMAN Splicing factor 3B subunit 3 OS=Homo sapiens GN=SF3B3 PE=1 SV=4
203	1	Uniprot_human	P06576	167	56525	12	6	9	5	0.46	sp|P06576|ATPB_HUMAN ATP synthase subunit beta, mitochondrial OS=Homo sapiens GN=ATP5B PE=1 SV=3
204	1	Uniprot_human	Q9H0A0	164	116569	15	8	12	7	0.29	sp|Q9H0A0|NAT10_HUMAN N-acetyltransferase 10 OS=Homo sapiens GN=NAT10 PE=1 SV=2
205	1	Uniprot_human	H7C2Q8	161	40830	16	9	12	6	0.86	tr|H7C2Q8|H7C2Q8_HUMAN EBNA1 binding protein 2, isoform CRA_d OS=Homo sapiens GN=EBNA1BP2 PE=1 SV=1
206	1	Uniprot_human	Q8N9T8	160	83004	9	6	8	5	0.29	sp|Q8N9T8|KRI1_HUMAN Protein KRI1 homolog OS=Homo sapiens GN=KRI1 PE=1 SV=3
207	1	Uniprot_human	J3QRS3	160	20501	9	5	5	4	1.26	tr|J3QRS3|J3QRS3_HUMAN Myosin regulatory light chain 12A OS=Homo sapiens GN=MYL12A PE=1 SV=1
208	1	Uniprot_human	B7Z4L4	158	50004	15	6	13	6	0.66	tr|B7Z4L4|B7Z4L4_HUMAN Dolichyl-diphosphooligosaccharide--protein glycosyltransferase subunit 1 OS=Homo sapiens GN=RPN1 PE=1 SV=1
209	1	Uniprot_human	Q9NX58	158	44044	12	8	8	7	0.96	sp|Q9NX58|LYAR_HUMAN Cell growth-regulating nucleolar protein OS=Homo sapiens GN=LYAR PE=1 SV=2
210	1	Uniprot_human	P11387	156	91125	25	10	21	8	0.45	sp|P11387|TOP1_HUMAN DNA topoisomerase 1 OS=Homo sapiens GN=TOP1 PE=1 SV=2
211	1	Uniprot_human	P35606	156	103278	12	8	12	8	0.39	sp|P35606|COPB2_HUMAN Coatomer subunit beta' OS=Homo sapiens GN=COPB2 PE=1 SV=2
212	1	Uniprot_human	G5E9V5	156	41354	5	5	4	4	0.67	tr|G5E9V5|G5E9V5_HUMAN 28S ribosomal protein S22, mitochondrial OS=Homo sapiens GN=MRPS22 PE=1 SV=1
213	1	Uniprot_human	Q13045	155	146142	15	9	14	9	0.3	sp|Q13045|FLII_HUMAN Protein flightless-1 homolog OS=Homo sapiens GN=FLII PE=1 SV=2
214	1	Uniprot_human	P25705	153	59828	9	7	9	7	0.64	sp|P25705|ATPA_HUMAN ATP synthase subunit alpha, mitochondrial OS=Homo sapiens GN=ATP5A1 PE=1 SV=1
215	1	Uniprot_human	Q9HBD4	153	188658	20	7	20	7	0.17	tr|Q9HBD4|Q9HBD4_HUMAN SMARCA4 isoform 2 OS=Homo sapiens GN=SMARCA4 PE=1 SV=1
216	1	Uniprot_human	P62857	153	7893	6	5	2	2	3.67	sp|P62857|RS28_HUMAN 40S ribosomal protein S28 OS=Homo sapiens GN=RPS28 PE=1 SV=1
217	1	Uniprot_human	Q15208	152	54498	11	6	9	6	0.59	sp|Q15208|STK38_HUMAN Serine/threonine-protein kinase 38 OS=Homo sapiens GN=STK38 PE=1 SV=1
218	1	Uniprot_human	Q9BRP8	152	22642	5	5	5	5	1.52	sp|Q9BRP8|WIBG_HUMAN Partner of Y14 and mago OS=Homo sapiens GN=WIBG PE=1 SV=1
219	1	Uniprot_human	Q9NW13	152	86198	15	8	14	8	0.48	sp|Q9NW13|RBM28_HUMAN RNA-binding protein 28 OS=Homo sapiens GN=RBM28 PE=1 SV=3
220	1	Uniprot_human	A0A0D9SGE8	152	42475	13	10	10	8	1.22	tr|A0A0D9SGE8|A0A0D9SGE8_HUMAN PHD finger protein 6 OS=Homo sapiens GN=PHF6 PE=1 SV=1
221	1	Uniprot_human	K7EKL3	148	44400	4	4	2	2	0.33	tr|K7EKL3|K7EKL3_HUMAN Granulins (Fragment) OS=Homo sapiens GN=GRN PE=1 SV=1
222	1	Uniprot_human	Q9Y2W1	148	108658	12	5	12	5	0.22	sp|Q9Y2W1|TR150_HUMAN Thyroid hormone receptor-associated protein 3 OS=Homo sapiens GN=THRAP3 PE=1 SV=2
222	2	Uniprot_human	Q9NYF8	46	106173	9	3	8	3	0.13	sp|Q9NYF8|BCLF1_HUMAN Bcl-2-associated transcription factor 1 OS=Homo sapiens GN=BCLAF1 PE=1 SV=2
223	1	Uniprot_human	O60884	147	46344	13	6	12	6	0.73	sp|O60884|DNJA2_HUMAN DnaJ homolog subfamily A member 2 OS=Homo sapiens GN=DNAJA2 PE=1 SV=1
224	1	Uniprot_human	Q13823	146	83831	12	5	11	5	0.29	sp|Q13823|NOG2_HUMAN Nucleolar GTP-binding protein 2 OS=Homo sapiens GN=GNL2 PE=1 SV=1
225	1	Uniprot_human	P11388	145	175017	15	9	15	9	0.24	sp|P11388|TOP2A_HUMAN DNA topoisomerase 2-alpha OS=Homo sapiens GN=TOP2A PE=1 SV=3
225	2	Uniprot_human	E9PCY5	97	131367	13	7	13	7	0.25	tr|E9PCY5|E9PCY5_HUMAN DNA topoisomerase 2 (Fragment) OS=Homo sapiens GN=TOP2B PE=1 SV=1
226	1	Uniprot_human	Q9NTI5	145	165818	26	13	22	11	0.33	sp|Q9NTI5|PDS5B_HUMAN Sister chromatid cohesion protein PDS5 homolog B OS=Homo sapiens GN=PDS5B PE=1 SV=1
227	1	Uniprot_human	P21397	144	60157	3	2	2	1	0.07	sp|P21397|AOFA_HUMAN Amine oxidase [flavin-containing] A OS=Homo sapiens GN=MAOA PE=1 SV=1
228	1	Uniprot_human	Q00059	143	29306	14	7	10	6	1.73	sp|Q00059|TFAM_HUMAN Transcription factor A, mitochondrial OS=Homo sapiens GN=TFAM PE=1 SV=1
229	1	Uniprot_human	Q96PK6	143	69620	7	6	7	6	0.44	sp|Q96PK6|RBM14_HUMAN RNA-binding protein 14 OS=Homo sapiens GN=RBM14 PE=1 SV=2
230	1	Uniprot_human	P42285	143	118756	7	6	7	6	0.24	sp|P42285|SK2L2_HUMAN Superkiller viralicidic activity 2-like 2 OS=Homo sapiens GN=SKIV2L2 PE=1 SV=3
231	1	Uniprot_human	C9JQV0	142	21927	7	7	4	4	1.14	tr|C9JQV0|C9JQV0_HUMAN Uncharacterized protein C7orf50 (Fragment) OS=Homo sapiens GN=C7orf50 PE=1 SV=1
232	1	Uniprot_human	Q9UHB6	141	85630	11	4	9	4	0.22	sp|Q9UHB6|LIMA1_HUMAN LIM domain and actin-binding protein 1 OS=Homo sapiens GN=LIMA1 PE=1 SV=1
233	1	Uniprot_human	Q14684	140	84774	9	6	8	5	0.28	sp|Q14684|RRP1B_HUMAN Ribosomal RNA processing protein 1 homolog B OS=Homo sapiens GN=RRP1B PE=1 SV=3
234	1	Uniprot_human	P62851	140	13791	8	6	6	5	3.5	sp|P62851|RS25_HUMAN 40S ribosomal protein S25 OS=Homo sapiens GN=RPS25 PE=1 SV=1
235	1	Uniprot_human	Q96GA3	139	55049	11	5	9	5	0.47	sp|Q96GA3|LTV1_HUMAN Protein LTV1 homolog OS=Homo sapiens GN=LTV1 PE=1 SV=1
236	1	Uniprot_human	P16615	138	116336	11	8	11	8	0.34	sp|P16615|AT2A2_HUMAN Sarcoplasmic/endoplasmic reticulum calcium ATPase 2 OS=Homo sapiens GN=ATP2A2 PE=1 SV=1
237	1	Uniprot_human	D6RC52	138	15236	4	3	3	2	0.73	tr|D6RC52|D6RC52_HUMAN H/ACA ribonucleoprotein complex subunit 2 (Fragment) OS=Homo sapiens GN=NHP2 PE=1 SV=1
238	1	Uniprot_human	Q6PKG0	138	123833	11	6	11	6	0.23	sp|Q6PKG0|LARP1_HUMAN La-related protein 1 OS=Homo sapiens GN=LARP1 PE=1 SV=2
239	1	Uniprot_human	Q14692	137	146571	18	10	16	10	0.34	sp|Q14692|BMS1_HUMAN Ribosome biogenesis protein BMS1 homolog OS=Homo sapiens GN=BMS1 PE=1 SV=1
240	1	Uniprot_human	O15160	137	39453	5	4	5	4	0.54	sp|O15160|RPAC1_HUMAN DNA-directed RNA polymerases I and III subunit RPAC1 OS=Homo sapiens GN=POLR1C PE=1 SV=1
241	1	Uniprot_human	P62854	137	13292	9	8	3	3	1.54	sp|P62854|RS26_HUMAN 40S ribosomal protein S26 OS=Homo sapiens GN=RPS26 PE=1 SV=3
242	1	Uniprot_human	Q96C19	136	26794	8	5	7	5	1.19	sp|Q96C19|EFHD2_HUMAN EF-hand domain-containing protein D2 OS=Homo sapiens GN=EFHD2 PE=1 SV=1
243	1	Uniprot_human	Q9GZL7	136	48191	8	5	8	5	0.55	sp|Q9GZL7|WDR12_HUMAN Ribosome biogenesis protein WDR12 OS=Homo sapiens GN=WDR12 PE=1 SV=2
244	1	Uniprot_human	P46779	136	15795	16	11	9	7	5.34	sp|P46779|RL28_HUMAN 60S ribosomal protein L28 OS=Homo sapiens GN=RPL28 PE=1 SV=3
245	1	Uniprot_human	Q9UIG0	135	172392	16	6	13	4	0.1	sp|Q9UIG0|BAZ1B_HUMAN Tyrosine-protein kinase BAZ1B OS=Homo sapiens GN=BAZ1B PE=1 SV=2
246	1	Uniprot_human	P51116	135	74520	8	5	7	5	0.33	sp|P51116|FXR2_HUMAN Fragile X mental retardation syndrome-related protein 2 OS=Homo sapiens GN=FXR2 PE=1 SV=2
246	2	Uniprot_human	B4DXZ6	30	68627	5	3	3	2	0.13	tr|B4DXZ6|B4DXZ6_HUMAN Fragile X mental retardation syndrome-related protein 1 OS=Homo sapiens GN=FXR1 PE=1 SV=1
246	3	Uniprot_human	A8MQB8	30	66066	5	2	4	2	0.14	tr|A8MQB8|A8MQB8_HUMAN Fragile X mental retardation protein 1 OS=Homo sapiens GN=FMR1 PE=1 SV=1
247	1	Uniprot_human	O60216	135	71930	10	6	9	6	0.42	sp|O60216|RAD21_HUMAN Double-strand-break repair protein rad21 homolog OS=Homo sapiens GN=RAD21 PE=1 SV=2
248	1	Uniprot_human	Q01780	134	101566	12	8	12	8	0.4	sp|Q01780|EXOSX_HUMAN Exosome component 10 OS=Homo sapiens GN=EXOSC10 PE=1 SV=2
249	1	Uniprot_human	A0A0A0MQR7	132	23665	5	2	5	2	0.43	tr|A0A0A0MQR7|A0A0A0MQR7_HUMAN DNA-directed RNA polymerases I, II, and III subunit RPABC1 OS=Homo sapiens GN=POLR2E PE=1 SV=1
250	1	Uniprot_human	Q13200	132	100877	10	7	10	7	0.34	sp|Q13200|PSMD2_HUMAN 26S proteasome non-ATPase regulatory subunit 2 OS=Homo sapiens GN=PSMD2 PE=1 SV=3
251	1	Uniprot_human	Q13895	130	49798	10	7	9	7	0.81	sp|Q13895|BYST_HUMAN Bystin OS=Homo sapiens GN=BYSL PE=1 SV=3
252	1	Uniprot_human	Q14137	130	84261	10	5	9	5	0.29	sp|Q14137|BOP1_HUMAN Ribosome biogenesis protein BOP1 OS=Homo sapiens GN=BOP1 PE=1 SV=2
253	1	Uniprot_human	B5MCF9	128	66435	15	8	13	6	0.56	tr|B5MCF9|B5MCF9_HUMAN Pescadillo homolog OS=Homo sapiens GN=PES1 PE=1 SV=1
254	1	Uniprot_human	Q13185	128	20969	9	6	5	4	1.71	sp|Q13185|CBX3_HUMAN Chromobox protein homolog 3 OS=Homo sapiens GN=CBX3 PE=1 SV=4
254	2	Uniprot_human	B5MD17	95	19428	5	4	3	3	1.36	tr|B5MD17|B5MD17_HUMAN Chromobox protein homolog 1 (Fragment) OS=Homo sapiens GN=CBX1 PE=1 SV=1
255	1	Uniprot_human	Q99575	127	116346	15	5	14	5	0.2	sp|Q99575|POP1_HUMAN Ribonucleases P/MRP protein subunit POP1 OS=Homo sapiens GN=POP1 PE=1 SV=2
256	1	Uniprot_human	O15226	127	78308	8	4	8	4	0.24	sp|O15226|NKRF_HUMAN NF-kappa-B-repressing factor OS=Homo sapiens GN=NKRF PE=1 SV=2
257	1	Uniprot_human	P46821	126	271665	16	6	16	6	0.1	sp|P46821|MAP1B_HUMAN Microtubule-associated protein 1B OS=Homo sapiens GN=MAP1B PE=1 SV=2
258	1	Uniprot_human	O75688	125	53180	16	7	9	6	0.61	sp|O75688|PPM1B_HUMAN Protein phosphatase 1B OS=Homo sapiens GN=PPM1B PE=1 SV=1
259	1	Uniprot_human	P42704	125	159003	16	4	15	4	0.11	sp|P42704|LPPRC_HUMAN Leucine-rich PPR motif-containing protein, mitochondrial OS=Homo sapiens GN=LRPPRC PE=1 SV=3
260	1	Uniprot_human	J3KNL6	125	253334	11	4	11	4	0.07	tr|J3KNL6|J3KNL6_HUMAN Protein transport protein Sec16A OS=Homo sapiens GN=SEC16A PE=1 SV=1
261	1	Uniprot_human	A0A087WWU8	125	26632	6	2	5	2	0.37	tr|A0A087WWU8|A0A087WWU8_HUMAN Tropomyosin alpha-3 chain OS=Homo sapiens GN=TPM3 PE=1 SV=1
262	1	Uniprot_human	Q9Y3B7	125	20727	3	2	2	2	0.5	sp|Q9Y3B7|RM11_HUMAN 39S ribosomal protein L11, mitochondrial OS=Homo sapiens GN=MRPL11 PE=1 SV=1
263	1	Uniprot_human	J3QQM1	124	29442	9	4	8	3	0.54	tr|J3QQM1|J3QQM1_HUMAN 26S protease regulatory subunit 8 (Fragment) OS=Homo sapiens GN=PSMC5 PE=1 SV=1
263	2	Uniprot_human	G3V4X1	66	9128	4	4	2	2	1.45	tr|G3V4X1|G3V4X1_HUMAN 26S protease regulatory subunit 4 (Fragment) OS=Homo sapiens GN=PSMC1 PE=1 SV=1
264	1	Uniprot_human	P62258	124	29326	8	4	7	4	0.78	sp|P62258|1433E_HUMAN 14-3-3 protein epsilon OS=Homo sapiens GN=YWHAE PE=1 SV=1
265	1	Uniprot_human	Q92974	124	112386	14	5	14	5	0.21	sp|Q92974|ARHG2_HUMAN Rho guanine nucleotide exchange factor 2 OS=Homo sapiens GN=ARHGEF2 PE=1 SV=4
266	1	Uniprot_human	A0A087X082	124	72939	6	5	5	4	0.34	tr|A0A087X082|A0A087X082_HUMAN Caprin-1 OS=Homo sapiens GN=CAPRIN1 PE=1 SV=1
267	1	Uniprot_human	P40938	121	41328	6	3	6	3	0.36	sp|P40938|RFC3_HUMAN Replication factor C subunit 3 OS=Homo sapiens GN=RFC3 PE=1 SV=2
268	1	Uniprot_human	Q9Y5Q8	121	59989	14	7	13	7	0.64	sp|Q9Y5Q8|TF3C5_HUMAN General transcription factor 3C polypeptide 5 OS=Homo sapiens GN=GTF3C5 PE=1 SV=2
269	1	Uniprot_human	Q14974	120	98420	7	6	7	6	0.3	sp|Q14974|IMB1_HUMAN Importin subunit beta-1 OS=Homo sapiens GN=KPNB1 PE=1 SV=2
270	1	Uniprot_human	P56537	120	27095	4	4	4	4	0.86	sp|P56537|IF6_HUMAN Eukaryotic translation initiation factor 6 OS=Homo sapiens GN=EIF6 PE=1 SV=1
272	1	Uniprot_human	P84090	119	12422	5	3	4	2	1.71	sp|P84090|ERH_HUMAN Enhancer of rudimentary homolog OS=Homo sapiens GN=ERH PE=1 SV=1
273	1	Uniprot_human	P18583	118	264063	14	6	14	6	0.1	sp|P18583|SON_HUMAN Protein SON OS=Homo sapiens GN=SON PE=1 SV=4
274	1	Uniprot_human	Q13243	118	31359	7	5	7	5	0.96	sp|Q13243|SRSF5_HUMAN Serine/arginine-rich splicing factor 5 OS=Homo sapiens GN=SRSF5 PE=1 SV=1
275	1	Uniprot_human	P46778	118	18610	13	6	8	4	1.45	sp|P46778|RL21_HUMAN 60S ribosomal protein L21 OS=Homo sapiens GN=RPL21 PE=1 SV=2
276	1	Uniprot_human	Q04837	118	17249	10	6	7	4	1.63	sp|Q04837|SSBP_HUMAN Single-stranded DNA-binding protein, mitochondrial OS=Homo sapiens GN=SSBP1 PE=1 SV=1
277	1	Uniprot_human	P78362	117	78219	8	4	7	4	0.24	sp|P78362|SRPK2_HUMAN SRSF protein kinase 2 OS=Homo sapiens GN=SRPK2 PE=1 SV=3
278	1	Uniprot_human	Q7Z3K3	116	157355	9	5	9	5	0.14	sp|Q7Z3K3|POGZ_HUMAN Pogo transposable element with ZNF domain OS=Homo sapiens GN=POGZ PE=1 SV=2
279	1	Uniprot_human	Q5F1R6	116	62445	4	3	4	3	0.23	sp|Q5F1R6|DJC21_HUMAN DnaJ homolog subfamily C member 21 OS=Homo sapiens GN=DNAJC21 PE=1 SV=2
280	1	Uniprot_human	Q13347	116	36878	4	4	3	3	0.41	sp|Q13347|EIF3I_HUMAN Eukaryotic translation initiation factor 3 subunit I OS=Homo sapiens GN=EIF3I PE=1 SV=1
281	1	Uniprot_human	X6R700	116	23647	4	2	3	1	0.43	tr|X6R700|X6R700_HUMAN Chromatin target of PRMT1 protein OS=Homo sapiens GN=CHTOP PE=1 SV=1
282	1	Uniprot_human	H3BPE1	115	861649	23	5	22	5	0.03	tr|H3BPE1|H3BPE1_HUMAN Microtubule-actin cross-linking factor 1, isoforms 1/2/3/5 OS=Homo sapiens GN=MACF1 PE=1 SV=1
283	1	Uniprot_human	P04844	115	69355	6	3	6	3	0.2	sp|P04844|RPN2_HUMAN Dolichyl-diphosphooligosaccharide--protein glycosyltransferase subunit 2 OS=Homo sapiens GN=RPN2 PE=1 SV=3
284	1	Uniprot_human	Q9Y5Q9	115	102006	13	6	13	6	0.28	sp|Q9Y5Q9|TF3C3_HUMAN General transcription factor 3C polypeptide 3 OS=Homo sapiens GN=GTF3C3 PE=1 SV=1
285	1	Uniprot_human	A0A087WZZ5	115	97639	20	10	15	9	0.48	tr|A0A087WZZ5|A0A087WZZ5_HUMAN Splicing factor 3B subunit 2 OS=Homo sapiens GN=SF3B2 PE=1 SV=1
287	1	Uniprot_human	O43707	114	105245	12	9	10	7	0.33	sp|O43707|ACTN4_HUMAN Alpha-actinin-4 OS=Homo sapiens GN=ACTN4 PE=1 SV=2
288	1	Uniprot_human	Q07021	113	31742	4	4	2	2	0.3	sp|Q07021|C1QBP_HUMAN Complement component 1 Q subcomponent-binding protein, mitochondrial OS=Homo sapiens GN=C1QBP PE=1 SV=1
289	1	Uniprot_human	A0A0C4DG17	113	33464	6	3	5	3	0.46	tr|A0A0C4DG17|A0A0C4DG17_HUMAN 40S ribosomal protein SA OS=Homo sapiens GN=RPSA PE=1 SV=1
290	1	Uniprot_human	Q14247	113	61720	7	4	7	4	0.32	sp|Q14247|SRC8_HUMAN Src substrate cortactin OS=Homo sapiens GN=CTTN PE=1 SV=2
291	1	Uniprot_human	Q8N3U4	113	142433	10	5	9	5	0.16	sp|Q8N3U4|STAG2_HUMAN Cohesin subunit SA-2 OS=Homo sapiens GN=STAG2 PE=1 SV=3
292	1	Uniprot_human	Q86U86	112	194080	15	5	15	5	0.12	sp|Q86U86|PB1_HUMAN Protein polybromo-1 OS=Homo sapiens GN=PBRM1 PE=1 SV=1
293	1	Uniprot_human	Q13283	112	52189	5	3	4	2	0.18	sp|Q13283|G3BP1_HUMAN Ras GTPase-activating protein-binding protein 1 OS=Homo sapiens GN=G3BP1 PE=1 SV=1
294	1	Uniprot_human	Q02413	112	114702	3	3	2	2	0.12	sp|Q02413|DSG1_HUMAN Desmoglein-1 OS=Homo sapiens GN=DSG1 PE=1 SV=2
295	1	Uniprot_human	Q9NQ29	112	44100	11	4	9	4	0.47	sp|Q9NQ29|LUC7L_HUMAN Putative RNA-binding protein Luc7-like 1 OS=Homo sapiens GN=LUC7L PE=1 SV=1
295	2	Uniprot_human	A0A0A6YYC3	92	46657	12	5	10	5	0.57	tr|A0A0A6YYC3|A0A0A6YYC3_HUMAN Protein C7orf55-LUC7L2 OS=Homo sapiens GN=C7orf55-LUC7L2 PE=4 SV=1
296	1	Uniprot_human	P42677	111	9797	7	6	4	3	4.34	sp|P42677|RS27_HUMAN 40S ribosomal protein S27 OS=Homo sapiens GN=RPS27 PE=1 SV=3
297	1	Uniprot_human	Q53GQ0	111	34416	5	3	4	2	0.28	sp|Q53GQ0|DHB12_HUMAN Very-long-chain 3-oxoacyl-CoA reductase OS=Homo sapiens GN=HSD17B12 PE=1 SV=2
298	1	Uniprot_human	Q15029	110	110336	11	5	11	5	0.21	sp|Q15029|U5S1_HUMAN 116 kDa U5 small nuclear ribonucleoprotein component OS=Homo sapiens GN=EFTUD2 PE=1 SV=1
299	1	Uniprot_human	Q13601	110	43866	6	3	5	3	0.34	sp|Q13601|KRR1_HUMAN KRR1 small subunit processome component homolog OS=Homo sapiens GN=KRR1 PE=1 SV=4
300	1	Uniprot_human	P26641	110	50429	9	5	9	5	0.52	sp|P26641|EF1G_HUMAN Elongation factor 1-gamma OS=Homo sapiens GN=EEF1G PE=1 SV=3
301	1	Uniprot_human	Q9NZB2	110	123008	9	6	9	6	0.23	sp|Q9NZB2|F120A_HUMAN Constitutive coactivator of PPAR-gamma-like protein 1 OS=Homo sapiens GN=FAM120A PE=1 SV=2
302	1	Uniprot_human	P26196	109	54781	8	3	8	3	0.26	sp|P26196|DDX6_HUMAN Probable ATP-dependent RNA helicase DDX6 OS=Homo sapiens GN=DDX6 PE=1 SV=2
303	1	Uniprot_human	Q9H0S4	108	50900	4	3	4	3	0.28	sp|Q9H0S4|DDX47_HUMAN Probable ATP-dependent RNA helicase DDX47 OS=Homo sapiens GN=DDX47 PE=1 SV=1
304	1	Uniprot_human	P49207	108	13513	8	7	5	5	3.61	sp|P49207|RL34_HUMAN 60S ribosomal protein L34 OS=Homo sapiens GN=RPL34 PE=1 SV=3
305	1	Uniprot_human	E7EX17	108	69714	14	9	12	7	0.63	tr|E7EX17|E7EX17_HUMAN Eukaryotic translation initiation factor 4B OS=Homo sapiens GN=EIF4B PE=1 SV=1
306	1	Uniprot_human	H0Y368	107	33537	4	3	4	3	0.46	tr|H0Y368|H0Y368_HUMAN Dolichol-phosphate mannosyltransferase subunit 1 (Fragment) OS=Homo sapiens GN=DPM1 PE=1 SV=1
307	1	Uniprot_human	Q86UE4	107	63856	9	5	8	5	0.39	sp|Q86UE4|LYRIC_HUMAN Protein LYRIC OS=Homo sapiens GN=MTDH PE=1 SV=2
308	1	Uniprot_human	O15371	107	64560	7	4	6	4	0.3	sp|O15371|EIF3D_HUMAN Eukaryotic translation initiation factor 3 subunit D OS=Homo sapiens GN=EIF3D PE=1 SV=1
309	1	Uniprot_human	Q9UMS4	107	55603	21	9	9	7	0.7	sp|Q9UMS4|PRP19_HUMAN Pre-mRNA-processing factor 19 OS=Homo sapiens GN=PRPF19 PE=1 SV=1
310	1	Uniprot_human	Q16531	107	128142	17	8	17	8	0.3	sp|Q16531|DDB1_HUMAN DNA damage-binding protein 1 OS=Homo sapiens GN=DDB1 PE=1 SV=1
311	1	Uniprot_human	P14866	107	64720	9	4	8	3	0.22	sp|P14866|HNRPL_HUMAN Heterogeneous nuclear ribonucleoprotein L OS=Homo sapiens GN=HNRNPL PE=1 SV=2
312	1	Uniprot_human	P78316	106	98292	12	5	12	5	0.24	sp|P78316|NOP14_HUMAN Nucleolar protein 14 OS=Homo sapiens GN=NOP14 PE=1 SV=3
313	1	Uniprot_human	Q93009	106	129304	21	10	19	10	0.39	sp|Q93009|UBP7_HUMAN Ubiquitin carboxyl-terminal hydrolase 7 OS=Homo sapiens GN=USP7 PE=1 SV=2
314	1	Uniprot_human	H0Y8R1	106	47637	12	3	10	3	0.31	tr|H0Y8R1|H0Y8R1_HUMAN G-rich sequence factor 1 (Fragment) OS=Homo sapiens GN=GRSF1 PE=1 SV=1
315	1	Uniprot_human	Q15717	106	36240	8	5	6	4	0.59	sp|Q15717|ELAV1_HUMAN ELAV-like protein 1 OS=Homo sapiens GN=ELAVL1 PE=1 SV=2
316	1	Uniprot_human	Q8WTT2	105	92946	11	4	10	4	0.2	sp|Q8WTT2|NOC3L_HUMAN Nucleolar complex protein 3 homolog OS=Homo sapiens GN=NOC3L PE=1 SV=1
317	1	Uniprot_human	Q9ULV4	105	53899	4	2	4	2	0.17	sp|Q9ULV4|COR1C_HUMAN Coronin-1C OS=Homo sapiens GN=CORO1C PE=1 SV=1
318	1	Uniprot_human	Q92665	105	45405	6	3	6	3	0.32	sp|Q92665|RT31_HUMAN 28S ribosomal protein S31, mitochondrial OS=Homo sapiens GN=MRPS31 PE=1 SV=3
319	1	Uniprot_human	H0Y7A7	105	20863	7	4	5	3	0.83	tr|H0Y7A7|H0Y7A7_HUMAN Calmodulin (Fragment) OS=Homo sapiens GN=CALM2 PE=1 SV=1
320	1	Uniprot_human	Q6P2Q9	105	274738	25	8	24	8	0.13	sp|Q6P2Q9|PRP8_HUMAN Pre-mRNA-processing-splicing factor 8 OS=Homo sapiens GN=PRPF8 PE=1 SV=2
321	1	Uniprot_human	Q9Y4W2	104	83982	6	5	6	5	0.29	sp|Q9Y4W2|LAS1L_HUMAN Ribosomal biogenesis protein LAS1L OS=Homo sapiens GN=LAS1L PE=1 SV=2
322	1	Uniprot_human	C9JLU1	104	16971	1	1	1	1	0.28	tr|C9JLU1|C9JLU1_HUMAN DNA-directed RNA polymerases I, II, and III subunit RPABC3 (Fragment) OS=Homo sapiens GN=POLR2H PE=1 SV=6
323	1	Uniprot_human	Q5BKZ1	104	65955	4	3	3	3	0.21	sp|Q5BKZ1|ZN326_HUMAN DBIRD complex subunit ZNF326 OS=Homo sapiens GN=ZNF326 PE=1 SV=2
324	1	Uniprot_human	Q8TDN6	103	41660	13	7	9	5	0.84	sp|Q8TDN6|BRX1_HUMAN Ribosome biogenesis protein BRX1 homolog OS=Homo sapiens GN=BRIX1 PE=1 SV=2
325	1	Uniprot_human	P21796	103	30868	8	5	7	5	0.98	sp|P21796|VDAC1_HUMAN Voltage-dependent anion-selective channel protein 1 OS=Homo sapiens GN=VDAC1 PE=1 SV=2
326	1	Uniprot_human	Q15024	102	32428	2	2	2	2	0.3	sp|Q15024|EXOS7_HUMAN Exosome complex component RRP42 OS=Homo sapiens GN=EXOSC7 PE=1 SV=3
327	1	Uniprot_human	Q29RF7	102	152274	13	4	11	4	0.12	sp|Q29RF7|PDS5A_HUMAN Sister chromatid cohesion protein PDS5 homolog A OS=Homo sapiens GN=PDS5A PE=1 SV=1
328	1	Uniprot_human	Q9UQ35	102	300179	9	3	9	3	0.04	sp|Q9UQ35|SRRM2_HUMAN Serine/arginine repetitive matrix protein 2 OS=Homo sapiens GN=SRRM2 PE=1 SV=2
329	1	Uniprot_human	P17096	101	11669	5	5	3	3	1.89	sp|P17096|HMGA1_HUMAN High mobility group protein HMG-I/HMG-Y OS=Homo sapiens GN=HMGA1 PE=1 SV=3
330	1	Uniprot_human	Q3ZCQ8	101	39850	2	1	2	1	0.11	sp|Q3ZCQ8|TIM50_HUMAN Mitochondrial import inner membrane translocase subunit TIM50 OS=Homo sapiens GN=TIMM50 PE=1 SV=2
331	1	Uniprot_human	E9PDF6	101	129426	8	4	8	4	0.14	tr|E9PDF6|E9PDF6_HUMAN Unconventional myosin-Ib OS=Homo sapiens GN=MYO1B PE=1 SV=1
332	1	Uniprot_human	Q6PD62	100	134332	12	5	10	4	0.14	sp|Q6PD62|CTR9_HUMAN RNA polymerase-associated protein CTR9 homolog OS=Homo sapiens GN=CTR9 PE=1 SV=1
333	1	Uniprot_human	Q7Z2T5	100	82893	11	5	7	5	0.29	sp|Q7Z2T5|TRM1L_HUMAN TRMT1-like protein OS=Homo sapiens GN=TRMT1L PE=1 SV=2
334	1	Uniprot_human	Q00325	100	40525	6	5	5	4	0.52	sp|Q00325|MPCP_HUMAN Phosphate carrier protein, mitochondrial OS=Homo sapiens GN=SLC25A3 PE=1 SV=2
335	1	Uniprot_human	Q14204	100	534809	18	8	18	8	0.07	sp|Q14204|DYHC1_HUMAN Cytoplasmic dynein 1 heavy chain 1 OS=Homo sapiens GN=DYNC1H1 PE=1 SV=5
336	1	Uniprot_human	P62633	98	20704	9	6	6	5	1.74	sp|P62633|CNBP_HUMAN Cellular nucleic acid-binding protein OS=Homo sapiens GN=CNBP PE=1 SV=1
337	1	Uniprot_human	M0R2Z9	98	122381	6	3	6	3	0.11	tr|M0R2Z9|M0R2Z9_HUMAN SURP and G-patch domain-containing protein 2 OS=Homo sapiens GN=SUGP2 PE=1 SV=1
338	1	Uniprot_human	P62316	98	13632	9	8	7	6	5.17	sp|P62316|SMD2_HUMAN Small nuclear ribonucleoprotein Sm D2 OS=Homo sapiens GN=SNRPD2 PE=1 SV=1
339	1	Uniprot_human	J3KP15	98	15362	2	2	2	2	0.72	tr|J3KP15|J3KP15_HUMAN Serine/arginine-rich-splicing factor 2 (Fragment) OS=Homo sapiens GN=SRSF2 PE=1 SV=6
340	1	Uniprot_human	S4R435	97	32633	7	4	3	1	0.14	tr|S4R435|S4R435_HUMAN Protein RPS10-NUDT3 (Fragment) OS=Homo sapiens GN=RPS10-NUDT3 PE=3 SV=1
341	1	Uniprot_human	Q13868	97	32996	4	4	4	4	0.67	sp|Q13868|EXOS2_HUMAN Exosome complex component RRP4 OS=Homo sapiens GN=EXOSC2 PE=1 SV=2
342	1	Uniprot_human	Q01081	96	28368	3	3	2	2	0.34	sp|Q01081|U2AF1_HUMAN Splicing factor U2AF 35 kDa subunit OS=Homo sapiens GN=U2AF1 PE=1 SV=3
344	1	Uniprot_human	P84103	95	19546	9	6	6	4	1.35	sp|P84103|SRSF3_HUMAN Serine/arginine-rich splicing factor 3 OS=Homo sapiens GN=SRSF3 PE=1 SV=1
345	1	Uniprot_human	A0A075B6P5	95	13062	2	2	1	1	0.37	tr|A0A075B6P5|A0A075B6P5_HUMAN Protein IGKV2-28 (Fragment) OS=Homo sapiens GN=IGKV2D-28 PE=1 SV=1
346	1	Uniprot_human	G3XAG1	94	65637	12	3	8	3	0.21	tr|G3XAG1|G3XAG1_HUMAN Zinc finger protein 512 OS=Homo sapiens GN=ZNF512 PE=1 SV=1
347	1	Uniprot_human	Q9BQ04	94	40466	5	1	5	1	0.11	sp|Q9BQ04|RBM4B_HUMAN RNA-binding protein 4B OS=Homo sapiens GN=RBM4B PE=1 SV=1
348	1	Uniprot_human	O76094	94	75130	4	4	4	4	0.25	sp|O76094|SRP72_HUMAN Signal recognition particle subunit SRP72 OS=Homo sapiens GN=SRP72 PE=1 SV=3
349	1	Uniprot_human	P14678	94	24765	8	6	5	3	0.66	sp|P14678|RSMB_HUMAN Small nuclear ribonucleoprotein-associated proteins B and B' OS=Homo sapiens GN=SNRPB PE=1 SV=2
350	1	Uniprot_human	Q96AG4	93	35308	8	6	7	6	1.05	sp|Q96AG4|LRC59_HUMAN Leucine-rich repeat-containing protein 59 OS=Homo sapiens GN=LRRC59 PE=1 SV=1
351	1	Uniprot_human	E7EVX8	93	54960	7	5	5	3	0.36	tr|E7EVX8|E7EVX8_HUMAN U4/U6 small nuclear ribonucleoprotein Prp31 OS=Homo sapiens GN=PRPF31 PE=1 SV=1
352	1	Uniprot_human	E7EX29	93	28190	6	2	5	2	0.35	tr|E7EX29|E7EX29_HUMAN 14-3-3 protein zeta/delta (Fragment) OS=Homo sapiens GN=YWHAZ PE=1 SV=1
353	1	Uniprot_human	Q9BQ67	93	49787	12	8	6	5	0.53	sp|Q9BQ67|GRWD1_HUMAN Glutamate-rich WD repeat-containing protein 1 OS=Homo sapiens GN=GRWD1 PE=1 SV=1
354	1	Uniprot_human	O95816	92	23928	3	3	3	3	0.69	sp|O95816|BAG2_HUMAN BAG family molecular chaperone regulator 2 OS=Homo sapiens GN=BAG2 PE=1 SV=1
355	1	Uniprot_human	O14980	92	124447	4	3	4	3	0.11	sp|O14980|XPO1_HUMAN Exportin-1 OS=Homo sapiens GN=XPO1 PE=1 SV=1
356	1	Uniprot_human	A0A087WUL2	92	16378	2	2	2	2	0.66	tr|A0A087WUL2|A0A087WUL2_HUMAN Proteasome subunit beta type-3 (Fragment) OS=Homo sapiens GN=PSMB3 PE=1 SV=1
357	1	Uniprot_human	P14923	91	82434	8	6	7	5	0.29	sp|P14923|PLAK_HUMAN Junction plakoglobin OS=Homo sapiens GN=JUP PE=1 SV=3
358	1	Uniprot_human	Q9Y3B4	91	14690	3	2	3	2	0.76	sp|Q9Y3B4|SF3B6_HUMAN Splicing factor 3B subunit 6 OS=Homo sapiens GN=SF3B6 PE=1 SV=1
359	1	Uniprot_human	P60842	91	46353	7	4	7	4	0.44	sp|P60842|IF4A1_HUMAN Eukaryotic initiation factor 4A-I OS=Homo sapiens GN=EIF4A1 PE=1 SV=1
360	1	Uniprot_human	Q15397	90	73937	5	1	5	1	0.06	sp|Q15397|K0020_HUMAN Pumilio domain-containing protein KIAA0020 OS=Homo sapiens GN=KIAA0020 PE=1 SV=3
361	1	Uniprot_human	O43852	89	37198	10	6	8	6	0.98	sp|O43852|CALU_HUMAN Calumenin OS=Homo sapiens GN=CALU PE=1 SV=2
362	1	Uniprot_human	Q13610	89	56363	9	5	8	4	0.35	sp|Q13610|PWP1_HUMAN Periodic tryptophan protein 1 homolog OS=Homo sapiens GN=PWP1 PE=1 SV=1
363	1	Uniprot_human	A0A0G2JK44	89	92352	7	2	7	2	0.1	tr|A0A0G2JK44|A0A0G2JK44_HUMAN Bromodomain-containing protein 2 OS=Homo sapiens GN=BRD2 PE=1 SV=1
364	1	Uniprot_human	P53007	89	34333	4	3	4	3	0.45	sp|P53007|TXTP_HUMAN Tricarboxylate transport protein, mitochondrial OS=Homo sapiens GN=SLC25A1 PE=1 SV=2
365	1	Uniprot_human	H3BPE7	88	53693	2	2	2	2	0.17	tr|H3BPE7|H3BPE7_HUMAN RNA-binding protein FUS OS=Homo sapiens GN=FUS PE=1 SV=1
366	1	Uniprot_human	Q5JTH9	87	145037	12	6	11	6	0.19	sp|Q5JTH9|RRP12_HUMAN RRP12-like protein OS=Homo sapiens GN=RRP12 PE=1 SV=2
367	1	Uniprot_human	K7EMM8	86	57746	3	2	3	2	0.16	tr|K7EMM8|K7EMM8_HUMAN Putative oxidoreductase GLYR1 (Fragment) OS=Homo sapiens GN=GLYR1 PE=1 SV=2
368	1	Uniprot_human	Q5RKV6	86	28503	5	3	3	3	0.56	sp|Q5RKV6|EXOS6_HUMAN Exosome complex component MTR3 OS=Homo sapiens GN=EXOSC6 PE=1 SV=1
369	1	Uniprot_human	H7BZ94	86	52868	5	2	4	2	0.17	tr|H7BZ94|H7BZ94_HUMAN Protein disulfide-isomerase OS=Homo sapiens GN=P4HB PE=1 SV=2
370	1	Uniprot_human	Q15293	86	38866	6	5	6	5	0.72	sp|Q15293|RCN1_HUMAN Reticulocalbin-1 OS=Homo sapiens GN=RCN1 PE=1 SV=1
371	1	Uniprot_human	P49916	86	114317	10	4	9	4	0.16	sp|P49916|DNLI3_HUMAN DNA ligase 3 OS=Homo sapiens GN=LIG3 PE=1 SV=2
371	2	Uniprot_human	K7EQB6	81	21098	5	3	4	3	0.81	tr|K7EQB6|K7EQB6_HUMAN DNA ligase 3 (Fragment) OS=Homo sapiens GN=LIG3 PE=1 SV=1
372	1	Uniprot_human	Q12830	86	340791	17	5	15	5	0.06	sp|Q12830|BPTF_HUMAN Nucleosome-remodeling factor subunit BPTF OS=Homo sapiens GN=BPTF PE=1 SV=3
373	1	Uniprot_human	A0A0J9YVP6	86	57533	6	4	5	3	0.25	tr|A0A0J9YVP6|A0A0J9YVP6_HUMAN Poly(U)-binding-splicing factor PUF60 (Fragment) OS=Homo sapiens GN=PUF60 PE=4 SV=1
374	1	Uniprot_human	Q9NVP2	85	22761	2	1	2	1	0.2	sp|Q9NVP2|ASF1B_HUMAN Histone chaperone ASF1B OS=Homo sapiens GN=ASF1B PE=1 SV=1
375	1	Uniprot_human	Q14966	85	221914	11	4	9	4	0.08	sp|Q14966|ZN638_HUMAN Zinc finger protein 638 OS=Homo sapiens GN=ZNF638 PE=1 SV=2
376	1	Uniprot_human	A0A0G2JIR1	85	137798	6	3	5	3	0.1	tr|A0A0G2JIR1|A0A0G2JIR1_HUMAN Histone-lysine N-methyltransferase EHMT2 OS=Homo sapiens GN=EHMT2 PE=1 SV=1
377	1	Uniprot_human	O43290	85	90371	6	3	5	3	0.15	sp|O43290|SNUT1_HUMAN U4/U6.U5 tri-snRNP-associated protein 1 OS=Homo sapiens GN=SART1 PE=1 SV=1
378	1	Uniprot_human	Q9NY12	85	22505	8	4	7	4	1.1	sp|Q9NY12|GAR1_HUMAN H/ACA ribonucleoprotein complex subunit 1 OS=Homo sapiens GN=GAR1 PE=1 SV=1
379	1	Uniprot_human	H0YLA2	85	13278	6	3	5	3	1.54	tr|H0YLA2|H0YLA2_HUMAN Signal recognition particle 14 kDa protein OS=Homo sapiens GN=SRP14 PE=1 SV=1
380	1	Uniprot_human	H0Y2W2	85	64600	15	4	10	4	0.3	tr|H0Y2W2|H0Y2W2_HUMAN ATPase family AAA domain-containing protein 3A (Fragment) OS=Homo sapiens GN=ATAD3A PE=1 SV=1
381	1	Uniprot_human	P16220	85	36894	2	1	2	1	0.12	sp|P16220|CREB1_HUMAN Cyclic AMP-responsive element-binding protein 1 OS=Homo sapiens GN=CREB1 PE=1 SV=2
382	1	Uniprot_human	Q6P4A7	84	38259	2	2	2	2	0.25	sp|Q6P4A7|SFXN4_HUMAN Sideroflexin-4 OS=Homo sapiens GN=SFXN4 PE=1 SV=1
383	1	Uniprot_human	P08621	83	51583	10	3	8	3	0.28	sp|P08621|RU17_HUMAN U1 small nuclear ribonucleoprotein 70 kDa OS=Homo sapiens GN=SNRNP70 PE=1 SV=2
384	1	Uniprot_human	Q6DKI1	83	28757	7	4	7	4	0.8	sp|Q6DKI1|RL7L_HUMAN 60S ribosomal protein L7-like 1 OS=Homo sapiens GN=RPL7L1 PE=1 SV=1
385	1	Uniprot_human	P18077	83	12587	18	7	9	5	4.19	sp|P18077|RL35A_HUMAN 60S ribosomal protein L35a OS=Homo sapiens GN=RPL35A PE=1 SV=2
386	1	Uniprot_human	Q6P158	82	157103	9	5	8	5	0.15	sp|Q6P158|DHX57_HUMAN Putative ATP-dependent RNA helicase DHX57 OS=Homo sapiens GN=DHX57 PE=1 SV=2
387	1	Uniprot_human	O00231	82	47719	6	4	6	4	0.43	sp|O00231|PSD11_HUMAN 26S proteasome non-ATPase regulatory subunit 11 OS=Homo sapiens GN=PSMD11 PE=1 SV=3
388	1	Uniprot_human	O95251	82	71282	8	2	5	2	0.13	sp|O95251|KAT7_HUMAN Histone acetyltransferase KAT7 OS=Homo sapiens GN=KAT7 PE=1 SV=1
389	1	Uniprot_human	P81605	81	11391	3	3	2	2	1.05	sp|P81605|DCD_HUMAN Dermcidin OS=Homo sapiens GN=DCD PE=1 SV=2
390	1	Uniprot_human	Q9BU76	80	29679	1	1	1	1	0.15	sp|Q9BU76|MMTA2_HUMAN Multiple myeloma tumor-associated protein 2 OS=Homo sapiens GN=MMTAG2 PE=1 SV=1
391	1	Uniprot_human	J3KPG5	80	209884	16	4	13	4	0.08	tr|J3KPG5|J3KPG5_HUMAN Bromodomain adjacent to zinc finger domain protein 2A OS=Homo sapiens GN=BAZ2A PE=1 SV=1
392	1	Uniprot_human	E9PS48	80	17781	1	1	1	1	0.26	tr|E9PS48|E9PS48_HUMAN NADH dehydrogenase [ubiquinone] iron-sulfur protein 3, mitochondrial OS=Homo sapiens GN=NDUFS3 PE=1 SV=1
393	1	Uniprot_human	Q9Y2Q9	79	21001	3	2	3	2	0.49	sp|Q9Y2Q9|RT28_HUMAN 28S ribosomal protein S28, mitochondrial OS=Homo sapiens GN=MRPS28 PE=1 SV=1
394	1	Uniprot_human	P51398	79	45880	6	4	6	4	0.45	sp|P51398|RT29_HUMAN 28S ribosomal protein S29, mitochondrial OS=Homo sapiens GN=DAP3 PE=1 SV=1
395	1	Uniprot_human	F8VXC8	79	136499	10	2	8	2	0.06	tr|F8VXC8|F8VXC8_HUMAN SWI/SNF complex subunit SMARCC2 OS=Homo sapiens GN=SMARCC2 PE=1 SV=1
396	1	Uniprot_human	H0YCK3	78	133761	4	3	4	3	0.1	tr|H0YCK3|H0YCK3_HUMAN Double-stranded RNA-specific adenosine deaminase (Fragment) OS=Homo sapiens GN=ADAR PE=1 SV=1
397	1	Uniprot_human	J3KQN4	78	16653	9	6	6	5	2.49	tr|J3KQN4|J3KQN4_HUMAN 60S ribosomal protein L36a OS=Homo sapiens GN=RPL36A PE=3 SV=1
398	1	Uniprot_human	Q9BVI4	77	58830	4	2	4	2	0.16	sp|Q9BVI4|NOC4L_HUMAN Nucleolar complex protein 4 homolog OS=Homo sapiens GN=NOC4L PE=1 SV=1
399	1	Uniprot_human	H0YMA0	77	15887	4	1	4	1	0.3	tr|H0YMA0|H0YMA0_HUMAN U2 small nuclear ribonucleoprotein A' (Fragment) OS=Homo sapiens GN=SNRPA1 PE=1 SV=1
400	1	Uniprot_human	Q13523	77	117258	9	4	9	4	0.16	sp|Q13523|PRP4B_HUMAN Serine/threonine-protein kinase PRP4 homolog OS=Homo sapiens GN=PRPF4B PE=1 SV=3
401	1	Uniprot_human	Q6NZI2	77	43450	3	1	2	1	0.1	sp|Q6NZI2|PTRF_HUMAN Polymerase I and transcript release factor OS=Homo sapiens GN=PTRF PE=1 SV=1
402	1	Uniprot_human	A0A087WW66	77	106810	4	4	3	3	0.13	tr|A0A087WW66|A0A087WW66_HUMAN 26S proteasome non-ATPase regulatory subunit 1 OS=Homo sapiens GN=PSMD1 PE=1 SV=1
403	1	Uniprot_human	O75494	76	31339	7	2	6	2	0.31	sp|O75494|SRS10_HUMAN Serine/arginine-rich splicing factor 10 OS=Homo sapiens GN=SRSF10 PE=1 SV=1
404	1	Uniprot_human	A0A0A0MRA8	76	102681	4	2	4	2	0.09	tr|A0A0A0MRA8|A0A0A0MRA8_HUMAN Band 4.1-like protein 3 OS=Homo sapiens GN=EPB41L3 PE=1 SV=1
405	1	Uniprot_human	Q9Y2P8	76	41273	8	4	7	4	0.51	sp|Q9Y2P8|RCL1_HUMAN RNA 3'-terminal phosphate cyclase-like protein OS=Homo sapiens GN=RCL1 PE=1 SV=3
406	1	Uniprot_human	Q9ULX6	76	72060	7	5	6	5	0.34	sp|Q9ULX6|AKP8L_HUMAN A-kinase anchor protein 8-like OS=Homo sapiens GN=AKAP8L PE=1 SV=3
407	1	Uniprot_human	F5H6E2	76	119719	5	3	5	3	0.11	tr|F5H6E2|F5H6E2_HUMAN Unconventional myosin-Ic OS=Homo sapiens GN=MYO1C PE=1 SV=1
408	1	Uniprot_human	E9PR30	76	10898	3	2	2	1	0.46	tr|E9PR30|E9PR30_HUMAN 40S ribosomal protein S30 OS=Homo sapiens GN=FAU PE=1 SV=1
409	1	Uniprot_human	Q00577	76	35003	8	3	7	2	0.27	sp|Q00577|PURA_HUMAN Transcriptional activator protein Pur-alpha OS=Homo sapiens GN=PURA PE=1 SV=2
410	1	Uniprot_human	O00411	76	140300	6	3	6	3	0.1	sp|O00411|RPOM_HUMAN DNA-directed RNA polymerase, mitochondrial OS=Homo sapiens GN=POLRMT PE=1 SV=2
411	1	Uniprot_human	A0A087X1N2	75	114713	7	5	7	5	0.2	tr|A0A087X1N2|A0A087X1N2_HUMAN CCAAT/enhancer-binding protein zeta OS=Homo sapiens GN=CEBPZ PE=1 SV=1
413	1	Uniprot_human	Q96EY1	75	53083	4	2	3	2	0.17	sp|Q96EY1|DNJA3_HUMAN DnaJ homolog subfamily A member 3, mitochondrial OS=Homo sapiens GN=DNAJA3 PE=1 SV=2
414	1	Uniprot_human	Q7RTV0	75	13138	2	1	2	1	0.37	sp|Q7RTV0|PHF5A_HUMAN PHD finger-like domain-containing protein 5A OS=Homo sapiens GN=PHF5A PE=1 SV=1
415	1	Uniprot_human	P51571	75	19158	4	2	4	2	0.55	sp|P51571|SSRD_HUMAN Translocon-associated protein subunit delta OS=Homo sapiens GN=SSR4 PE=1 SV=1
416	1	Uniprot_human	O60832	75	58094	14	4	13	4	0.34	sp|O60832|DKC1_HUMAN H/ACA ribonucleoprotein complex subunit 4 OS=Homo sapiens GN=DKC1 PE=1 SV=3
417	1	Uniprot_human	A2A2V2	75	46004	4	3	4	3	0.32	tr|A2A2V2|A2A2V2_HUMAN RNA-binding protein 34 (Fragment) OS=Homo sapiens GN=RBM34 PE=1 SV=1
418	1	Uniprot_human	G3V529	74	91994	15	5	12	4	0.2	tr|G3V529|G3V529_HUMAN ATP-dependent RNA helicase DDX24 OS=Homo sapiens GN=DDX24 PE=1 SV=1
419	1	Uniprot_human	H3BTN5	74	53524	8	4	8	4	0.37	tr|H3BTN5|H3BTN5_HUMAN Pyruvate kinase (Fragment) OS=Homo sapiens GN=PKM PE=1 SV=1
420	1	Uniprot_human	Q13112	74	61910	3	2	3	2	0.15	sp|Q13112|CAF1B_HUMAN Chromatin assembly factor 1 subunit B OS=Homo sapiens GN=CHAF1B PE=1 SV=1
421	1	Uniprot_human	O75531	74	10280	6	5	4	4	3.9	sp|O75531|BAF_HUMAN Barrier-to-autointegration factor OS=Homo sapiens GN=BANF1 PE=1 SV=1
422	1	Uniprot_human	E9PC15	73	44112	4	3	3	2	0.21	tr|E9PC15|E9PC15_HUMAN Acylglycerol kinase, mitochondrial OS=Homo sapiens GN=AGK PE=1 SV=1
423	1	Uniprot_human	A0A0B4J220	73	14225	2	2	2	2	0.79	tr|A0A0B4J220|A0A0B4J220_HUMAN Chromosome 11 open reading frame 48, isoform CRA_c OS=Homo sapiens GN=C11orf98 PE=1 SV=1
424	1	Uniprot_human	E7EUU4	73	172277	3	2	3	2	0.05	tr|E7EUU4|E7EUU4_HUMAN Eukaryotic translation initiation factor 4 gamma 1 OS=Homo sapiens GN=EIF4G1 PE=1 SV=1
425	1	Uniprot_human	D6RIY6	73	47575	6	3	5	3	0.31	tr|D6RIY6|D6RIY6_HUMAN Exosome complex component RRP45 OS=Homo sapiens GN=EXOSC9 PE=1 SV=1
426	1	Uniprot_human	Q9UN81	73	40259	5	2	5	2	0.23	sp|Q9UN81|LORF1_HUMAN LINE-1 retrotransposable element ORF1 protein OS=Homo sapiens GN=L1RE1 PE=1 SV=1
427	1	Uniprot_human	P41091	73	51647	13	5	11	4	0.39	sp|P41091|IF2G_HUMAN Eukaryotic translation initiation factor 2 subunit 3 OS=Homo sapiens GN=EIF2S3 PE=1 SV=3
428	1	Uniprot_human	Q9BUQ8	72	95866	8	3	8	3	0.14	sp|Q9BUQ8|DDX23_HUMAN Probable ATP-dependent RNA helicase DDX23 OS=Homo sapiens GN=DDX23 PE=1 SV=3
429	1	Uniprot_human	Q9UN86	72	54145	8	3	7	2	0.17	sp|Q9UN86|G3BP2_HUMAN Ras GTPase-activating protein-binding protein 2 OS=Homo sapiens GN=G3BP2 PE=1 SV=2
430	1	Uniprot_human	A8MYJ1	72	163052	8	4	8	4	0.11	tr|A8MYJ1|A8MYJ1_HUMAN A-kinase anchor protein 13 OS=Homo sapiens GN=AKAP13 PE=1 SV=3
431	1	Uniprot_human	Q9H0D6	72	109426	9	3	9	3	0.12	sp|Q9H0D6|XRN2_HUMAN 5'-3' exoribonuclease 2 OS=Homo sapiens GN=XRN2 PE=1 SV=1
432	1	Uniprot_human	P60174	70	31057	3	3	3	3	0.5	sp|P60174|TPIS_HUMAN Triosephosphate isomerase OS=Homo sapiens GN=TPI1 PE=1 SV=3
433	1	Uniprot_human	J3KP30	70	66534	5	2	3	2	0.14	tr|J3KP30|J3KP30_HUMAN Deoxynucleotidyltransferase terminal-interacting protein 2 OS=Homo sapiens GN=DNTTIP2 PE=1 SV=1
434	1	Uniprot_human	P29590	70	99143	4	4	4	4	0.19	sp|P29590|PML_HUMAN Protein PML OS=Homo sapiens GN=PML PE=1 SV=3
435	1	Uniprot_human	Q5QPL9	70	24707	8	6	8	6	1.77	tr|Q5QPL9|Q5QPL9_HUMAN RNA-binding protein Raly (Fragment) OS=Homo sapiens GN=RALY PE=1 SV=1
436	1	Uniprot_human	O43242	70	61054	10	8	8	6	0.52	sp|O43242|PSMD3_HUMAN 26S proteasome non-ATPase regulatory subunit 3 OS=Homo sapiens GN=PSMD3 PE=1 SV=2
437	1	Uniprot_human	O43491	70	113032	8	3	8	3	0.12	sp|O43491|E41L2_HUMAN Band 4.1-like protein 2 OS=Homo sapiens GN=EPB41L2 PE=1 SV=1
438	1	Uniprot_human	J3KQ96	69	144268	6	3	6	3	0.09	tr|J3KQ96|J3KQ96_HUMAN Treacle protein (Fragment) OS=Homo sapiens GN=TCOF1 PE=1 SV=1
439	1	Uniprot_human	B4DDK6	69	14875	1	1	1	1	0.32	tr|B4DDK6|B4DDK6_HUMAN Putative mitochondrial import inner membrane translocase subunit Tim23B OS=Homo sapiens GN=TIMM23B PE=2 SV=1
440	1	Uniprot_human	H0YDT6	69	10801	1	1	1	1	0.46	tr|H0YDT6|H0YDT6_HUMAN Eukaryotic translation initiation factor 3 subunit F (Fragment) OS=Homo sapiens GN=EIF3F PE=1 SV=1
441	1	Uniprot_human	P28074	69	28633	5	2	5	2	0.34	sp|P28074|PSB5_HUMAN Proteasome subunit beta type-5 OS=Homo sapiens GN=PSMB5 PE=1 SV=3
442	1	Uniprot_human	Q5H9R7	69	98577	9	5	9	5	0.24	sp|Q5H9R7|PP6R3_HUMAN Serine/threonine-protein phosphatase 6 regulatory subunit 3 OS=Homo sapiens GN=PPP6R3 PE=1 SV=2
443	1	Uniprot_human	Q96CS3	68	52933	5	1	5	1	0.08	sp|Q96CS3|FAF2_HUMAN FAS-associated factor 2 OS=Homo sapiens GN=FAF2 PE=1 SV=2
444	1	Uniprot_human	Q9BVP2	68	62468	8	5	8	5	0.4	sp|Q9BVP2|GNL3_HUMAN Guanine nucleotide-binding protein-like 3 OS=Homo sapiens GN=GNL3 PE=1 SV=2
445	1	Uniprot_human	P63173	68	8270	8	4	6	4	6.04	sp|P63173|RL38_HUMAN 60S ribosomal protein L38 OS=Homo sapiens GN=RPL38 PE=1 SV=2
446	1	Uniprot_human	O15397	68	120945	5	2	5	2	0.07	sp|O15397|IPO8_HUMAN Importin-8 OS=Homo sapiens GN=IPO8 PE=1 SV=2
447	1	Uniprot_human	J3QR07	68	85821	4	3	4	3	0.16	tr|J3QR07|J3QR07_HUMAN YTH domain-containing protein 1 OS=Homo sapiens GN=YTHDC1 PE=1 SV=1
448	1	Uniprot_human	A0A087WUL9	67	42997	6	4	6	4	0.48	tr|A0A087WUL9|A0A087WUL9_HUMAN 26S proteasome non-ATPase regulatory subunit 13 OS=Homo sapiens GN=PSMD13 PE=1 SV=1
449	1	Uniprot_human	O43823	67	76631	5	4	5	4	0.25	sp|O43823|AKAP8_HUMAN A-kinase anchor protein 8 OS=Homo sapiens GN=AKAP8 PE=1 SV=1
450	1	Uniprot_human	O14802	67	157537	7	2	7	2	0.06	sp|O14802|RPC1_HUMAN DNA-directed RNA polymerase III subunit RPC1 OS=Homo sapiens GN=POLR3A PE=1 SV=2
451	1	Uniprot_human	P49458	67	10219	3	2	3	2	1.23	sp|P49458|SRP09_HUMAN Signal recognition particle 9 kDa protein OS=Homo sapiens GN=SRP9 PE=1 SV=2
452	1	Uniprot_human	P41227	66	26613	4	2	3	2	0.37	sp|P41227|NAA10_HUMAN N-alpha-acetyltransferase 10 OS=Homo sapiens GN=NAA10 PE=1 SV=1
453	1	Uniprot_human	P50402	66	29033	4	3	4	3	0.54	sp|P50402|EMD_HUMAN Emerin OS=Homo sapiens GN=EMD PE=1 SV=1
454	1	Uniprot_human	P46100	65	284863	5	3	5	3	0.05	sp|P46100|ATRX_HUMAN Transcriptional regulator ATRX OS=Homo sapiens GN=ATRX PE=1 SV=5
455	1	Uniprot_human	Q8WUA4	65	101699	10	3	10	3	0.13	sp|Q8WUA4|TF3C2_HUMAN General transcription factor 3C polypeptide 2 OS=Homo sapiens GN=GTF3C2 PE=1 SV=2
456	1	Uniprot_human	Q8WWK9	65	77509	4	1	4	1	0.06	sp|Q8WWK9|CKAP2_HUMAN Cytoskeleton-associated protein 2 OS=Homo sapiens GN=CKAP2 PE=1 SV=1
457	1	Uniprot_human	H0YN26	65	20099	1	1	1	1	0.23	tr|H0YN26|H0YN26_HUMAN Acidic leucine-rich nuclear phosphoprotein 32 family member A OS=Homo sapiens GN=ANP32A PE=1 SV=1
458	1	Uniprot_human	B4DHE8	65	34961	3	2	3	2	0.27	tr|B4DHE8|B4DHE8_HUMAN RNA-binding protein Musashi homolog 2 OS=Homo sapiens GN=MSI2 PE=1 SV=1
459	1	Uniprot_human	J3KNN5	65	72458	12	4	9	4	0.26	tr|J3KNN5|J3KNN5_HUMAN Probable ATP-dependent RNA helicase DDX41 (Fragment) OS=Homo sapiens GN=DDX41 PE=1 SV=1
460	1	Uniprot_human	E9PQ61	65	73400	6	3	6	3	0.19	tr|E9PQ61|E9PQ61_HUMAN Zinc finger CCCH domain-containing protein 11A OS=Homo sapiens GN=ZC3H11A PE=1 SV=1
461	1	Uniprot_human	A0A096LP12	65	24248	2	1	2	1	0.19	tr|A0A096LP12|A0A096LP12_HUMAN ES1 protein homolog, mitochondrial (Fragment) OS=Homo sapiens GN=LOC102724023 PE=4 SV=2
462	1	Uniprot_human	P10644	65	43183	7	2	6	2	0.22	sp|P10644|KAP0_HUMAN cAMP-dependent protein kinase type I-alpha regulatory subunit OS=Homo sapiens GN=PRKAR1A PE=1 SV=1
463	1	Uniprot_human	E9PF19	65	46476	4	2	4	2	0.2	tr|E9PF19|E9PF19_HUMAN Transducin beta-like protein 2 OS=Homo sapiens GN=TBL2 PE=1 SV=1
464	1	Uniprot_human	A0A0G2JIC6	64	24510	2	2	2	2	0.41	tr|A0A0G2JIC6|A0A0G2JIC6_HUMAN 28S ribosomal protein S18b, mitochondrial OS=Homo sapiens GN=MRPS18B PE=1 SV=1
465	1	Uniprot_human	E7ERS3	64	109103	6	2	6	2	0.08	tr|E7ERS3|E7ERS3_HUMAN Zinc finger CCCH domain-containing protein 18 OS=Homo sapiens GN=ZC3H18 PE=1 SV=1
466	1	Uniprot_human	Q9H2P0	64	124854	5	2	5	2	0.07	sp|Q9H2P0|ADNP_HUMAN Activity-dependent neuroprotector homeobox protein OS=Homo sapiens GN=ADNP PE=1 SV=1
467	1	Uniprot_human	J3QLR8	64	17563	3	3	3	3	1.04	tr|J3QLR8|J3QLR8_HUMAN 28S ribosomal protein S23, mitochondrial OS=Homo sapiens GN=MRPS23 PE=1 SV=1
468	1	Uniprot_human	E7EVL6	64	16586	1	1	1	1	0.29	tr|E7EVL6|E7EVL6_HUMAN Replication initiator 1 (Fragment) OS=Homo sapiens GN=REPIN1 PE=1 SV=1
469	1	Uniprot_human	P07305	64	20850	5	2	5	2	0.49	sp|P07305|H10_HUMAN Histone H1.0 OS=Homo sapiens GN=H1F0 PE=1 SV=3
470	1	Uniprot_human	O96019	64	47944	3	2	3	2	0.19	sp|O96019|ACL6A_HUMAN Actin-like protein 6A OS=Homo sapiens GN=ACTL6A PE=1 SV=1
472	1	Uniprot_human	P35250	63	39588	6	3	6	3	0.38	sp|P35250|RFC2_HUMAN Replication factor C subunit 2 OS=Homo sapiens GN=RFC2 PE=1 SV=3
473	1	Uniprot_human	Q8TDD1	63	98819	10	4	9	4	0.19	sp|Q8TDD1|DDX54_HUMAN ATP-dependent RNA helicase DDX54 OS=Homo sapiens GN=DDX54 PE=1 SV=2
474	1	Uniprot_human	P13674	63	61296	5	3	5	3	0.23	sp|P13674|P4HA1_HUMAN Prolyl 4-hydroxylase subunit alpha-1 OS=Homo sapiens GN=P4HA1 PE=1 SV=2
475	1	Uniprot_human	A0A087WUD3	63	9420	1	1	1	1	0.54	tr|A0A087WUD3|A0A087WUD3_HUMAN Oligosaccharyltransferase complex subunit OSTC OS=Homo sapiens GN=OSTC PE=1 SV=1
476	1	Uniprot_human	P47914	63	17798	8	2	6	1	0.26	sp|P47914|RL29_HUMAN 60S ribosomal protein L29 OS=Homo sapiens GN=RPL29 PE=1 SV=2
477	1	Uniprot_human	H0YBF7	62	106091	5	2	5	2	0.08	tr|H0YBF7|H0YBF7_HUMAN Arf-GAP with SH3 domain, ANK repeat and PH domain-containing protein 1 (Fragment) OS=Homo sapiens GN=ASAP1 PE=1 SV=1
478	1	Uniprot_human	P82933	62	46034	5	1	3	1	0.1	sp|P82933|RT09_HUMAN 28S ribosomal protein S9, mitochondrial OS=Homo sapiens GN=MRPS9 PE=1 SV=2
479	1	Uniprot_human	Q9BUH6	62	21968	3	3	3	3	0.77	sp|Q9BUH6|PAXX_HUMAN Protein PAXX OS=Homo sapiens GN=C9orf142 PE=1 SV=2
480	1	Uniprot_human	C9JRZ6	62	26963	2	1	2	1	0.17	tr|C9JRZ6|C9JRZ6_HUMAN MICOS complex subunit MIC19 OS=Homo sapiens GN=CHCHD3 PE=1 SV=1
481	1	Uniprot_human	Q9UNQ2	61	35499	5	4	4	3	0.61	sp|Q9UNQ2|DIM1_HUMAN Probable dimethyladenosine transferase OS=Homo sapiens GN=DIMT1 PE=1 SV=1
482	1	Uniprot_human	Q9NS69	61	15512	1	1	1	1	0.31	sp|Q9NS69|TOM22_HUMAN Mitochondrial import receptor subunit TOM22 homolog OS=Homo sapiens GN=TOMM22 PE=1 SV=3
483	1	Uniprot_human	B0QYD3	61	58311	2	1	2	1	0.08	tr|B0QYD3|B0QYD3_HUMAN DNA dC->dU-editing enzyme APOBEC-3B OS=Homo sapiens GN=APOBEC3B PE=1 SV=1
484	1	Uniprot_human	A0A0A6YYG9	60	72699	3	2	2	1	0.06	tr|A0A0A6YYG9|A0A0A6YYG9_HUMAN Protein ARPC4-TTLL3 OS=Homo sapiens GN=ARPC4-TTLL3 PE=4 SV=1
485	1	Uniprot_human	Q3KQU3	60	93106	12	2	11	2	0.1	sp|Q3KQU3|MA7D1_HUMAN MAP7 domain-containing protein 1 OS=Homo sapiens GN=MAP7D1 PE=1 SV=1
486	1	Uniprot_human	Q5JXI8	60	30965	2	1	2	1	0.15	tr|Q5JXI8|Q5JXI8_HUMAN Four and a half LIM domains protein 1 (Fragment) OS=Homo sapiens GN=FHL1 PE=1 SV=1
487	1	Uniprot_human	E7ET15	60	118631	8	3	7	3	0.11	tr|E7ET15|E7ET15_HUMAN U2 snRNP-associated SURP motif-containing protein OS=Homo sapiens GN=U2SURP PE=1 SV=1
488	1	Uniprot_human	Q9H6F5	60	40325	10	3	8	3	0.37	sp|Q9H6F5|CCD86_HUMAN Coiled-coil domain-containing protein 86 OS=Homo sapiens GN=CCDC86 PE=1 SV=1
489	1	Uniprot_human	A0A0B4J203	59	95044	5	2	5	2	0.09	tr|A0A0B4J203|A0A0B4J203_HUMAN Uncharacterized protein OS=Homo sapiens GN=FIP1L1 PE=1 SV=1
490	1	Uniprot_human	F5H2C9	59	14266	1	1	1	1	0.34	tr|F5H2C9|F5H2C9_HUMAN N-alpha-acetyltransferase 40 OS=Homo sapiens GN=NAA40 PE=1 SV=1
491	1	Uniprot_human	Q1ED39	59	51728	3	1	3	1	0.09	sp|Q1ED39|KNOP1_HUMAN Lysine-rich nucleolar protein 1 OS=Homo sapiens GN=KNOP1 PE=1 SV=1
492	1	Uniprot_human	P00338	59	36950	3	2	3	2	0.26	sp|P00338|LDHA_HUMAN L-lactate dehydrogenase A chain OS=Homo sapiens GN=LDHA PE=1 SV=2
493	1	Uniprot_human	E9PKP7	59	87722	6	2	6	2	0.1	tr|E9PKP7|E9PKP7_HUMAN Nucleolar transcription factor 1 OS=Homo sapiens GN=UBTF PE=1 SV=1
494	1	Uniprot_human	P60866	59	13478	6	4	5	3	1.52	sp|P60866|RS20_HUMAN 40S ribosomal protein S20 OS=Homo sapiens GN=RPS20 PE=1 SV=1
495	1	Uniprot_human	O00483	59	9421	2	1	2	1	0.54	sp|O00483|NDUA4_HUMAN Cytochrome c oxidase subunit NDUFA4 OS=Homo sapiens GN=NDUFA4 PE=1 SV=1
496	1	Uniprot_human	Q9NWT1	58	44506	7	3	6	3	0.33	sp|Q9NWT1|PK1IP_HUMAN p21-activated protein kinase-interacting protein 1 OS=Homo sapiens GN=PAK1IP1 PE=1 SV=2
497	1	Uniprot_human	Q5JUX0	58	29303	1	1	1	1	0.15	sp|Q5JUX0|SPIN3_HUMAN Spindlin-3 OS=Homo sapiens GN=SPIN3 PE=1 SV=1
498	1	Uniprot_human	A0A087WVQ6	58	193703	6	2	6	2	0.04	tr|A0A087WVQ6|A0A087WVQ6_HUMAN Clathrin heavy chain OS=Homo sapiens GN=CLTC PE=1 SV=1
499	1	Uniprot_human	Q13111	58	108057	7	4	7	4	0.17	sp|Q13111|CAF1A_HUMAN Chromatin assembly factor 1 subunit A OS=Homo sapiens GN=CHAF1A PE=1 SV=2
500	1	Uniprot_human	Q86YP4	58	68363	4	1	4	1	0.06	sp|Q86YP4|P66A_HUMAN Transcriptional repressor p66-alpha OS=Homo sapiens GN=GATAD2A PE=1 SV=1
501	1	Uniprot_human	Q9P031	58	28880	5	3	4	3	0.55	sp|Q9P031|TAP26_HUMAN Thyroid transcription factor 1-associated protein 26 OS=Homo sapiens GN=CCDC59 PE=1 SV=2
502	1	Uniprot_human	Q9Y3C1	57	21232	6	3	3	2	0.81	sp|Q9Y3C1|NOP16_HUMAN Nucleolar protein 16 OS=Homo sapiens GN=NOP16 PE=1 SV=2
503	1	Uniprot_human	A0A0A6YYI3	57	58619	5	1	5	1	0.08	tr|A0A0A6YYI3|A0A0A6YYI3_HUMAN Protein PPAN-P2RY11 OS=Homo sapiens GN=PPAN-P2RY11 PE=4 SV=1
504	1	Uniprot_human	Q9UHI6	57	92981	1	1	1	1	0.05	sp|Q9UHI6|DDX20_HUMAN Probable ATP-dependent RNA helicase DDX20 OS=Homo sapiens GN=DDX20 PE=1 SV=2
505	1	Uniprot_human	A0A087X0I4	56	34716	6	3	6	3	0.44	tr|A0A087X0I4|A0A087X0I4_HUMAN Coatomer subunit epsilon OS=Homo sapiens GN=COPE PE=1 SV=1
506	1	Uniprot_human	J3KNP2	57	78126	11	5	10	5	0.31	tr|J3KNP2|J3KNP2_HUMAN Transducin beta-like protein 3 (Fragment) OS=Homo sapiens GN=TBL3 PE=1 SV=1
507	1	Uniprot_human	P52756	57	92610	4	1	3	1	0.05	sp|P52756|RBM5_HUMAN RNA-binding protein 5 OS=Homo sapiens GN=RBM5 PE=1 SV=2
508	1	Uniprot_human	P63244	57	35511	9	4	6	3	0.43	sp|P63244|GBLP_HUMAN Guanine nucleotide-binding protein subunit beta-2-like 1 OS=Homo sapiens GN=GNB2L1 PE=1 SV=3
509	1	Uniprot_human	E9PHH9	57	46502	8	2	5	2	0.2	tr|E9PHH9|E9PHH9_HUMAN DNA-directed RNA polymerase III subunit RPC3 OS=Homo sapiens GN=POLR3C PE=1 SV=1
510	1	Uniprot_human	P52952	57	35295	2	1	2	1	0.13	sp|P52952|NKX25_HUMAN Homeobox protein Nkx-2.5 OS=Homo sapiens GN=NKX2-5 PE=1 SV=1
511	1	Uniprot_human	Q8IYB3	57	102331	17	5	14	5	0.23	sp|Q8IYB3|SRRM1_HUMAN Serine/arginine repetitive matrix protein 1 OS=Homo sapiens GN=SRRM1 PE=1 SV=2
512	1	Uniprot_human	F5GWG3	56	30843	1	1	1	1	0.15	tr|F5GWG3|F5GWG3_HUMAN Retinoic acid-induced protein 3 (Fragment) OS=Homo sapiens GN=GPRC5A PE=1 SV=6
513	1	Uniprot_human	A0A0C4DFV9	56	31105	3	2	3	2	0.31	tr|A0A0C4DFV9|A0A0C4DFV9_HUMAN Protein SET OS=Homo sapiens GN=SET PE=1 SV=1
514	1	Uniprot_human	O95373	56	120751	3	2	3	2	0.07	sp|O95373|IPO7_HUMAN Importin-7 OS=Homo sapiens GN=IPO7 PE=1 SV=1
515	1	Uniprot_human	Q8IZL8	56	120879	7	2	6	2	0.07	sp|Q8IZL8|PELP1_HUMAN Proline-, glutamic acid- and leucine-rich protein 1 OS=Homo sapiens GN=PELP1 PE=1 SV=2
516	1	Uniprot_human	P82673	56	37106	4	1	2	1	0.12	sp|P82673|RT35_HUMAN 28S ribosomal protein S35, mitochondrial OS=Homo sapiens GN=MRPS35 PE=1 SV=1
517	1	Uniprot_human	Q9Y608	56	82349	5	1	5	1	0.05	sp|Q9Y608|LRRF2_HUMAN Leucine-rich repeat flightless-interacting protein 2 OS=Homo sapiens GN=LRRFIP2 PE=1 SV=1
518	1	Uniprot_human	H0YJH9	55	11133	4	3	3	2	1.1	tr|H0YJH9|H0YJH9_HUMAN Polyadenylate-binding protein 2 (Fragment) OS=Homo sapiens GN=PABPN1 PE=1 SV=1
519	1	Uniprot_human	P05198	55	36374	4	1	2	1	0.12	sp|P05198|IF2A_HUMAN Eukaryotic translation initiation factor 2 subunit 1 OS=Homo sapiens GN=EIF2S1 PE=1 SV=3
520	1	Uniprot_human	O43592	55	111148	7	3	7	3	0.12	sp|O43592|XPOT_HUMAN Exportin-T OS=Homo sapiens GN=XPOT PE=1 SV=2
521	1	Uniprot_human	P31944	54	27947	4	2	4	2	0.35	sp|P31944|CASPE_HUMAN Caspase-14 OS=Homo sapiens GN=CASP14 PE=1 SV=2
522	1	Uniprot_human	H3BPZ1	53	40271	3	2	3	2	0.23	tr|H3BPZ1|H3BPZ1_HUMAN Very-long-chain (3R)-3-hydroxyacyl-CoA dehydratase 3 OS=Homo sapiens GN=HACD3 PE=1 SV=1
523	1	Uniprot_human	O75934	54	26229	5	2	3	2	0.38	sp|O75934|SPF27_HUMAN Pre-mRNA-splicing factor SPF27 OS=Homo sapiens GN=BCAS2 PE=1 SV=1
524	1	Uniprot_human	Q99959	54	97868	5	2	5	2	0.09	sp|Q99959|PKP2_HUMAN Plakophilin-2 OS=Homo sapiens GN=PKP2 PE=1 SV=2
525	1	Uniprot_human	Q9UKD2	54	27657	8	4	6	4	0.84	sp|Q9UKD2|MRT4_HUMAN mRNA turnover protein 4 homolog OS=Homo sapiens GN=MRTO4 PE=1 SV=2
526	1	Uniprot_human	P53618	54	108214	4	2	4	2	0.08	sp|P53618|COPB_HUMAN Coatomer subunit beta OS=Homo sapiens GN=COPB1 PE=1 SV=3
527	1	Uniprot_human	Q96HS1	53	32213	6	3	6	3	0.48	sp|Q96HS1|PGAM5_HUMAN Serine/threonine-protein phosphatase PGAM5, mitochondrial OS=Homo sapiens GN=PGAM5 PE=1 SV=2
528	1	Uniprot_human	F8VZJ2	53	15007	3	1	3	1	0.32	tr|F8VZJ2|F8VZJ2_HUMAN Nascent polypeptide-associated complex subunit alpha OS=Homo sapiens GN=NACA PE=1 SV=1
529	1	Uniprot_human	H0Y2V6	53	172379	3	1	3	1	0.03	tr|H0Y2V6|H0Y2V6_HUMAN Centrosomal protein of 170 kDa (Fragment) OS=Homo sapiens GN=CEP170 PE=1 SV=1
530	1	Uniprot_human	P62820	53	22891	3	1	3	1	0.2	sp|P62820|RAB1A_HUMAN Ras-related protein Rab-1A OS=Homo sapiens GN=RAB1A PE=1 SV=3
531	1	Uniprot_human	D6RBK0	53	13714	1	1	1	1	0.35	tr|D6RBK0|D6RBK0_HUMAN Prohibitin (Fragment) OS=Homo sapiens GN=PHB PE=1 SV=1
532	1	Uniprot_human	J3QKS7	53	33470	4	2	4	2	0.29	tr|J3QKS7|J3QKS7_HUMAN SWI/SNF-related matrix-associated actin-dependent regulator of chromatin subfamily E member 1 (Fragment) OS=Homo sapiens GN=SMARCE1 PE=1 SV=1
533	1	Uniprot_human	F5H2T0	52	112659	1	1	1	1	0.04	tr|F5H2T0|F5H2T0_HUMAN Elongator complex protein 1 OS=Homo sapiens GN=IKBKAP PE=1 SV=1
534	1	Uniprot_human	Q9BZE4	52	74317	8	3	7	3	0.19	sp|Q9BZE4|NOG1_HUMAN Nucleolar GTP-binding protein 1 OS=Homo sapiens GN=GTPBP4 PE=1 SV=3
535	1	Uniprot_human	H0YKS4	52	19632	5	1	5	1	0.24	tr|H0YKS4|H0YKS4_HUMAN Annexin (Fragment) OS=Homo sapiens GN=ANXA2 PE=1 SV=1
536	1	Uniprot_human	P06746	52	38325	5	1	5	1	0.12	sp|P06746|DPOLB_HUMAN DNA polymerase beta OS=Homo sapiens GN=POLB PE=1 SV=3
537	1	Uniprot_human	B1AMU3	52	19090	1	1	1	1	0.24	tr|B1AMU3|B1AMU3_HUMAN Exosome complex component CSL4 OS=Homo sapiens GN=EXOSC1 PE=1 SV=1
538	1	Uniprot_human	E9PHA2	52	82320	4	1	4	1	0.05	tr|E9PHA2|E9PHA2_HUMAN Condensin complex subunit 2 OS=Homo sapiens GN=NCAPH PE=1 SV=1
539	1	Uniprot_human	O95391	52	68800	5	2	5	2	0.13	sp|O95391|SLU7_HUMAN Pre-mRNA-splicing factor SLU7 OS=Homo sapiens GN=SLU7 PE=1 SV=2
540	1	Uniprot_human	Q5H907	51	55932	5	2	5	2	0.16	tr|Q5H907|Q5H907_HUMAN Melanoma antigen family D, 2, isoform CRA_d OS=Homo sapiens GN=MAGED2 PE=1 SV=1
541	1	Uniprot_human	P09327	51	93093	3	1	3	1	0.05	sp|P09327|VILI_HUMAN Villin-1 OS=Homo sapiens GN=VIL1 PE=1 SV=4
542	1	Uniprot_human	P13639	51	96246	9	3	8	3	0.14	sp|P13639|EF2_HUMAN Elongation factor 2 OS=Homo sapiens GN=EEF2 PE=1 SV=4
543	1	Uniprot_human	Q53HL2	51	31418	4	2	4	2	0.31	sp|Q53HL2|BOREA_HUMAN Borealin OS=Homo sapiens GN=CDCA8 PE=1 SV=2
544	1	Uniprot_human	Q9BWF3	51	40688	6	1	6	1	0.11	sp|Q9BWF3|RBM4_HUMAN RNA-binding protein 4 OS=Homo sapiens GN=RBM4 PE=1 SV=1
545	1	Uniprot_human	Q9H4L4	51	65596	4	2	4	2	0.14	sp|Q9H4L4|SENP3_HUMAN Sentrin-specific protease 3 OS=Homo sapiens GN=SENP3 PE=1 SV=2
546	1	Uniprot_human	I3L0N3	50	82553	2	2	2	2	0.11	tr|I3L0N3|I3L0N3_HUMAN Vesicle-fusing ATPase OS=Homo sapiens GN=NSF PE=1 SV=1
547	1	Uniprot_human	U3KPZ7	50	115099	3	2	3	2	0.08	tr|U3KPZ7|U3KPZ7_HUMAN RNA-binding protein 27 OS=Homo sapiens GN=RBM27 PE=1 SV=1
548	1	Uniprot_human	H0Y4R2	50	82441	2	1	1	1	0.05	tr|H0Y4R2|H0Y4R2_HUMAN NADPH--cytochrome P450 reductase (Fragment) OS=Homo sapiens GN=POR PE=1 SV=1
549	1	Uniprot_human	Q08188	50	76926	2	1	2	1	0.06	sp|Q08188|TGM3_HUMAN Protein-glutamine gamma-glutamyltransferase E OS=Homo sapiens GN=TGM3 PE=1 SV=4
550	1	Uniprot_human	E9PEP7	50	86911	4	2	4	2	0.1	tr|E9PEP7|E9PEP7_HUMAN Zinc finger X-chromosomal protein OS=Homo sapiens GN=ZFX PE=1 SV=1
551	1	Uniprot_human	Q9UBM7	50	55195	5	1	4	1	0.08	sp|Q9UBM7|DHCR7_HUMAN 7-dehydrocholesterol reductase OS=Homo sapiens GN=DHCR7 PE=1 SV=1
553	1	Uniprot_human	Q9NQT5	49	30010	2	2	2	2	0.32	sp|Q9NQT5|EXOS3_HUMAN Exosome complex component RRP40 OS=Homo sapiens GN=EXOSC3 PE=1 SV=3
554	1	Uniprot_human	H3BMQ2	49	8300	2	1	2	1	0.63	tr|H3BMQ2|H3BMQ2_HUMAN Probable ribosome biogenesis protein RLP24 (Fragment) OS=Homo sapiens GN=RSL24D1 PE=1 SV=1
555	1	Uniprot_human	P62314	49	13273	3	1	3	1	0.36	sp|P62314|SMD1_HUMAN Small nuclear ribonucleoprotein Sm D1 OS=Homo sapiens GN=SNRPD1 PE=1 SV=1
556	1	Uniprot_human	Q15427	49	44414	2	2	2	2	0.21	sp|Q15427|SF3B4_HUMAN Splicing factor 3B subunit 4 OS=Homo sapiens GN=SF3B4 PE=1 SV=1
557	1	Uniprot_human	F8W148	49	21106	1	1	1	1	0.22	tr|F8W148|F8W148_HUMAN Carbonic anhydrase 6 (Fragment) OS=Homo sapiens GN=CA6 PE=1 SV=1
558	1	Uniprot_human	O43818	49	52436	3	2	3	2	0.18	sp|O43818|U3IP2_HUMAN U3 small nucleolar RNA-interacting protein 2 OS=Homo sapiens GN=RRP9 PE=1 SV=1
559	1	Uniprot_human	O14974	49	115610	4	2	4	2	0.08	sp|O14974|MYPT1_HUMAN Protein phosphatase 1 regulatory subunit 12A OS=Homo sapiens GN=PPP1R12A PE=1 SV=1
561	1	Uniprot_human	Q8IWI9	48	333798	10	2	10	2	0.03	sp|Q8IWI9|MGAP_HUMAN MAX gene-associated protein OS=Homo sapiens GN=MGA PE=1 SV=3
562	1	Uniprot_human	Q96I63	48	82899	5	3	5	3	0.17	tr|Q96I63|Q96I63_HUMAN ATP-dependent zinc metalloprotease YME1L1 OS=Homo sapiens GN=YME1L1 PE=1 SV=1
563	1	Uniprot_human	Q9Y3T9	48	85721	2	1	2	1	0.05	sp|Q9Y3T9|NOC2L_HUMAN Nucleolar complex protein 2 homolog OS=Homo sapiens GN=NOC2L PE=1 SV=4
564	1	Uniprot_human	P42766	47	14543	11	3	4	2	0.77	sp|P42766|RL35_HUMAN 60S ribosomal protein L35 OS=Homo sapiens GN=RPL35 PE=1 SV=2
565	1	Uniprot_human	R4GNH3	47	47608	5	3	5	3	0.31	tr|R4GNH3|R4GNH3_HUMAN 26S protease regulatory subunit 6A OS=Homo sapiens GN=PSMC3 PE=1 SV=1
566	1	Uniprot_human	P31689	47	45581	10	3	8	3	0.32	sp|P31689|DNJA1_HUMAN DnaJ homolog subfamily A member 1 OS=Homo sapiens GN=DNAJA1 PE=1 SV=2
567	1	Uniprot_human	U3KQA9	47	28551	2	1	2	1	0.16	tr|U3KQA9|U3KQA9_HUMAN Uncharacterized protein (Fragment) OS=Homo sapiens PE=4 SV=6
568	1	Uniprot_human	O43164	47	79192	2	1	2	1	0.06	sp|O43164|PJA2_HUMAN E3 ubiquitin-protein ligase Praja-2 OS=Homo sapiens GN=PJA2 PE=1 SV=4
569	1	Uniprot_human	Q9Y388	47	37541	3	1	3	1	0.12	sp|Q9Y388|RBMX2_HUMAN RNA-binding motif protein, X-linked 2 OS=Homo sapiens GN=RBMX2 PE=1 SV=2
570	1	Uniprot_human	A0A087WWE2	47	219435	9	1	8	1	0.02	tr|A0A087WWE2|A0A087WWE2_HUMAN DNA-directed RNA polymerase OS=Homo sapiens GN=POLR2A PE=1 SV=1
571	1	Uniprot_human	G3V5Z7	46	28528	2	1	2	1	0.16	tr|G3V5Z7|G3V5Z7_HUMAN Proteasome subunit alpha type OS=Homo sapiens GN=PSMA6 PE=1 SV=1
572	1	Uniprot_human	Q9UNX4	46	107115	4	2	4	2	0.08	sp|Q9UNX4|WDR3_HUMAN WD repeat-containing protein 3 OS=Homo sapiens GN=WDR3 PE=1 SV=1
573	1	Uniprot_human	Q96HA7	46	153001	3	2	3	2	0.06	sp|Q96HA7|TONSL_HUMAN Tonsoku-like protein OS=Homo sapiens GN=TONSL PE=1 SV=2
574	1	Uniprot_human	Q9NPA5	46	76420	1	1	1	1	0.06	sp|Q9NPA5|ZF64A_HUMAN Zinc finger protein 64 homolog, isoforms 1 and 2 OS=Homo sapiens GN=ZFP64 PE=1 SV=3
575	1	Uniprot_human	Q6UXN9	46	35456	9	4	4	2		sp|Q6UXN9|WDR82_HUMAN WD repeat-containing protein 82 OS=Homo sapiens GN=WDR82 PE=1 SV=1
576	1	Uniprot_human	O75190	46	36122	4	1	4	1	0.12	sp|O75190|DNJB6_HUMAN DnaJ homolog subfamily B member 6 OS=Homo sapiens GN=DNAJB6 PE=1 SV=2
577	1	Uniprot_human	Q9Y294	46	23125	3	1	3	1	0.2	sp|Q9Y294|ASF1A_HUMAN Histone chaperone ASF1A OS=Homo sapiens GN=ASF1A PE=1 SV=1
578	1	Uniprot_human	A0A0G2JJZ9	45	38497	4	3	4	3	0.39	tr|A0A0G2JJZ9|A0A0G2JJZ9_HUMAN Spliceosome RNA helicase DDX39B (Fragment) OS=Homo sapiens GN=DDX39B PE=1 SV=1
579	1	Uniprot_human	P04792	45	22826	7	2	4	2	0.44	sp|P04792|HSPB1_HUMAN Heat shock protein beta-1 OS=Homo sapiens GN=HSPB1 PE=1 SV=2
580	1	Uniprot_human	Q9BVJ6	45	88095	6	3	6	3	0.16	sp|Q9BVJ6|UT14A_HUMAN U3 small nucleolar RNA-associated protein 14 homolog A OS=Homo sapiens GN=UTP14A PE=1 SV=1
581	1	Uniprot_human	Q12872	45	105157	3	1	3	1	0.04	sp|Q12872|SFSWA_HUMAN Splicing factor, suppressor of white-apricot homolog OS=Homo sapiens GN=SFSWAP PE=1 SV=3
582	1	Uniprot_human	Q9GZR2	45	46871	3	1	3	1	0.09	sp|Q9GZR2|REXO4_HUMAN RNA exonuclease 4 OS=Homo sapiens GN=REXO4 PE=1 SV=2
583	1	Uniprot_human	Q9Y266	45	38276	2	2	2	2	0.25	sp|Q9Y266|NUDC_HUMAN Nuclear migration protein nudC OS=Homo sapiens GN=NUDC PE=1 SV=1
584	1	Uniprot_human	P50990	45	60153	5	2	4	2	0.15	sp|P50990|TCPQ_HUMAN T-complex protein 1 subunit theta OS=Homo sapiens GN=CCT8 PE=1 SV=4
585	1	Uniprot_human	P08579	44	25470	2	2	2	2	0.39	sp|P08579|RU2B_HUMAN U2 small nuclear ribonucleoprotein B'' OS=Homo sapiens GN=SNRPB2 PE=1 SV=1
586	1	Uniprot_human	Q92769	44	55899	6	3	4	3	0.26	sp|Q92769|HDAC2_HUMAN Histone deacetylase 2 OS=Homo sapiens GN=HDAC2 PE=1 SV=2
587	1	Uniprot_human	P57740	44	107048	6	3	6	3	0.13	sp|P57740|NU107_HUMAN Nuclear pore complex protein Nup107 OS=Homo sapiens GN=NUP107 PE=1 SV=1
588	1	Uniprot_human	P43686	44	47451	2	2	2	2	0.2	sp|P43686|PRS6B_HUMAN 26S protease regulatory subunit 6B OS=Homo sapiens GN=PSMC4 PE=1 SV=2
589	1	Uniprot_human	P50991	44	58401	6	2	5	2	0.16	sp|P50991|TCPD_HUMAN T-complex protein 1 subunit delta OS=Homo sapiens GN=CCT4 PE=1 SV=4
590	1	Uniprot_human	Q9NXF1	44	106349	6	2	5	2	0.08	sp|Q9NXF1|TEX10_HUMAN Testis-expressed sequence 10 protein OS=Homo sapiens GN=TEX10 PE=1 SV=2
591	1	Uniprot_human	Q9NYV4	43	164738	6	2	6	2	0.05	sp|Q9NYV4|CDK12_HUMAN Cyclin-dependent kinase 12 OS=Homo sapiens GN=CDK12 PE=1 SV=2
591	2	Uniprot_human	A0A024QZP7	25	34117	2	2	2	2	0.28	tr|A0A024QZP7|A0A024QZP7_HUMAN Cell division cycle 2, G1 to S and G2 to M, isoform CRA_a OS=Homo sapiens GN=CDC2 PE=1 SV=1
592	1	Uniprot_human	P47929	43	15123	1	1	1	1	0.32	sp|P47929|LEG7_HUMAN Galectin-7 OS=Homo sapiens GN=LGALS7 PE=1 SV=2
593	1	Uniprot_human	G5EA06	43	41588	2	2	2	2	0.23	tr|G5EA06|G5EA06_HUMAN 28S ribosomal protein S27, mitochondrial OS=Homo sapiens GN=MRPS27 PE=1 SV=1
594	1	Uniprot_human	Q9HAV0	43	38284	8	4	3	2	0.25	sp|Q9HAV0|GBB4_HUMAN Guanine nucleotide-binding protein subunit beta-4 OS=Homo sapiens GN=GNB4 PE=1 SV=3
595	1	Uniprot_human	P25490	43	45141	4	2	4	2	0.21	sp|P25490|TYY1_HUMAN Transcriptional repressor protein YY1 OS=Homo sapiens GN=YY1 PE=1 SV=2
596	1	Uniprot_human	P16401	43	22566	3	2	3	2	0.45	sp|P16401|H15_HUMAN Histone H1.5 OS=Homo sapiens GN=HIST1H1B PE=1 SV=3
597	1	Uniprot_human	P49406	43	33799	4	1	3	1	0.13	sp|P49406|RM19_HUMAN 39S ribosomal protein L19, mitochondrial OS=Homo sapiens GN=MRPL19 PE=1 SV=2
598	1	Uniprot_human	P25786	43	29822	2	1	2	1	0.15	sp|P25786|PSA1_HUMAN Proteasome subunit alpha type-1 OS=Homo sapiens GN=PSMA1 PE=1 SV=1
599	1	Uniprot_human	A0A0A0MR02	42	30842	7	3	5	2	0.31	tr|A0A0A0MR02|A0A0A0MR02_HUMAN Voltage-dependent anion-selective channel protein 2 (Fragment) OS=Homo sapiens GN=VDAC2 PE=1 SV=1
600	1	Uniprot_human	D6W5Y5	42	32355	1	1	1	1	0.14	tr|D6W5Y5|D6W5Y5_HUMAN Cold inducible RNA binding protein, isoform CRA_c OS=Homo sapiens GN=CIRBP PE=1 SV=1
601	1	Uniprot_human	Q9H501	42	99134	7	2	6	2	0.09	sp|Q9H501|ESF1_HUMAN ESF1 homolog OS=Homo sapiens GN=ESF1 PE=1 SV=1
602	1	Uniprot_human	A0A087WTW0	42	98213	5	2	5	2	0.09	tr|A0A087WTW0|A0A087WTW0_HUMAN E3 ubiquitin-protein ligase UHRF1 OS=Homo sapiens GN=UHRF1 PE=1 SV=1
603	1	Uniprot_human	J3QLS3	42	31912	6	2	5	1	0.14	tr|J3QLS3|J3QLS3_HUMAN 28S ribosomal protein S7, mitochondrial OS=Homo sapiens GN=MRPS7 PE=1 SV=1
604	1	Uniprot_human	Q10570	42	162036	3	1	2	1	0.03	sp|Q10570|CPSF1_HUMAN Cleavage and polyadenylation specificity factor subunit 1 OS=Homo sapiens GN=CPSF1 PE=1 SV=2
605	1	Uniprot_human	B4DUR8	42	56152	5	4	5	4	0.35	tr|B4DUR8|B4DUR8_HUMAN T-complex protein 1 subunit gamma OS=Homo sapiens GN=CCT3 PE=1 SV=1
606	1	Uniprot_human	Q9NZM5	42	54470	6	2	6	2	0.17	sp|Q9NZM5|GSCR2_HUMAN Glioma tumor suppressor candidate region gene 2 protein OS=Homo sapiens GN=GLTSCR2 PE=1 SV=2
607	1	Uniprot_human	Q6IS14	42	16990	1	1	1	1	0.28	sp|Q6IS14|IF5AL_HUMAN Eukaryotic translation initiation factor 5A-1-like OS=Homo sapiens GN=EIF5AL1 PE=2 SV=2
608	1	Uniprot_human	A0A087WYS6	42	25253	2	1	2	1	0.18	tr|A0A087WYS6|A0A087WYS6_HUMAN Proteasome (Prosome, macropain) subunit, alpha type, 8, isoform CRA_b OS=Homo sapiens GN=PSMA8 PE=1 SV=1
609	1	Uniprot_human	O95071	41	312352	12	5	12	5	0.07	sp|O95071|UBR5_HUMAN E3 ubiquitin-protein ligase UBR5 OS=Homo sapiens GN=UBR5 PE=1 SV=2
610	1	Uniprot_human	E9PHA6	41	103977	4	3	4	3	0.13	tr|E9PHA6|E9PHA6_HUMAN DNA mismatch repair protein Msh2 OS=Homo sapiens GN=MSH2 PE=1 SV=1
611	1	Uniprot_human	P28070	41	29242	1	1	1	1	0.16	sp|P28070|PSB4_HUMAN Proteasome subunit beta type-4 OS=Homo sapiens GN=PSMB4 PE=1 SV=4
612	1	Uniprot_human	A0A075B730	41	555243	20	2	14	2	0.02	tr|A0A075B730|A0A075B730_HUMAN Epiplakin OS=Homo sapiens GN=EPPK1 PE=1 SV=2
613	1	Uniprot_human	C9JAK5	41	17802	5	2	5	2	0.6	tr|C9JAK5|C9JAK5_HUMAN ADP-ribosylation factor 4 OS=Homo sapiens GN=ARF4 PE=1 SV=1
614	1	Uniprot_human	Q5SY16	41	80527	2	1	2	1	0.05	sp|Q5SY16|NOL9_HUMAN Polynucleotide 5'-hydroxyl-kinase NOL9 OS=Homo sapiens GN=NOL9 PE=1 SV=1
615	1	Uniprot_human	Q9H2G4	41	79615	3	3	3	3	0.17	sp|Q9H2G4|TSYL2_HUMAN Testis-specific Y-encoded-like protein 2 OS=Homo sapiens GN=TSPYL2 PE=1 SV=1
616	1	Uniprot_human	O00743	41	35806	3	2	3	2	0.27	sp|O00743|PPP6_HUMAN Serine/threonine-protein phosphatase 6 catalytic subunit OS=Homo sapiens GN=PPP6C PE=1 SV=1
617	1	Uniprot_human	Q9BYN8	41	24254	4	1	3	1	0.19	sp|Q9BYN8|RT26_HUMAN 28S ribosomal protein S26, mitochondrial OS=Homo sapiens GN=MRPS26 PE=1 SV=1
618	1	Uniprot_human	A0A0G2JRA5	40	41217	5	2	4	1	0.11	tr|A0A0G2JRA5|A0A0G2JRA5_HUMAN RNA-binding protein fox-1 homolog 2 (Fragment) OS=Homo sapiens GN=RBFOX2 PE=1 SV=1
619	1	Uniprot_human	P25789	40	29750	6	1	6	1	0.15	sp|P25789|PSA4_HUMAN Proteasome subunit alpha type-4 OS=Homo sapiens GN=PSMA4 PE=1 SV=1
620	1	Uniprot_human	Q969F1	40	24432	2	1	2	1	0.19	sp|Q969F1|TF3C6_HUMAN General transcription factor 3C polypeptide 6 OS=Homo sapiens GN=GTF3C6 PE=1 SV=1
621	1	Uniprot_human	A0A087X1W2	40	33185	1	1	1	1	0.14	tr|A0A087X1W2|A0A087X1W2_HUMAN Protein arginine N-methyltransferase 1 OS=Homo sapiens GN=PRMT1 PE=1 SV=1
622	1	Uniprot_human	Q9BVK6	40	27374	1	1	1	1	0.17	sp|Q9BVK6|TMED9_HUMAN Transmembrane emp24 domain-containing protein 9 OS=Homo sapiens GN=TMED9 PE=1 SV=2
623	1	Uniprot_human	Q9UKN8	40	93235	8	2	7	2	0.1	sp|Q9UKN8|TF3C4_HUMAN General transcription factor 3C polypeptide 4 OS=Homo sapiens GN=GTF3C4 PE=1 SV=2
624	1	Uniprot_human	Q9NUD5	40	44389	3	2	3	2	0.21	sp|Q9NUD5|ZCHC3_HUMAN Zinc finger CCHC domain-containing protein 3 OS=Homo sapiens GN=ZCCHC3 PE=1 SV=1
625	1	Uniprot_human	Q8NHM5	40	154969	8	1	7	1	0.03	sp|Q8NHM5|KDM2B_HUMAN Lysine-specific demethylase 2B OS=Homo sapiens GN=KDM2B PE=1 SV=1
626	1	Uniprot_human	P02751	40	266052	4	1	4	1	0.02	sp|P02751|FINC_HUMAN Fibronectin OS=Homo sapiens GN=FN1 PE=1 SV=4
627	1	Uniprot_human	H0Y714	40	32155	7	1	2	1	0.14	tr|H0Y714|H0Y714_HUMAN U3 small nucleolar ribonucleoprotein protein IMP4 (Fragment) OS=Homo sapiens GN=IMP4 PE=1 SV=1
628	1	Uniprot_human	K7ELQ4	40	50376	1	1	1	1	0.09	tr|K7ELQ4|K7ELQ4_HUMAN Uncharacterized protein OS=Homo sapiens PE=4 SV=1
629	1	Uniprot_human	P20042	39	38706	3	1	3	1	0.12	sp|P20042|IF2B_HUMAN Eukaryotic translation initiation factor 2 subunit 2 OS=Homo sapiens GN=EIF2S2 PE=1 SV=2
630	1	Uniprot_human	P31946	39	28179	5	1	4	1	0.16	sp|P31946|1433B_HUMAN 14-3-3 protein beta/alpha OS=Homo sapiens GN=YWHAB PE=1 SV=3
631	1	Uniprot_human	O95347	39	136085	18	2	13	2	0.06	sp|O95347|SMC2_HUMAN Structural maintenance of chromosomes protein 2 OS=Homo sapiens GN=SMC2 PE=1 SV=2
632	1	Uniprot_human	P46013	39	360698	20	2	18	2	0.02	sp|P46013|KI67_HUMAN Antigen KI-67 OS=Homo sapiens GN=MKI67 PE=1 SV=2
633	1	Uniprot_human	A0A087X2I1	39	46053	6	2	5	2	0.2	tr|A0A087X2I1|A0A087X2I1_HUMAN 26S protease regulatory subunit 10B OS=Homo sapiens GN=PSMC6 PE=1 SV=1
634	1	Uniprot_human	A2AE48	39	29275	2	2	2	2	0.33	tr|A2AE48|A2AE48_HUMAN Tripartite motif-containing protein 26 (Fragment) OS=Homo sapiens GN=TRIM26 PE=1 SV=1
635	1	Uniprot_human	E5RJR5	39	18879	5	1	4	1	0.25	tr|E5RJR5|E5RJR5_HUMAN S-phase kinase-associated protein 1 OS=Homo sapiens GN=SKP1 PE=1 SV=1
636	1	Uniprot_human	Q92997	39	78348	3	1	3	1	0.06	sp|Q92997|DVL3_HUMAN Segment polarity protein dishevelled homolog DVL-3 OS=Homo sapiens GN=DVL3 PE=1 SV=2
637	1	Uniprot_human	Q15008	39	45787	3	1	3	1	0.1	sp|Q15008|PSMD6_HUMAN 26S proteasome non-ATPase regulatory subunit 6 OS=Homo sapiens GN=PSMD6 PE=1 SV=1
638	1	Uniprot_human	B0YIW6	39	62157	3	3	3	3	0.23	tr|B0YIW6|B0YIW6_HUMAN Archain 1, isoform CRA_a OS=Homo sapiens GN=ARCN1 PE=1 SV=1
639	1	Uniprot_human	A0A0C4DGS1	38	48883	3	2	3	2	0.19	tr|A0A0C4DGS1|A0A0C4DGS1_HUMAN Dolichyl-diphosphooligosaccharide--protein glycosyltransferase 48 kDa subunit OS=Homo sapiens GN=DDOST PE=1 SV=1
640	1	Uniprot_human	F5H5U2	38	65663	3	1	3	1	0.07	tr|F5H5U2|F5H5U2_HUMAN ATP-dependent RNA helicase DDX55 OS=Homo sapiens GN=DDX55 PE=1 SV=1
641	1	Uniprot_human	Q9Y6A4	38	22931	2	1	2	1	0.2	sp|Q9Y6A4|CFA20_HUMAN Cilia- and flagella-associated protein 20 OS=Homo sapiens GN=CFAP20 PE=1 SV=1
642	1	Uniprot_human	E7EUT5	38	28024	2	1	2	1	0.16	tr|E7EUT5|E7EUT5_HUMAN Glyceraldehyde-3-phosphate dehydrogenase OS=Homo sapiens GN=GAPDH PE=1 SV=1
643	1	Uniprot_human	B1AHD1	38	14846	3	3	3	3	1.31	tr|B1AHD1|B1AHD1_HUMAN Protein SNU13 OS=Homo sapiens GN=SNU13 PE=1 SV=1
644	1	Uniprot_human	G3V4N7	38	24272	2	1	1	1	0.19	tr|G3V4N7|G3V4N7_HUMAN Creatine kinase B-type (Fragment) OS=Homo sapiens GN=CKB PE=1 SV=1
645	1	Uniprot_human	Q7Z6I8	38	20347	2	1	2	1	0.23	sp|Q7Z6I8|CE024_HUMAN UPF0461 protein C5orf24 OS=Homo sapiens GN=C5orf24 PE=1 SV=1
646	1	Uniprot_human	Q9NWB6	38	33197	9	1	7	1	0.14	sp|Q9NWB6|ARGL1_HUMAN Arginine and glutamate-rich protein 1 OS=Homo sapiens GN=ARGLU1 PE=1 SV=1
647	1	Uniprot_human	J3QLW7	38	12616	7	4	5	3	1.66	tr|J3QLW7|J3QLW7_HUMAN 60S ribosome subunit biogenesis protein NIP7 homolog OS=Homo sapiens GN=NIP7 PE=1 SV=1
648	1	Uniprot_human	P40227	38	58444	4	1	4	1	0.08	sp|P40227|TCPZ_HUMAN T-complex protein 1 subunit zeta OS=Homo sapiens GN=CCT6A PE=1 SV=3
649	1	Uniprot_human	A0A087WZU8	38	43124	2	2	1	1	0.1	tr|A0A087WZU8|A0A087WZU8_HUMAN Cellular tumor antigen p53 OS=Homo sapiens GN=TP53 PE=1 SV=1
650	1	Uniprot_human	A0A087WXF8	38	30012	2	1	2	1	0.15	tr|A0A087WXF8|A0A087WXF8_HUMAN Nucleolar protein of 40 kDa OS=Homo sapiens GN=ZCCHC17 PE=1 SV=1
651	1	Uniprot_human	Q8WXX5	38	30062	2	1	2	1	0.15	sp|Q8WXX5|DNJC9_HUMAN DnaJ homolog subfamily C member 9 OS=Homo sapiens GN=DNAJC9 PE=1 SV=1
652	1	Uniprot_human	Q8NBM4	38	39337	8	1	3	1	0.11	sp|Q8NBM4|UBAC2_HUMAN Ubiquitin-associated domain-containing protein 2 OS=Homo sapiens GN=UBAC2 PE=1 SV=1
653	1	Uniprot_human	O75683	38	41540	9	4	7	4	0.5	sp|O75683|SURF6_HUMAN Surfeit locus protein 6 OS=Homo sapiens GN=SURF6 PE=1 SV=3
654	1	Uniprot_human	M0QY97	37	96048	5	3	5	3	0.14	tr|M0QY97|M0QY97_HUMAN Zinc finger CCCH domain-containing protein 4 (Fragment) OS=Homo sapiens GN=ZC3H4 PE=1 SV=1
655	1	Uniprot_human	Q6ZNB6	37	107713	4	1	4	1	0.04	sp|Q6ZNB6|NFXL1_HUMAN NF-X1-type zinc finger protein NFXL1 OS=Homo sapiens GN=NFXL1 PE=1 SV=2
656	1	Uniprot_human	J3KMX2	37	52433	3	2	3	2	0.18	tr|J3KMX2|J3KMX2_HUMAN SWI/SNF-related matrix-associated actin-dependent regulator of chromatin subfamily D member 2 OS=Homo sapiens GN=SMARCD2 PE=1 SV=1
657	1	Uniprot_human	A0A0G2JM12	37	35585	1	1	1	1	0.13	tr|A0A0G2JM12|A0A0G2JM12_HUMAN Casein kinase II subunit beta OS=Homo sapiens GN=CSNK2B PE=1 SV=1
658	1	Uniprot_human	P56182	37	53035	6	3	6	3	0.27	sp|P56182|RRP1_HUMAN Ribosomal RNA processing protein 1 homolog A OS=Homo sapiens GN=RRP1 PE=1 SV=1
659	1	Uniprot_human	Q96DI7	37	39742	8	4	3	2	0.24	sp|Q96DI7|SNR40_HUMAN U5 small nuclear ribonucleoprotein 40 kDa protein OS=Homo sapiens GN=SNRNP40 PE=1 SV=1
660	1	Uniprot_human	Q14258	37	72581	7	1	6	1	0.06	sp|Q14258|TRI25_HUMAN E3 ubiquitin/ISG15 ligase TRIM25 OS=Homo sapiens GN=TRIM25 PE=1 SV=2
661	1	Uniprot_human	P09848	37	219533	3	2	2	1	0.02	sp|P09848|LPH_HUMAN Lactase-phlorizin hydrolase OS=Homo sapiens GN=LCT PE=1 SV=3
662	1	Uniprot_human	O00232	37	53270	6	2	5	2	0.17	sp|O00232|PSD12_HUMAN 26S proteasome non-ATPase regulatory subunit 12 OS=Homo sapiens GN=PSMD12 PE=1 SV=3
663	1	Uniprot_human	J3KQE5	36	27027	3	3	3	3	0.6	tr|J3KQE5|J3KQE5_HUMAN GTP-binding nuclear protein Ran (Fragment) OS=Homo sapiens GN=RAN PE=1 SV=1
665	1	Uniprot_human	A0A0C4DFX7	36	63256	1	1	1	1	0.07	tr|A0A0C4DFX7|A0A0C4DFX7_HUMAN WD repeat-containing protein 76 OS=Homo sapiens GN=WDR76 PE=1 SV=1
666	1	Uniprot_human	P35998	36	49002	6	3	6	3	0.3	sp|P35998|PRS7_HUMAN 26S protease regulatory subunit 7 OS=Homo sapiens GN=PSMC2 PE=1 SV=3
667	1	Uniprot_human	F8WE65	36	13184	2	2	2	2	0.87	tr|F8WE65|F8WE65_HUMAN Peptidyl-prolyl cis-trans isomerase OS=Homo sapiens GN=PPIA PE=1 SV=1
668	1	Uniprot_human	A0A087WX59	36	37652	1	1	1	1	0.12	tr|A0A087WX59|A0A087WX59_HUMAN Proteasomal ubiquitin receptor ADRM1 OS=Homo sapiens GN=ADRM1 PE=1 SV=1
669	1	Uniprot_human	P11717	36	281155	9	2	9	2	0.03	sp|P11717|MPRI_HUMAN Cation-independent mannose-6-phosphate receptor OS=Homo sapiens GN=IGF2R PE=1 SV=3
670	1	Uniprot_human	A0A0A0MTC4	36	43365	3	2	3	2	0.22	tr|A0A0A0MTC4|A0A0A0MTC4_HUMAN Double-stranded RNA-binding protein Staufen homolog 2 OS=Homo sapiens GN=STAU2 PE=1 SV=1
671	1	Uniprot_human	Q96JB3	36	67140	3	1	3	1	0.07	sp|Q96JB3|HIC2_HUMAN Hypermethylated in cancer 2 protein OS=Homo sapiens GN=HIC2 PE=1 SV=2
672	1	Uniprot_human	Q9H9B4	36	35881	1	1	1	1	0.12	sp|Q9H9B4|SFXN1_HUMAN Sideroflexin-1 OS=Homo sapiens GN=SFXN1 PE=1 SV=4
673	1	Uniprot_human	Q8NE71	36	96323	5	1	5	1	0.05	sp|Q8NE71|ABCF1_HUMAN ATP-binding cassette sub-family F member 1 OS=Homo sapiens GN=ABCF1 PE=1 SV=2
674	1	Uniprot_human	C9JZI1	35	37311	3	1	3	1	0.12	tr|C9JZI1|C9JZI1_HUMAN Replication factor C subunit 4 OS=Homo sapiens GN=RFC4 PE=1 SV=1
675	1	Uniprot_human	H0YKL0	35	13563	2	1	2	1	0.36	tr|H0YKL0|H0YKL0_HUMAN High mobility group protein 20A (Fragment) OS=Homo sapiens GN=HMG20A PE=1 SV=1
676	1	Uniprot_human	C9J384	35	26497	12	3	9	3	0.61	tr|C9J384|C9J384_HUMAN Protein CMSS1 (Fragment) OS=Homo sapiens GN=CMSS1 PE=1 SV=1
677	1	Uniprot_human	F5H8D7	35	66258	4	2	4	2	0.14	tr|F5H8D7|F5H8D7_HUMAN DNA repair protein XRCC1 OS=Homo sapiens GN=XRCC1 PE=1 SV=2
678	1	Uniprot_human	Q96QR8	35	33392	5	2	4	2	0.29	sp|Q96QR8|PURB_HUMAN Transcriptional activator protein Pur-beta OS=Homo sapiens GN=PURB PE=1 SV=3
679	1	Uniprot_human	P49137	35	45938	1	1	1	1	0.1	sp|P49137|MAPK2_HUMAN MAP kinase-activated protein kinase 2 OS=Homo sapiens GN=MAPKAPK2 PE=1 SV=1
680	1	Uniprot_human	P52739	35	72403	2	1	2	1	0.06	sp|P52739|ZN131_HUMAN Zinc finger protein 131 OS=Homo sapiens GN=ZNF131 PE=1 SV=2
681	1	Uniprot_human	B5ME19	35	106091	5	2	5	2	0.08	sp|B5ME19|EIFCL_HUMAN Eukaryotic translation initiation factor 3 subunit C-like protein OS=Homo sapiens GN=EIF3CL PE=3 SV=1
682	1	Uniprot_human	I3L2C7	35	120456	7	2	7	2	0.07	tr|I3L2C7|I3L2C7_HUMAN Gem-associated protein 4 OS=Homo sapiens GN=GEMIN4 PE=1 SV=1
683	1	Uniprot_human	Q9UII4	35	118203	5	2	5	2	0.07	sp|Q9UII4|HERC5_HUMAN E3 ISG15--protein ligase HERC5 OS=Homo sapiens GN=HERC5 PE=1 SV=2
684	1	Uniprot_human	Q9ULG1	35	177556	9	1	6	1	0.02	sp|Q9ULG1|INO80_HUMAN DNA helicase INO80 OS=Homo sapiens GN=INO80 PE=1 SV=2
685	1	Uniprot_human	K7EMZ9	34	34695	2	1	2	1	0.13	tr|K7EMZ9|K7EMZ9_HUMAN Protein LSM14 homolog A (Fragment) OS=Homo sapiens GN=LSM14A PE=1 SV=2
686	1	Uniprot_human	Q69YN4	34	203552	4	1	3	1	0.02	sp|Q69YN4|VIR_HUMAN Protein virilizer homolog OS=Homo sapiens GN=KIAA1429 PE=1 SV=2
687	1	Uniprot_human	Q9UBS4	34	40774	2	1	2	1	0.11	sp|Q9UBS4|DJB11_HUMAN DnaJ homolog subfamily B member 11 OS=Homo sapiens GN=DNAJB11 PE=1 SV=1
688	1	Uniprot_human	H0YBE0	34	6450	2	1	2	1	0.86	tr|H0YBE0|H0YBE0_HUMAN Protein LYRIC (Fragment) OS=Homo sapiens GN=MTDH PE=1 SV=1
689	1	Uniprot_human	Q5VU77	34	38109	1	1	1	1	0.12	tr|Q5VU77|Q5VU77_HUMAN Ubiquitin-associated protein 2-like (Fragment) OS=Homo sapiens GN=UBAP2L PE=1 SV=1
690	1	Uniprot_human	O43395	34	77652	6	2	6	2	0.12	sp|O43395|PRPF3_HUMAN U4/U6 small nuclear ribonucleoprotein Prp3 OS=Homo sapiens GN=PRPF3 PE=1 SV=2
691	1	Uniprot_human	Q5T760	33	42405	6	2	5	2	0.22	tr|Q5T760|Q5T760_HUMAN Serine/arginine-rich-splicing factor 11 (Fragment) OS=Homo sapiens GN=SRSF11 PE=1 SV=1
692	1	Uniprot_human	Q6ZN17	33	27637	3	1	2	1	0.16	sp|Q6ZN17|LN28B_HUMAN Protein lin-28 homolog B OS=Homo sapiens GN=LIN28B PE=1 SV=1
693	1	Uniprot_human	O43660	33	57500	8	4	7	4	0.34	sp|O43660|PLRG1_HUMAN Pleiotropic regulator 1 OS=Homo sapiens GN=PLRG1 PE=1 SV=1
694	1	Uniprot_human	P05423	33	44539	3	1	3	1	0.1	sp|P05423|RPC4_HUMAN DNA-directed RNA polymerase III subunit RPC4 OS=Homo sapiens GN=POLR3D PE=1 SV=2
695	1	Uniprot_human	P07814	33	172080	8	2	7	2	0.05	sp|P07814|SYEP_HUMAN Bifunctional glutamate/proline--tRNA ligase OS=Homo sapiens GN=EPRS PE=1 SV=5
696	1	Uniprot_human	Q5VZL5	33	176155	1	1	1	1	0.02	sp|Q5VZL5|ZMYM4_HUMAN Zinc finger MYM-type protein 4 OS=Homo sapiens GN=ZMYM4 PE=1 SV=1
697	1	Uniprot_human	Q9UBI6	33	8115	1	1	1	1	0.65	sp|Q9UBI6|GBG12_HUMAN Guanine nucleotide-binding protein G(I)/G(S)/G(O) subunit gamma-12 OS=Homo sapiens GN=GNG12 PE=1 SV=3
698	1	Uniprot_human	Q01658	33	19660	1	1	1	1	0.24	sp|Q01658|NC2B_HUMAN Protein Dr1 OS=Homo sapiens GN=DR1 PE=1 SV=1
699	1	Uniprot_human	Q01804	33	124823	1	1	1	1	0.03	sp|Q01804|OTUD4_HUMAN OTU domain-containing protein 4 OS=Homo sapiens GN=OTUD4 PE=1 SV=4
700	1	Uniprot_human	O00139	29	80589	4	2	4	2	0.11	sp|O00139|KIF2A_HUMAN Kinesin-like protein KIF2A OS=Homo sapiens GN=KIF2A PE=1 SV=3
701	1	Uniprot_human	A0A0D9SFL3	33	61662	2	2	2	2	0.15	tr|A0A0D9SFL3|A0A0D9SFL3_HUMAN RNA-binding protein EWS OS=Homo sapiens GN=EWSR1 PE=1 SV=1
702	1	Uniprot_human	Q09161	33	92864	2	1	2	1	0.05	sp|Q09161|NCBP1_HUMAN Nuclear cap-binding protein subunit 1 OS=Homo sapiens GN=NCBP1 PE=1 SV=1
703	1	Uniprot_human	P67936	33	28619	8	2	7	2	0.34	sp|P67936|TPM4_HUMAN Tropomyosin alpha-4 chain OS=Homo sapiens GN=TPM4 PE=1 SV=3
704	1	Uniprot_human	Q9Y2R4	33	67798	6	2	5	2	0.13	sp|Q9Y2R4|DDX52_HUMAN Probable ATP-dependent RNA helicase DDX52 OS=Homo sapiens GN=DDX52 PE=1 SV=3
705	1	Uniprot_human	Q8IWZ3	33	271286	7	2	6	2	0.03	sp|Q8IWZ3|ANKH1_HUMAN Ankyrin repeat and KH domain-containing protein 1 OS=Homo sapiens GN=ANKHD1 PE=1 SV=1
706	1	Uniprot_human	Q8NEJ9	33	35872	6	2	4	2	0.27	sp|Q8NEJ9|NGDN_HUMAN Neuroguidin OS=Homo sapiens GN=NGDN PE=1 SV=1
707	1	Uniprot_human	F8WAJ0	33	84148	5	2	5	2	0.11	tr|F8WAJ0|F8WAJ0_HUMAN Probable ATP-dependent RNA helicase DDX31 OS=Homo sapiens GN=DDX31 PE=1 SV=2
708	1	Uniprot_human	H7BZJ3	33	13739	1	1	1	1	0.35	tr|H7BZJ3|H7BZJ3_HUMAN Protein disulfide-isomerase A3 (Fragment) OS=Homo sapiens GN=PDIA3 PE=1 SV=1
709	1	Uniprot_human	E7EPN9	33	309159	10	1	5	1	0.01	tr|E7EPN9|E7EPN9_HUMAN Protein PRRC2C OS=Homo sapiens GN=PRRC2C PE=1 SV=1
710	1	Uniprot_human	Q8NI36	33	106282	2	1	2	1	0.04	sp|Q8NI36|WDR36_HUMAN WD repeat-containing protein 36 OS=Homo sapiens GN=WDR36 PE=1 SV=1
711	1	Uniprot_human	D6REB4	33	40225	1	1	1	1	0.11	tr|D6REB4|D6REB4_HUMAN Polyadenylate-binding protein-interacting protein 1 OS=Homo sapiens GN=PAIP1 PE=1 SV=1
712	1	Uniprot_human	Q15459	33	88888	3	1	3	1	0.05	sp|Q15459|SF3A1_HUMAN Splicing factor 3A subunit 1 OS=Homo sapiens GN=SF3A1 PE=1 SV=1
713	1	Uniprot_human	H3BTA2	32	31112	1	1	1	1	0.15	tr|H3BTA2|H3BTA2_HUMAN Serine/threonine-protein phosphatase (Fragment) OS=Homo sapiens GN=PPP4C PE=1 SV=1
715	1	Uniprot_human	O14776	32	124051	13	3	9	3	0.11	sp|O14776|TCRG1_HUMAN Transcription elongation regulator 1 OS=Homo sapiens GN=TCERG1 PE=1 SV=2
716	1	Uniprot_human	C9J4S4	32	11069	2	1	2	1	0.45	tr|C9J4S4|C9J4S4_HUMAN Ras-related protein Rab-7a OS=Homo sapiens GN=RAB7A PE=1 SV=1
717	1	Uniprot_human	Q6NZY4	32	79156	2	1	2	1	0.06	sp|Q6NZY4|ZCHC8_HUMAN Zinc finger CCHC domain-containing protein 8 OS=Homo sapiens GN=ZCCHC8 PE=1 SV=2
718	1	Uniprot_human	J3KPX7	32	33219	2	1	2	1	0.14	tr|J3KPX7|J3KPX7_HUMAN Prohibitin-2 OS=Homo sapiens GN=PHB2 PE=1 SV=2
719	1	Uniprot_human	P33993	32	81884	4	1	4	1	0.05	sp|P33993|MCM7_HUMAN DNA replication licensing factor MCM7 OS=Homo sapiens GN=MCM7 PE=1 SV=4
720	1	Uniprot_human	P82675	32	48489	3	2	3	2	0.19	sp|P82675|RT05_HUMAN 28S ribosomal protein S5, mitochondrial OS=Homo sapiens GN=MRPS5 PE=1 SV=2
721	1	Uniprot_human	P54132	32	160611	6	1	6	1	0.03	sp|P54132|BLM_HUMAN Bloom syndrome protein OS=Homo sapiens GN=BLM PE=1 SV=1
722	1	Uniprot_human	M0QYC7	32	10554	2	1	2	1	0.48	tr|M0QYC7|M0QYC7_HUMAN RNA polymerase II-associated factor 1 homolog (Fragment) OS=Homo sapiens GN=PAF1 PE=1 SV=1
723	1	Uniprot_human	F8VR77	31	31732	1	1	1	1	0.14	tr|F8VR77|F8VR77_HUMAN Proliferation-associated protein 2G4 OS=Homo sapiens GN=PA2G4 PE=1 SV=1
724	1	Uniprot_human	O95400	31	37737	2	1	2	1	0.12	sp|O95400|CD2B2_HUMAN CD2 antigen cytoplasmic tail-binding protein 2 OS=Homo sapiens GN=CD2BP2 PE=1 SV=1
725	1	Uniprot_human	H0YBR5	31	20358	1	1	1	1	0.23	tr|H0YBR5|H0YBR5_HUMAN Eukaryotic translation initiation factor 3 subunit E (Fragment) OS=Homo sapiens GN=EIF3E PE=1 SV=1
726	1	Uniprot_human	Q9UIS9	31	68788	4	2	4	2	0.13	sp|Q9UIS9|MBD1_HUMAN Methyl-CpG-binding domain protein 1 OS=Homo sapiens GN=MBD1 PE=1 SV=2
727	1	Uniprot_human	Q9NW08	31	129242	7	2	7	2	0.07	sp|Q9NW08|RPC2_HUMAN DNA-directed RNA polymerase III subunit RPC2 OS=Homo sapiens GN=POLR3B PE=1 SV=2
728	1	Uniprot_human	Q13242	31	25640	5	3	5	3	0.63	sp|Q13242|SRSF9_HUMAN Serine/arginine-rich splicing factor 9 OS=Homo sapiens GN=SRSF9 PE=1 SV=1
729	1	Uniprot_human	A0A0C4DFX4	31	327231	7	1	7	1	0.01	tr|A0A0C4DFX4|A0A0C4DFX4_HUMAN Uncharacterized protein (Fragment) OS=Homo sapiens GN=SRCAP PE=1 SV=1
730	1	Uniprot_human	A0A087WUK5	31	62308	2	1	2	1	0.07	tr|A0A087WUK5|A0A087WUK5_HUMAN Zinc finger protein 574 OS=Homo sapiens GN=ZNF574 PE=1 SV=2
731	1	Uniprot_human	Q59GN2	31	6319	1	1	1	1	0.88	sp|Q59GN2|R39L5_HUMAN Putative 60S ribosomal protein L39-like 5 OS=Homo sapiens GN=RPL39P5 PE=5 SV=2
732	1	Uniprot_human	H0YJH7	31	26907	4	2	4	2	0.37	tr|H0YJH7|H0YJH7_HUMAN Lamina-associated polypeptide 2, isoforms beta/gamma (Fragment) OS=Homo sapiens GN=TMPO PE=1 SV=1
733	1	Uniprot_human	A8MX94	31	19696	3	2	3	2	0.53	tr|A8MX94|A8MX94_HUMAN Glutathione S-transferase P OS=Homo sapiens GN=GSTP1 PE=1 SV=1
734	1	Uniprot_human	P82914	31	29937	5	2	4	2	0.32	sp|P82914|RT15_HUMAN 28S ribosomal protein S15, mitochondrial OS=Homo sapiens GN=MRPS15 PE=1 SV=1
735	1	Uniprot_human	Q9Y2S0	31	15399	3	1	3	1	0.31	sp|Q9Y2S0|RPAC2_HUMAN DNA-directed RNA polymerases I and III subunit RPAC2 OS=Homo sapiens GN=POLR1D PE=1 SV=1
736	1	Uniprot_human	O15446	30	55236	4	1	3	1	0.08	sp|O15446|RPA34_HUMAN DNA-directed RNA polymerase I subunit RPA34 OS=Homo sapiens GN=CD3EAP PE=1 SV=1
737	1	Uniprot_human	B7Z6B6	30	14923	2	1	2	1	0.32	tr|B7Z6B6|B7Z6B6_HUMAN Zinc finger protein 346 OS=Homo sapiens GN=ZNF346 PE=1 SV=1
738	1	Uniprot_human	H7BYN4	30	110088	3	2	2	1	0.04	tr|H7BYN4|H7BYN4_HUMAN Kinesin-like protein OS=Homo sapiens GN=KIF23 PE=1 SV=1
739	1	Uniprot_human	Q96EL2	30	19345	1	1	1	1	0.24	sp|Q96EL2|RT24_HUMAN 28S ribosomal protein S24, mitochondrial OS=Homo sapiens GN=MRPS24 PE=1 SV=1
740	1	Uniprot_human	P46060	30	63958	5	1	5	1	0.07	sp|P46060|RAGP1_HUMAN Ran GTPase-activating protein 1 OS=Homo sapiens GN=RANGAP1 PE=1 SV=1
741	1	Uniprot_human	P62306	30	9776	1	1	1	1	0.52	sp|P62306|RUXF_HUMAN Small nuclear ribonucleoprotein F OS=Homo sapiens GN=SNRPF PE=1 SV=1
742	1	Uniprot_human	I3L1M4	30	18870	1	1	1	1	0.25	tr|I3L1M4|I3L1M4_HUMAN Fatty aldehyde dehydrogenase (Fragment) OS=Homo sapiens GN=ALDH3A2 PE=1 SV=1
743	1	Uniprot_human	P23246	30	76216	4	1	4	1	0.06	sp|P23246|SFPQ_HUMAN Splicing factor, proline- and glutamine-rich OS=Homo sapiens GN=SFPQ PE=1 SV=2
744	1	Uniprot_human	E5RHW4	30	37929	4	2	4	2	0.25	tr|E5RHW4|E5RHW4_HUMAN Erlin-2 (Fragment) OS=Homo sapiens GN=ERLIN2 PE=1 SV=1
745	1	Uniprot_human	A0A0A0MSI0	30	19135	3	1	3	1	0.24	tr|A0A0A0MSI0|A0A0A0MSI0_HUMAN Peroxiredoxin-1 (Fragment) OS=Homo sapiens GN=PRDX1 PE=1 SV=1
746	1	Uniprot_human	A0A087WZ40	29	87937	4	1	4	1	0.05	tr|A0A087WZ40|A0A087WZ40_HUMAN Ensconsin OS=Homo sapiens GN=MAP7 PE=1 SV=1
747	1	Uniprot_human	F5GWF6	29	57170	5	1	5	1	0.08	tr|F5GWF6|F5GWF6_HUMAN T-complex protein 1 subunit beta OS=Homo sapiens GN=CCT2 PE=1 SV=2
748	1	Uniprot_human	J3QQW9	29	81012	2	1	2	1	0.05	tr|J3QQW9|J3QQW9_HUMAN Polycomb protein SUZ12 OS=Homo sapiens GN=SUZ12 PE=1 SV=1
749	1	Uniprot_human	Q99590	29	166319	5	1	5	1	0.03	sp|Q99590|SCAFB_HUMAN Protein SCAF11 OS=Homo sapiens GN=SCAF11 PE=1 SV=2
750	1	Uniprot_human	C9JZR2	29	105354	3	1	3	1	0.04	tr|C9JZR2|C9JZR2_HUMAN Catenin delta-1 OS=Homo sapiens GN=CTNND1 PE=1 SV=2
751	1	Uniprot_human	P41208	29	19726	4	1	3	1	0.24	sp|P41208|CETN2_HUMAN Centrin-2 OS=Homo sapiens GN=CETN2 PE=1 SV=1
752	1	Uniprot_human	Q8WUM0	29	129924	2	1	2	1	0.03	sp|Q8WUM0|NU133_HUMAN Nuclear pore complex protein Nup133 OS=Homo sapiens GN=NUP133 PE=1 SV=2
753	1	Uniprot_human	Q8N163	29	103465	5	1	4	1	0.04	sp|Q8N163|CCAR2_HUMAN Cell cycle and apoptosis regulator protein 2 OS=Homo sapiens GN=CCAR2 PE=1 SV=2
754	1	Uniprot_human	Q96DT7	29	95975	1	1	1	1	0.05	sp|Q96DT7|ZBT10_HUMAN Zinc finger and BTB domain-containing protein 10 OS=Homo sapiens GN=ZBTB10 PE=1 SV=2
755	1	Uniprot_human	B5MD38	29	38128	1	1	1	1	0.12	tr|B5MD38|B5MD38_HUMAN Trifunctional enzyme subunit beta, mitochondrial OS=Homo sapiens GN=HADHB PE=1 SV=1
756	1	Uniprot_human	H7C3E9	29	44643	3	1	2	1	0.1	tr|H7C3E9|H7C3E9_HUMAN Probable ATP-dependent RNA helicase DDX56 (Fragment) OS=Homo sapiens GN=DDX56 PE=1 SV=1
757	1	Uniprot_human	Q14669	28	222234	6	2	6	2	0.04	sp|Q14669|TRIPC_HUMAN E3 ubiquitin-protein ligase TRIP12 OS=Homo sapiens GN=TRIP12 PE=1 SV=1
758	1	Uniprot_human	Q15149	28	533462	31	2	23	2	0.02	sp|Q15149|PLEC_HUMAN Plectin OS=Homo sapiens GN=PLEC PE=1 SV=3
759	1	Uniprot_human	A0A087WUZ8	28	20764	4	3	3	2	0.5	tr|A0A087WUZ8|A0A087WUZ8_HUMAN 28S ribosomal protein S34, mitochondrial OS=Homo sapiens GN=MRPS34 PE=1 SV=1
760	1	Uniprot_human	H3BTW5	28	114076	2	1	2	1	0.04	tr|H3BTW5|H3BTW5_HUMAN C-myc promoter-binding protein (Fragment) OS=Homo sapiens GN=DENND4A PE=1 SV=1
761	1	Uniprot_human	H0YCF7	28	31598	4	1	2	1	0.14	tr|H0YCF7|H0YCF7_HUMAN Breast cancer metastasis-suppressor 1 (Fragment) OS=Homo sapiens GN=BRMS1 PE=1 SV=1
762	1	Uniprot_human	O00507	28	294370	7	2	7	2	0.03	sp|O00507|USP9Y_HUMAN Probable ubiquitin carboxyl-terminal hydrolase FAF-Y OS=Homo sapiens GN=USP9Y PE=2 SV=2
763	1	Uniprot_human	F5H013	28	7705	2	1	2	1	0.7	tr|F5H013|F5H013_HUMAN Small nuclear ribonucleoprotein G OS=Homo sapiens GN=SNRPG PE=1 SV=1
764	1	Uniprot_human	I3L0E3	28	25875	2	1	2	1	0.18	tr|I3L0E3|I3L0E3_HUMAN HCG1984214, isoform CRA_a OS=Homo sapiens GN=hCG_1984214 PE=3 SV=1
765	1	Uniprot_human	P82932	28	14275	4	1	4	1	0.34	sp|P82932|RT06_HUMAN 28S ribosomal protein S6, mitochondrial OS=Homo sapiens GN=MRPS6 PE=1 SV=3
766	1	Uniprot_human	H7BXT4	28	154427	3	1	2	1	0.03	tr|H7BXT4|H7BXT4_HUMAN Histone-lysine N-methyltransferase SETD2 (Fragment) OS=Homo sapiens GN=SETD2 PE=1 SV=1
767	1	Uniprot_human	E7EX70	28	16023	3	1	2	1	0.3	tr|E7EX70|E7EX70_HUMAN DNA-directed RNA polymerase I subunit RPA49 OS=Homo sapiens GN=POLR1E PE=1 SV=2
768	1	Uniprot_human	A0A0A0MRR7	28	19901	2	1	2	1	0.23	tr|A0A0A0MRR7|A0A0A0MRR7_HUMAN U1 small nuclear ribonucleoprotein C OS=Homo sapiens GN=SNRPC PE=1 SV=1
769	1	Uniprot_human	Q8IY37	28	130547	3	1	3	1	0.03	sp|Q8IY37|DHX37_HUMAN Probable ATP-dependent RNA helicase DHX37 OS=Homo sapiens GN=DHX37 PE=1 SV=1
770	1	Uniprot_human	M0QXA7	28	104127	1	1	1	1	0.04	tr|M0QXA7|M0QXA7_HUMAN Protein Wiz OS=Homo sapiens GN=WIZ PE=1 SV=1
771	1	Uniprot_human	E5RHF4	28	22044	1	1	1	1	0.21	tr|E5RHF4|E5RHF4_HUMAN 39S ribosomal protein L15, mitochondrial (Fragment) OS=Homo sapiens GN=MRPL15 PE=1 SV=1
772	1	Uniprot_human	O60749	28	58549	3	1	3	1	0.08	sp|O60749|SNX2_HUMAN Sorting nexin-2 OS=Homo sapiens GN=SNX2 PE=1 SV=2
773	1	Uniprot_human	Q3V6T2	28	216593	13	1	11	1	0.02	sp|Q3V6T2|GRDN_HUMAN Girdin OS=Homo sapiens GN=CCDC88A PE=1 SV=2
774	1	Uniprot_human	Q8TF72	27	218321	13	2	8	1	0.02	sp|Q8TF72|SHRM3_HUMAN Protein Shroom3 OS=Homo sapiens GN=SHROOM3 PE=1 SV=2
775	1	Uniprot_human	H0Y4J2	27	29806	2	1	2	1	0.15	tr|H0Y4J2|H0Y4J2_HUMAN 39S ribosomal protein L37, mitochondrial (Fragment) OS=Homo sapiens GN=MRPL37 PE=1 SV=1
776	1	Uniprot_human	Q8NC51	27	44995	3	2	3	2	0.21	sp|Q8NC51|PAIRB_HUMAN Plasminogen activator inhibitor 1 RNA-binding protein OS=Homo sapiens GN=SERBP1 PE=1 SV=2
777	1	Uniprot_human	Q07954	27	523150	9	1	7	1	0.01	sp|Q07954|LRP1_HUMAN Prolow-density lipoprotein receptor-related protein 1 OS=Homo sapiens GN=LRP1 PE=1 SV=2
778	1	Uniprot_human	O94880	27	101815	6	1	6	1	0.04	sp|O94880|PHF14_HUMAN PHD finger protein 14 OS=Homo sapiens GN=PHF14 PE=1 SV=2
779	1	Uniprot_human	Q5TDF0	27	25341	3	1	2	1	0.18	tr|Q5TDF0|Q5TDF0_HUMAN Cancer-related nucleoside-triphosphatase OS=Homo sapiens GN=NTPCR PE=1 SV=1
780	1	Uniprot_human	O43150	27	112835	7	1	4	1	0.04	sp|O43150|ASAP2_HUMAN Arf-GAP with SH3 domain, ANK repeat and PH domain-containing protein 2 OS=Homo sapiens GN=ASAP2 PE=1 SV=3
781	1	Uniprot_human	E7ENT5	27	15046	2	1	1	1	0.32	tr|E7ENT5|E7ENT5_HUMAN Zinc transporter ZIP10 (Fragment) OS=Homo sapiens GN=SLC39A10 PE=1 SV=1
782	1	Uniprot_human	P60468	27	10025	1	1	1	1	0.51	sp|P60468|SC61B_HUMAN Protein transport protein Sec61 subunit beta OS=Homo sapiens GN=SEC61B PE=1 SV=2
783	1	Uniprot_human	P46940	27	189761	7	1	6	1	0.02	sp|P46940|IQGA1_HUMAN Ras GTPase-activating-like protein IQGAP1 OS=Homo sapiens GN=IQGAP1 PE=1 SV=1
784	1	Uniprot_human	Q4VX54	27	19332	1	1	1	1	0.24	tr|Q4VX54|Q4VX54_HUMAN Death domain-associated protein 6 (Fragment) OS=Homo sapiens GN=DAXX PE=1 SV=1
785	1	Uniprot_human	Q9HCS7	27	100745	3	1	3	1	0.04	sp|Q9HCS7|SYF1_HUMAN Pre-mRNA-splicing factor SYF1 OS=Homo sapiens GN=XAB2 PE=1 SV=2
786	1	Uniprot_human	K7EIE8	27	26477	2	2	2	2	0.37	tr|K7EIE8|K7EIE8_HUMAN Methyl-CpG binding domain protein 3, isoform CRA_b OS=Homo sapiens GN=MBD3 PE=1 SV=1
787	1	Uniprot_human	J3KT68	27	11083	1	1	1	1	0.45	tr|J3KT68|J3KT68_HUMAN Transmembrane protein 97 OS=Homo sapiens GN=TMEM97 PE=1 SV=1
788	1	Uniprot_human	P20618	27	26700	5	3	4	3	0.6	sp|P20618|PSB1_HUMAN Proteasome subunit beta type-1 OS=Homo sapiens GN=PSMB1 PE=1 SV=2
789	1	Uniprot_human	J3QRN6	27	111903	10	3	9	3	0.12	tr|J3QRN6|J3QRN6_HUMAN Unconventional myosin-Id OS=Homo sapiens GN=MYO1D PE=1 SV=1
790	1	Uniprot_human	Q9UGR2	27	113388	2	1	2	1	0.04	sp|Q9UGR2|Z3H7B_HUMAN Zinc finger CCCH domain-containing protein 7B OS=Homo sapiens GN=ZC3H7B PE=1 SV=1
791	1	Uniprot_human	B5MC59	27	9222	3	1	2	1	0.56	tr|B5MC59|B5MC59_HUMAN Replication protein A 14 kDa subunit OS=Homo sapiens GN=RPA3 PE=1 SV=1
792	1	Uniprot_human	F6Y5H0	26	42224	1	1	1	1	0.11	tr|F6Y5H0|F6Y5H0_HUMAN RNA-binding motif, single-stranded-interacting protein 1 OS=Homo sapiens GN=RBMS1 PE=1 SV=1
793	1	Uniprot_human	M0QYQ9	26	5587	1	1	1	1	1.04	tr|M0QYQ9|M0QYQ9_HUMAN Splicing factor U2AF 65 kDa subunit (Fragment) OS=Homo sapiens GN=U2AF2 PE=4 SV=1
794	1	Uniprot_human	Q9Y305	26	50269	5	1	5	1	0.09	sp|Q9Y305|ACOT9_HUMAN Acyl-coenzyme A thioesterase 9, mitochondrial OS=Homo sapiens GN=ACOT9 PE=1 SV=2
795	1	Uniprot_human	P25205	26	91551	4	2	2	2	0.1	sp|P25205|MCM3_HUMAN DNA replication licensing factor MCM3 OS=Homo sapiens GN=MCM3 PE=1 SV=3
796	1	Uniprot_human	B1AQP1	26	31090	3	1	3	1	0.15	tr|B1AQP1|B1AQP1_HUMAN Upstream stimulatory factor 1 OS=Homo sapiens GN=USF1 PE=1 SV=1
797	1	Uniprot_human	Q7Z6Z7	26	485523	14	1	12	1	0.01	sp|Q7Z6Z7|HUWE1_HUMAN E3 ubiquitin-protein ligase HUWE1 OS=Homo sapiens GN=HUWE1 PE=1 SV=3
798	1	Uniprot_human	P49327	26	275877	8	1	3	1	0.02	sp|P49327|FAS_HUMAN Fatty acid synthase OS=Homo sapiens GN=FASN PE=1 SV=3
799	1	Uniprot_human	Q9UQR1	26	89548	4	2	3	2	0.1	sp|Q9UQR1|ZN148_HUMAN Zinc finger protein 148 OS=Homo sapiens GN=ZNF148 PE=1 SV=2
800	1	Uniprot_human	P51148	26	23696	2	2	2	2	0.43	sp|P51148|RAB5C_HUMAN Ras-related protein Rab-5C OS=Homo sapiens GN=RAB5C PE=1 SV=2
801	1	Uniprot_human	Q08J23	26	87214	5	1	4	1	0.05	sp|Q08J23|NSUN2_HUMAN tRNA (cytosine(34)-C(5))-methyltransferase OS=Homo sapiens GN=NSUN2 PE=1 SV=2
802	1	Uniprot_human	Q15910	26	87247	3	1	3	1	0.05	sp|Q15910|EZH2_HUMAN Histone-lysine N-methyltransferase EZH2 OS=Homo sapiens GN=EZH2 PE=1 SV=2
803	1	Uniprot_human	A0A087WW55	26	27175	3	2	2	1	0.36	tr|A0A087WW55|A0A087WW55_HUMAN Trypsin-1 OS=Homo sapiens GN=PRSS1 PE=1 SV=1
804	1	Uniprot_human	Q96DG6	26	28372	5	2	5	2	0.34	sp|Q96DG6|CMBL_HUMAN Carboxymethylenebutenolidase homolog OS=Homo sapiens GN=CMBL PE=1 SV=1
805	1	Uniprot_human	J3KN66	26	67952	3	1	3	1	0.06	tr|J3KN66|J3KN66_HUMAN Torsin-1A-interacting protein 1 OS=Homo sapiens GN=TOR1AIP1 PE=1 SV=1
806	1	Uniprot_human	P78347	26	112859	5	2	5	2	0.08	sp|P78347|GTF2I_HUMAN General transcription factor II-I OS=Homo sapiens GN=GTF2I PE=1 SV=2
807	1	Uniprot_human	H7C3T4	25	18485	2	1	2	1	0.25	tr|H7C3T4|H7C3T4_HUMAN Peroxiredoxin-4 (Fragment) OS=Homo sapiens GN=PRDX4 PE=1 SV=1
808	1	Uniprot_human	Q9NZ01	25	36410	4	2	3	2	0.26	sp|Q9NZ01|TECR_HUMAN Very-long-chain enoyl-CoA reductase OS=Homo sapiens GN=TECR PE=1 SV=1
809	1	Uniprot_human	Q15050	25	41225	5	2	5	2	0.23	sp|Q15050|RRS1_HUMAN Ribosome biogenesis regulatory protein homolog OS=Homo sapiens GN=RRS1 PE=1 SV=2
810	1	Uniprot_human	J3KSK2	25	19915	1	1	1	1	0.23	tr|J3KSK2|J3KSK2_HUMAN tRNA-dihydrouridine(16/17) synthase [NAD(P)(+)]-like (Fragment) OS=Homo sapiens GN=DUS1L PE=4 SV=1
811	1	Uniprot_human	X6RFN3	25	27716	2	1	2	1	0.16	tr|X6RFN3|X6RFN3_HUMAN E3 ubiquitin-protein ligase RING2 (Fragment) OS=Homo sapiens GN=RNF2 PE=1 SV=2
812	1	Uniprot_human	P49411	25	49852	3	2	3	2	0.19	sp|P49411|EFTU_HUMAN Elongation factor Tu, mitochondrial OS=Homo sapiens GN=TUFM PE=1 SV=2
813	1	Uniprot_human	O60684	25	60733	3	1	3	1	0.07	sp|O60684|IMA7_HUMAN Importin subunit alpha-7 OS=Homo sapiens GN=KPNA6 PE=1 SV=1
814	1	Uniprot_human	A0A0B4J2E5	25	103356	1	1	1	1	0.04	tr|A0A0B4J2E5|A0A0B4J2E5_HUMAN Uncharacterized protein OS=Homo sapiens PE=1 SV=1
815	1	Uniprot_human	D6RDA2	25	14262	4	1	4	1	0.34	tr|D6RDA2|D6RDA2_HUMAN Protein DEK (Fragment) OS=Homo sapiens GN=DEK PE=1 SV=1
816	1	Uniprot_human	I3L0U5	25	33561	6	1	6	1	0.13	tr|I3L0U5|I3L0U5_HUMAN Coiled-coil domain-containing protein 137 (Fragment) OS=Homo sapiens GN=CCDC137 PE=1 SV=1
817	1	Uniprot_human	P38919	25	47126	4	1	4	1	0.09	sp|P38919|IF4A3_HUMAN Eukaryotic initiation factor 4A-III OS=Homo sapiens GN=EIF4A3 PE=1 SV=4
818	1	Uniprot_human	O00629	25	58364	3	2	3	2	0.16	sp|O00629|IMA3_HUMAN Importin subunit alpha-3 OS=Homo sapiens GN=KPNA4 PE=1 SV=1
819	1	Uniprot_human	A0A087X1X7	25	69696	1	1	1	1	0.06	tr|A0A087X1X7|A0A087X1X7_HUMAN Elongation factor 1-delta OS=Homo sapiens GN=EEF1D PE=1 SV=1
820	1	Uniprot_human	E5RIL2	24	26141	2	1	2	1	0.17	tr|E5RIL2|E5RIL2_HUMAN CCR4-NOT transcription complex subunit 8 (Fragment) OS=Homo sapiens GN=CNOT8 PE=1 SV=1
821	1	Uniprot_human	Q9ULW3	24	31117	5	2	5	2	0.31	sp|Q9ULW3|ABT1_HUMAN Activator of basal transcription 1 OS=Homo sapiens GN=ABT1 PE=1 SV=1
822	1	Uniprot_human	P27348	24	28032	5	1	4	1	0.16	sp|P27348|1433T_HUMAN 14-3-3 protein theta OS=Homo sapiens GN=YWHAQ PE=1 SV=1
823	1	Uniprot_human	Q14739	24	71057	5	1	5	1	0.06	sp|Q14739|LBR_HUMAN Lamin-B receptor OS=Homo sapiens GN=LBR PE=1 SV=2
824	1	Uniprot_human	Q9UKK6	24	16065	2	2	2	2	0.68	sp|Q9UKK6|NXT1_HUMAN NTF2-related export protein 1 OS=Homo sapiens GN=NXT1 PE=1 SV=1
825	1	Uniprot_human	P62875	24	7868	1	1	1	1	0.67	sp|P62875|RPAB5_HUMAN DNA-directed RNA polymerases I, II, and III subunit RPABC5 OS=Homo sapiens GN=POLR2L PE=1 SV=1
826	1	Uniprot_human	E9PD53	24	145049	6	1	6	1	0.03	tr|E9PD53|E9PD53_HUMAN Structural maintenance of chromosomes protein OS=Homo sapiens GN=SMC4 PE=1 SV=1
827	1	Uniprot_human	P12004	24	29092	2	1	1	1	0.16	sp|P12004|PCNA_HUMAN Proliferating cell nuclear antigen OS=Homo sapiens GN=PCNA PE=1 SV=1
828	1	Uniprot_human	P00403	24	25719	1	1	1	1	0.18	sp|P00403|COX2_HUMAN Cytochrome c oxidase subunit 2 OS=Homo sapiens GN=MT-CO2 PE=1 SV=1
829	1	Uniprot_human	A0A0A0MRV0	24	152764	8	1	7	1	0.03	tr|A0A0A0MRV0|A0A0A0MRV0_HUMAN Ribosome-binding protein 1 OS=Homo sapiens GN=RRBP1 PE=1 SV=1
830	1	Uniprot_human	D3DTX6	23	89451	5	1	5	1	0.05	tr|D3DTX6|D3DTX6_HUMAN Neurabin-2 OS=Homo sapiens GN=PPP1R9B PE=1 SV=1
831	1	Uniprot_human	A0A0A0MQU0	23	47675	3	2	3	2	0.19	tr|A0A0A0MQU0|A0A0A0MQU0_HUMAN WD repeat-containing protein 18 (Fragment) OS=Homo sapiens GN=WDR18 PE=1 SV=1
832	1	Uniprot_human	Q9H0U9	23	49390	2	1	2	1	0.09	sp|Q9H0U9|TSYL1_HUMAN Testis-specific Y-encoded-like protein 1 OS=Homo sapiens GN=TSPYL1 PE=1 SV=3
834	1	Uniprot_human	O00257	23	61672	3	1	3	1	0.07	sp|O00257|CBX4_HUMAN E3 SUMO-protein ligase CBX4 OS=Homo sapiens GN=CBX4 PE=1 SV=3
836	1	Uniprot_human	E7ETY0	23	13328	3	1	1	1	0.36	tr|E7ETY0|E7ETY0_HUMAN Kallikrein-6 OS=Homo sapiens GN=KLK6 PE=1 SV=1
837	1	Uniprot_human	P38432	23	63254	1	1	1	1	0.07	sp|P38432|COIL_HUMAN Coilin OS=Homo sapiens GN=COIL PE=1 SV=1
838	1	Uniprot_human	P09543	23	47948	4	1	4	1	0.09	sp|P09543|CN37_HUMAN 2',3'-cyclic-nucleotide 3'-phosphodiesterase OS=Homo sapiens GN=CNP PE=1 SV=2
839	1	Uniprot_human	P62304	23	10854	3	1	2	1	0.46	sp|P62304|RUXE_HUMAN Small nuclear ribonucleoprotein E OS=Homo sapiens GN=SNRPE PE=1 SV=1
840	1	Uniprot_human	Q96EY7	23	79184	6	1	5	1	0.06	sp|Q96EY7|PTCD3_HUMAN Pentatricopeptide repeat domain-containing protein 3, mitochondrial OS=Homo sapiens GN=PTCD3 PE=1 SV=3
841	1	Uniprot_human	K7EL20	23	29550	3	2	3	2	0.33	tr|K7EL20|K7EL20_HUMAN Eukaryotic translation initiation factor 3 subunit G (Fragment) OS=Homo sapiens GN=EIF3G PE=1 SV=6
842	1	Uniprot_human	G3V1A4	23	17029	3	1	3	1	0.28	tr|G3V1A4|G3V1A4_HUMAN Cofilin 1 (Non-muscle), isoform CRA_a OS=Homo sapiens GN=CFL1 PE=1 SV=1
843	1	Uniprot_human	J3KPS0	23	45690	2	1	2	1	0.1	tr|J3KPS0|J3KPS0_HUMAN DnaJ (Hsp40) homolog, subfamily B, member 12, isoform CRA_c OS=Homo sapiens GN=DNAJB12 PE=1 SV=1
844	1	Uniprot_human	E9PCA1	22	57564	5	1	5	1	0.08	tr|E9PCA1|E9PCA1_HUMAN T-complex protein 1 subunit epsilon OS=Homo sapiens GN=CCT5 PE=1 SV=1
845	1	Uniprot_human	Q13423	22	114564	5	1	5	1	0.04	sp|Q13423|NNTM_HUMAN NAD(P) transhydrogenase, mitochondrial OS=Homo sapiens GN=NNT PE=1 SV=3
846	1	Uniprot_human	B5MBZ0	22	111192	2	1	2	1	0.04	tr|B5MBZ0|B5MBZ0_HUMAN Echinoderm microtubule-associated protein-like 4 OS=Homo sapiens GN=EML4 PE=1 SV=3
847	1	Uniprot_human	Q9UNI1	22	28237	1	1	1	1	0.16	sp|Q9UNI1|CELA1_HUMAN Chymotrypsin-like elastase family member 1 OS=Homo sapiens GN=CELA1 PE=1 SV=2
848	1	Uniprot_human	P63167	22	10530	2	1	2	1	0.48	sp|P63167|DYL1_HUMAN Dynein light chain 1, cytoplasmic OS=Homo sapiens GN=DYNLL1 PE=1 SV=1
849	1	Uniprot_human	Q8N5F7	22	47224	1	1	1	1	0.09	sp|Q8N5F7|NKAP_HUMAN NF-kappa-B-activating protein OS=Homo sapiens GN=NKAP PE=1 SV=1
850	1	Uniprot_human	P27824	22	67982	3	1	3	1	0.06	sp|P27824|CALX_HUMAN Calnexin OS=Homo sapiens GN=CANX PE=1 SV=2
851	1	Uniprot_human	Q96JM3	22	90012	7	3	6	3	0.15	sp|Q96JM3|CHAP1_HUMAN Chromosome alignment-maintaining phosphoprotein 1 OS=Homo sapiens GN=CHAMP1 PE=1 SV=2
852	1	Uniprot_human	O14828	22	38661	1	1	1	1	0.12	sp|O14828|SCAM3_HUMAN Secretory carrier-associated membrane protein 3 OS=Homo sapiens GN=SCAMP3 PE=1 SV=3
853	1	Uniprot_human	Q9BUA3	22	41297	3	1	3	1	0.11	sp|Q9BUA3|CK084_HUMAN Uncharacterized protein C11orf84 OS=Homo sapiens GN=C11orf84 PE=1 SV=3
854	1	Uniprot_human	O75475	22	60181	5	1	5	1	0.07	sp|O75475|PSIP1_HUMAN PC4 and SFRS1-interacting protein OS=Homo sapiens GN=PSIP1 PE=1 SV=1
855	1	Uniprot_human	E7EMU4	22	24071	1	1	1	1	0.19	tr|E7EMU4|E7EMU4_HUMAN Cytoplasmic dynein 1 intermediate chain 2 (Fragment) OS=Homo sapiens GN=DYNC1I2 PE=1 SV=1
856	1	Uniprot_human	K7EJB9	22	28528	1	1	1	1	0.16	tr|K7EJB9|K7EJB9_HUMAN Calreticulin (Fragment) OS=Homo sapiens GN=CALR PE=1 SV=1
857	1	Uniprot_human	Q5VU10	22	23671	2	1	2	1	0.19	tr|Q5VU10|Q5VU10_HUMAN Ribonuclease P protein subunit p30 (Fragment) OS=Homo sapiens GN=RPP30 PE=1 SV=1
858	1	Uniprot_human	D6R970	22	9100	1	1	1	1	0.57	tr|D6R970|D6R970_HUMAN Activated RNA polymerase II transcriptional coactivator p15 OS=Homo sapiens GN=SUB1 PE=1 SV=1
860	1	Uniprot_human	Q9Y4C8	22	107722	3	1	3	1	0.04	sp|Q9Y4C8|RBM19_HUMAN Probable RNA-binding protein 19 OS=Homo sapiens GN=RBM19 PE=1 SV=3
861	1	Uniprot_human	H0Y8P4	22	62020	5	1	5	1	0.07	tr|H0Y8P4|H0Y8P4_HUMAN U3 small nucleolar RNA-associated protein 15 homolog (Fragment) OS=Homo sapiens GN=UTP15 PE=1 SV=1
862	1	Uniprot_human	Q15020	22	110721	5	1	5	1	0.04	sp|Q15020|SART3_HUMAN Squamous cell carcinoma antigen recognized by T-cells 3 OS=Homo sapiens GN=SART3 PE=1 SV=1
863	1	Uniprot_human	A0A0C4DGZ1	22	34978	2	1	2	1	0.13	tr|A0A0C4DGZ1|A0A0C4DGZ1_HUMAN Zinc finger CCCH domain-containing protein 8 OS=Homo sapiens GN=ZC3H8 PE=1 SV=1
864	1	Uniprot_human	Q9NY61	22	63208	6	1	4	1	0.07	sp|Q9NY61|AATF_HUMAN Protein AATF OS=Homo sapiens GN=AATF PE=1 SV=1
865	1	Uniprot_human	U3KQ81	22	29148	2	1	2	1	0.16	tr|U3KQ81|U3KQ81_HUMAN Pituitary homeobox 2 OS=Homo sapiens GN=PITX2 PE=4 SV=1
867	1	Uniprot_human	A6NEM2	21	215338	1	1	1	1	0.02	tr|A6NEM2|A6NEM2_HUMAN Host cell factor 1 OS=Homo sapiens GN=HCFC1 PE=1 SV=2
868	1	Uniprot_human	H0YE27	21	7140	1	1	1	1		tr|H0YE27|H0YE27_HUMAN 40S ribosomal protein S2 (Fragment) OS=Homo sapiens GN=RPS2 PE=1 SV=1
869	1	Uniprot_human	H0Y6D8	21	11662	1	1	1	1	0.42	tr|H0Y6D8|H0Y6D8_HUMAN TATA-box-binding protein (Fragment) OS=Homo sapiens GN=TBP PE=1 SV=1
870	1	Uniprot_human	Q01831	21	106743	4	1	3	1	0.04	sp|Q01831|XPC_HUMAN DNA repair protein complementing XP-C cells OS=Homo sapiens GN=XPC PE=1 SV=4
871	1	Uniprot_human	Q9Y5V3	21	86221	1	1	1	1	0.05	sp|Q9Y5V3|MAGD1_HUMAN Melanoma-associated antigen D1 OS=Homo sapiens GN=MAGED1 PE=1 SV=3
872	1	Uniprot_human	Q15773	21	28186	1	1	1	1	0.16	sp|Q15773|MLF2_HUMAN Myeloid leukemia factor 2 OS=Homo sapiens GN=MLF2 PE=1 SV=1
873	1	Uniprot_human	P27338	21	59238	3	1	1	1	0.07	sp|P27338|AOFB_HUMAN Amine oxidase [flavin-containing] B OS=Homo sapiens GN=MAOB PE=1 SV=3
874	1	Uniprot_human	Q9UGU5	21	66013	2	1	2	1	0.07	sp|Q9UGU5|HMGX4_HUMAN HMG domain-containing protein 4 OS=Homo sapiens GN=HMGXB4 PE=1 SV=2
875	1	Uniprot_human	D6RAN8	21	10525	1	1	1	1	0.48	tr|D6RAN8|D6RAN8_HUMAN 39S ribosomal protein L27, mitochondrial OS=Homo sapiens GN=MRPL27 PE=1 SV=1
876	1	Uniprot_human	Q92878	21	154823	8	1	6	1	0.03	sp|Q92878|RAD50_HUMAN DNA repair protein RAD50 OS=Homo sapiens GN=RAD50 PE=1 SV=1
877	1	Uniprot_human	D6RFM5	21	64439	1	1	1	1	0.07	tr|D6RFM5|D6RFM5_HUMAN Succinate dehydrogenase [ubiquinone] flavoprotein subunit, mitochondrial OS=Homo sapiens GN=SDHA PE=1 SV=1
878	1	Uniprot_human	A0A0A6YYC7	21	60389	1	1	1	1	0.07	tr|A0A0A6YYC7|A0A0A6YYC7_HUMAN HCG2042749, isoform CRA_d OS=Homo sapiens GN=ZFP91-CNTF PE=4 SV=1
879	1	Uniprot_human	A6NLN1	21	56589	6	2	6	2	0.16	tr|A6NLN1|A6NLN1_HUMAN Polypyrimidine tract binding protein 1, isoform CRA_b OS=Homo sapiens GN=PTBP1 PE=1 SV=4
880	1	Uniprot_human	Q9BRT6	21	15329	2	1	2	1	0.31	sp|Q9BRT6|LLPH_HUMAN Protein LLP homolog OS=Homo sapiens GN=LLPH PE=1 SV=1
881	1	Uniprot_human	Q12797	20	86266	1	1	1	1	0.05	sp|Q12797|ASPH_HUMAN Aspartyl/asparaginyl beta-hydroxylase OS=Homo sapiens GN=ASPH PE=1 SV=3
882	1	Uniprot_human	P53396	20	121674	3	1	3	1	0.04	sp|P53396|ACLY_HUMAN ATP-citrate synthase OS=Homo sapiens GN=ACLY PE=1 SV=3
883	1	Uniprot_human	Q9Y399	20	33513	5	1	4	1	0.13	sp|Q9Y399|RT02_HUMAN 28S ribosomal protein S2, mitochondrial OS=Homo sapiens GN=MRPS2 PE=1 SV=1
884	1	Uniprot_human	Q8WYP5	20	254223	4	1	4	1	0.02	sp|Q8WYP5|ELYS_HUMAN Protein ELYS OS=Homo sapiens GN=AHCTF1 PE=1 SV=3
885	1	Uniprot_human	Q9NUJ7	20	37272	1	1	1	1		sp|Q9NUJ7|PLCX1_HUMAN PI-PLC X domain-containing protein 1 OS=Homo sapiens GN=PLCXD1 PE=2 SV=1
886	1	Uniprot_human	P19387	20	31764	1	1	1	1	0.14	sp|P19387|RPB3_HUMAN DNA-directed RNA polymerase II subunit RPB3 OS=Homo sapiens GN=POLR2C PE=1 SV=2
887	1	Uniprot_human	H0YH33	20	10763	2	1	2	1	0.46	tr|H0YH33|H0YH33_HUMAN Serine-threonine kinase receptor-associated protein (Fragment) OS=Homo sapiens GN=STRAP PE=1 SV=1
888	1	Uniprot_human	Q8TF68	20	64319	3	1	3	1	0.07	sp|Q8TF68|ZN384_HUMAN Zinc finger protein 384 OS=Homo sapiens GN=ZNF384 PE=1 SV=2
889	1	Uniprot_human	P00558	20	44985	8	1	4	1	0.1	sp|P00558|PGK1_HUMAN Phosphoglycerate kinase 1 OS=Homo sapiens GN=PGK1 PE=1 SV=3
890	1	Uniprot_human	A0A0A0MQZ6	20	22695	3	1	3	1	0.2	tr|A0A0A0MQZ6|A0A0A0MQZ6_HUMAN Ribosome biogenesis protein NSA2 homolog OS=Homo sapiens GN=NSA2 PE=1 SV=1
892	1	Uniprot_human	P48634	20	229180	6	1	6	1	0.02	sp|P48634|PRC2A_HUMAN Protein PRRC2A OS=Homo sapiens GN=PRRC2A PE=1 SV=3
893	1	Uniprot_human	B3KQV6	20	46145	4	1	4	1	0.1	tr|B3KQV6|B3KQV6_HUMAN Serine/threonine-protein phosphatase 2A 65 kDa regulatory subunit A alpha isoform OS=Homo sapiens GN=PPP2R1A PE=1 SV=1
894	1	Uniprot_human	Q92621	20	230171	7	1	4	1	0.02	sp|Q92621|NU205_HUMAN Nuclear pore complex protein Nup205 OS=Homo sapiens GN=NUP205 PE=1 SV=3
895	1	Uniprot_human	P49959	20	80885	5	1	3	1	0.05	sp|P49959|MRE11_HUMAN Double-strand break repair protein MRE11A OS=Homo sapiens GN=MRE11A PE=1 SV=3
896	1	Uniprot_human	P31327	20	165975	6	2	2	1	0.03	sp|P31327|CPSM_HUMAN Carbamoyl-phosphate synthase [ammonia], mitochondrial OS=Homo sapiens GN=CPS1 PE=1 SV=2
897	1	Uniprot_human	C9J0E4	20	7082	2	1	2	1	0.76	tr|C9J0E4|C9J0E4_HUMAN Cystatin-A OS=Homo sapiens GN=CSTA PE=1 SV=1
898	1	Uniprot_human	Q8N339	20	7246	1	1	1	1	0.75	sp|Q8N339|MT1M_HUMAN Metallothionein-1M OS=Homo sapiens GN=MT1M PE=3 SV=2
899	1	Uniprot_human	F8VXI6	20	25268	5	2	3	1	0.18	tr|F8VXI6|F8VXI6_HUMAN Nucleosome assembly protein 1-like 1 (Fragment) OS=Homo sapiens GN=NAP1L1 PE=1 SV=1
900	1	Uniprot_human	F5H6X6	20	96441	3	1	3	1	0.05	tr|F5H6X6|F5H6X6_HUMAN Neutral alpha-glucosidase AB OS=Homo sapiens GN=GANAB PE=1 SV=1
901	1	Uniprot_human	A0A087WX29	20	27011	2	2	2	2	0.37	tr|A0A087WX29|A0A087WX29_HUMAN TAR DNA-binding protein 43 (Fragment) OS=Homo sapiens GN=TARDBP PE=1 SV=1
902	1	Uniprot_human	Q9UH99	19	80490	3	1	3	1	0.05	sp|Q9UH99|SUN2_HUMAN SUN domain-containing protein 2 OS=Homo sapiens GN=SUN2 PE=1 SV=3
903	1	Uniprot_human	Q7Z4S6	19	188374	6	1	5	1		sp|Q7Z4S6|KI21A_HUMAN Kinesin-like protein KIF21A OS=Homo sapiens GN=KIF21A PE=1 SV=2
904	1	Uniprot_human	Q96D09	19	94285	1	1	1	1	0.05	sp|Q96D09|GASP2_HUMAN G-protein coupled receptor-associated sorting protein 2 OS=Homo sapiens GN=GPRASP2 PE=1 SV=1
905	1	Uniprot_human	G5E975	19	45364	4	1	4	1	0.1	tr|G5E975|G5E975_HUMAN SWI/SNF related, matrix associated, actin dependent regulator of chromatin, subfamily b, member 1, isoform CRA_c OS=Homo sapiens GN=SMARCB1 PE=1 SV=1
906	1	Uniprot_human	Q5SZU1	19	53679	1	1	1	1	0.08	tr|Q5SZU1|Q5SZU1_HUMAN D-3-phosphoglycerate dehydrogenase OS=Homo sapiens GN=PHGDH PE=1 SV=1
907	1	Uniprot_human	J3KRE2	19	14805	1	1	1	1	0.32	tr|J3KRE2|J3KRE2_HUMAN Rho GDP-dissociation inhibitor 1 OS=Homo sapiens GN=ARHGDIA PE=1 SV=1
908	1	Uniprot_human	P49756	19	100467	6	2	6	2	0.09	sp|P49756|RBM25_HUMAN RNA-binding protein 25 OS=Homo sapiens GN=RBM25 PE=1 SV=3
909	1	Uniprot_human	P12273	19	16847	6	2	6	2	0.64	sp|P12273|PIP_HUMAN Prolactin-inducible protein OS=Homo sapiens GN=PIP PE=1 SV=1
910	1	Uniprot_human	Q96LB3	19	69310	7	1	7	1	0.06	sp|Q96LB3|IFT74_HUMAN Intraflagellar transport protein 74 homolog OS=Homo sapiens GN=IFT74 PE=1 SV=1
911	1	Uniprot_human	Q9H7N4	19	139814	3	1	3	1	0.03	sp|Q9H7N4|SFR19_HUMAN Splicing factor, arginine/serine-rich 19 OS=Homo sapiens GN=SCAF1 PE=1 SV=3
912	1	Uniprot_human	G3V2T1	19	37926	1	1	1	1		tr|G3V2T1|G3V2T1_HUMAN Alpha-2,8-sialyltransferase 8B (Fragment) OS=Homo sapiens GN=ST8SIA2 PE=4 SV=1
913	1	Uniprot_human	Q15061	19	75813	1	1	1	1	0.06	sp|Q15061|WDR43_HUMAN WD repeat-containing protein 43 OS=Homo sapiens GN=WDR43 PE=1 SV=3
914	1	Uniprot_human	Q15361	19	103443	4	1	4	1	0.04	sp|Q15361|TTF1_HUMAN Transcription termination factor 1 OS=Homo sapiens GN=TTF1 PE=1 SV=3
915	1	Uniprot_human	Q6IQ21	19	82008	3	1	2	1	0.05	sp|Q6IQ21|ZN770_HUMAN Zinc finger protein 770 OS=Homo sapiens GN=ZNF770 PE=2 SV=1
916	1	Uniprot_human	Q9H2W6	19	31799	2	1	2	1	0.14	sp|Q9H2W6|RM46_HUMAN 39S ribosomal protein L46, mitochondrial OS=Homo sapiens GN=MRPL46 PE=1 SV=1
917	1	Uniprot_human	Q96DV4	19	44968	2	1	2	1		sp|Q96DV4|RM38_HUMAN 39S ribosomal protein L38, mitochondrial OS=Homo sapiens GN=MRPL38 PE=1 SV=2
918	1	Uniprot_human	Q92993	19	59286	4	1	4	1	0.07	sp|Q92993|KAT5_HUMAN Histone acetyltransferase KAT5 OS=Homo sapiens GN=KAT5 PE=1 SV=2
919	1	Uniprot_human	Q9HD33	18	29603	2	1	2	1	0.15	sp|Q9HD33|RM47_HUMAN 39S ribosomal protein L47, mitochondrial OS=Homo sapiens GN=MRPL47 PE=1 SV=2
920	1	Uniprot_human	H0Y3N9	18	106643	2	1	2	1	0.04	tr|H0Y3N9|H0Y3N9_HUMAN Histone lysine demethylase PHF8 (Fragment) OS=Homo sapiens GN=PHF8 PE=1 SV=1
921	1	Uniprot_human	E5RK64	18	7910	1	1	1	1	0.67	tr|E5RK64|E5RK64_HUMAN Vesicle-associated membrane protein-associated protein B/C OS=Homo sapiens GN=VAPB PE=1 SV=1
922	1	Uniprot_human	J3KTD6	18	26310	4	1	3	1	0.17	tr|J3KTD6|J3KTD6_HUMAN Aurora kinase B (Fragment) OS=Homo sapiens GN=AURKB PE=1 SV=1
923	1	Uniprot_human	H0YG48	18	15672	2	1	2	1	0.3	tr|H0YG48|H0YG48_HUMAN Pleckstrin homology domain-containing family A member 5 (Fragment) OS=Homo sapiens GN=PLEKHA5 PE=1 SV=1
924	1	Uniprot_human	Q96P70	18	116858	3	1	3	1	0.04	sp|Q96P70|IPO9_HUMAN Importin-9 OS=Homo sapiens GN=IPO9 PE=1 SV=3
925	1	Uniprot_human	Q8TBC5	18	55226	6	1	2	1	0.08	sp|Q8TBC5|ZSC18_HUMAN Zinc finger and SCAN domain-containing protein 18 OS=Homo sapiens GN=ZSCAN18 PE=2 SV=2
926	1	Uniprot_human	O60361	18	15690	4	1	3	1	0.3	sp|O60361|NDK8_HUMAN Putative nucleoside diphosphate kinase OS=Homo sapiens GN=NME2P1 PE=5 SV=1
927	1	Uniprot_human	Q96QE5	18	41992	2	1	2	1	0.11	sp|Q96QE5|TEFM_HUMAN Transcription elongation factor, mitochondrial OS=Homo sapiens GN=TEFM PE=1 SV=1
928	1	Uniprot_human	C9JJU7	18	22318	2	1	2	1	0.21	tr|C9JJU7|C9JJU7_HUMAN Protein FAM207A (Fragment) OS=Homo sapiens GN=FAM207A PE=1 SV=1
929	1	Uniprot_human	Q8NAV1	18	37681	1	1	1	1	0.12	sp|Q8NAV1|PR38A_HUMAN Pre-mRNA-splicing factor 38A OS=Homo sapiens GN=PRPF38A PE=1 SV=1
930	1	Uniprot_human	J3KMZ8	18	46891	2	1	2	1	0.09	tr|J3KMZ8|J3KMZ8_HUMAN Zinc finger protein ubi-d4 OS=Homo sapiens GN=DPF2 PE=1 SV=1
931	1	Uniprot_human	H3BMM9	18	31681	1	1	1	1	0.14	tr|H3BMM9|H3BMM9_HUMAN RNA-binding protein with serine-rich domain 1 (Fragment) OS=Homo sapiens GN=RNPS1 PE=1 SV=1
932	1	Uniprot_human	Q7Z7K6	17	30383	2	1	2	1	0.15	sp|Q7Z7K6|CENPV_HUMAN Centromere protein V OS=Homo sapiens GN=CENPV PE=1 SV=1
933	1	Uniprot_human	Q3KP66	17	73440	2	1	2	1	0.06	sp|Q3KP66|CA106_HUMAN Uncharacterized protein C1orf106 OS=Homo sapiens GN=C1orf106 PE=2 SV=2
934	1	Uniprot_human	A0A0A0MR06	17	20941	1	1	1	1	0.22	tr|A0A0A0MR06|A0A0A0MR06_HUMAN Protein RER1 (Fragment) OS=Homo sapiens GN=RER1 PE=1 SV=1
935	1	Uniprot_human	G5E9Q4	17	11616	1	1	1	1	0.42	tr|G5E9Q4|G5E9Q4_HUMAN Interferon-inducible double-stranded RNA-dependent protein kinase activator A OS=Homo sapiens GN=PRKRA PE=1 SV=1
936	1	Uniprot_human	A0A0C4DH01	17	76410	5	1	3	1	0.06	tr|A0A0C4DH01|A0A0C4DH01_HUMAN DNA-directed RNA polymerase III subunit RPC5 OS=Homo sapiens GN=POLR3E PE=1 SV=1
937	1	Uniprot_human	Q9UG54	17	29023	2	1	2	1	0.16	tr|Q9UG54|Q9UG54_HUMAN Mitogen-activated protein kinase kinase kinase 7 OS=Homo sapiens GN=DKFZp586F0420 PE=1 SV=1
938	1	Uniprot_human	Q13131	17	64596	3	1	3	1	0.07	sp|Q13131|AAPK1_HUMAN 5'-AMP-activated protein kinase catalytic subunit alpha-1 OS=Homo sapiens GN=PRKAA1 PE=1 SV=4
939	1	Uniprot_human	L7N2F3	17	12232	3	1	3	1	0.4	tr|L7N2F3|L7N2F3_HUMAN UPF0711 protein C18orf21 (Fragment) OS=Homo sapiens GN=C18orf21 PE=1 SV=6
940	1	Uniprot_human	P62318	17	14021	5	1	3	1	0.34	sp|P62318|SMD3_HUMAN Small nuclear ribonucleoprotein Sm D3 OS=Homo sapiens GN=SNRPD3 PE=1 SV=1
941	1	Uniprot_human	H7C463	17	68305	4	1	4	1	0.06	tr|H7C463|H7C463_HUMAN MICOS complex subunit MIC60 (Fragment) OS=Homo sapiens GN=IMMT PE=1 SV=1
942	1	Uniprot_human	Q7Z434	17	57063	2	1	1	1	0.08	sp|Q7Z434|MAVS_HUMAN Mitochondrial antiviral-signaling protein OS=Homo sapiens GN=MAVS PE=1 SV=2
943	1	Uniprot_human	P82664	17	23099	5	2	4	2	0.44	sp|P82664|RT10_HUMAN 28S ribosomal protein S10, mitochondrial OS=Homo sapiens GN=MRPS10 PE=1 SV=2
944	1	Uniprot_human	Q9NZL4	17	40190	1	1	1	1	0.11	sp|Q9NZL4|HPBP1_HUMAN Hsp70-binding protein 1 OS=Homo sapiens GN=HSPBP1 PE=1 SV=1
945	1	Uniprot_human	C9JME2	17	122817	3	1	3	1	0.04	tr|C9JME2|C9JME2_HUMAN FERM, RhoGEF and pleckstrin domain-containing protein 1 OS=Homo sapiens GN=FARP1 PE=1 SV=2
946	1	Uniprot_human	Q96A35	17	25013	3	1	3	1	0.18	sp|Q96A35|RM24_HUMAN 39S ribosomal protein L24, mitochondrial OS=Homo sapiens GN=MRPL24 PE=1 SV=1
947	1	Uniprot_human	D3YTB5	17	76925	2	1	2	1	0.06	tr|D3YTB5|D3YTB5_HUMAN Interleukin-1 receptor-associated kinase 1 OS=Homo sapiens GN=IRAK1 PE=1 SV=1
948	1	Uniprot_human	Q5T1B0	17	118637	7	1	5	1	0.04	sp|Q5T1B0|AXDN1_HUMAN Axonemal dynein light chain domain-containing protein 1 OS=Homo sapiens GN=AXDND1 PE=2 SV=1
949	1	Uniprot_human	Q09666	17	629213	14	1	13	1	0.01	sp|Q09666|AHNK_HUMAN Neuroblast differentiation-associated protein AHNAK OS=Homo sapiens GN=AHNAK PE=1 SV=2
950	1	Uniprot_human	Q2L6G8	17	52306	1	1	1	1	0.08	tr|Q2L6G8|Q2L6G8_HUMAN Corneodesmosin OS=Homo sapiens GN=CDSN PE=1 SV=1
951	1	Uniprot_human	Q9Y3A2	16	30485	3	1	3	1	0.15	sp|Q9Y3A2|UTP11_HUMAN Probable U3 small nucleolar RNA-associated protein 11 OS=Homo sapiens GN=UTP11L PE=1 SV=2
952	1	Uniprot_human	Q96EL3	16	12270	2	1	1	1	0.4	sp|Q96EL3|RM53_HUMAN 39S ribosomal protein L53, mitochondrial OS=Homo sapiens GN=MRPL53 PE=1 SV=1
953	1	Uniprot_human	P35658	16	214230	3	1	3	1	0.02	sp|P35658|NU214_HUMAN Nuclear pore complex protein Nup214 OS=Homo sapiens GN=NUP214 PE=1 SV=2
954	1	Uniprot_human	Q6P161	16	15866	1	1	1	1	0.3	sp|Q6P161|RM54_HUMAN 39S ribosomal protein L54, mitochondrial OS=Homo sapiens GN=MRPL54 PE=1 SV=1
955	1	Uniprot_human	Q13501	16	48455	2	1	2	1	0.09	sp|Q13501|SQSTM_HUMAN Sequestosome-1 OS=Homo sapiens GN=SQSTM1 PE=1 SV=1
956	1	Uniprot_human	Q9NQX4	16	203994	12	1	7	1	0.02	sp|Q9NQX4|MYO5C_HUMAN Unconventional myosin-Vc OS=Homo sapiens GN=MYO5C PE=1 SV=2
957	1	Uniprot_human	Q9NZT1	16	15883	4	1	4	1	0.3	sp|Q9NZT1|CALL5_HUMAN Calmodulin-like protein 5 OS=Homo sapiens GN=CALML5 PE=1 SV=2
958	1	Uniprot_human	M0R1Y2	16	25113	1	1	1	1	0.18	tr|M0R1Y2|M0R1Y2_HUMAN ER lumen protein-retaining receptor (Fragment) OS=Homo sapiens GN=KDELR1 PE=1 SV=1
959	1	Uniprot_human	Q86Z14	16	120473	5	1	4	1	0.04	sp|Q86Z14|KLOTB_HUMAN Beta-klotho OS=Homo sapiens GN=KLB PE=1 SV=1
960	1	Uniprot_human	P60953	16	21587	1	1	1	1	0.21	sp|P60953|CDC42_HUMAN Cell division control protein 42 homolog OS=Homo sapiens GN=CDC42 PE=1 SV=2
961	1	Uniprot_human	C9J2Y9	16	134397	3	1	3	1	0.03	tr|C9J2Y9|C9J2Y9_HUMAN DNA-directed RNA polymerase OS=Homo sapiens GN=POLR2B PE=1 SV=2
962	1	Uniprot_human	Q86T24	16	75065	2	1	2	1	0.06	sp|Q86T24|KAISO_HUMAN Transcriptional regulator Kaiso OS=Homo sapiens GN=ZBTB33 PE=1 SV=2
963	1	Uniprot_human	A0A0C4DG02	16	79249	4	1	2	1		tr|A0A0C4DG02|A0A0C4DG02_HUMAN DNA (cytosine-5)-methyltransferase 3A OS=Homo sapiens GN=DNMT3A PE=1 SV=1
964	1	Uniprot_human	E9PI41	16	28667	1	1	1	1	0.16	tr|E9PI41|E9PI41_HUMAN Exosome complex component RRP41 (Fragment) OS=Homo sapiens GN=EXOSC4 PE=1 SV=6
965	1	Uniprot_human	P18463	16	40716	2	1	2	1	0.11	sp|P18463|1B37_HUMAN HLA class I histocompatibility antigen, B-37 alpha chain OS=Homo sapiens GN=HLA-B PE=1 SV=1
966	1	Uniprot_human	Q9Y657	16	29696	2	1	2	1	0.15	sp|Q9Y657|SPIN1_HUMAN Spindlin-1 OS=Homo sapiens GN=SPIN1 PE=1 SV=3
967	1	Uniprot_human	Q9NQZ2	16	54639	1	1	1	1	0.08	sp|Q9NQZ2|SAS10_HUMAN Something about silencing protein 10 OS=Homo sapiens GN=UTP3 PE=1 SV=1
968	1	Uniprot_human	Q14520	16	64740	2	1	2	1	0.07	sp|Q14520|HABP2_HUMAN Hyaluronan-binding protein 2 OS=Homo sapiens GN=HABP2 PE=1 SV=1
970	1	Uniprot_human	H0YFX3	16	28023	1	1	1	1	0.16	tr|H0YFX3|H0YFX3_HUMAN Ubiquitin carboxyl-terminal hydrolase 28 (Fragment) OS=Homo sapiens GN=USP28 PE=1 SV=1
971	1	Uniprot_human	A0A087WV23	15	24056	3	1	3	1	0.19	tr|A0A087WV23|A0A087WV23_HUMAN SH3 domain-binding glutamic acid-rich-like protein 3 OS=Homo sapiens GN=SH3BGRL3 PE=1 SV=1
972	1	Uniprot_human	C9JCC6	15	23304	3	1	3	1	0.2	tr|C9JCC6|C9JCC6_HUMAN Dr1-associated corepressor OS=Homo sapiens GN=DRAP1 PE=1 SV=1
973	1	Uniprot_human	Q16822	15	71483	4	1	4	1	0.06	sp|Q16822|PCKGM_HUMAN Phosphoenolpyruvate carboxykinase [GTP], mitochondrial OS=Homo sapiens GN=PCK2 PE=1 SV=3
974	1	Uniprot_human	O43172	15	59097	3	1	3	1	0.07	sp|O43172|PRP4_HUMAN U4/U6 small nuclear ribonucleoprotein Prp4 OS=Homo sapiens GN=PRPF4 PE=1 SV=2
975	1	Uniprot_human	B4DXW1	15	42262	3	1	3	1	0.11	tr|B4DXW1|B4DXW1_HUMAN Actin-related protein 3 OS=Homo sapiens GN=ACTR3 PE=1 SV=1
976	1	Uniprot_human	Q9NYQ7	15	362865	5	1	5	1	0.01	sp|Q9NYQ7|CELR3_HUMAN Cadherin EGF LAG seven-pass G-type receptor 3 OS=Homo sapiens GN=CELSR3 PE=1 SV=2
977	1	Uniprot_human	F6SQZ1	15	10333	1	1	1	1	0.49	tr|F6SQZ1|F6SQZ1_HUMAN Tuftelin-interacting protein 11 (Fragment) OS=Homo sapiens GN=TFIP11 PE=1 SV=1
978	1	Uniprot_human	Q9H9B1	15	144000	4	1	4	1	0.03	sp|Q9H9B1|EHMT1_HUMAN Histone-lysine N-methyltransferase EHMT1 OS=Homo sapiens GN=EHMT1 PE=1 SV=4
979	1	Uniprot_human	Q9H7B2	15	35731	5	1	5	1	0.13	sp|Q9H7B2|RPF2_HUMAN Ribosome production factor 2 homolog OS=Homo sapiens GN=RPF2 PE=1 SV=2
980	1	Uniprot_human	Q2NL82	15	92151	4	2	4	2	0.1	sp|Q2NL82|TSR1_HUMAN Pre-rRNA-processing protein TSR1 homolog OS=Homo sapiens GN=TSR1 PE=1 SV=1
982	1	Uniprot_human	A0A087WZK9	15	39736	1	1	1	1	0.11	tr|A0A087WZK9|A0A087WZK9_HUMAN Eukaryotic translation initiation factor 3 subunit H OS=Homo sapiens GN=EIF3H PE=1 SV=1
983	1	Uniprot_human	Q6ZN66	15	72894	2	1	2	1	0.06	sp|Q6ZN66|GBP6_HUMAN Guanylate-binding protein 6 OS=Homo sapiens GN=GBP6 PE=2 SV=1
984	1	Uniprot_human	A0A0D9SFK2	15	232161	7	1	7	1	0.02	tr|A0A0D9SFK2|A0A0D9SFK2_HUMAN Unconventional myosin-XVIIIa OS=Homo sapiens GN=MYO18A PE=1 SV=1
985	1	Uniprot_human	H0Y3M4	15	29028	1	1	1	1	0.16	tr|H0Y3M4|H0Y3M4_HUMAN Zona pellucida sperm-binding protein 3 (Fragment) OS=Homo sapiens GN=ZP3 PE=4 SV=1
986	1	Uniprot_human	A0A087WWK8	15	125255	1	1	1	1	0.03	tr|A0A087WWK8|A0A087WWK8_HUMAN IQ motif and SEC7 domain-containing protein 1 OS=Homo sapiens GN=IQSEC1 PE=1 SV=1
987	1	Uniprot_human	A0A0D9SG24	15	5214	1	1	1	1		tr|A0A0D9SG24|A0A0D9SG24_HUMAN Uncharacterized protein (Fragment) OS=Homo sapiens PE=4 SV=1
988	1	Uniprot_human	E7EN32	15	61666	2	1	2	1	0.07	tr|E7EN32|E7EN32_HUMAN Menin OS=Homo sapiens GN=MEN1 PE=1 SV=1
989	1	Uniprot_human	H3BPX2	15	986251	13	1	10	1	0	tr|H3BPX2|H3BPX2_HUMAN Obscurin OS=Homo sapiens GN=OBSCN PE=1 SV=2
990	1	Uniprot_human	Q8WVX9	15	59661	4	1	3	1	0.07	sp|Q8WVX9|FACR1_HUMAN Fatty acyl-CoA reductase 1 OS=Homo sapiens GN=FAR1 PE=1 SV=1
991	1	Uniprot_human	O15144	15	34426	3	1	2	1	0.13	sp|O15144|ARPC2_HUMAN Actin-related protein 2/3 complex subunit 2 OS=Homo sapiens GN=ARPC2 PE=1 SV=1
992	1	Uniprot_human	Q9BZI7	15	57841	5	1	4	1	0.08	sp|Q9BZI7|REN3B_HUMAN Regulator of nonsense transcripts 3B OS=Homo sapiens GN=UPF3B PE=1 SV=1
993	1	Uniprot_human	Q92793	15	268033	6	1	6	1	0.02	sp|Q92793|CBP_HUMAN CREB-binding protein OS=Homo sapiens GN=CREBBP PE=1 SV=3
994	1	Uniprot_human	B4DZG1	15	56829	3	1	3	1	0.08	tr|B4DZG1|B4DZG1_HUMAN Metal response element binding transcription factor 2, isoform CRA_c OS=Homo sapiens GN=MTF2 PE=1 SV=1
995	1	Uniprot_human	Q9P2J5	15	135577	2	1	2	1	0.03	sp|Q9P2J5|SYLC_HUMAN Leucine--tRNA ligase, cytoplasmic OS=Homo sapiens GN=LARS PE=1 SV=2
996	1	Uniprot_human	C9JYM0	15	15429	1	1	1	1	0.31	tr|C9JYM0|C9JYM0_HUMAN Ribonuclease P protein subunit p20 (Fragment) OS=Homo sapiens GN=POP7 PE=1 SV=1
997	1	Uniprot_human	O43347	14	39327	1	1	1	1	0.11	sp|O43347|MSI1H_HUMAN RNA-binding protein Musashi homolog 1 OS=Homo sapiens GN=MSI1 PE=1 SV=1
998	1	Uniprot_human	H3BMH2	14	17657	2	1	1	1	0.27	tr|H3BMH2|H3BMH2_HUMAN Ras-related protein Rab-11A (Fragment) OS=Homo sapiens GN=RAB11A PE=3 SV=1
999	1	Uniprot_human	Q96I25	14	45162	4	1	3	1		sp|Q96I25|SPF45_HUMAN Splicing factor 45 OS=Homo sapiens GN=RBM17 PE=1 SV=1
1000	1	Uniprot_human	Q8WVC2	14	8958	1	1	1	1	0.57	tr|Q8WVC2|Q8WVC2_HUMAN 40S ribosomal protein S21 OS=Homo sapiens GN=RPS21 PE=1 SV=1
1001	1	Uniprot_human	Q8NEQ6	14	18045	1	1	1	1	0.26	sp|Q8NEQ6|CA064_HUMAN Uncharacterized protein C1orf64 OS=Homo sapiens GN=C1orf64 PE=2 SV=1
1002	1	Uniprot_human	P23511	14	36854	2	1	2	1	0.12	sp|P23511|NFYA_HUMAN Nuclear transcription factor Y subunit alpha OS=Homo sapiens GN=NFYA PE=1 SV=2
1003	1	Uniprot_human	Q9UPU5	14	297200	16	1	8	1	0.01	sp|Q9UPU5|UBP24_HUMAN Ubiquitin carboxyl-terminal hydrolase 24 OS=Homo sapiens GN=USP24 PE=1 SV=3
1004	1	Uniprot_human	Q5T750	14	28557	1	1	1	1	0.16	sp|Q5T750|XP32_HUMAN Skin-specific protein 32 OS=Homo sapiens GN=XP32 PE=1 SV=1
1005	1	Uniprot_human	Q68D10	14	75667	1	1	1	1	0.06	sp|Q68D10|SPT2_HUMAN Protein SPT2 homolog OS=Homo sapiens GN=SPTY2D1 PE=1 SV=3
1006	1	Uniprot_human	Q4G0J3	14	67143	4	1	4	1	0.07	sp|Q4G0J3|LARP7_HUMAN La-related protein 7 OS=Homo sapiens GN=LARP7 PE=1 SV=1
1007	1	Uniprot_human	I3L0V5	14	15272	1	1	1	1	0.31	tr|I3L0V5|I3L0V5_HUMAN A-kinase anchor protein 1, mitochondrial (Fragment) OS=Homo sapiens GN=AKAP1 PE=1 SV=1
1008	1	Uniprot_human	G5E9M4	14	34572	1	1	1	1	0.13	tr|G5E9M4|G5E9M4_HUMAN Zinc finger protein 277 OS=Homo sapiens GN=ZNF277 PE=1 SV=1
1009	1	Uniprot_human	Q8TCJ2	14	94241	3	1	2	1	0.05	sp|Q8TCJ2|STT3B_HUMAN Dolichyl-diphosphooligosaccharide--protein glycosyltransferase subunit STT3B OS=Homo sapiens GN=STT3B PE=1 SV=1
1010	1	Uniprot_human	Q07065	14	66097	3	1	3	1	0.07	sp|Q07065|CKAP4_HUMAN Cytoskeleton-associated protein 4 OS=Homo sapiens GN=CKAP4 PE=1 SV=2
1011	1	Uniprot_human	Q8WWQ0	14	208327	8	1	6	1	0.02	sp|Q8WWQ0|PHIP_HUMAN PH-interacting protein OS=Homo sapiens GN=PHIP PE=1 SV=2
1012	1	Uniprot_human	O75369	14	280157	8	1	8	1	0.02	sp|O75369|FLNB_HUMAN Filamin-B OS=Homo sapiens GN=FLNB PE=1 SV=2
1013	1	Uniprot_human	Q9BVC6	14	26194	1	1	1	1	0.17	sp|Q9BVC6|TM109_HUMAN Transmembrane protein 109 OS=Homo sapiens GN=TMEM109 PE=1 SV=1
1014	1	Uniprot_human	A8MW49	14	13913	1	1	1	1	0.35	tr|A8MW49|A8MW49_HUMAN Fatty acid-binding protein, liver OS=Homo sapiens GN=FABP1 PE=1 SV=1
1015	1	Uniprot_human	J3QK89	14	105324	3	1	3	1	0.04	tr|J3QK89|J3QK89_HUMAN Calcium homeostasis endoplasmic reticulum protein OS=Homo sapiens GN=CHERP PE=1 SV=1
1016	1	Uniprot_human	K7EK24	13	41673	1	1	1	1	0.11	tr|K7EK24|K7EK24_HUMAN Asc-type amino acid transporter 1 OS=Homo sapiens GN=SLC7A10 PE=1 SV=1
1017	1	Uniprot_human	Q8WYB5	13	234140	6	1	6	1	0.02	sp|Q8WYB5|KAT6B_HUMAN Histone acetyltransferase KAT6B OS=Homo sapiens GN=KAT6B PE=1 SV=3
1018	1	Uniprot_human	Q5TEJ0	13	13291	1	1	1	1	0.36	tr|Q5TEJ0|Q5TEJ0_HUMAN Replication protein A 32 kDa subunit (Fragment) OS=Homo sapiens GN=RPA2 PE=1 SV=1
1019	1	Uniprot_human	Q9NZE8	13	21729	1	1	1	1	0.21	sp|Q9NZE8|RM35_HUMAN 39S ribosomal protein L35, mitochondrial OS=Homo sapiens GN=MRPL35 PE=1 SV=3
1020	1	Uniprot_human	E9PIF2	13	96737	10	1	7	1	0.04	tr|E9PIF2|E9PIF2_HUMAN Probable ATP-dependent RNA helicase DDX10 OS=Homo sapiens GN=DDX10 PE=1 SV=1
1021	1	Uniprot_human	Q9Y283	13	118837	3	1	3	1	0.04	sp|Q9Y283|INVS_HUMAN Inversin OS=Homo sapiens GN=INVS PE=1 SV=2

## Sheet: 去重复
Family	Member	Database	Accession	Score	Mass	Num. of matches	Num. of significant matches	Num. of sequences	Num. of significant sequences	emPAI	Description
1	1	Uniprot_human	A0A0G2JIW1	5389	70351	217	170	41	35	10.16	tr|A0A0G2JIW1|A0A0G2JIW1_HUMAN Heat shock 70 kDa protein 1B OS=Homo sapiens GN=HSPA1B PE=1 SV=1
3	1	Uniprot_human	P78527	3807	473749	209	151	141	107	1.77	sp|P78527|PRKDC_HUMAN DNA-dependent protein kinase catalytic subunit OS=Homo sapiens GN=PRKDC PE=1 SV=3
1	3	Uniprot_human	P11021	2108	72402	74	64	28	24	3.6	sp|P11021|GRP78_HUMAN 78 kDa glucose-regulated protein OS=Homo sapiens GN=HSPA5 PE=1 SV=2
4	1	Uniprot_human	Q96FF9	3743	27755	244	157	30	26	80.07	sp|Q96FF9|CDCA5_HUMAN Sororin OS=Homo sapiens GN=CDCA5 PE=1 SV=1
1	2	Uniprot_human	P11142	3507	71082	159	117	37	31	8.69	sp|P11142|HSP7C_HUMAN Heat shock cognate 71 kDa protein OS=Homo sapiens GN=HSPA8 PE=1 SV=1
1	4	Uniprot_human	P34931	2078	70730	89	65	19	14	1.61	sp|P34931|HS71L_HUMAN Heat shock 70 kDa protein 1-like OS=Homo sapiens GN=HSPA1L PE=1 SV=2
9	1	Uniprot_human	P12956	2004	70084	107	76	36	28	5.95	sp|P12956|XRCC6_HUMAN X-ray repair cross-complementing protein 6 OS=Homo sapiens GN=XRCC6 PE=1 SV=2
2	1	Uniprot_human	P04264	5141	66170	194	145	48	44	23.7	sp|P04264|K2C1_HUMAN Keratin, type II cytoskeletal 1 OS=Homo sapiens GN=KRT1 PE=1 SV=6
2	3	Uniprot_human	P35908	2428	65678	103	84	42	37	11.41	sp|P35908|K22E_HUMAN Keratin, type II cytoskeletal 2 epidermal OS=Homo sapiens GN=KRT2 PE=1 SV=2
10	1	Uniprot_human	P13010	1957	83222	109	70	36	30	3.87	sp|P13010|XRCC5_HUMAN X-ray repair cross-complementing protein 5 OS=Homo sapiens GN=XRCC5 PE=1 SV=3
1	5	Uniprot_human	E9PN89	1903	34854	87	65	20	19	15.18	tr|E9PN89|E9PN89_HUMAN Heat shock cognate 71 kDa protein (Fragment) OS=Homo sapiens GN=HSPA8 PE=1 SV=1
12	1	Uniprot_human	P07437	1888	50095	80	65	22	20	8.02	sp|P07437|TBB5_HUMAN Tubulin beta chain OS=Homo sapiens GN=TUBB PE=1 SV=2
1	6	Uniprot_human	E9PK54	1762	20000	75	60	13	13	34.08	tr|E9PK54|E9PK54_HUMAN Heat shock cognate 71 kDa protein (Fragment) OS=Homo sapiens GN=HSPA8 PE=1 SV=6
5	1	Uniprot_human	P60709	3418	42052	190	142	23	19	15.67	sp|P60709|ACTB_HUMAN Actin, cytoplasmic 1 OS=Homo sapiens GN=ACTB PE=1 SV=1
5	2	Uniprot_human	P68032	2137	42334	138	106	15	12	4.47	sp|P68032|ACTC_HUMAN Actin, alpha cardiac muscle 1 OS=Homo sapiens GN=ACTC1 PE=1 SV=1
5	3	Uniprot_human	Q9BYX7	1701	42331	81	68	5	4	0.49	sp|Q9BYX7|ACTBM_HUMAN Putative beta-actin-like protein 3 OS=Homo sapiens GN=POTEKP PE=5 SV=1
6	3	Uniprot_human	P05783	573	48029	37	27	23	19	5.94	sp|P05783|K1C18_HUMAN Keratin, type I cytoskeletal 18 OS=Homo sapiens GN=KRT18 PE=1 SV=2
7	1	Uniprot_human	P62805	2466	11360	82	71	7	7	36.9	sp|P62805|H4_HUMAN Histone H4 OS=Homo sapiens GN=HIST1H4A PE=1 SV=2
8	1	Uniprot_human	P35527	2335	62255	85	68	31	27	7.84	sp|P35527|K1C9_HUMAN Keratin, type I cytoskeletal 9 OS=Homo sapiens GN=KRT9 PE=1 SV=3
12	3	Uniprot_human	Q9BVA1	1681	50377	74	59	20	17	5.91	sp|Q9BVA1|TBB2B_HUMAN Tubulin beta-2B chain OS=Homo sapiens GN=TUBB2B PE=1 SV=1
12	4	Uniprot_human	Q13885	1671	50274	72	58	19	17	5.94	sp|Q13885|TBB2A_HUMAN Tubulin beta-2A chain OS=Homo sapiens GN=TUBB2A PE=1 SV=1
11	1	Uniprot_human	P38646	1911	73920	81	65	37	30	6.05	sp|P38646|GRP75_HUMAN Stress-70 protein, mitochondrial OS=Homo sapiens GN=HSPA9 PE=1 SV=2
14	1	Uniprot_human	P09874	1514	113811	85	57	46	35	2.84	sp|P09874|PARP1_HUMAN Poly [ADP-ribose] polymerase 1 OS=Homo sapiens GN=PARP1 PE=1 SV=4
12	2	Uniprot_human	P68371	1877	50255	84	69	22	20	7.93	sp|P68371|TBB4B_HUMAN Tubulin beta-4B chain OS=Homo sapiens GN=TUBB4B PE=1 SV=1
12	5	Uniprot_human	P04350	1418	50010	71	60	18	17	5.43	sp|P04350|TBB4A_HUMAN Tubulin beta-4A chain OS=Homo sapiens GN=TUBB4A PE=1 SV=2
17	2	Uniprot_human	F5H5D3	1253	58606	47	40	16	16	2.42	tr|F5H5D3|F5H5D3_HUMAN Tubulin alpha-1C chain OS=Homo sapiens GN=TUBA1C PE=1 SV=1
22	1	Uniprot_human	P61247	1014	30154	45	36	16	13	8.31	sp|P61247|RS3A_HUMAN 40S ribosomal protein S3a OS=Homo sapiens GN=RPS3A PE=1 SV=2
23	1	Uniprot_human	P06748	984	32726	31	26	11	10	4.33	sp|P06748|NPM_HUMAN Nucleophosmin OS=Homo sapiens GN=NPM1 PE=1 SV=2
13	1	Uniprot_human	B2R4S9	1878	13898	74	56	11	10	34.99	tr|B2R4S9|B2R4S9_HUMAN Histone H2B OS=Homo sapiens GN=HIST1H2BC PE=2 SV=1
13	2	Uniprot_human	P06899	1850	13896	72	56	11	10	34.99	sp|P06899|H2B1J_HUMAN Histone H2B type 1-J OS=Homo sapiens GN=HIST1H2BJ PE=1 SV=3
26	1	Uniprot_human	P62241	910	24475	30	24	8	8	2.96	sp|P62241|RS8_HUMAN 40S ribosomal protein S8 OS=Homo sapiens GN=RPS8 PE=1 SV=2
1	7	Uniprot_human	P17066	820	71440	38	27	13	10	0.81	sp|P17066|HSP76_HUMAN Heat shock 70 kDa protein 6 OS=Homo sapiens GN=HSPA6 PE=1 SV=2
15	1	Uniprot_human	P19338	1499	76625	59	44	27	22	2.58	sp|P19338|NUCL_HUMAN Nucleolin OS=Homo sapiens GN=NCL PE=1 SV=3
16	1	Uniprot_human	P35579	1485	227646	81	51	55	38	1.11	sp|P35579|MYH9_HUMAN Myosin-9 OS=Homo sapiens GN=MYH9 PE=1 SV=4
16	2	Uniprot_human	P35580	399	229827	42	18	32	16	0.35	sp|P35580|MYH10_HUMAN Myosin-10 OS=Homo sapiens GN=MYH10 PE=1 SV=3
17	1	Uniprot_human	P68363	1449	50804	51	42	16	16	3.12	sp|P68363|TBA1B_HUMAN Tubulin alpha-1B chain OS=Homo sapiens GN=TUBA1B PE=1 SV=1
29	1	Uniprot_human	P67809	800	35903	32	19	15	10	2.25	sp|P67809|YBOX1_HUMAN Nuclease-sensitive element-binding protein 1 OS=Homo sapiens GN=YBX1 PE=1 SV=3
30	1	Uniprot_human	P05388	793	34423	42	30	17	14	5.29	sp|P05388|RLA0_HUMAN 60S acidic ribosomal protein P0 OS=Homo sapiens GN=RPLP0 PE=1 SV=1
18	1	Uniprot_human	F8W6I7	1224	33249	50	36	13	12	4.19	tr|F8W6I7|F8W6I7_HUMAN Heterogeneous nuclear ribonucleoprotein A1 OS=Homo sapiens GN=HNRNPA1 PE=1 SV=2
18	2	Uniprot_human	P22626	567	37464	43	23	16	11	3.32	sp|P22626|ROA2_HUMAN Heterogeneous nuclear ribonucleoproteins A2/B1 OS=Homo sapiens GN=HNRNPA2B1 PE=1 SV=2
19	1	Uniprot_human	Q08211	1200	142181	74	51	41	29	1.61	sp|Q08211|DHX9_HUMAN ATP-dependent RNA helicase A OS=Homo sapiens GN=DHX9 PE=1 SV=4
20	1	Uniprot_human	O75367	1166	39764	44	35	16	13	2.98	sp|O75367|H2AY_HUMAN Core histone macro-H2A.1 OS=Homo sapiens GN=H2AFY PE=1 SV=4
31	1	Uniprot_human	P34932	776	95127	34	25	26	19	1.56	sp|P34932|HSP74_HUMAN Heat shock 70 kDa protein 4 OS=Homo sapiens GN=HSPA4 PE=1 SV=4
21	1	Uniprot_human	Q00839	1106	91269	59	48	26	24	2.36	sp|Q00839|HNRPU_HUMAN Heterogeneous nuclear ribonucleoprotein U OS=Homo sapiens GN=HNRNPU PE=1 SV=6
12	6	Uniprot_human	Q9BUF5	711	50281	28	24	11	9	1.53	sp|Q9BUF5|TBB6_HUMAN Tubulin beta-6 chain OS=Homo sapiens GN=TUBB6 PE=1 SV=1
32	1	Uniprot_human	E9PB61	686	27541	21	18	7	6	2.39	tr|E9PB61|E9PB61_HUMAN THO complex subunit 4 OS=Homo sapiens GN=ALYREF PE=1 SV=1
24	1	Uniprot_human	P39023	945	46365	60	43	19	15	4.16	sp|P39023|RL3_HUMAN 60S ribosomal protein L3 OS=Homo sapiens GN=RPL3 PE=1 SV=2
25	1	Uniprot_human	P30050	927	17979	29	24	8	7	4.07	sp|P30050|RL12_HUMAN 60S ribosomal protein L12 OS=Homo sapiens GN=RPL12 PE=1 SV=1
2	7	Uniprot_human	P08670	684	53676	30	23	20	16	3.14	sp|P08670|VIME_HUMAN Vimentin OS=Homo sapiens GN=VIM PE=1 SV=4
27	1	Uniprot_human	Q9NR30	876	87804	57	42	31	27	3.07	sp|Q9NR30|DDX21_HUMAN Nucleolar RNA helicase 2 OS=Homo sapiens GN=DDX21 PE=1 SV=5
33	1	Uniprot_human	Q13263	682	90261	25	20	18	14	1.12	sp|Q13263|TIF1B_HUMAN Transcription intermediary factor 1-beta OS=Homo sapiens GN=TRIM28 PE=1 SV=5
28	1	Uniprot_human	P36578	813	47953	70	46	20	18	4.84	sp|P36578|RL4_HUMAN 60S ribosomal protein L4 OS=Homo sapiens GN=RPL4 PE=1 SV=5
37	1	Uniprot_human	F8W7C6	640	18781	31	25	9	7	8.26	tr|F8W7C6|F8W7C6_HUMAN 60S ribosomal protein L10 OS=Homo sapiens GN=RPL10 PE=1 SV=2
40	1	Uniprot_human	P52272	628	77749	47	30	30	20	2.92	sp|P52272|HNRPM_HUMAN Heterogeneous nuclear ribonucleoprotein M OS=Homo sapiens GN=HNRNPM PE=1 SV=3
43	1	Uniprot_human	A0A087WY61	612	237388	41	21	38	20	0.43	tr|A0A087WY61|A0A087WY61_HUMAN Nuclear mitotic apparatus protein 1 OS=Homo sapiens GN=NUMA1 PE=1 SV=1
47	1	Uniprot_human	P16403	587	21352	21	17	9	7	2.96	sp|P16403|H12_HUMAN Histone H1.2 OS=Homo sapiens GN=HIST1H1C PE=1 SV=2
29	2	Uniprot_human	P16989	583	40066	22	14	11	7	1.09	sp|P16989|YBOX3_HUMAN Y-box-binding protein 3 OS=Homo sapiens GN=YBX3 PE=1 SV=4
48	1	Uniprot_human	P46777	578	34569	39	26	15	12	5.25	sp|P46777|RL5_HUMAN 60S ribosomal protein L5 OS=Homo sapiens GN=RPL5 PE=1 SV=3
20	2	Uniprot_human	Q9P0M6	535	40261	25	18	13	10	1.85	sp|Q9P0M6|H2AW_HUMAN Core histone macro-H2A.2 OS=Homo sapiens GN=H2AFY2 PE=1 SV=3
31	2	Uniprot_human	Q92598	490	97716	29	21	23	18	1.29	sp|Q92598|HS105_HUMAN Heat shock protein 105 kDa OS=Homo sapiens GN=HSPH1 PE=1 SV=1
34	1	Uniprot_human	P23396	670	26842	42	27	19	15	13.3	sp|P23396|RS3_HUMAN 40S ribosomal protein S3 OS=Homo sapiens GN=RPS3 PE=1 SV=2
35	1	Uniprot_human	O43390	660	71184	34	27	19	17	1.76	sp|O43390|HNRPR_HUMAN Heterogeneous nuclear ribonucleoprotein R OS=Homo sapiens GN=HNRNPR PE=1 SV=1
35	2	Uniprot_human	O60506	482	69788	27	23	18	15	1.65	sp|O60506|HNRPQ_HUMAN Heterogeneous nuclear ribonucleoprotein Q OS=Homo sapiens GN=SYNCRIP PE=1 SV=2
36	1	Uniprot_human	P62906	654	24987	39	31	12	10	6.52	sp|P62906|RL10A_HUMAN 60S ribosomal protein L10a OS=Homo sapiens GN=RPL10A PE=1 SV=2
57	1	Uniprot_human	Q12789	473	241062	44	22	39	22	0.48	sp|Q12789|TF3C1_HUMAN General transcription factor 3C polypeptide 1 OS=Homo sapiens GN=GTF3C1 PE=1 SV=4
59	1	Uniprot_human	J3KTL2	463	28426	26	22	10	9	2.79	tr|J3KTL2|J3KTL2_HUMAN Serine/arginine-rich-splicing factor 1 OS=Homo sapiens GN=SRSF1 PE=1 SV=1
38	1	Uniprot_human	Q9NZI8	636	63783	35	23	23	14	1.54	sp|Q9NZI8|IF2B1_HUMAN Insulin-like growth factor 2 mRNA-binding protein 1 OS=Homo sapiens GN=IGF2BP1 PE=1 SV=2
60	1	Uniprot_human	P08238	462	83554	25	14	20	11	0.75	sp|P08238|HS90B_HUMAN Heat shock protein HSP 90-beta OS=Homo sapiens GN=HSP90AB1 PE=1 SV=4
39	1	Uniprot_human	P15880	629	31590	44	28	17	13	6.37	sp|P15880|RS2_HUMAN 40S ribosomal protein S2 OS=Homo sapiens GN=RPS2 PE=1 SV=2
61	1	Uniprot_human	P25398	454	14905	17	12	7	6	6.06	sp|P25398|RS12_HUMAN 40S ribosomal protein S12 OS=Homo sapiens GN=RPS12 PE=1 SV=3
63	1	Uniprot_human	P62750	450	17684	22	16	10	9	7.38	sp|P62750|RL23A_HUMAN 60S ribosomal protein L23a OS=Homo sapiens GN=RPL23A PE=1 SV=1
41	1	Uniprot_human	Q02878	626	32765	39	26	14	12	3.69	sp|Q02878|RL6_HUMAN 60S ribosomal protein L6 OS=Homo sapiens GN=RPL6 PE=1 SV=3
42	1	Uniprot_human	Q12906	614	95678	36	27	26	19	1.54	sp|Q12906|ILF3_HUMAN Interleukin enhancer-binding factor 3 OS=Homo sapiens GN=ILF3 PE=1 SV=3
65	1	Uniprot_human	P62829	443	14970	20	15	7	5	5.96	sp|P62829|RL23_HUMAN 60S ribosomal protein L23 OS=Homo sapiens GN=RPL23 PE=1 SV=1
44	1	Uniprot_human	P62263	606	16434	16	14	5	5	4.89	sp|P62263|RS14_HUMAN 40S ribosomal protein S14 OS=Homo sapiens GN=RPS14 PE=1 SV=3
45	1	Uniprot_human	P62424	595	30148	36	25	16	13	5.13	sp|P62424|RL7A_HUMAN 60S ribosomal protein L7a OS=Homo sapiens GN=RPL7A PE=1 SV=2
46	1	Uniprot_human	P62753	588	28834	31	19	13	7	2.21	sp|P62753|RS6_HUMAN 40S ribosomal protein S6 OS=Homo sapiens GN=RPS6 PE=1 SV=1
66	1	Uniprot_human	Q9Y5B9	442	120409	40	30	32	24	1.42	sp|Q9Y5B9|SP16H_HUMAN FACT complex subunit SPT16 OS=Homo sapiens GN=SUPT16H PE=1 SV=1
68	1	Uniprot_human	P20700	411	66653	21	15	20	14	1.6	sp|P20700|LMNB1_HUMAN Lamin-B1 OS=Homo sapiens GN=LMNB1 PE=1 SV=2
49	1	Uniprot_human	P62701	561	29807	36	25	13	12	6.2	sp|P62701|RS4X_HUMAN 40S ribosomal protein S4, X isoform OS=Homo sapiens GN=RPS4X PE=1 SV=2
50	1	Uniprot_human	P52597	553	45985	23	16	10	7	1.09	sp|P52597|HNRPF_HUMAN Heterogeneous nuclear ribonucleoprotein F OS=Homo sapiens GN=HNRNPF PE=1 SV=3
50	2	Uniprot_human	G8JLB6	414	51482	23	18	14	11	1.47	tr|G8JLB6|G8JLB6_HUMAN Heterogeneous nuclear ribonucleoprotein H OS=Homo sapiens GN=HNRNPH1 PE=1 SV=1
70	1	Uniprot_human	A0A0C4DGG9	405	221933	33	16	31	16	0.36	tr|A0A0C4DGG9|A0A0C4DGG9_HUMAN Chromodomain-helicase-DNA-binding protein 4 OS=Homo sapiens GN=CHD4 PE=1 SV=1
51	1	Uniprot_human	Q9BQA1	535	37442	20	15	10	10	2.09	sp|Q9BQA1|MEP50_HUMAN Methylosome protein 50 OS=Homo sapiens GN=WDR77 PE=1 SV=1
52	1	Uniprot_human	P18124	521	29264	41	27	18	18	12.27	sp|P18124|RL7_HUMAN 60S ribosomal protein L7 OS=Homo sapiens GN=RPL7 PE=1 SV=1
53	1	Uniprot_human	P05387	500	11658	15	12	7	6	10.87	sp|P05387|RLA2_HUMAN 60S acidic ribosomal protein P2 OS=Homo sapiens GN=RPLP2 PE=1 SV=1
54	1	Uniprot_human	G3V203	500	18859	19	14	8	6	2.77	tr|G3V203|G3V203_HUMAN 60S ribosomal protein L18 OS=Homo sapiens GN=RPL18 PE=1 SV=1
55	1	Uniprot_human	P05141	491	33059	24	19	15	13	4.96	sp|P05141|ADT2_HUMAN ADP/ATP translocase 2 OS=Homo sapiens GN=SLC25A5 PE=1 SV=7
71	1	Uniprot_human	B4DY09	400	39057	22	18	11	9	1.65	tr|B4DY09|B4DY09_HUMAN Interleukin enhancer-binding factor 2 OS=Homo sapiens GN=ILF2 PE=1 SV=1
56	1	Uniprot_human	B2R5W2	475	31986	27	17	17	11	3.86	tr|B2R5W2|B2R5W2_HUMAN Heterogeneous nuclear ribonucleoproteins C1/C2 OS=Homo sapiens GN=HNRNPC PE=1 SV=1
73	1	Uniprot_human	Q92841	398	80906	24	16	20	13	1.2	sp|Q92841|DDX17_HUMAN Probable ATP-dependent RNA helicase DDX17 OS=Homo sapiens GN=DDX17 PE=1 SV=2
74	1	Uniprot_human	P05455	397	46979	24	16	18	12	2.23	sp|P05455|LA_HUMAN Lupus La protein OS=Homo sapiens GN=SSB PE=1 SV=2
37	2	Uniprot_human	P27635	385	25044	30	22	10	8	4.33	sp|P27635|RL10_HUMAN 60S ribosomal protein L10 OS=Homo sapiens GN=RPL10 PE=1 SV=4
60	2	Uniprot_human	P07900	268	85006	16	9	13	7	0.42	sp|P07900|HS90A_HUMAN Heat shock protein HSP 90-alpha OS=Homo sapiens GN=HSP90AA1 PE=1 SV=5
60	3	Uniprot_human	P14625	202	92696	8	6	6	5	0.26	sp|P14625|ENPL_HUMAN Endoplasmin OS=Homo sapiens GN=HSP90B1 PE=1 SV=1
77	1	Uniprot_human	Q96KR1	381	118079	21	12	18	11	0.49	sp|Q96KR1|ZFR_HUMAN Zinc finger RNA-binding protein OS=Homo sapiens GN=ZFR PE=1 SV=2
80	1	Uniprot_human	H0Y8G5	376	29820	16	12	9	6	1.68	tr|H0Y8G5|H0Y8G5_HUMAN Heterogeneous nuclear ribonucleoprotein D0 (Fragment) OS=Homo sapiens GN=HNRNPD PE=1 SV=6
64	1	Uniprot_human	A0A087WXM2	444	25512	15	13	2	1	0.18	tr|A0A087WXM2|A0A087WXM2_HUMAN Glutathione S-transferase OS=Homo sapiens GN=GSTA3 PE=1 SV=1
81	1	Uniprot_human	P50914	376	23531	25	13	9	5	1.91	sp|P50914|RL14_HUMAN 60S ribosomal protein L14 OS=Homo sapiens GN=RPL14 PE=1 SV=4
83	1	Uniprot_human	Q9BQG0	369	149731	30	21	26	19	0.72	sp|Q9BQG0|MBB1A_HUMAN Myb-binding protein 1A OS=Homo sapiens GN=MYBBP1A PE=1 SV=2
67	1	Uniprot_human	P51991	427	39799	18	12	8	7	1.34	sp|P51991|ROA3_HUMAN Heterogeneous nuclear ribonucleoprotein A3 OS=Homo sapiens GN=HNRNPA3 PE=1 SV=2
73	2	Uniprot_human	J3KTA4	365	69557	23	18	18	14	1.65	tr|J3KTA4|J3KTA4_HUMAN Probable ATP-dependent RNA helicase DDX5 OS=Homo sapiens GN=DDX5 PE=1 SV=1
85	1	Uniprot_human	P61254	351	17248	34	23	10	8	7.85	sp|P61254|RL26_HUMAN 60S ribosomal protein L26 OS=Homo sapiens GN=RPL26 PE=1 SV=1
86	1	Uniprot_human	Q13813	350	285163	38	15	32	15	0.25	sp|Q13813|SPTN1_HUMAN Spectrin alpha chain, non-erythrocytic 1 OS=Homo sapiens GN=SPTAN1 PE=1 SV=3
69	1	Uniprot_human	P62244	411	14944	28	20	9	6	5.96	sp|P62244|RS15A_HUMAN 40S ribosomal protein S15a OS=Homo sapiens GN=RPS15A PE=1 SV=2
87	1	Uniprot_human	Q60FE5	350	280790	29	19	26	19	0.33	tr|Q60FE5|Q60FE5_HUMAN Filamin A OS=Homo sapiens GN=FLNA PE=1 SV=1
88	1	Uniprot_human	P62917	337	28235	19	13	10	6	1.84	sp|P62917|RL8_HUMAN 60S ribosomal protein L8 OS=Homo sapiens GN=RPL8 PE=1 SV=2
89	1	Uniprot_human	P27694	333	68723	26	11	22	10	0.85	sp|P27694|RFA1_HUMAN Replication protein A 70 kDa DNA-binding subunit OS=Homo sapiens GN=RPA1 PE=1 SV=2
72	1	Uniprot_human	O14744	399	73322	37	27	23	19	2.18	sp|O14744|ANM5_HUMAN Protein arginine N-methyltransferase 5 OS=Homo sapiens GN=PRMT5 PE=1 SV=4
92	1	Uniprot_human	Q14498	328	59628	16	13	9	7	0.65	sp|Q14498|RBM39_HUMAN RNA-binding protein 39 OS=Homo sapiens GN=RBM39 PE=1 SV=2
93	1	Uniprot_human	Q53Z07	325	21964	28	16	12	7	2.8	tr|Q53Z07|Q53Z07_HUMAN 60S ribosomal protein L9 OS=Homo sapiens GN=RPL9 PE=1 SV=1
94	1	Uniprot_human	P49792	319	362365	22	14	22	14	0.18	sp|P49792|RBP2_HUMAN E3 SUMO-protein ligase RanBP2 OS=Homo sapiens GN=RANBP2 PE=1 SV=2
95	1	Uniprot_human	P61353	312	15788	26	16	8	5	3.87	sp|P61353|RL27_HUMAN 60S ribosomal protein L27 OS=Homo sapiens GN=RPL27 PE=1 SV=2
75	1	Uniprot_human	B1AK87	394	29562	14	13	9	8	3.16	tr|B1AK87|B1AK87_HUMAN Capping protein (Actin filament) muscle Z-line, beta, isoform CRA_a OS=Homo sapiens GN=CAPZB PE=1 SV=1
76	1	Uniprot_human	P05023	386	114135	16	11	16	11	0.51	sp|P05023|AT1A1_HUMAN Sodium/potassium-transporting ATPase subunit alpha-1 OS=Homo sapiens GN=ATP1A1 PE=1 SV=1
96	1	Uniprot_human	Q02543	306	21034	37	21	14	10	6.35	sp|Q02543|RL18A_HUMAN 60S ribosomal protein L18a OS=Homo sapiens GN=RPL18A PE=1 SV=2
78	1	Uniprot_human	E5RI99	379	12819	20	16	8	6	8.64	tr|E5RI99|E5RI99_HUMAN 60S ribosomal protein L30 (Fragment) OS=Homo sapiens GN=RPL30 PE=1 SV=1
79	1	Uniprot_human	Q6FI13	377	14087	39	17	5	5	4.84	sp|Q6FI13|H2A2A_HUMAN Histone H2A type 2-A OS=Homo sapiens GN=HIST2H2AA3 PE=1 SV=3
79	2	Uniprot_human	P04908	232	14127	35	14	4	4	2.24	sp|P04908|H2A1B_HUMAN Histone H2A type 1-B/E OS=Homo sapiens GN=HIST1H2AB PE=1 SV=2
79	3	Uniprot_human	C9J0D1	173	13155	35	13	4	3	1.56	tr|C9J0D1|C9J0D1_HUMAN Histone H2A OS=Homo sapiens GN=H2AFV PE=3 SV=1
97	1	Uniprot_human	P08708	305	15597	12	8	6	6	7.37	sp|P08708|RS17_HUMAN 40S ribosomal protein S17 OS=Homo sapiens GN=RPS17 PE=1 SV=2
98	1	Uniprot_human	Q71DI3	304	15436	59	24	9	7	5.59	sp|Q71DI3|H32_HUMAN Histone H3.2 OS=Homo sapiens GN=HIST2H3A PE=1 SV=3
80	2	Uniprot_human	A0A087WZV1	355	36650	11	10	8	8	1.51	tr|A0A087WZV1|A0A087WZV1_HUMAN Heterogeneous nuclear ribonucleoprotein A/B OS=Homo sapiens GN=HNRNPAB PE=1 SV=1
101	1	Uniprot_human	Q9NVP1	302	75702	15	12	12	10	0.75	sp|Q9NVP1|DDX18_HUMAN ATP-dependent RNA helicase DDX18 OS=Homo sapiens GN=DDX18 PE=1 SV=2
102	1	Uniprot_human	Q8IY81	302	96898	17	10	15	9	0.55	sp|Q8IY81|SPB1_HUMAN pre-rRNA processing protein FTSJ3 OS=Homo sapiens GN=FTSJ3 PE=1 SV=2
82	1	Uniprot_human	P52907	370	33073	16	12	12	10	3.06	sp|P52907|CAZA1_HUMAN F-actin-capping protein subunit alpha-1 OS=Homo sapiens GN=CAPZA1 PE=1 SV=3
82	2	Uniprot_human	A0A0D9SET8	119	20467	4	3	4	3	0.85	tr|A0A0D9SET8|A0A0D9SET8_HUMAN F-actin-capping protein subunit alpha-2 OS=Homo sapiens GN=CAPZA2 PE=1 SV=1
103	1	Uniprot_human	Q7Z2W4	299	103135	13	11	13	11	0.57	sp|Q7Z2W4|ZCCHV_HUMAN Zinc finger CCCH-type antiviral protein 1 OS=Homo sapiens GN=ZC3HAV1 PE=1 SV=3
84	1	Uniprot_human	A0A087WXM6	361	19801	19	14	7	6	3.4	tr|A0A087WXM6|A0A087WXM6_HUMAN 60S ribosomal protein L17 (Fragment) OS=Homo sapiens GN=RPL17 PE=3 SV=1
104	1	Uniprot_human	Q9UQE7	297	141853	24	13	22	13	0.48	sp|Q9UQE7|SMC3_HUMAN Structural maintenance of chromosomes protein 3 OS=Homo sapiens GN=SMC3 PE=1 SV=2
105	1	Uniprot_human	P62979	297	18296	17	14	6	6	3.93	sp|P62979|RS27A_HUMAN Ubiquitin-40S ribosomal protein S27a OS=Homo sapiens GN=RPS27A PE=1 SV=2
106	1	Uniprot_human	A8MXP9	295	100419	25	16	18	13	0.81	tr|A8MXP9|A8MXP9_HUMAN Matrin-3 OS=Homo sapiens GN=MATR3 PE=1 SV=1
31	3	Uniprot_human	O95757	291	95479	20	12	17	11	0.63	sp|O95757|HS74L_HUMAN Heat shock 70 kDa protein 4L OS=Homo sapiens GN=HSPA4L PE=1 SV=3
109	1	Uniprot_human	P52292	279	58168	11	6	8	6	0.55	sp|P52292|IMA1_HUMAN Importin subunit alpha-1 OS=Homo sapiens GN=KPNA2 PE=1 SV=1
90	1	Uniprot_human	M0QYS1	331	24258	27	17	12	9	4.62	tr|M0QYS1|M0QYS1_HUMAN 60S ribosomal protein L13a (Fragment) OS=Homo sapiens GN=RPL13A PE=1 SV=2
91	1	Uniprot_human	A0A087WTT1	328	58727	24	14	19	13	1.56	tr|A0A087WTT1|A0A087WTT1_HUMAN Polyadenylate-binding protein OS=Homo sapiens GN=PABPC1 PE=1 SV=1
110	1	Uniprot_human	O76021	279	55167	23	16	16	10	1.16	sp|O76021|RL1D1_HUMAN Ribosomal L1 domain-containing protein 1 OS=Homo sapiens GN=RSL1D1 PE=1 SV=3
112	1	Uniprot_human	Q96T23	277	165260	22	11	20	11	0.33	sp|Q96T23|RSF1_HUMAN Remodeling and spacing factor 1 OS=Homo sapiens GN=RSF1 PE=1 SV=2
113	1	Uniprot_human	O00567	275	66408	18	14	14	11	1.15	sp|O00567|NOP56_HUMAN Nucleolar protein 56 OS=Homo sapiens GN=NOP56 PE=1 SV=4
50	3	Uniprot_human	P55795	274	49517	17	14	10	8	0.98	sp|P55795|HNRH2_HUMAN Heterogeneous nuclear ribonucleoprotein H2 OS=Homo sapiens GN=HNRNPH2 PE=1 SV=1
38	2	Uniprot_human	O00425	272	64008	17	14	14	11	1.07	sp|O00425|IF2B3_HUMAN Insulin-like growth factor 2 mRNA-binding protein 3 OS=Homo sapiens GN=IGF2BP3 PE=1 SV=2
80	3	Uniprot_human	A0A087WUK2	270	40187	13	10	8	6	0.88	tr|A0A087WUK2|A0A087WUK2_HUMAN Heterogeneous nuclear ribonucleoprotein D-like OS=Homo sapiens GN=HNRNPDL PE=1 SV=1
116	1	Uniprot_human	O60264	268	122513	27	14	25	14	0.63	sp|O60264|SMCA5_HUMAN SWI/SNF-related matrix-associated actin-dependent regulator of chromatin subfamily A member 5 OS=Homo sapiens GN=SMARCA5 PE=1 SV=1
117	1	Uniprot_human	Q08170	266	56759	23	13	15	9	0.96	sp|Q08170|SRSF4_HUMAN Serine/arginine-rich splicing factor 4 OS=Homo sapiens GN=SRSF4 PE=1 SV=2
118	1	Uniprot_human	O75643	266	246006	34	13	28	12	0.23	sp|O75643|U520_HUMAN U5 small nuclear ribonucleoprotein 200 kDa helicase OS=Homo sapiens GN=SNRNP200 PE=1 SV=2
119	1	Uniprot_human	Q14683	264	143771	27	16	23	14	0.56	sp|Q14683|SMC1A_HUMAN Structural maintenance of chromosomes protein 1A OS=Homo sapiens GN=SMC1A PE=1 SV=2
120	1	Uniprot_human	A0A087WV73	263	94723	12	9	11	8	0.43	tr|A0A087WV73|A0A087WV73_HUMAN Probable 28S rRNA (cytosine(4447)-C(5))-methyltransferase OS=Homo sapiens GN=NOP2 PE=1 SV=1
99	1	Uniprot_human	Q13151	303	30993	14	7	8	5	0.97	sp|Q13151|ROA0_HUMAN Heterogeneous nuclear ribonucleoprotein A0 OS=Homo sapiens GN=HNRNPA0 PE=1 SV=1
100	1	Uniprot_human	Q9Y3U8	303	12303	12	10	5	4	6.46	sp|Q9Y3U8|RL36_HUMAN 60S ribosomal protein L36 OS=Homo sapiens GN=RPL36 PE=1 SV=3
121	1	Uniprot_human	P63010	262	105398	24	14	21	13	0.69	sp|P63010|AP2B1_HUMAN AP-2 complex subunit beta OS=Homo sapiens GN=AP2B1 PE=1 SV=1
123	1	Uniprot_human	H3BLV9	258	76676	13	6	9	5	0.39	tr|H3BLV9|H3BLV9_HUMAN SRSF protein kinase 1 (Fragment) OS=Homo sapiens GN=SRPK1 PE=1 SV=1
125	1	Uniprot_human	O95831	255	67144	15	11	13	9	0.77	sp|O95831|AIFM1_HUMAN Apoptosis-inducing factor 1, mitochondrial OS=Homo sapiens GN=AIFM1 PE=1 SV=1
126	1	Uniprot_human	O94776	254	75717	13	11	10	9	0.66	sp|O94776|MTA2_HUMAN Metastasis-associated protein MTA2 OS=Homo sapiens GN=MTA2 PE=1 SV=1
127	1	Uniprot_human	P62136	251	38229	9	7	8	6	0.94	sp|P62136|PP1A_HUMAN Serine/threonine-protein phosphatase PP1-alpha catalytic subunit OS=Homo sapiens GN=PPP1CA PE=1 SV=1
128	1	Uniprot_human	P61513	249	10497	18	9	6	5	9.33	sp|P61513|RL37A_HUMAN 60S ribosomal protein L37a OS=Homo sapiens GN=RPL37A PE=1 SV=2
107	1	Uniprot_human	A0A0A0MRM8	295	146293	20	9	17	8	0.26	tr|A0A0A0MRM8|A0A0A0MRM8_HUMAN Unconventional myosin-VI OS=Homo sapiens GN=MYO6 PE=1 SV=1
108	1	Uniprot_human	C9JNW5	284	17646	21	13	7	7	5.62	tr|C9JNW5|C9JNW5_HUMAN 60S ribosomal protein L24 OS=Homo sapiens GN=RPL24 PE=1 SV=1
129	1	Uniprot_human	P53621	249	139797	18	10	17	10	0.36	sp|P53621|COPA_HUMAN Coatomer subunit alpha OS=Homo sapiens GN=COPA PE=1 SV=2
130	1	Uniprot_human	B7Z6D5	248	86950	17	11	14	10	0.71	tr|B7Z6D5|B7Z6D5_HUMAN Probable ATP-dependent RNA helicase DDX27 OS=Homo sapiens GN=DDX27 PE=1 SV=1
131	1	Uniprot_human	F5H2A4	246	12707	14	9	6	4	2.69	tr|F5H2A4|F5H2A4_HUMAN High mobility group protein HMGI-C OS=Homo sapiens GN=HMGA2 PE=1 SV=1
132	1	Uniprot_human	O43143	241	91673	23	14	18	13	0.91	sp|O43143|DHX15_HUMAN Pre-mRNA-splicing factor ATP-dependent RNA helicase DHX15 OS=Homo sapiens GN=DHX15 PE=1 SV=2
114	1	Uniprot_human	P26373	272	24304	19	14	8	8	3.73	sp|P26373|RL13_HUMAN 60S ribosomal protein L13 OS=Homo sapiens GN=RPL13 PE=1 SV=4
115	1	Uniprot_human	P62913	268	20468	16	8	8	5	1.78	sp|P62913|RL11_HUMAN 60S ribosomal protein L11 OS=Homo sapiens GN=RPL11 PE=1 SV=2
127	2	Uniprot_human	F8VYE8	237	35669	8	7	7	6	1.04	tr|F8VYE8|F8VYE8_HUMAN Serine/threonine-protein phosphatase OS=Homo sapiens GN=PPP1CC PE=1 SV=1
55	2	Uniprot_human	P12235	231	33271	17	12	10	9	2.13	sp|P12235|ADT1_HUMAN ADP/ATP translocase 1 OS=Homo sapiens GN=SLC25A4 PE=1 SV=4
136	1	Uniprot_human	K7ENG2	227	34222	10	7	6	5	0.85	tr|K7ENG2|K7ENG2_HUMAN Splicing factor U2AF 65 kDa subunit OS=Homo sapiens GN=U2AF2 PE=1 SV=1
117	2	Uniprot_human	Q13247	221	39677	15	11	11	9	1.61	sp|Q13247|SRSF6_HUMAN Serine/arginine-rich splicing factor 6 OS=Homo sapiens GN=SRSF6 PE=1 SV=2
137	1	Uniprot_human	Q09028	226	47911	13	10	10	9	1.21	sp|Q09028|RBBP4_HUMAN Histone-binding protein RBBP4 OS=Homo sapiens GN=RBBP4 PE=1 SV=3
138	1	Uniprot_human	H7BXY3	225	131495	18	12	18	12	0.47	tr|H7BXY3|H7BXY3_HUMAN Putative ATP-dependent RNA helicase DHX30 OS=Homo sapiens GN=DHX30 PE=1 SV=1
139	1	Uniprot_human	P35268	225	14835	8	6	5	4	2.05	sp|P35268|RL22_HUMAN 60S ribosomal protein L22 OS=Homo sapiens GN=RPL22 PE=1 SV=2
144	1	Uniprot_human	P49711	220	84272	11	8	8	6	0.35	sp|P49711|CTCF_HUMAN Transcriptional repressor CTCF OS=Homo sapiens GN=CTCF PE=1 SV=1
146	1	Uniprot_human	Q9Y2X3	218	60054	11	8	9	7	0.76	sp|Q9Y2X3|NOP58_HUMAN Nucleolar protein 58 OS=Homo sapiens GN=NOP58 PE=1 SV=1
122	1	Uniprot_human	P06733	259	47481	9	4	8	4	0.43	sp|P06733|ENOA_HUMAN Alpha-enolase OS=Homo sapiens GN=ENO1 PE=1 SV=2
147	1	Uniprot_human	Q14257	218	36911	9	6	7	5	0.77	sp|Q14257|RCN2_HUMAN Reticulocalbin-2 OS=Homo sapiens GN=RCN2 PE=1 SV=1
124	1	Uniprot_human	P15924	257	334021	41	18	36	17	0.26	sp|P15924|DESP_HUMAN Desmoplakin OS=Homo sapiens GN=DSP PE=1 SV=3
98	2	Uniprot_human	P68431	217	15509	57	22	9	7	5.5	sp|P68431|H31_HUMAN Histone H3.1 OS=Homo sapiens GN=HIST1H3A PE=1 SV=2
148	1	Uniprot_human	O94973	215	104807	16	9	14	9	0.44	sp|O94973|AP2A2_HUMAN AP-2 complex subunit alpha-2 OS=Homo sapiens GN=AP2A2 PE=1 SV=2
149	1	Uniprot_human	P22087	215	33877	24	9	12	7	1.39	sp|P22087|FBRL_HUMAN rRNA 2'-O-methyltransferase fibrillarin OS=Homo sapiens GN=FBL PE=1 SV=2
151	1	Uniprot_human	Q9H6S0	214	161573	14	7	13	7	0.2	sp|Q9H6S0|YTDC2_HUMAN Probable ATP-dependent RNA helicase YTHDC2 OS=Homo sapiens GN=YTHDC2 PE=1 SV=2
154	1	Uniprot_human	P62266	210	15969	11	6	5	4	1.83	sp|P62266|RS23_HUMAN 40S ribosomal protein S23 OS=Homo sapiens GN=RPS23 PE=1 SV=3
155	1	Uniprot_human	F8W930	209	66859	9	5	8	4	0.29	tr|F8W930|F8W930_HUMAN Insulin-like growth factor 2 mRNA-binding protein 2 OS=Homo sapiens GN=IGF2BP2 PE=1 SV=1
156	1	Uniprot_human	Q9UBU9	208	70652	16	7	13	7	0.52	sp|Q9UBU9|NXF1_HUMAN Nuclear RNA export factor 1 OS=Homo sapiens GN=NXF1 PE=1 SV=1
157	1	Uniprot_human	Q92522	206	22474	8	7	7	6	2.07	sp|Q92522|H1X_HUMAN Histone H1x OS=Homo sapiens GN=H1FX PE=1 SV=1
158	1	Uniprot_human	Q9Y265	205	50538	12	9	12	9	1.13	sp|Q9Y265|RUVB1_HUMAN RuvB-like 1 OS=Homo sapiens GN=RUVBL1 PE=1 SV=1
27	2	Uniprot_human	Q9BQ39	204	83084	20	15	16	13	0.94	sp|Q9BQ39|DDX50_HUMAN ATP-dependent RNA helicase DDX50 OS=Homo sapiens GN=DDX50 PE=1 SV=1
133	1	Uniprot_human	P39019	239	16051	16	9	10	7	5.11	sp|P39019|RS19_HUMAN 40S ribosomal protein S19 OS=Homo sapiens GN=RPS19 PE=1 SV=2
134	1	Uniprot_human	D3YTB1	236	15721	21	12	6	4	3.87	tr|D3YTB1|D3YTB1_HUMAN 60S ribosomal protein L32 (Fragment) OS=Homo sapiens GN=RPL32 PE=1 SV=1
135	1	Uniprot_human	J3KTE4	230	23347	14	7	6	3	0.72	tr|J3KTE4|J3KTE4_HUMAN Ribosomal protein L19 OS=Homo sapiens GN=RPL19 PE=1 SV=1
40	2	Uniprot_human	M0QZM1	203	40017	24	14	15	9	2.54	tr|M0QZM1|M0QZM1_HUMAN Heterogeneous nuclear ribonucleoprotein M (Fragment) OS=Homo sapiens GN=HNRNPM PE=1 SV=1
159	1	Uniprot_human	Q1KMD3	203	85622	18	10	16	9	0.64	sp|Q1KMD3|HNRL2_HUMAN Heterogeneous nuclear ribonucleoprotein U-like protein 2 OS=Homo sapiens GN=HNRNPUL2 PE=1 SV=1
160	1	Uniprot_human	Q9UJS0	203	74528	12	10	10	8	0.58	sp|Q9UJS0|CMC2_HUMAN Calcium-binding mitochondrial carrier protein Aralar2 OS=Homo sapiens GN=SLC25A13 PE=1 SV=2
161	1	Uniprot_human	Q9BUJ2	202	96250	13	8	10	7	0.36	sp|Q9BUJ2|HNRL1_HUMAN Heterogeneous nuclear ribonucleoprotein U-like protein 1 OS=Homo sapiens GN=HNRNPUL1 PE=1 SV=2
140	1	Uniprot_human	P61313	225	24245	35	22	12	11	5.74	sp|P61313|RL15_HUMAN 60S ribosomal protein L15 OS=Homo sapiens GN=RPL15 PE=1 SV=2
141	1	Uniprot_human	Q9NYL9	223	39741	12	9	9	7	1.34	sp|Q9NYL9|TMOD3_HUMAN Tropomodulin-3 OS=Homo sapiens GN=TMOD3 PE=1 SV=1
142	1	Uniprot_human	P62269	223	17708	30	15	11	10	9.47	sp|P62269|RS18_HUMAN 40S ribosomal protein S18 OS=Homo sapiens GN=RPS18 PE=1 SV=3
143	1	Uniprot_human	Q5VTE0	222	50495	11	10	8	7	0.8	sp|Q5VTE0|EF1A3_HUMAN Putative elongation factor 1-alpha-like 3 OS=Homo sapiens GN=EEF1A1P5 PE=5 SV=1
162	1	Uniprot_human	A0A087WY71	202	49837	18	12	16	11	1.55	tr|A0A087WY71|A0A087WY71_HUMAN AP-2 complex subunit mu OS=Homo sapiens GN=AP2M1 PE=1 SV=1
145	1	Uniprot_human	P62995	219	33760	8	8	4	4	0.65	sp|P62995|TRA2B_HUMAN Transformer-2 protein homolog beta OS=Homo sapiens GN=TRA2B PE=1 SV=1
163	1	Uniprot_human	Q08945	201	81367	21	11	16	9	0.6	sp|Q08945|SSRP1_HUMAN FACT complex subunit SSRP1 OS=Homo sapiens GN=SSRP1 PE=1 SV=1
70	2	Uniprot_human	Q12873	197	227989	16	7	15	7	0.14	sp|Q12873|CHD3_HUMAN Chromodomain-helicase-DNA-binding protein 3 OS=Homo sapiens GN=CHD3 PE=1 SV=3
73	3	Uniprot_human	A0A0D9SF53	197	82110	17	11	12	9	0.77	tr|A0A0D9SF53|A0A0D9SF53_HUMAN ATP-dependent RNA helicase DDX3X OS=Homo sapiens GN=DDX3X PE=1 SV=1
165	1	Uniprot_human	P35251	196	128688	16	7	12	7	0.26	sp|P35251|RFC1_HUMAN Replication factor C subunit 1 OS=Homo sapiens GN=RFC1 PE=1 SV=4
148	2	Uniprot_human	O95782	193	108561	25	14	21	13	0.66	sp|O95782|AP2A1_HUMAN AP-2 complex subunit alpha-1 OS=Homo sapiens GN=AP2A1 PE=1 SV=3
167	1	Uniprot_human	P62249	193	16549	14	9	8	5	2.52	sp|P62249|RS16_HUMAN 40S ribosomal protein S16 OS=Homo sapiens GN=RPS16 PE=1 SV=2
150	1	Uniprot_human	O75533	215	146479	11	10	10	9	0.3	sp|O75533|SF3B1_HUMAN Splicing factor 3B subunit 1 OS=Homo sapiens GN=SF3B1 PE=1 SV=3
168	1	Uniprot_human	Q92900	192	125578	15	7	14	7	0.27	sp|Q92900|RENT1_HUMAN Regulator of nonsense transcripts 1 OS=Homo sapiens GN=UPF1 PE=1 SV=2
152	1	Uniprot_human	P61978	211	51230	15	8	13	8	0.94	sp|P61978|HNRPK_HUMAN Heterogeneous nuclear ribonucleoprotein K OS=Homo sapiens GN=HNRNPK PE=1 SV=1
153	1	Uniprot_human	B7Z4C8	210	15166	14	9	5	5	2.92	tr|B7Z4C8|B7Z4C8_HUMAN 60S ribosomal protein L31 OS=Homo sapiens GN=RPL31 PE=1 SV=1
170	1	Uniprot_human	Q8N7H5	191	60110	10	7	10	7	0.64	sp|Q8N7H5|PAF1_HUMAN RNA polymerase II-associated factor 1 homolog OS=Homo sapiens GN=PAF1 PE=1 SV=2
171	1	Uniprot_human	Q14690	189	209939	20	10	18	9	0.2	sp|Q14690|RRP5_HUMAN Protein RRP5 homolog OS=Homo sapiens GN=PDCD11 PE=1 SV=3
173	1	Uniprot_human	Q9BYG3	189	34372	7	5	7	5	0.85	sp|Q9BYG3|MK67I_HUMAN MKI67 FHA domain-interacting nucleolar phosphoprotein OS=Homo sapiens GN=NIFK PE=1 SV=1
175	1	Uniprot_human	Q9Y230	188	51296	14	10	13	9	1.1	sp|Q9Y230|RUVB2_HUMAN RuvB-like 2 OS=Homo sapiens GN=RUVBL2 PE=1 SV=3
177	1	Uniprot_human	A0A087WXF0	185	54968	15	7	14	7	0.72	tr|A0A087WXF0|A0A087WXF0_HUMAN Methyl-CpG-binding protein 2 OS=Homo sapiens GN=MECP2 PE=1 SV=1
178	1	Uniprot_human	B4DLN1	184	48582	11	6	10	5	0.55	tr|B4DLN1|B4DLN1_HUMAN Uncharacterized protein OS=Homo sapiens PE=2 SV=1
179	1	Uniprot_human	Q5SSJ5	184	61454	20	10	15	9	0.99	sp|Q5SSJ5|HP1B3_HUMAN Heterochromatin protein 1-binding protein 3 OS=Homo sapiens GN=HP1BP3 PE=1 SV=1
180	1	Uniprot_human	P55884	183	92823	9	7	7	6	0.32	sp|P55884|EIF3B_HUMAN Eukaryotic translation initiation factor 3 subunit B OS=Homo sapiens GN=EIF3B PE=1 SV=3
181	1	Uniprot_human	J3KPP4	183	58698	6	4	6	4	0.33	tr|J3KPP4|J3KPP4_HUMAN Cisplatin resistance-associated overexpressed protein, isoform CRA_b OS=Homo sapiens GN=LUC7L3 PE=1 SV=1
98	3	Uniprot_human	Q5TEC6	182	15478	50	19	8	6	4.03	tr|Q5TEC6|Q5TEC6_HUMAN Histone H3 OS=Homo sapiens GN=HIST2H3PS2 PE=1 SV=1
182	1	Uniprot_human	Q15365	182	37987	10	7	9	7	1.18	sp|Q15365|PCBP1_HUMAN Poly(rC)-binding protein 1 OS=Homo sapiens GN=PCBP1 PE=1 SV=2
164	1	Uniprot_human	P62280	198	18590	26	14	13	9	6.59	sp|P62280|RS11_HUMAN 40S ribosomal protein S11 OS=Homo sapiens GN=RPS11 PE=1 SV=3
185	1	Uniprot_human	Q99459	179	92422	15	9	14	8	0.51	sp|Q99459|CDC5L_HUMAN Cell division cycle 5-like protein OS=Homo sapiens GN=CDC5L PE=1 SV=2
166	1	Uniprot_human	A0A0A0MR66	193	110641	20	13	16	11	0.53	tr|A0A0A0MR66|A0A0A0MR66_HUMAN RNA binding motif protein 10, isoform CRA_d OS=Homo sapiens GN=RBM10 PE=1 SV=1
186	1	Uniprot_human	P61964	179	37136	7	5	7	5	0.76	sp|P61964|WDR5_HUMAN WD repeat-containing protein 5 OS=Homo sapiens GN=WDR5 PE=1 SV=1
187	1	Uniprot_human	G5E9A6	179	105991	13	8	13	8	0.32	tr|G5E9A6|G5E9A6_HUMAN Ubiquitin carboxyl-terminal hydrolase OS=Homo sapiens GN=USP11 PE=1 SV=1
169	1	Uniprot_human	A0A087WUZ3	192	275457	25	6	20	6	0.1	tr|A0A087WUZ3|A0A087WUZ3_HUMAN Spectrin beta chain, non-erythrocytic 1 OS=Homo sapiens GN=SPTBN1 PE=1 SV=1
188	1	Uniprot_human	O00267	177	121324	18	8	15	8	0.32	sp|O00267|SPT5H_HUMAN Transcription elongation factor SPT5 OS=Homo sapiens GN=SUPT5H PE=1 SV=1
189	1	Uniprot_human	Q9UHB9	177	71199	8	4	8	4	0.27	sp|Q9UHB9|SRP68_HUMAN Signal recognition particle subunit SRP68 OS=Homo sapiens GN=SRP68 PE=1 SV=2
191	1	Uniprot_human	P62081	173	22113	11	6	7	4	1.14	sp|P62081|RS7_HUMAN 40S ribosomal protein S7 OS=Homo sapiens GN=RPS7 PE=1 SV=1
91	2	Uniprot_human	B1ANR0	172	68156	10	7	9	7	0.55	tr|B1ANR0|B1ANR0_HUMAN Polyadenylate-binding protein OS=Homo sapiens GN=PABPC4 PE=1 SV=1
176	1	Uniprot_human	P38159	187	42306	17	10	12	8	1.23	sp|P38159|RBMX_HUMAN RNA-binding motif protein, X chromosome OS=Homo sapiens GN=RBMX PE=1 SV=3
195	1	Uniprot_human	Q5JW30	172	54903	12	7	11	7	0.72	tr|Q5JW30|Q5JW30_HUMAN Double-stranded RNA-binding protein Staufen homolog 1 OS=Homo sapiens GN=STAU1 PE=1 SV=1
196	1	Uniprot_human	K7EJ78	171	14807	11	5	6	3	2.08	tr|K7EJ78|K7EJ78_HUMAN 40S ribosomal protein S15 OS=Homo sapiens GN=RPS15 PE=1 SV=2
198	1	Uniprot_human	Q5JR04	170	107941	21	9	20	9	0.43	tr|Q5JR04|Q5JR04_HUMAN Mov10, Moloney leukemia virus 10, homolog (Mouse), isoform CRA_a OS=Homo sapiens GN=MOV10 PE=1 SV=1
68	2	Uniprot_human	J9JID7	169	70020	11	7	9	6	0.44	tr|J9JID7|J9JID7_HUMAN Lamin B2, isoform CRA_a OS=Homo sapiens GN=LMNB2 PE=1 SV=1
200	1	Uniprot_human	F8VPD4	169	238097	9	7	9	7	0.13	tr|F8VPD4|F8VPD4_HUMAN CAD protein OS=Homo sapiens GN=CAD PE=1 SV=1
201	1	Uniprot_human	I3L1P8	169	32333	6	5	5	4	0.69	tr|I3L1P8|I3L1P8_HUMAN Mitochondrial 2-oxoglutarate/malate carrier protein (Fragment) OS=Homo sapiens GN=SLC25A11 PE=1 SV=1
204	1	Uniprot_human	Q9H0A0	164	116569	15	8	12	7	0.29	sp|Q9H0A0|NAT10_HUMAN N-acetyltransferase 10 OS=Homo sapiens GN=NAT10 PE=1 SV=2
183	1	Uniprot_human	E9PLL6	181	12251	18	11	6	5	4.42	tr|E9PLL6|E9PLL6_HUMAN 60S ribosomal protein L27a OS=Homo sapiens GN=RPL27A PE=1 SV=1
184	1	Uniprot_human	A0A024R4M0	180	22635	29	13	19	10	5.37	tr|A0A024R4M0|A0A024R4M0_HUMAN 40S ribosomal protein S9 OS=Homo sapiens GN=RPS9 PE=1 SV=1
205	1	Uniprot_human	H7C2Q8	161	40830	16	9	12	6	0.86	tr|H7C2Q8|H7C2Q8_HUMAN EBNA1 binding protein 2, isoform CRA_d OS=Homo sapiens GN=EBNA1BP2 PE=1 SV=1
206	1	Uniprot_human	Q8N9T8	160	83004	9	6	8	5	0.29	sp|Q8N9T8|KRI1_HUMAN Protein KRI1 homolog OS=Homo sapiens GN=KRI1 PE=1 SV=3
209	1	Uniprot_human	Q9NX58	158	44044	12	8	8	7	0.96	sp|Q9NX58|LYAR_HUMAN Cell growth-regulating nucleolar protein OS=Homo sapiens GN=LYAR PE=1 SV=2
210	1	Uniprot_human	P11387	156	91125	25	10	21	8	0.45	sp|P11387|TOP1_HUMAN DNA topoisomerase 1 OS=Homo sapiens GN=TOP1 PE=1 SV=2
211	1	Uniprot_human	P35606	156	103278	12	8	12	8	0.39	sp|P35606|COPB2_HUMAN Coatomer subunit beta' OS=Homo sapiens GN=COPB2 PE=1 SV=2
190	1	Uniprot_human	P10809	176	61187	16	8	13	8	0.74	sp|P10809|CH60_HUMAN 60 kDa heat shock protein, mitochondrial OS=Homo sapiens GN=HSPD1 PE=1 SV=2
212	1	Uniprot_human	G5E9V5	156	41354	5	5	4	4	0.67	tr|G5E9V5|G5E9V5_HUMAN 28S ribosomal protein S22, mitochondrial OS=Homo sapiens GN=MRPS22 PE=1 SV=1
192	1	Uniprot_human	Q16643	172	71842	8	7	7	6	0.43	sp|Q16643|DREB_HUMAN Drebrin OS=Homo sapiens GN=DBN1 PE=1 SV=4
193	1	Uniprot_human	A0A087WUS0	172	15343	15	7	6	2	1.96	tr|A0A087WUS0|A0A087WUS0_HUMAN 40S ribosomal protein S24 OS=Homo sapiens GN=RPS24 PE=1 SV=1
194	1	Uniprot_human	P62277	172	17212	14	10	6	6	3.28	sp|P62277|RS13_HUMAN 40S ribosomal protein S13 OS=Homo sapiens GN=RPS13 PE=1 SV=2
213	1	Uniprot_human	Q13045	155	146142	15	9	14	9	0.3	sp|Q13045|FLII_HUMAN Protein flightless-1 homolog OS=Homo sapiens GN=FLII PE=1 SV=2
215	1	Uniprot_human	Q9HBD4	153	188658	20	7	20	7	0.17	tr|Q9HBD4|Q9HBD4_HUMAN SMARCA4 isoform 2 OS=Homo sapiens GN=SMARCA4 PE=1 SV=1
197	1	Uniprot_human	M0R0F0	170	22548	13	8	8	7	2.68	tr|M0R0F0|M0R0F0_HUMAN 40S ribosomal protein S5 (Fragment) OS=Homo sapiens GN=RPS5 PE=1 SV=1
216	1	Uniprot_human	P62857	153	7893	6	5	2	2	3.67	sp|P62857|RS28_HUMAN 40S ribosomal protein S28 OS=Homo sapiens GN=RPS28 PE=1 SV=1
199	1	Uniprot_human	G3V1V0	169	18311	7	7	6	6	3.93	tr|G3V1V0|G3V1V0_HUMAN Myosin light polypeptide 6 OS=Homo sapiens GN=MYL6 PE=1 SV=1
217	1	Uniprot_human	Q15208	152	54498	11	6	9	6	0.59	sp|Q15208|STK38_HUMAN Serine/threonine-protein kinase 38 OS=Homo sapiens GN=STK38 PE=1 SV=1
218	1	Uniprot_human	Q9BRP8	152	22642	5	5	5	5	1.52	sp|Q9BRP8|WIBG_HUMAN Partner of Y14 and mago OS=Homo sapiens GN=WIBG PE=1 SV=1
202	1	Uniprot_human	Q15393	168	136575	18	12	14	11	0.41	sp|Q15393|SF3B3_HUMAN Splicing factor 3B subunit 3 OS=Homo sapiens GN=SF3B3 PE=1 SV=4
203	1	Uniprot_human	P06576	167	56525	12	6	9	5	0.46	sp|P06576|ATPB_HUMAN ATP synthase subunit beta, mitochondrial OS=Homo sapiens GN=ATP5B PE=1 SV=3
219	1	Uniprot_human	Q9NW13	152	86198	15	8	14	8	0.48	sp|Q9NW13|RBM28_HUMAN RNA-binding protein 28 OS=Homo sapiens GN=RBM28 PE=1 SV=3
220	1	Uniprot_human	A0A0D9SGE8	152	42475	13	10	10	8	1.22	tr|A0A0D9SGE8|A0A0D9SGE8_HUMAN PHD finger protein 6 OS=Homo sapiens GN=PHF6 PE=1 SV=1
221	1	Uniprot_human	K7EKL3	148	44400	4	4	2	2	0.33	tr|K7EKL3|K7EKL3_HUMAN Granulins (Fragment) OS=Homo sapiens GN=GRN PE=1 SV=1
207	1	Uniprot_human	J3QRS3	160	20501	9	5	5	4	1.26	tr|J3QRS3|J3QRS3_HUMAN Myosin regulatory light chain 12A OS=Homo sapiens GN=MYL12A PE=1 SV=1
208	1	Uniprot_human	B7Z4L4	158	50004	15	6	13	6	0.66	tr|B7Z4L4|B7Z4L4_HUMAN Dolichyl-diphosphooligosaccharide--protein glycosyltransferase subunit 1 OS=Homo sapiens GN=RPN1 PE=1 SV=1
223	1	Uniprot_human	O60884	147	46344	13	6	12	6	0.73	sp|O60884|DNJA2_HUMAN DnaJ homolog subfamily A member 2 OS=Homo sapiens GN=DNAJA2 PE=1 SV=1
224	1	Uniprot_human	Q13823	146	83831	12	5	11	5	0.29	sp|Q13823|NOG2_HUMAN Nucleolar GTP-binding protein 2 OS=Homo sapiens GN=GNL2 PE=1 SV=1
225	1	Uniprot_human	P11388	145	175017	15	9	15	9	0.24	sp|P11388|TOP2A_HUMAN DNA topoisomerase 2-alpha OS=Homo sapiens GN=TOP2A PE=1 SV=3
226	1	Uniprot_human	Q9NTI5	145	165818	26	13	22	11	0.33	sp|Q9NTI5|PDS5B_HUMAN Sister chromatid cohesion protein PDS5 homolog B OS=Homo sapiens GN=PDS5B PE=1 SV=1
68	3	Uniprot_human	P02545	144	74380	13	7	12	7	0.49	sp|P02545|LMNA_HUMAN Prelamin-A/C OS=Homo sapiens GN=LMNA PE=1 SV=1
214	1	Uniprot_human	P25705	153	59828	9	7	9	7	0.64	sp|P25705|ATPA_HUMAN ATP synthase subunit alpha, mitochondrial OS=Homo sapiens GN=ATP5A1 PE=1 SV=1
228	1	Uniprot_human	Q00059	143	29306	14	7	10	6	1.73	sp|Q00059|TFAM_HUMAN Transcription factor A, mitochondrial OS=Homo sapiens GN=TFAM PE=1 SV=1
229	1	Uniprot_human	Q96PK6	143	69620	7	6	7	6	0.44	sp|Q96PK6|RBM14_HUMAN RNA-binding protein 14 OS=Homo sapiens GN=RBM14 PE=1 SV=2
230	1	Uniprot_human	P42285	143	118756	7	6	7	6	0.24	sp|P42285|SK2L2_HUMAN Superkiller viralicidic activity 2-like 2 OS=Homo sapiens GN=SKIV2L2 PE=1 SV=3
231	1	Uniprot_human	C9JQV0	142	21927	7	7	4	4	1.14	tr|C9JQV0|C9JQV0_HUMAN Uncharacterized protein C7orf50 (Fragment) OS=Homo sapiens GN=C7orf50 PE=1 SV=1
233	1	Uniprot_human	Q14684	140	84774	9	6	8	5	0.28	sp|Q14684|RRP1B_HUMAN Ribosomal RNA processing protein 1 homolog B OS=Homo sapiens GN=RRP1B PE=1 SV=3
235	1	Uniprot_human	Q96GA3	139	55049	11	5	9	5	0.47	sp|Q96GA3|LTV1_HUMAN Protein LTV1 homolog OS=Homo sapiens GN=LTV1 PE=1 SV=1
236	1	Uniprot_human	P16615	138	116336	11	8	11	8	0.34	sp|P16615|AT2A2_HUMAN Sarcoplasmic/endoplasmic reticulum calcium ATPase 2 OS=Homo sapiens GN=ATP2A2 PE=1 SV=1
222	1	Uniprot_human	Q9Y2W1	148	108658	12	5	12	5	0.22	sp|Q9Y2W1|TR150_HUMAN Thyroid hormone receptor-associated protein 3 OS=Homo sapiens GN=THRAP3 PE=1 SV=2
222	2	Uniprot_human	Q9NYF8	46	106173	9	3	8	3	0.13	sp|Q9NYF8|BCLF1_HUMAN Bcl-2-associated transcription factor 1 OS=Homo sapiens GN=BCLAF1 PE=1 SV=2
237	1	Uniprot_human	D6RC52	138	15236	4	3	3	2	0.73	tr|D6RC52|D6RC52_HUMAN H/ACA ribonucleoprotein complex subunit 2 (Fragment) OS=Homo sapiens GN=NHP2 PE=1 SV=1
238	1	Uniprot_human	Q6PKG0	138	123833	11	6	11	6	0.23	sp|Q6PKG0|LARP1_HUMAN La-related protein 1 OS=Homo sapiens GN=LARP1 PE=1 SV=2
239	1	Uniprot_human	Q14692	137	146571	18	10	16	10	0.34	sp|Q14692|BMS1_HUMAN Ribosome biogenesis protein BMS1 homolog OS=Homo sapiens GN=BMS1 PE=1 SV=1
240	1	Uniprot_human	O15160	137	39453	5	4	5	4	0.54	sp|O15160|RPAC1_HUMAN DNA-directed RNA polymerases I and III subunit RPAC1 OS=Homo sapiens GN=POLR1C PE=1 SV=1
243	1	Uniprot_human	Q9GZL7	136	48191	8	5	8	5	0.55	sp|Q9GZL7|WDR12_HUMAN Ribosome biogenesis protein WDR12 OS=Homo sapiens GN=WDR12 PE=1 SV=2
227	1	Uniprot_human	P21397	144	60157	3	2	2	1	0.07	sp|P21397|AOFA_HUMAN Amine oxidase [flavin-containing] A OS=Homo sapiens GN=MAOA PE=1 SV=1
244	1	Uniprot_human	P46779	136	15795	16	11	9	7	5.34	sp|P46779|RL28_HUMAN 60S ribosomal protein L28 OS=Homo sapiens GN=RPL28 PE=1 SV=3
17	3	Uniprot_human	A6NHL2	135	50675	6	4	4	3	0.4	sp|A6NHL2|TBAL3_HUMAN Tubulin alpha chain-like 3 OS=Homo sapiens GN=TUBAL3 PE=1 SV=2
245	1	Uniprot_human	Q9UIG0	135	172392	16	6	13	4	0.1	sp|Q9UIG0|BAZ1B_HUMAN Tyrosine-protein kinase BAZ1B OS=Homo sapiens GN=BAZ1B PE=1 SV=2
246	1	Uniprot_human	P51116	135	74520	8	5	7	5	0.33	sp|P51116|FXR2_HUMAN Fragile X mental retardation syndrome-related protein 2 OS=Homo sapiens GN=FXR2 PE=1 SV=2
232	1	Uniprot_human	Q9UHB6	141	85630	11	4	9	4	0.22	sp|Q9UHB6|LIMA1_HUMAN LIM domain and actin-binding protein 1 OS=Homo sapiens GN=LIMA1 PE=1 SV=1
247	1	Uniprot_human	O60216	135	71930	10	6	9	6	0.42	sp|O60216|RAD21_HUMAN Double-strand-break repair protein rad21 homolog OS=Homo sapiens GN=RAD21 PE=1 SV=2
234	1	Uniprot_human	P62851	140	13791	8	6	6	5	3.5	sp|P62851|RS25_HUMAN 40S ribosomal protein S25 OS=Homo sapiens GN=RPS25 PE=1 SV=1
121	2	Uniprot_human	Q10567	134	105482	15	6	13	6	0.27	sp|Q10567|AP1B1_HUMAN AP-1 complex subunit beta-1 OS=Homo sapiens GN=AP1B1 PE=1 SV=2
248	1	Uniprot_human	Q01780	134	101566	12	8	12	8	0.4	sp|Q01780|EXOSX_HUMAN Exosome component 10 OS=Homo sapiens GN=EXOSC10 PE=1 SV=2
249	1	Uniprot_human	A0A0A0MQR7	132	23665	5	2	5	2	0.43	tr|A0A0A0MQR7|A0A0A0MQR7_HUMAN DNA-directed RNA polymerases I, II, and III subunit RPABC1 OS=Homo sapiens GN=POLR2E PE=1 SV=1
250	1	Uniprot_human	Q13200	132	100877	10	7	10	7	0.34	sp|Q13200|PSMD2_HUMAN 26S proteasome non-ATPase regulatory subunit 2 OS=Homo sapiens GN=PSMD2 PE=1 SV=3
251	1	Uniprot_human	Q13895	130	49798	10	7	9	7	0.81	sp|Q13895|BYST_HUMAN Bystin OS=Homo sapiens GN=BYSL PE=1 SV=3
252	1	Uniprot_human	Q14137	130	84261	10	5	9	5	0.29	sp|Q14137|BOP1_HUMAN Ribosome biogenesis protein BOP1 OS=Homo sapiens GN=BOP1 PE=1 SV=2
241	1	Uniprot_human	P62854	137	13292	9	8	3	3	1.54	sp|P62854|RS26_HUMAN 40S ribosomal protein S26 OS=Homo sapiens GN=RPS26 PE=1 SV=3
242	1	Uniprot_human	Q96C19	136	26794	8	5	7	5	1.19	sp|Q96C19|EFHD2_HUMAN EF-hand domain-containing protein D2 OS=Homo sapiens GN=EFHD2 PE=1 SV=1
182	2	Uniprot_human	F8VZX2	128	34121	8	7	8	7	1.38	tr|F8VZX2|F8VZX2_HUMAN Poly(rC)-binding protein 2 OS=Homo sapiens GN=PCBP2 PE=1 SV=1
253	1	Uniprot_human	B5MCF9	128	66435	15	8	13	6	0.56	tr|B5MCF9|B5MCF9_HUMAN Pescadillo homolog OS=Homo sapiens GN=PES1 PE=1 SV=1
254	1	Uniprot_human	Q13185	128	20969	9	6	5	4	1.71	sp|Q13185|CBX3_HUMAN Chromobox protein homolog 3 OS=Homo sapiens GN=CBX3 PE=1 SV=4
255	1	Uniprot_human	Q99575	127	116346	15	5	14	5	0.2	sp|Q99575|POP1_HUMAN Ribonucleases P/MRP protein subunit POP1 OS=Homo sapiens GN=POP1 PE=1 SV=2
256	1	Uniprot_human	O15226	127	78308	8	4	8	4	0.24	sp|O15226|NKRF_HUMAN NF-kappa-B-repressing factor OS=Homo sapiens GN=NKRF PE=1 SV=2
257	1	Uniprot_human	P46821	126	271665	16	6	16	6	0.1	sp|P46821|MAP1B_HUMAN Microtubule-associated protein 1B OS=Homo sapiens GN=MAP1B PE=1 SV=2
259	1	Uniprot_human	P42704	125	159003	16	4	15	4	0.11	sp|P42704|LPPRC_HUMAN Leucine-rich PPR motif-containing protein, mitochondrial OS=Homo sapiens GN=LRPPRC PE=1 SV=3
260	1	Uniprot_human	J3KNL6	125	253334	11	4	11	4	0.07	tr|J3KNL6|J3KNL6_HUMAN Protein transport protein Sec16A OS=Homo sapiens GN=SEC16A PE=1 SV=1
262	1	Uniprot_human	Q9Y3B7	125	20727	3	2	2	2	0.5	sp|Q9Y3B7|RM11_HUMAN 39S ribosomal protein L11, mitochondrial OS=Homo sapiens GN=MRPL11 PE=1 SV=1
145	2	Uniprot_human	Q13595	124	32726	7	6	5	4	0.67	sp|Q13595|TRA2A_HUMAN Transformer-2 protein homolog alpha OS=Homo sapiens GN=TRA2A PE=1 SV=1
263	1	Uniprot_human	J3QQM1	124	29442	9	4	8	3	0.54	tr|J3QQM1|J3QQM1_HUMAN 26S protease regulatory subunit 8 (Fragment) OS=Homo sapiens GN=PSMC5 PE=1 SV=1
265	1	Uniprot_human	Q92974	124	112386	14	5	14	5	0.21	sp|Q92974|ARHG2_HUMAN Rho guanine nucleotide exchange factor 2 OS=Homo sapiens GN=ARHGEF2 PE=1 SV=4
266	1	Uniprot_human	A0A087X082	124	72939	6	5	5	4	0.34	tr|A0A087X082|A0A087X082_HUMAN Caprin-1 OS=Homo sapiens GN=CAPRIN1 PE=1 SV=1
267	1	Uniprot_human	P40938	121	41328	6	3	6	3	0.36	sp|P40938|RFC3_HUMAN Replication factor C subunit 3 OS=Homo sapiens GN=RFC3 PE=1 SV=2
268	1	Uniprot_human	Q9Y5Q8	121	59989	14	7	13	7	0.64	sp|Q9Y5Q8|TF3C5_HUMAN General transcription factor 3C polypeptide 5 OS=Homo sapiens GN=GTF3C5 PE=1 SV=2
269	1	Uniprot_human	Q14974	120	98420	7	6	7	6	0.3	sp|Q14974|IMB1_HUMAN Importin subunit beta-1 OS=Homo sapiens GN=KPNB1 PE=1 SV=2
270	1	Uniprot_human	P56537	120	27095	4	4	4	4	0.86	sp|P56537|IF6_HUMAN Eukaryotic translation initiation factor 6 OS=Homo sapiens GN=EIF6 PE=1 SV=1
126	2	Uniprot_human	E7ESY4	119	80008	15	7	13	6	0.38	tr|E7ESY4|E7ESY4_HUMAN Metastasis-associated protein MTA1 OS=Homo sapiens GN=MTA1 PE=1 SV=1
258	1	Uniprot_human	O75688	125	53180	16	7	9	6	0.61	sp|O75688|PPM1B_HUMAN Protein phosphatase 1B OS=Homo sapiens GN=PPM1B PE=1 SV=1
273	1	Uniprot_human	P18583	118	264063	14	6	14	6	0.1	sp|P18583|SON_HUMAN Protein SON OS=Homo sapiens GN=SON PE=1 SV=4
274	1	Uniprot_human	Q13243	118	31359	7	5	7	5	0.96	sp|Q13243|SRSF5_HUMAN Serine/arginine-rich splicing factor 5 OS=Homo sapiens GN=SRSF5 PE=1 SV=1
261	1	Uniprot_human	A0A087WWU8	125	26632	6	2	5	2	0.37	tr|A0A087WWU8|A0A087WWU8_HUMAN Tropomyosin alpha-3 chain OS=Homo sapiens GN=TPM3 PE=1 SV=1
275	1	Uniprot_human	P46778	118	18610	13	6	8	4	1.45	sp|P46778|RL21_HUMAN 60S ribosomal protein L21 OS=Homo sapiens GN=RPL21 PE=1 SV=2
276	1	Uniprot_human	Q04837	118	17249	10	6	7	4	1.63	sp|Q04837|SSBP_HUMAN Single-stranded DNA-binding protein, mitochondrial OS=Homo sapiens GN=SSBP1 PE=1 SV=1
277	1	Uniprot_human	P78362	117	78219	8	4	7	4	0.24	sp|P78362|SRPK2_HUMAN SRSF protein kinase 2 OS=Homo sapiens GN=SRPK2 PE=1 SV=3
264	1	Uniprot_human	P62258	124	29326	8	4	7	4	0.78	sp|P62258|1433E_HUMAN 14-3-3 protein epsilon OS=Homo sapiens GN=YWHAE PE=1 SV=1
278	1	Uniprot_human	Q7Z3K3	116	157355	9	5	9	5	0.14	sp|Q7Z3K3|POGZ_HUMAN Pogo transposable element with ZNF domain OS=Homo sapiens GN=POGZ PE=1 SV=2
279	1	Uniprot_human	Q5F1R6	116	62445	4	3	4	3	0.23	sp|Q5F1R6|DJC21_HUMAN DnaJ homolog subfamily C member 21 OS=Homo sapiens GN=DNAJC21 PE=1 SV=2
280	1	Uniprot_human	Q13347	116	36878	4	4	3	3	0.41	sp|Q13347|EIF3I_HUMAN Eukaryotic translation initiation factor 3 subunit I OS=Homo sapiens GN=EIF3I PE=1 SV=1
281	1	Uniprot_human	X6R700	116	23647	4	2	3	1	0.43	tr|X6R700|X6R700_HUMAN Chromatin target of PRMT1 protein OS=Homo sapiens GN=CHTOP PE=1 SV=1
282	1	Uniprot_human	H3BPE1	115	861649	23	5	22	5	0.03	tr|H3BPE1|H3BPE1_HUMAN Microtubule-actin cross-linking factor 1, isoforms 1/2/3/5 OS=Homo sapiens GN=MACF1 PE=1 SV=1
283	1	Uniprot_human	P04844	115	69355	6	3	6	3	0.2	sp|P04844|RPN2_HUMAN Dolichyl-diphosphooligosaccharide--protein glycosyltransferase subunit 2 OS=Homo sapiens GN=RPN2 PE=1 SV=3
272	1	Uniprot_human	P84090	119	12422	5	3	4	2	1.71	sp|P84090|ERH_HUMAN Enhancer of rudimentary homolog OS=Homo sapiens GN=ERH PE=1 SV=1
284	1	Uniprot_human	Q9Y5Q9	115	102006	13	6	13	6	0.28	sp|Q9Y5Q9|TF3C3_HUMAN General transcription factor 3C polypeptide 3 OS=Homo sapiens GN=GTF3C3 PE=1 SV=1
285	1	Uniprot_human	A0A087WZZ5	115	97639	20	10	15	9	0.48	tr|A0A087WZZ5|A0A087WZZ5_HUMAN Splicing factor 3B subunit 2 OS=Homo sapiens GN=SF3B2 PE=1 SV=1
288	1	Uniprot_human	Q07021	113	31742	4	4	2	2	0.3	sp|Q07021|C1QBP_HUMAN Complement component 1 Q subcomponent-binding protein, mitochondrial OS=Homo sapiens GN=C1QBP PE=1 SV=1
291	1	Uniprot_human	Q8N3U4	113	142433	10	5	9	5	0.16	sp|Q8N3U4|STAG2_HUMAN Cohesin subunit SA-2 OS=Homo sapiens GN=STAG2 PE=1 SV=3
292	1	Uniprot_human	Q86U86	112	194080	15	5	15	5	0.12	sp|Q86U86|PB1_HUMAN Protein polybromo-1 OS=Homo sapiens GN=PBRM1 PE=1 SV=1
293	1	Uniprot_human	Q13283	112	52189	5	3	4	2	0.18	sp|Q13283|G3BP1_HUMAN Ras GTPase-activating protein-binding protein 1 OS=Homo sapiens GN=G3BP1 PE=1 SV=1
295	1	Uniprot_human	Q9NQ29	112	44100	11	4	9	4	0.47	sp|Q9NQ29|LUC7L_HUMAN Putative RNA-binding protein Luc7-like 1 OS=Homo sapiens GN=LUC7L PE=1 SV=1
296	1	Uniprot_human	P42677	111	9797	7	6	4	3	4.34	sp|P42677|RS27_HUMAN 40S ribosomal protein S27 OS=Homo sapiens GN=RPS27 PE=1 SV=3
297	1	Uniprot_human	Q53GQ0	111	34416	5	3	4	2	0.28	sp|Q53GQ0|DHB12_HUMAN Very-long-chain 3-oxoacyl-CoA reductase OS=Homo sapiens GN=HSD17B12 PE=1 SV=2
298	1	Uniprot_human	Q15029	110	110336	11	5	11	5	0.21	sp|Q15029|U5S1_HUMAN 116 kDa U5 small nuclear ribonucleoprotein component OS=Homo sapiens GN=EFTUD2 PE=1 SV=1
299	1	Uniprot_human	Q13601	110	43866	6	3	5	3	0.34	sp|Q13601|KRR1_HUMAN KRR1 small subunit processome component homolog OS=Homo sapiens GN=KRR1 PE=1 SV=4
300	1	Uniprot_human	P26641	110	50429	9	5	9	5	0.52	sp|P26641|EF1G_HUMAN Elongation factor 1-gamma OS=Homo sapiens GN=EEF1G PE=1 SV=3
301	1	Uniprot_human	Q9NZB2	110	123008	9	6	9	6	0.23	sp|Q9NZB2|F120A_HUMAN Constitutive coactivator of PPAR-gamma-like protein 1 OS=Homo sapiens GN=FAM120A PE=1 SV=2
287	1	Uniprot_human	O43707	114	105245	12	9	10	7	0.33	sp|O43707|ACTN4_HUMAN Alpha-actinin-4 OS=Homo sapiens GN=ACTN4 PE=1 SV=2
302	1	Uniprot_human	P26196	109	54781	8	3	8	3	0.26	sp|P26196|DDX6_HUMAN Probable ATP-dependent RNA helicase DDX6 OS=Homo sapiens GN=DDX6 PE=1 SV=2
289	1	Uniprot_human	A0A0C4DG17	113	33464	6	3	5	3	0.46	tr|A0A0C4DG17|A0A0C4DG17_HUMAN 40S ribosomal protein SA OS=Homo sapiens GN=RPSA PE=1 SV=1
290	1	Uniprot_human	Q14247	113	61720	7	4	7	4	0.32	sp|Q14247|SRC8_HUMAN Src substrate cortactin OS=Homo sapiens GN=CTTN PE=1 SV=2
303	1	Uniprot_human	Q9H0S4	108	50900	4	3	4	3	0.28	sp|Q9H0S4|DDX47_HUMAN Probable ATP-dependent RNA helicase DDX47 OS=Homo sapiens GN=DDX47 PE=1 SV=1
304	1	Uniprot_human	P49207	108	13513	8	7	5	5	3.61	sp|P49207|RL34_HUMAN 60S ribosomal protein L34 OS=Homo sapiens GN=RPL34 PE=1 SV=3
306	1	Uniprot_human	H0Y368	107	33537	4	3	4	3	0.46	tr|H0Y368|H0Y368_HUMAN Dolichol-phosphate mannosyltransferase subunit 1 (Fragment) OS=Homo sapiens GN=DPM1 PE=1 SV=1
294	1	Uniprot_human	Q02413	112	114702	3	3	2	2	0.12	sp|Q02413|DSG1_HUMAN Desmoglein-1 OS=Homo sapiens GN=DSG1 PE=1 SV=2
307	1	Uniprot_human	Q86UE4	107	63856	9	5	8	5	0.39	sp|Q86UE4|LYRIC_HUMAN Protein LYRIC OS=Homo sapiens GN=MTDH PE=1 SV=2
308	1	Uniprot_human	O15371	107	64560	7	4	6	4	0.3	sp|O15371|EIF3D_HUMAN Eukaryotic translation initiation factor 3 subunit D OS=Homo sapiens GN=EIF3D PE=1 SV=1
309	1	Uniprot_human	Q9UMS4	107	55603	21	9	9	7	0.7	sp|Q9UMS4|PRP19_HUMAN Pre-mRNA-processing factor 19 OS=Homo sapiens GN=PRPF19 PE=1 SV=1
310	1	Uniprot_human	Q16531	107	128142	17	8	17	8	0.3	sp|Q16531|DDB1_HUMAN DNA damage-binding protein 1 OS=Homo sapiens GN=DDB1 PE=1 SV=1
312	1	Uniprot_human	P78316	106	98292	12	5	12	5	0.24	sp|P78316|NOP14_HUMAN Nucleolar protein 14 OS=Homo sapiens GN=NOP14 PE=1 SV=3
313	1	Uniprot_human	Q93009	106	129304	21	10	19	10	0.39	sp|Q93009|UBP7_HUMAN Ubiquitin carboxyl-terminal hydrolase 7 OS=Homo sapiens GN=USP7 PE=1 SV=2
314	1	Uniprot_human	H0Y8R1	106	47637	12	3	10	3	0.31	tr|H0Y8R1|H0Y8R1_HUMAN G-rich sequence factor 1 (Fragment) OS=Homo sapiens GN=GRSF1 PE=1 SV=1
315	1	Uniprot_human	Q15717	106	36240	8	5	6	4	0.59	sp|Q15717|ELAV1_HUMAN ELAV-like protein 1 OS=Homo sapiens GN=ELAVL1 PE=1 SV=2
316	1	Uniprot_human	Q8WTT2	105	92946	11	4	10	4	0.2	sp|Q8WTT2|NOC3L_HUMAN Nucleolar complex protein 3 homolog OS=Homo sapiens GN=NOC3L PE=1 SV=1
318	1	Uniprot_human	Q92665	105	45405	6	3	6	3	0.32	sp|Q92665|RT31_HUMAN 28S ribosomal protein S31, mitochondrial OS=Homo sapiens GN=MRPS31 PE=1 SV=3
320	1	Uniprot_human	Q6P2Q9	105	274738	25	8	24	8	0.13	sp|Q6P2Q9|PRP8_HUMAN Pre-mRNA-processing-splicing factor 8 OS=Homo sapiens GN=PRPF8 PE=1 SV=2
305	1	Uniprot_human	E7EX17	108	69714	14	9	12	7	0.63	tr|E7EX17|E7EX17_HUMAN Eukaryotic translation initiation factor 4B OS=Homo sapiens GN=EIF4B PE=1 SV=1
321	1	Uniprot_human	Q9Y4W2	104	83982	6	5	6	5	0.29	sp|Q9Y4W2|LAS1L_HUMAN Ribosomal biogenesis protein LAS1L OS=Homo sapiens GN=LAS1L PE=1 SV=2
322	1	Uniprot_human	C9JLU1	104	16971	1	1	1	1	0.28	tr|C9JLU1|C9JLU1_HUMAN DNA-directed RNA polymerases I, II, and III subunit RPABC3 (Fragment) OS=Homo sapiens GN=POLR2H PE=1 SV=6
323	1	Uniprot_human	Q5BKZ1	104	65955	4	3	3	3	0.21	sp|Q5BKZ1|ZN326_HUMAN DBIRD complex subunit ZNF326 OS=Homo sapiens GN=ZNF326 PE=1 SV=2
324	1	Uniprot_human	Q8TDN6	103	41660	13	7	9	5	0.84	sp|Q8TDN6|BRX1_HUMAN Ribosome biogenesis protein BRX1 homolog OS=Homo sapiens GN=BRIX1 PE=1 SV=2
326	1	Uniprot_human	Q15024	102	32428	2	2	2	2	0.3	sp|Q15024|EXOS7_HUMAN Exosome complex component RRP42 OS=Homo sapiens GN=EXOSC7 PE=1 SV=3
311	1	Uniprot_human	P14866	107	64720	9	4	8	3	0.22	sp|P14866|HNRPL_HUMAN Heterogeneous nuclear ribonucleoprotein L OS=Homo sapiens GN=HNRNPL PE=1 SV=2
327	1	Uniprot_human	Q29RF7	102	152274	13	4	11	4	0.12	sp|Q29RF7|PDS5A_HUMAN Sister chromatid cohesion protein PDS5 homolog A OS=Homo sapiens GN=PDS5A PE=1 SV=1
329	1	Uniprot_human	P17096	101	11669	5	5	3	3	1.89	sp|P17096|HMGA1_HUMAN High mobility group protein HMG-I/HMG-Y OS=Homo sapiens GN=HMGA1 PE=1 SV=3
330	1	Uniprot_human	Q3ZCQ8	101	39850	2	1	2	1	0.11	sp|Q3ZCQ8|TIM50_HUMAN Mitochondrial import inner membrane translocase subunit TIM50 OS=Homo sapiens GN=TIMM50 PE=1 SV=2
332	1	Uniprot_human	Q6PD62	100	134332	12	5	10	4	0.14	sp|Q6PD62|CTR9_HUMAN RNA polymerase-associated protein CTR9 homolog OS=Homo sapiens GN=CTR9 PE=1 SV=1
333	1	Uniprot_human	Q7Z2T5	100	82893	11	5	7	5	0.29	sp|Q7Z2T5|TRM1L_HUMAN TRMT1-like protein OS=Homo sapiens GN=TRMT1L PE=1 SV=2
317	1	Uniprot_human	Q9ULV4	105	53899	4	2	4	2	0.17	sp|Q9ULV4|COR1C_HUMAN Coronin-1C OS=Homo sapiens GN=CORO1C PE=1 SV=1
334	1	Uniprot_human	Q00325	100	40525	6	5	5	4	0.52	sp|Q00325|MPCP_HUMAN Phosphate carrier protein, mitochondrial OS=Homo sapiens GN=SLC25A3 PE=1 SV=2
319	1	Uniprot_human	H0Y7A7	105	20863	7	4	5	3	0.83	tr|H0Y7A7|H0Y7A7_HUMAN Calmodulin (Fragment) OS=Homo sapiens GN=CALM2 PE=1 SV=1
335	1	Uniprot_human	Q14204	100	534809	18	8	18	8	0.07	sp|Q14204|DYHC1_HUMAN Cytoplasmic dynein 1 heavy chain 1 OS=Homo sapiens GN=DYNC1H1 PE=1 SV=5
336	1	Uniprot_human	P62633	98	20704	9	6	6	5	1.74	sp|P62633|CNBP_HUMAN Cellular nucleic acid-binding protein OS=Homo sapiens GN=CNBP PE=1 SV=1
337	1	Uniprot_human	M0R2Z9	98	122381	6	3	6	3	0.11	tr|M0R2Z9|M0R2Z9_HUMAN SURP and G-patch domain-containing protein 2 OS=Homo sapiens GN=SUGP2 PE=1 SV=1
338	1	Uniprot_human	P62316	98	13632	9	8	7	6	5.17	sp|P62316|SMD2_HUMAN Small nuclear ribonucleoprotein Sm D2 OS=Homo sapiens GN=SNRPD2 PE=1 SV=1
339	1	Uniprot_human	J3KP15	98	15362	2	2	2	2	0.72	tr|J3KP15|J3KP15_HUMAN Serine/arginine-rich-splicing factor 2 (Fragment) OS=Homo sapiens GN=SRSF2 PE=1 SV=6
325	1	Uniprot_human	P21796	103	30868	8	5	7	5	0.98	sp|P21796|VDAC1_HUMAN Voltage-dependent anion-selective channel protein 1 OS=Homo sapiens GN=VDAC1 PE=1 SV=2
225	2	Uniprot_human	E9PCY5	97	131367	13	7	13	7	0.25	tr|E9PCY5|E9PCY5_HUMAN DNA topoisomerase 2 (Fragment) OS=Homo sapiens GN=TOP2B PE=1 SV=1
340	1	Uniprot_human	S4R435	97	32633	7	4	3	1	0.14	tr|S4R435|S4R435_HUMAN Protein RPS10-NUDT3 (Fragment) OS=Homo sapiens GN=RPS10-NUDT3 PE=3 SV=1
328	1	Uniprot_human	Q9UQ35	102	300179	9	3	9	3	0.04	sp|Q9UQ35|SRRM2_HUMAN Serine/arginine repetitive matrix protein 2 OS=Homo sapiens GN=SRRM2 PE=1 SV=2
341	1	Uniprot_human	Q13868	97	32996	4	4	4	4	0.67	sp|Q13868|EXOS2_HUMAN Exosome complex component RRP4 OS=Homo sapiens GN=EXOSC2 PE=1 SV=2
342	1	Uniprot_human	Q01081	96	28368	3	3	2	2	0.34	sp|Q01081|U2AF1_HUMAN Splicing factor U2AF 35 kDa subunit OS=Homo sapiens GN=U2AF1 PE=1 SV=3
331	1	Uniprot_human	E9PDF6	101	129426	8	4	8	4	0.14	tr|E9PDF6|E9PDF6_HUMAN Unconventional myosin-Ib OS=Homo sapiens GN=MYO1B PE=1 SV=1
254	2	Uniprot_human	B5MD17	95	19428	5	4	3	3	1.36	tr|B5MD17|B5MD17_HUMAN Chromobox protein homolog 1 (Fragment) OS=Homo sapiens GN=CBX1 PE=1 SV=1
344	1	Uniprot_human	P84103	95	19546	9	6	6	4	1.35	sp|P84103|SRSF3_HUMAN Serine/arginine-rich splicing factor 3 OS=Homo sapiens GN=SRSF3 PE=1 SV=1
345	1	Uniprot_human	A0A075B6P5	95	13062	2	2	1	1	0.37	tr|A0A075B6P5|A0A075B6P5_HUMAN Protein IGKV2-28 (Fragment) OS=Homo sapiens GN=IGKV2D-28 PE=1 SV=1
346	1	Uniprot_human	G3XAG1	94	65637	12	3	8	3	0.21	tr|G3XAG1|G3XAG1_HUMAN Zinc finger protein 512 OS=Homo sapiens GN=ZNF512 PE=1 SV=1
347	1	Uniprot_human	Q9BQ04	94	40466	5	1	5	1	0.11	sp|Q9BQ04|RBM4B_HUMAN RNA-binding protein 4B OS=Homo sapiens GN=RBM4B PE=1 SV=1
348	1	Uniprot_human	O76094	94	75130	4	4	4	4	0.25	sp|O76094|SRP72_HUMAN Signal recognition particle subunit SRP72 OS=Homo sapiens GN=SRP72 PE=1 SV=3
349	1	Uniprot_human	P14678	94	24765	8	6	5	3	0.66	sp|P14678|RSMB_HUMAN Small nuclear ribonucleoprotein-associated proteins B and B' OS=Homo sapiens GN=SNRPB PE=1 SV=2
350	1	Uniprot_human	Q96AG4	93	35308	8	6	7	6	1.05	sp|Q96AG4|LRC59_HUMAN Leucine-rich repeat-containing protein 59 OS=Homo sapiens GN=LRRC59 PE=1 SV=1
351	1	Uniprot_human	E7EVX8	93	54960	7	5	5	3	0.36	tr|E7EVX8|E7EVX8_HUMAN U4/U6 small nuclear ribonucleoprotein Prp31 OS=Homo sapiens GN=PRPF31 PE=1 SV=1
352	1	Uniprot_human	E7EX29	93	28190	6	2	5	2	0.35	tr|E7EX29|E7EX29_HUMAN 14-3-3 protein zeta/delta (Fragment) OS=Homo sapiens GN=YWHAZ PE=1 SV=1
353	1	Uniprot_human	Q9BQ67	93	49787	12	8	6	5	0.53	sp|Q9BQ67|GRWD1_HUMAN Glutamate-rich WD repeat-containing protein 1 OS=Homo sapiens GN=GRWD1 PE=1 SV=1
295	2	Uniprot_human	A0A0A6YYC3	92	46657	12	5	10	5	0.57	tr|A0A0A6YYC3|A0A0A6YYC3_HUMAN Protein C7orf55-LUC7L2 OS=Homo sapiens GN=C7orf55-LUC7L2 PE=4 SV=1
354	1	Uniprot_human	O95816	92	23928	3	3	3	3	0.69	sp|O95816|BAG2_HUMAN BAG family molecular chaperone regulator 2 OS=Homo sapiens GN=BAG2 PE=1 SV=1
355	1	Uniprot_human	O14980	92	124447	4	3	4	3	0.11	sp|O14980|XPO1_HUMAN Exportin-1 OS=Homo sapiens GN=XPO1 PE=1 SV=1
356	1	Uniprot_human	A0A087WUL2	92	16378	2	2	2	2	0.66	tr|A0A087WUL2|A0A087WUL2_HUMAN Proteasome subunit beta type-3 (Fragment) OS=Homo sapiens GN=PSMB3 PE=1 SV=1
358	1	Uniprot_human	Q9Y3B4	91	14690	3	2	3	2	0.76	sp|Q9Y3B4|SF3B6_HUMAN Splicing factor 3B subunit 6 OS=Homo sapiens GN=SF3B6 PE=1 SV=1
359	1	Uniprot_human	P60842	91	46353	7	4	7	4	0.44	sp|P60842|IF4A1_HUMAN Eukaryotic initiation factor 4A-I OS=Homo sapiens GN=EIF4A1 PE=1 SV=1
360	1	Uniprot_human	Q15397	90	73937	5	1	5	1	0.06	sp|Q15397|K0020_HUMAN Pumilio domain-containing protein KIAA0020 OS=Homo sapiens GN=KIAA0020 PE=1 SV=3
361	1	Uniprot_human	O43852	89	37198	10	6	8	6	0.98	sp|O43852|CALU_HUMAN Calumenin OS=Homo sapiens GN=CALU PE=1 SV=2
362	1	Uniprot_human	Q13610	89	56363	9	5	8	4	0.35	sp|Q13610|PWP1_HUMAN Periodic tryptophan protein 1 homolog OS=Homo sapiens GN=PWP1 PE=1 SV=1
363	1	Uniprot_human	A0A0G2JK44	89	92352	7	2	7	2	0.1	tr|A0A0G2JK44|A0A0G2JK44_HUMAN Bromodomain-containing protein 2 OS=Homo sapiens GN=BRD2 PE=1 SV=1
364	1	Uniprot_human	P53007	89	34333	4	3	4	3	0.45	sp|P53007|TXTP_HUMAN Tricarboxylate transport protein, mitochondrial OS=Homo sapiens GN=SLC25A1 PE=1 SV=2
365	1	Uniprot_human	H3BPE7	88	53693	2	2	2	2	0.17	tr|H3BPE7|H3BPE7_HUMAN RNA-binding protein FUS OS=Homo sapiens GN=FUS PE=1 SV=1
366	1	Uniprot_human	Q5JTH9	87	145037	12	6	11	6	0.19	sp|Q5JTH9|RRP12_HUMAN RRP12-like protein OS=Homo sapiens GN=RRP12 PE=1 SV=2
357	1	Uniprot_human	P14923	91	82434	8	6	7	5	0.29	sp|P14923|PLAK_HUMAN Junction plakoglobin OS=Homo sapiens GN=JUP PE=1 SV=3
367	1	Uniprot_human	K7EMM8	86	57746	3	2	3	2	0.16	tr|K7EMM8|K7EMM8_HUMAN Putative oxidoreductase GLYR1 (Fragment) OS=Homo sapiens GN=GLYR1 PE=1 SV=2
368	1	Uniprot_human	Q5RKV6	86	28503	5	3	3	3	0.56	sp|Q5RKV6|EXOS6_HUMAN Exosome complex component MTR3 OS=Homo sapiens GN=EXOSC6 PE=1 SV=1
370	1	Uniprot_human	Q15293	86	38866	6	5	6	5	0.72	sp|Q15293|RCN1_HUMAN Reticulocalbin-1 OS=Homo sapiens GN=RCN1 PE=1 SV=1
371	1	Uniprot_human	P49916	86	114317	10	4	9	4	0.16	sp|P49916|DNLI3_HUMAN DNA ligase 3 OS=Homo sapiens GN=LIG3 PE=1 SV=2
372	1	Uniprot_human	Q12830	86	340791	17	5	15	5	0.06	sp|Q12830|BPTF_HUMAN Nucleosome-remodeling factor subunit BPTF OS=Homo sapiens GN=BPTF PE=1 SV=3
373	1	Uniprot_human	A0A0J9YVP6	86	57533	6	4	5	3	0.25	tr|A0A0J9YVP6|A0A0J9YVP6_HUMAN Poly(U)-binding-splicing factor PUF60 (Fragment) OS=Homo sapiens GN=PUF60 PE=4 SV=1
374	1	Uniprot_human	Q9NVP2	85	22761	2	1	2	1	0.2	sp|Q9NVP2|ASF1B_HUMAN Histone chaperone ASF1B OS=Homo sapiens GN=ASF1B PE=1 SV=1
375	1	Uniprot_human	Q14966	85	221914	11	4	9	4	0.08	sp|Q14966|ZN638_HUMAN Zinc finger protein 638 OS=Homo sapiens GN=ZNF638 PE=1 SV=2
376	1	Uniprot_human	A0A0G2JIR1	85	137798	6	3	5	3	0.1	tr|A0A0G2JIR1|A0A0G2JIR1_HUMAN Histone-lysine N-methyltransferase EHMT2 OS=Homo sapiens GN=EHMT2 PE=1 SV=1
377	1	Uniprot_human	O43290	85	90371	6	3	5	3	0.15	sp|O43290|SNUT1_HUMAN U4/U6.U5 tri-snRNP-associated protein 1 OS=Homo sapiens GN=SART1 PE=1 SV=1
378	1	Uniprot_human	Q9NY12	85	22505	8	4	7	4	1.1	sp|Q9NY12|GAR1_HUMAN H/ACA ribonucleoprotein complex subunit 1 OS=Homo sapiens GN=GAR1 PE=1 SV=1
369	1	Uniprot_human	H7BZ94	86	52868	5	2	4	2	0.17	tr|H7BZ94|H7BZ94_HUMAN Protein disulfide-isomerase OS=Homo sapiens GN=P4HB PE=1 SV=2
379	1	Uniprot_human	H0YLA2	85	13278	6	3	5	3	1.54	tr|H0YLA2|H0YLA2_HUMAN Signal recognition particle 14 kDa protein OS=Homo sapiens GN=SRP14 PE=1 SV=1
380	1	Uniprot_human	H0Y2W2	85	64600	15	4	10	4	0.3	tr|H0Y2W2|H0Y2W2_HUMAN ATPase family AAA domain-containing protein 3A (Fragment) OS=Homo sapiens GN=ATAD3A PE=1 SV=1
381	1	Uniprot_human	P16220	85	36894	2	1	2	1	0.12	sp|P16220|CREB1_HUMAN Cyclic AMP-responsive element-binding protein 1 OS=Homo sapiens GN=CREB1 PE=1 SV=2
382	1	Uniprot_human	Q6P4A7	84	38259	2	2	2	2	0.25	sp|Q6P4A7|SFXN4_HUMAN Sideroflexin-4 OS=Homo sapiens GN=SFXN4 PE=1 SV=1
383	1	Uniprot_human	P08621	83	51583	10	3	8	3	0.28	sp|P08621|RU17_HUMAN U1 small nuclear ribonucleoprotein 70 kDa OS=Homo sapiens GN=SNRNP70 PE=1 SV=2
384	1	Uniprot_human	Q6DKI1	83	28757	7	4	7	4	0.8	sp|Q6DKI1|RL7L_HUMAN 60S ribosomal protein L7-like 1 OS=Homo sapiens GN=RPL7L1 PE=1 SV=1
386	1	Uniprot_human	Q6P158	82	157103	9	5	8	5	0.15	sp|Q6P158|DHX57_HUMAN Putative ATP-dependent RNA helicase DHX57 OS=Homo sapiens GN=DHX57 PE=1 SV=2
387	1	Uniprot_human	O00231	82	47719	6	4	6	4	0.43	sp|O00231|PSD11_HUMAN 26S proteasome non-ATPase regulatory subunit 11 OS=Homo sapiens GN=PSMD11 PE=1 SV=3
388	1	Uniprot_human	O95251	82	71282	8	2	5	2	0.13	sp|O95251|KAT7_HUMAN Histone acetyltransferase KAT7 OS=Homo sapiens GN=KAT7 PE=1 SV=1
371	2	Uniprot_human	K7EQB6	81	21098	5	3	4	3	0.81	tr|K7EQB6|K7EQB6_HUMAN DNA ligase 3 (Fragment) OS=Homo sapiens GN=LIG3 PE=1 SV=1
116	2	Uniprot_human	A0A0A0MRP6	80	123471	14	4	12	4	0.15	tr|A0A0A0MRP6|A0A0A0MRP6_HUMAN Probable global transcription activator SNF2L1 OS=Homo sapiens GN=SMARCA1 PE=1 SV=1
390	1	Uniprot_human	Q9BU76	80	29679	1	1	1	1	0.15	sp|Q9BU76|MMTA2_HUMAN Multiple myeloma tumor-associated protein 2 OS=Homo sapiens GN=MMTAG2 PE=1 SV=1
391	1	Uniprot_human	J3KPG5	80	209884	16	4	13	4	0.08	tr|J3KPG5|J3KPG5_HUMAN Bromodomain adjacent to zinc finger domain protein 2A OS=Homo sapiens GN=BAZ2A PE=1 SV=1
392	1	Uniprot_human	E9PS48	80	17781	1	1	1	1	0.26	tr|E9PS48|E9PS48_HUMAN NADH dehydrogenase [ubiquinone] iron-sulfur protein 3, mitochondrial OS=Homo sapiens GN=NDUFS3 PE=1 SV=1
393	1	Uniprot_human	Q9Y2Q9	79	21001	3	2	3	2	0.49	sp|Q9Y2Q9|RT28_HUMAN 28S ribosomal protein S28, mitochondrial OS=Homo sapiens GN=MRPS28 PE=1 SV=1
394	1	Uniprot_human	P51398	79	45880	6	4	6	4	0.45	sp|P51398|RT29_HUMAN 28S ribosomal protein S29, mitochondrial OS=Homo sapiens GN=DAP3 PE=1 SV=1
385	1	Uniprot_human	P18077	83	12587	18	7	9	5	4.19	sp|P18077|RL35A_HUMAN 60S ribosomal protein L35a OS=Homo sapiens GN=RPL35A PE=1 SV=2
395	1	Uniprot_human	F8VXC8	79	136499	10	2	8	2	0.06	tr|F8VXC8|F8VXC8_HUMAN SWI/SNF complex subunit SMARCC2 OS=Homo sapiens GN=SMARCC2 PE=1 SV=1
396	1	Uniprot_human	H0YCK3	78	133761	4	3	4	3	0.1	tr|H0YCK3|H0YCK3_HUMAN Double-stranded RNA-specific adenosine deaminase (Fragment) OS=Homo sapiens GN=ADAR PE=1 SV=1
397	1	Uniprot_human	J3KQN4	78	16653	9	6	6	5	2.49	tr|J3KQN4|J3KQN4_HUMAN 60S ribosomal protein L36a OS=Homo sapiens GN=RPL36A PE=3 SV=1
389	1	Uniprot_human	P81605	81	11391	3	3	2	2	1.05	sp|P81605|DCD_HUMAN Dermcidin OS=Homo sapiens GN=DCD PE=1 SV=2
398	1	Uniprot_human	Q9BVI4	77	58830	4	2	4	2	0.16	sp|Q9BVI4|NOC4L_HUMAN Nucleolar complex protein 4 homolog OS=Homo sapiens GN=NOC4L PE=1 SV=1
399	1	Uniprot_human	H0YMA0	77	15887	4	1	4	1	0.3	tr|H0YMA0|H0YMA0_HUMAN U2 small nuclear ribonucleoprotein A' (Fragment) OS=Homo sapiens GN=SNRPA1 PE=1 SV=1
400	1	Uniprot_human	Q13523	77	117258	9	4	9	4	0.16	sp|Q13523|PRP4B_HUMAN Serine/threonine-protein kinase PRP4 homolog OS=Homo sapiens GN=PRPF4B PE=1 SV=3
401	1	Uniprot_human	Q6NZI2	77	43450	3	1	2	1	0.1	sp|Q6NZI2|PTRF_HUMAN Polymerase I and transcript release factor OS=Homo sapiens GN=PTRF PE=1 SV=1
402	1	Uniprot_human	A0A087WW66	77	106810	4	4	3	3	0.13	tr|A0A087WW66|A0A087WW66_HUMAN 26S proteasome non-ATPase regulatory subunit 1 OS=Homo sapiens GN=PSMD1 PE=1 SV=1
403	1	Uniprot_human	O75494	76	31339	7	2	6	2	0.31	sp|O75494|SRS10_HUMAN Serine/arginine-rich splicing factor 10 OS=Homo sapiens GN=SRSF10 PE=1 SV=1
404	1	Uniprot_human	A0A0A0MRA8	76	102681	4	2	4	2	0.09	tr|A0A0A0MRA8|A0A0A0MRA8_HUMAN Band 4.1-like protein 3 OS=Homo sapiens GN=EPB41L3 PE=1 SV=1
405	1	Uniprot_human	Q9Y2P8	76	41273	8	4	7	4	0.51	sp|Q9Y2P8|RCL1_HUMAN RNA 3'-terminal phosphate cyclase-like protein OS=Homo sapiens GN=RCL1 PE=1 SV=3
406	1	Uniprot_human	Q9ULX6	76	72060	7	5	6	5	0.34	sp|Q9ULX6|AKP8L_HUMAN A-kinase anchor protein 8-like OS=Homo sapiens GN=AKAP8L PE=1 SV=3
408	1	Uniprot_human	E9PR30	76	10898	3	2	2	1	0.46	tr|E9PR30|E9PR30_HUMAN 40S ribosomal protein S30 OS=Homo sapiens GN=FAU PE=1 SV=1
409	1	Uniprot_human	Q00577	76	35003	8	3	7	2	0.27	sp|Q00577|PURA_HUMAN Transcriptional activator protein Pur-alpha OS=Homo sapiens GN=PURA PE=1 SV=2
410	1	Uniprot_human	O00411	76	140300	6	3	6	3	0.1	sp|O00411|RPOM_HUMAN DNA-directed RNA polymerase, mitochondrial OS=Homo sapiens GN=POLRMT PE=1 SV=2
411	1	Uniprot_human	A0A087X1N2	75	114713	7	5	7	5	0.2	tr|A0A087X1N2|A0A087X1N2_HUMAN CCAAT/enhancer-binding protein zeta OS=Homo sapiens GN=CEBPZ PE=1 SV=1
413	1	Uniprot_human	Q96EY1	75	53083	4	2	3	2	0.17	sp|Q96EY1|DNJA3_HUMAN DnaJ homolog subfamily A member 3, mitochondrial OS=Homo sapiens GN=DNAJA3 PE=1 SV=2
414	1	Uniprot_human	Q7RTV0	75	13138	2	1	2	1	0.37	sp|Q7RTV0|PHF5A_HUMAN PHD finger-like domain-containing protein 5A OS=Homo sapiens GN=PHF5A PE=1 SV=1
415	1	Uniprot_human	P51571	75	19158	4	2	4	2	0.55	sp|P51571|SSRD_HUMAN Translocon-associated protein subunit delta OS=Homo sapiens GN=SSR4 PE=1 SV=1
416	1	Uniprot_human	O60832	75	58094	14	4	13	4	0.34	sp|O60832|DKC1_HUMAN H/ACA ribonucleoprotein complex subunit 4 OS=Homo sapiens GN=DKC1 PE=1 SV=3
407	1	Uniprot_human	F5H6E2	76	119719	5	3	5	3	0.11	tr|F5H6E2|F5H6E2_HUMAN Unconventional myosin-Ic OS=Homo sapiens GN=MYO1C PE=1 SV=1
417	1	Uniprot_human	A2A2V2	75	46004	4	3	4	3	0.32	tr|A2A2V2|A2A2V2_HUMAN RNA-binding protein 34 (Fragment) OS=Homo sapiens GN=RBM34 PE=1 SV=1
418	1	Uniprot_human	G3V529	74	91994	15	5	12	4	0.2	tr|G3V529|G3V529_HUMAN ATP-dependent RNA helicase DDX24 OS=Homo sapiens GN=DDX24 PE=1 SV=1
419	1	Uniprot_human	H3BTN5	74	53524	8	4	8	4	0.37	tr|H3BTN5|H3BTN5_HUMAN Pyruvate kinase (Fragment) OS=Homo sapiens GN=PKM PE=1 SV=1
420	1	Uniprot_human	Q13112	74	61910	3	2	3	2	0.15	sp|Q13112|CAF1B_HUMAN Chromatin assembly factor 1 subunit B OS=Homo sapiens GN=CHAF1B PE=1 SV=1
421	1	Uniprot_human	O75531	74	10280	6	5	4	4	3.9	sp|O75531|BAF_HUMAN Barrier-to-autointegration factor OS=Homo sapiens GN=BANF1 PE=1 SV=1
422	1	Uniprot_human	E9PC15	73	44112	4	3	3	2	0.21	tr|E9PC15|E9PC15_HUMAN Acylglycerol kinase, mitochondrial OS=Homo sapiens GN=AGK PE=1 SV=1
423	1	Uniprot_human	A0A0B4J220	73	14225	2	2	2	2	0.79	tr|A0A0B4J220|A0A0B4J220_HUMAN Chromosome 11 open reading frame 48, isoform CRA_c OS=Homo sapiens GN=C11orf98 PE=1 SV=1
424	1	Uniprot_human	E7EUU4	73	172277	3	2	3	2	0.05	tr|E7EUU4|E7EUU4_HUMAN Eukaryotic translation initiation factor 4 gamma 1 OS=Homo sapiens GN=EIF4G1 PE=1 SV=1
425	1	Uniprot_human	D6RIY6	73	47575	6	3	5	3	0.31	tr|D6RIY6|D6RIY6_HUMAN Exosome complex component RRP45 OS=Homo sapiens GN=EXOSC9 PE=1 SV=1
426	1	Uniprot_human	Q9UN81	73	40259	5	2	5	2	0.23	sp|Q9UN81|LORF1_HUMAN LINE-1 retrotransposable element ORF1 protein OS=Homo sapiens GN=L1RE1 PE=1 SV=1
427	1	Uniprot_human	P41091	73	51647	13	5	11	4	0.39	sp|P41091|IF2G_HUMAN Eukaryotic translation initiation factor 2 subunit 3 OS=Homo sapiens GN=EIF2S3 PE=1 SV=3
428	1	Uniprot_human	Q9BUQ8	72	95866	8	3	8	3	0.14	sp|Q9BUQ8|DDX23_HUMAN Probable ATP-dependent RNA helicase DDX23 OS=Homo sapiens GN=DDX23 PE=1 SV=3
429	1	Uniprot_human	Q9UN86	72	54145	8	3	7	2	0.17	sp|Q9UN86|G3BP2_HUMAN Ras GTPase-activating protein-binding protein 2 OS=Homo sapiens GN=G3BP2 PE=1 SV=2
430	1	Uniprot_human	A8MYJ1	72	163052	8	4	8	4	0.11	tr|A8MYJ1|A8MYJ1_HUMAN A-kinase anchor protein 13 OS=Homo sapiens GN=AKAP13 PE=1 SV=3
431	1	Uniprot_human	Q9H0D6	72	109426	9	3	9	3	0.12	sp|Q9H0D6|XRN2_HUMAN 5'-3' exoribonuclease 2 OS=Homo sapiens GN=XRN2 PE=1 SV=1
433	1	Uniprot_human	J3KP30	70	66534	5	2	3	2	0.14	tr|J3KP30|J3KP30_HUMAN Deoxynucleotidyltransferase terminal-interacting protein 2 OS=Homo sapiens GN=DNTTIP2 PE=1 SV=1
434	1	Uniprot_human	P29590	70	99143	4	4	4	4	0.19	sp|P29590|PML_HUMAN Protein PML OS=Homo sapiens GN=PML PE=1 SV=3
435	1	Uniprot_human	Q5QPL9	70	24707	8	6	8	6	1.77	tr|Q5QPL9|Q5QPL9_HUMAN RNA-binding protein Raly (Fragment) OS=Homo sapiens GN=RALY PE=1 SV=1
436	1	Uniprot_human	O43242	70	61054	10	8	8	6	0.52	sp|O43242|PSMD3_HUMAN 26S proteasome non-ATPase regulatory subunit 3 OS=Homo sapiens GN=PSMD3 PE=1 SV=2
437	1	Uniprot_human	O43491	70	113032	8	3	8	3	0.12	sp|O43491|E41L2_HUMAN Band 4.1-like protein 2 OS=Homo sapiens GN=EPB41L2 PE=1 SV=1
438	1	Uniprot_human	J3KQ96	69	144268	6	3	6	3	0.09	tr|J3KQ96|J3KQ96_HUMAN Treacle protein (Fragment) OS=Homo sapiens GN=TCOF1 PE=1 SV=1
439	1	Uniprot_human	B4DDK6	69	14875	1	1	1	1	0.32	tr|B4DDK6|B4DDK6_HUMAN Putative mitochondrial import inner membrane translocase subunit Tim23B OS=Homo sapiens GN=TIMM23B PE=2 SV=1
440	1	Uniprot_human	H0YDT6	69	10801	1	1	1	1	0.46	tr|H0YDT6|H0YDT6_HUMAN Eukaryotic translation initiation factor 3 subunit F (Fragment) OS=Homo sapiens GN=EIF3F PE=1 SV=1
432	1	Uniprot_human	P60174	70	31057	3	3	3	3	0.5	sp|P60174|TPIS_HUMAN Triosephosphate isomerase OS=Homo sapiens GN=TPI1 PE=1 SV=3
441	1	Uniprot_human	P28074	69	28633	5	2	5	2	0.34	sp|P28074|PSB5_HUMAN Proteasome subunit beta type-5 OS=Homo sapiens GN=PSMB5 PE=1 SV=3
442	1	Uniprot_human	Q5H9R7	69	98577	9	5	9	5	0.24	sp|Q5H9R7|PP6R3_HUMAN Serine/threonine-protein phosphatase 6 regulatory subunit 3 OS=Homo sapiens GN=PPP6R3 PE=1 SV=2
443	1	Uniprot_human	Q96CS3	68	52933	5	1	5	1	0.08	sp|Q96CS3|FAF2_HUMAN FAS-associated factor 2 OS=Homo sapiens GN=FAF2 PE=1 SV=2
444	1	Uniprot_human	Q9BVP2	68	62468	8	5	8	5	0.4	sp|Q9BVP2|GNL3_HUMAN Guanine nucleotide-binding protein-like 3 OS=Homo sapiens GN=GNL3 PE=1 SV=2
445	1	Uniprot_human	P63173	68	8270	8	4	6	4	6.04	sp|P63173|RL38_HUMAN 60S ribosomal protein L38 OS=Homo sapiens GN=RPL38 PE=1 SV=2
446	1	Uniprot_human	O15397	68	120945	5	2	5	2	0.07	sp|O15397|IPO8_HUMAN Importin-8 OS=Homo sapiens GN=IPO8 PE=1 SV=2
447	1	Uniprot_human	J3QR07	68	85821	4	3	4	3	0.16	tr|J3QR07|J3QR07_HUMAN YTH domain-containing protein 1 OS=Homo sapiens GN=YTHDC1 PE=1 SV=1
448	1	Uniprot_human	A0A087WUL9	67	42997	6	4	6	4	0.48	tr|A0A087WUL9|A0A087WUL9_HUMAN 26S proteasome non-ATPase regulatory subunit 13 OS=Homo sapiens GN=PSMD13 PE=1 SV=1
449	1	Uniprot_human	O43823	67	76631	5	4	5	4	0.25	sp|O43823|AKAP8_HUMAN A-kinase anchor protein 8 OS=Homo sapiens GN=AKAP8 PE=1 SV=1
450	1	Uniprot_human	O14802	67	157537	7	2	7	2	0.06	sp|O14802|RPC1_HUMAN DNA-directed RNA polymerase III subunit RPC1 OS=Homo sapiens GN=POLR3A PE=1 SV=2
451	1	Uniprot_human	P49458	67	10219	3	2	3	2	1.23	sp|P49458|SRP09_HUMAN Signal recognition particle 9 kDa protein OS=Homo sapiens GN=SRP9 PE=1 SV=2
263	2	Uniprot_human	G3V4X1	66	9128	4	4	2	2	1.45	tr|G3V4X1|G3V4X1_HUMAN 26S protease regulatory subunit 4 (Fragment) OS=Homo sapiens GN=PSMC1 PE=1 SV=1
452	1	Uniprot_human	P41227	66	26613	4	2	3	2	0.37	sp|P41227|NAA10_HUMAN N-alpha-acetyltransferase 10 OS=Homo sapiens GN=NAA10 PE=1 SV=1
453	1	Uniprot_human	P50402	66	29033	4	3	4	3	0.54	sp|P50402|EMD_HUMAN Emerin OS=Homo sapiens GN=EMD PE=1 SV=1
454	1	Uniprot_human	P46100	65	284863	5	3	5	3	0.05	sp|P46100|ATRX_HUMAN Transcriptional regulator ATRX OS=Homo sapiens GN=ATRX PE=1 SV=5
455	1	Uniprot_human	Q8WUA4	65	101699	10	3	10	3	0.13	sp|Q8WUA4|TF3C2_HUMAN General transcription factor 3C polypeptide 2 OS=Homo sapiens GN=GTF3C2 PE=1 SV=2
456	1	Uniprot_human	Q8WWK9	65	77509	4	1	4	1	0.06	sp|Q8WWK9|CKAP2_HUMAN Cytoskeleton-associated protein 2 OS=Homo sapiens GN=CKAP2 PE=1 SV=1
457	1	Uniprot_human	H0YN26	65	20099	1	1	1	1	0.23	tr|H0YN26|H0YN26_HUMAN Acidic leucine-rich nuclear phosphoprotein 32 family member A OS=Homo sapiens GN=ANP32A PE=1 SV=1
458	1	Uniprot_human	B4DHE8	65	34961	3	2	3	2	0.27	tr|B4DHE8|B4DHE8_HUMAN RNA-binding protein Musashi homolog 2 OS=Homo sapiens GN=MSI2 PE=1 SV=1
459	1	Uniprot_human	J3KNN5	65	72458	12	4	9	4	0.26	tr|J3KNN5|J3KNN5_HUMAN Probable ATP-dependent RNA helicase DDX41 (Fragment) OS=Homo sapiens GN=DDX41 PE=1 SV=1
460	1	Uniprot_human	E9PQ61	65	73400	6	3	6	3	0.19	tr|E9PQ61|E9PQ61_HUMAN Zinc finger CCCH domain-containing protein 11A OS=Homo sapiens GN=ZC3H11A PE=1 SV=1
462	1	Uniprot_human	P10644	65	43183	7	2	6	2	0.22	sp|P10644|KAP0_HUMAN cAMP-dependent protein kinase type I-alpha regulatory subunit OS=Homo sapiens GN=PRKAR1A PE=1 SV=1
463	1	Uniprot_human	E9PF19	65	46476	4	2	4	2	0.2	tr|E9PF19|E9PF19_HUMAN Transducin beta-like protein 2 OS=Homo sapiens GN=TBL2 PE=1 SV=1
464	1	Uniprot_human	A0A0G2JIC6	64	24510	2	2	2	2	0.41	tr|A0A0G2JIC6|A0A0G2JIC6_HUMAN 28S ribosomal protein S18b, mitochondrial OS=Homo sapiens GN=MRPS18B PE=1 SV=1
465	1	Uniprot_human	E7ERS3	64	109103	6	2	6	2	0.08	tr|E7ERS3|E7ERS3_HUMAN Zinc finger CCCH domain-containing protein 18 OS=Homo sapiens GN=ZC3H18 PE=1 SV=1
466	1	Uniprot_human	Q9H2P0	64	124854	5	2	5	2	0.07	sp|Q9H2P0|ADNP_HUMAN Activity-dependent neuroprotector homeobox protein OS=Homo sapiens GN=ADNP PE=1 SV=1
467	1	Uniprot_human	J3QLR8	64	17563	3	3	3	3	1.04	tr|J3QLR8|J3QLR8_HUMAN 28S ribosomal protein S23, mitochondrial OS=Homo sapiens GN=MRPS23 PE=1 SV=1
468	1	Uniprot_human	E7EVL6	64	16586	1	1	1	1	0.29	tr|E7EVL6|E7EVL6_HUMAN Replication initiator 1 (Fragment) OS=Homo sapiens GN=REPIN1 PE=1 SV=1
461	1	Uniprot_human	A0A096LP12	65	24248	2	1	2	1	0.19	tr|A0A096LP12|A0A096LP12_HUMAN ES1 protein homolog, mitochondrial (Fragment) OS=Homo sapiens GN=LOC102724023 PE=4 SV=2
470	1	Uniprot_human	O96019	64	47944	3	2	3	2	0.19	sp|O96019|ACL6A_HUMAN Actin-like protein 6A OS=Homo sapiens GN=ACTL6A PE=1 SV=1
472	1	Uniprot_human	P35250	63	39588	6	3	6	3	0.38	sp|P35250|RFC2_HUMAN Replication factor C subunit 2 OS=Homo sapiens GN=RFC2 PE=1 SV=3
473	1	Uniprot_human	Q8TDD1	63	98819	10	4	9	4	0.19	sp|Q8TDD1|DDX54_HUMAN ATP-dependent RNA helicase DDX54 OS=Homo sapiens GN=DDX54 PE=1 SV=2
474	1	Uniprot_human	P13674	63	61296	5	3	5	3	0.23	sp|P13674|P4HA1_HUMAN Prolyl 4-hydroxylase subunit alpha-1 OS=Homo sapiens GN=P4HA1 PE=1 SV=2
475	1	Uniprot_human	A0A087WUD3	63	9420	1	1	1	1	0.54	tr|A0A087WUD3|A0A087WUD3_HUMAN Oligosaccharyltransferase complex subunit OSTC OS=Homo sapiens GN=OSTC PE=1 SV=1
476	1	Uniprot_human	P47914	63	17798	8	2	6	1	0.26	sp|P47914|RL29_HUMAN 60S ribosomal protein L29 OS=Homo sapiens GN=RPL29 PE=1 SV=2
477	1	Uniprot_human	H0YBF7	62	106091	5	2	5	2	0.08	tr|H0YBF7|H0YBF7_HUMAN Arf-GAP with SH3 domain, ANK repeat and PH domain-containing protein 1 (Fragment) OS=Homo sapiens GN=ASAP1 PE=1 SV=1
469	1	Uniprot_human	P07305	64	20850	5	2	5	2	0.49	sp|P07305|H10_HUMAN Histone H1.0 OS=Homo sapiens GN=H1F0 PE=1 SV=3
478	1	Uniprot_human	P82933	62	46034	5	1	3	1	0.1	sp|P82933|RT09_HUMAN 28S ribosomal protein S9, mitochondrial OS=Homo sapiens GN=MRPS9 PE=1 SV=2
479	1	Uniprot_human	Q9BUH6	62	21968	3	3	3	3	0.77	sp|Q9BUH6|PAXX_HUMAN Protein PAXX OS=Homo sapiens GN=C9orf142 PE=1 SV=2
480	1	Uniprot_human	C9JRZ6	62	26963	2	1	2	1	0.17	tr|C9JRZ6|C9JRZ6_HUMAN MICOS complex subunit MIC19 OS=Homo sapiens GN=CHCHD3 PE=1 SV=1
481	1	Uniprot_human	Q9UNQ2	61	35499	5	4	4	3	0.61	sp|Q9UNQ2|DIM1_HUMAN Probable dimethyladenosine transferase OS=Homo sapiens GN=DIMT1 PE=1 SV=1
482	1	Uniprot_human	Q9NS69	61	15512	1	1	1	1	0.31	sp|Q9NS69|TOM22_HUMAN Mitochondrial import receptor subunit TOM22 homolog OS=Homo sapiens GN=TOMM22 PE=1 SV=3
483	1	Uniprot_human	B0QYD3	61	58311	2	1	2	1	0.08	tr|B0QYD3|B0QYD3_HUMAN DNA dC->dU-editing enzyme APOBEC-3B OS=Homo sapiens GN=APOBEC3B PE=1 SV=1
484	1	Uniprot_human	A0A0A6YYG9	60	72699	3	2	2	1	0.06	tr|A0A0A6YYG9|A0A0A6YYG9_HUMAN Protein ARPC4-TTLL3 OS=Homo sapiens GN=ARPC4-TTLL3 PE=4 SV=1
485	1	Uniprot_human	Q3KQU3	60	93106	12	2	11	2	0.1	sp|Q3KQU3|MA7D1_HUMAN MAP7 domain-containing protein 1 OS=Homo sapiens GN=MAP7D1 PE=1 SV=1
486	1	Uniprot_human	Q5JXI8	60	30965	2	1	2	1	0.15	tr|Q5JXI8|Q5JXI8_HUMAN Four and a half LIM domains protein 1 (Fragment) OS=Homo sapiens GN=FHL1 PE=1 SV=1
487	1	Uniprot_human	E7ET15	60	118631	8	3	7	3	0.11	tr|E7ET15|E7ET15_HUMAN U2 snRNP-associated SURP motif-containing protein OS=Homo sapiens GN=U2SURP PE=1 SV=1
488	1	Uniprot_human	Q9H6F5	60	40325	10	3	8	3	0.37	sp|Q9H6F5|CCD86_HUMAN Coiled-coil domain-containing protein 86 OS=Homo sapiens GN=CCDC86 PE=1 SV=1
489	1	Uniprot_human	A0A0B4J203	59	95044	5	2	5	2	0.09	tr|A0A0B4J203|A0A0B4J203_HUMAN Uncharacterized protein OS=Homo sapiens GN=FIP1L1 PE=1 SV=1
490	1	Uniprot_human	F5H2C9	59	14266	1	1	1	1	0.34	tr|F5H2C9|F5H2C9_HUMAN N-alpha-acetyltransferase 40 OS=Homo sapiens GN=NAA40 PE=1 SV=1
491	1	Uniprot_human	Q1ED39	59	51728	3	1	3	1	0.09	sp|Q1ED39|KNOP1_HUMAN Lysine-rich nucleolar protein 1 OS=Homo sapiens GN=KNOP1 PE=1 SV=1
492	1	Uniprot_human	P00338	59	36950	3	2	3	2	0.26	sp|P00338|LDHA_HUMAN L-lactate dehydrogenase A chain OS=Homo sapiens GN=LDHA PE=1 SV=2
493	1	Uniprot_human	E9PKP7	59	87722	6	2	6	2	0.1	tr|E9PKP7|E9PKP7_HUMAN Nucleolar transcription factor 1 OS=Homo sapiens GN=UBTF PE=1 SV=1
494	1	Uniprot_human	P60866	59	13478	6	4	5	3	1.52	sp|P60866|RS20_HUMAN 40S ribosomal protein S20 OS=Homo sapiens GN=RPS20 PE=1 SV=1
495	1	Uniprot_human	O00483	59	9421	2	1	2	1	0.54	sp|O00483|NDUA4_HUMAN Cytochrome c oxidase subunit NDUFA4 OS=Homo sapiens GN=NDUFA4 PE=1 SV=1
496	1	Uniprot_human	Q9NWT1	58	44506	7	3	6	3	0.33	sp|Q9NWT1|PK1IP_HUMAN p21-activated protein kinase-interacting protein 1 OS=Homo sapiens GN=PAK1IP1 PE=1 SV=2
497	1	Uniprot_human	Q5JUX0	58	29303	1	1	1	1	0.15	sp|Q5JUX0|SPIN3_HUMAN Spindlin-3 OS=Homo sapiens GN=SPIN3 PE=1 SV=1
498	1	Uniprot_human	A0A087WVQ6	58	193703	6	2	6	2	0.04	tr|A0A087WVQ6|A0A087WVQ6_HUMAN Clathrin heavy chain OS=Homo sapiens GN=CLTC PE=1 SV=1
499	1	Uniprot_human	Q13111	58	108057	7	4	7	4	0.17	sp|Q13111|CAF1A_HUMAN Chromatin assembly factor 1 subunit A OS=Homo sapiens GN=CHAF1A PE=1 SV=2
500	1	Uniprot_human	Q86YP4	58	68363	4	1	4	1	0.06	sp|Q86YP4|P66A_HUMAN Transcriptional repressor p66-alpha OS=Homo sapiens GN=GATAD2A PE=1 SV=1
501	1	Uniprot_human	Q9P031	58	28880	5	3	4	3	0.55	sp|Q9P031|TAP26_HUMAN Thyroid transcription factor 1-associated protein 26 OS=Homo sapiens GN=CCDC59 PE=1 SV=2
502	1	Uniprot_human	Q9Y3C1	57	21232	6	3	3	2	0.81	sp|Q9Y3C1|NOP16_HUMAN Nucleolar protein 16 OS=Homo sapiens GN=NOP16 PE=1 SV=2
503	1	Uniprot_human	A0A0A6YYI3	57	58619	5	1	5	1	0.08	tr|A0A0A6YYI3|A0A0A6YYI3_HUMAN Protein PPAN-P2RY11 OS=Homo sapiens GN=PPAN-P2RY11 PE=4 SV=1
504	1	Uniprot_human	Q9UHI6	57	92981	1	1	1	1	0.05	sp|Q9UHI6|DDX20_HUMAN Probable ATP-dependent RNA helicase DDX20 OS=Homo sapiens GN=DDX20 PE=1 SV=2
506	1	Uniprot_human	J3KNP2	57	78126	11	5	10	5	0.31	tr|J3KNP2|J3KNP2_HUMAN Transducin beta-like protein 3 (Fragment) OS=Homo sapiens GN=TBL3 PE=1 SV=1
507	1	Uniprot_human	P52756	57	92610	4	1	3	1	0.05	sp|P52756|RBM5_HUMAN RNA-binding protein 5 OS=Homo sapiens GN=RBM5 PE=1 SV=2
508	1	Uniprot_human	P63244	57	35511	9	4	6	3	0.43	sp|P63244|GBLP_HUMAN Guanine nucleotide-binding protein subunit beta-2-like 1 OS=Homo sapiens GN=GNB2L1 PE=1 SV=3
509	1	Uniprot_human	E9PHH9	57	46502	8	2	5	2	0.2	tr|E9PHH9|E9PHH9_HUMAN DNA-directed RNA polymerase III subunit RPC3 OS=Homo sapiens GN=POLR3C PE=1 SV=1
510	1	Uniprot_human	P52952	57	35295	2	1	2	1	0.13	sp|P52952|NKX25_HUMAN Homeobox protein Nkx-2.5 OS=Homo sapiens GN=NKX2-5 PE=1 SV=1
511	1	Uniprot_human	Q8IYB3	57	102331	17	5	14	5	0.23	sp|Q8IYB3|SRRM1_HUMAN Serine/arginine repetitive matrix protein 1 OS=Homo sapiens GN=SRRM1 PE=1 SV=2
505	1	Uniprot_human	A0A087X0I4	56	34716	6	3	6	3	0.44	tr|A0A087X0I4|A0A087X0I4_HUMAN Coatomer subunit epsilon OS=Homo sapiens GN=COPE PE=1 SV=1
512	1	Uniprot_human	F5GWG3	56	30843	1	1	1	1	0.15	tr|F5GWG3|F5GWG3_HUMAN Retinoic acid-induced protein 3 (Fragment) OS=Homo sapiens GN=GPRC5A PE=1 SV=6
513	1	Uniprot_human	A0A0C4DFV9	56	31105	3	2	3	2	0.31	tr|A0A0C4DFV9|A0A0C4DFV9_HUMAN Protein SET OS=Homo sapiens GN=SET PE=1 SV=1
514	1	Uniprot_human	O95373	56	120751	3	2	3	2	0.07	sp|O95373|IPO7_HUMAN Importin-7 OS=Homo sapiens GN=IPO7 PE=1 SV=1
515	1	Uniprot_human	Q8IZL8	56	120879	7	2	6	2	0.07	sp|Q8IZL8|PELP1_HUMAN Proline-, glutamic acid- and leucine-rich protein 1 OS=Homo sapiens GN=PELP1 PE=1 SV=2
516	1	Uniprot_human	P82673	56	37106	4	1	2	1	0.12	sp|P82673|RT35_HUMAN 28S ribosomal protein S35, mitochondrial OS=Homo sapiens GN=MRPS35 PE=1 SV=1
517	1	Uniprot_human	Q9Y608	56	82349	5	1	5	1	0.05	sp|Q9Y608|LRRF2_HUMAN Leucine-rich repeat flightless-interacting protein 2 OS=Homo sapiens GN=LRRFIP2 PE=1 SV=1
518	1	Uniprot_human	H0YJH9	55	11133	4	3	3	2	1.1	tr|H0YJH9|H0YJH9_HUMAN Polyadenylate-binding protein 2 (Fragment) OS=Homo sapiens GN=PABPN1 PE=1 SV=1
519	1	Uniprot_human	P05198	55	36374	4	1	2	1	0.12	sp|P05198|IF2A_HUMAN Eukaryotic translation initiation factor 2 subunit 1 OS=Homo sapiens GN=EIF2S1 PE=1 SV=3
520	1	Uniprot_human	O43592	55	111148	7	3	7	3	0.12	sp|O43592|XPOT_HUMAN Exportin-T OS=Homo sapiens GN=XPOT PE=1 SV=2
13	3	Uniprot_human	P55060	54	111145	9	5	3	2	0.08	sp|P55060|XPO2_HUMAN Exportin-2 OS=Homo sapiens GN=CSE1L PE=1 SV=3
523	1	Uniprot_human	O75934	54	26229	5	2	3	2	0.38	sp|O75934|SPF27_HUMAN Pre-mRNA-splicing factor SPF27 OS=Homo sapiens GN=BCAS2 PE=1 SV=1
524	1	Uniprot_human	Q99959	54	97868	5	2	5	2	0.09	sp|Q99959|PKP2_HUMAN Plakophilin-2 OS=Homo sapiens GN=PKP2 PE=1 SV=2
525	1	Uniprot_human	Q9UKD2	54	27657	8	4	6	4	0.84	sp|Q9UKD2|MRT4_HUMAN mRNA turnover protein 4 homolog OS=Homo sapiens GN=MRTO4 PE=1 SV=2
526	1	Uniprot_human	P53618	54	108214	4	2	4	2	0.08	sp|P53618|COPB_HUMAN Coatomer subunit beta OS=Homo sapiens GN=COPB1 PE=1 SV=3
522	1	Uniprot_human	H3BPZ1	53	40271	3	2	3	2	0.23	tr|H3BPZ1|H3BPZ1_HUMAN Very-long-chain (3R)-3-hydroxyacyl-CoA dehydratase 3 OS=Homo sapiens GN=HACD3 PE=1 SV=1
528	1	Uniprot_human	F8VZJ2	53	15007	3	1	3	1	0.32	tr|F8VZJ2|F8VZJ2_HUMAN Nascent polypeptide-associated complex subunit alpha OS=Homo sapiens GN=NACA PE=1 SV=1
521	1	Uniprot_human	P31944	54	27947	4	2	4	2	0.35	sp|P31944|CASPE_HUMAN Caspase-14 OS=Homo sapiens GN=CASP14 PE=1 SV=2
529	1	Uniprot_human	H0Y2V6	53	172379	3	1	3	1	0.03	tr|H0Y2V6|H0Y2V6_HUMAN Centrosomal protein of 170 kDa (Fragment) OS=Homo sapiens GN=CEP170 PE=1 SV=1
531	1	Uniprot_human	D6RBK0	53	13714	1	1	1	1	0.35	tr|D6RBK0|D6RBK0_HUMAN Prohibitin (Fragment) OS=Homo sapiens GN=PHB PE=1 SV=1
532	1	Uniprot_human	J3QKS7	53	33470	4	2	4	2	0.29	tr|J3QKS7|J3QKS7_HUMAN SWI/SNF-related matrix-associated actin-dependent regulator of chromatin subfamily E member 1 (Fragment) OS=Homo sapiens GN=SMARCE1 PE=1 SV=1
[truncated: 1,384 more rows]
