# Supplementary material for: S-phase PARylation of microprotein RSMC enhances the function of Sororin in sister chromatid cohesion
Source: EMBO J. 2025 Nov 19;45(1):278–309. doi: 10.1038/s44318-025-00641-8 (PMC12759081; doi:10.1038/s44318-025-00641-8)
Supplement: Supplementary file 2 — Source data Fig. 1 [file 44318_2025_641_MOESM2_ESM.zip › EMBOJ-2025-120713R_SourceDataForFigure1/EMBOJ-2025-120713R_SourceDataForFigure1A/IP-MS1/IP-MS1 Flag.csv]

User	Zhen Li
MS data file	G:\UserData\Public\Data\2017\201709\20170927\QE1\zhangjiaxin-flag.raw
Database 1	contaminants 20120713 (328 sequences; 159,469 residues)
Database 2	Uniprot_human 2015_10 (70,071 sequences; 23,653,967 residues)
Taxonomy 1	(none)
Taxonomy 2	(none)
Timestamp	28 Sep 2017 at 13:52:25 GMT
Type of search	MS/MS Ion Search
Enzyme	Trypsin
Fixed modifications	Carbamidomethyl (C)
Variable modifications	Oxidation (M)
Mass values	Monoisotopic
Protein mass	Unrestricted
Peptide mass tolerance	20 ppm
Fragment mass tolerance	0.02 Da
Max missed cleavages	2
Instrument type	ESI-TRAP
Number of queries	24,557
Significance threshold p<	0.05
Max. number of families	AUTO
Ions score or expect cut-off	0
Preferred taxonomy	All entries
Show Percolator scores?	no
Family	Member	Database	Accession	Score	Mass	Num. of matches	Num. of significant matches	Num. of sequences	Num. of significant sequences	emPAI	Description
1	1	Uniprot_human	P04264	8625	66170	379	284	48	44	24.93	sp|P04264|K2C1_HUMAN Keratin, type II cytoskeletal 1 OS=Homo sapiens GN=KRT1 PE=1 SV=6
1	2	Uniprot_human	P35908	6378	65678	246	197	48	46	23.86	sp|P35908|K22E_HUMAN Keratin, type II cytoskeletal 2 epidermal OS=Homo sapiens GN=KRT2 PE=1 SV=2
1	3	contaminants	P35908	6329	66110	246	196	48	46	23.33	SWISS-PROT:P35908 Tax_Id=9606 Gene_Symbol=KRT2 Keratin, type II cytoskeletal 2 epidermal
1	4	contaminants	P05787	2941	53671	123	99	38	29	11.33	SWISS-PROT:P05787 Tax_Id=9606 Gene_Symbol=KRT8 Keratin, type II cytoskeletal 8
1	5	contaminants	P13647	2648	62568	139	113	35	29	7.65	SWISS-PROT:P13647 Tax_Id=9606 Gene_Symbol=KRT5 Keratin, type II cytoskeletal 5
1	6	Uniprot_human	P04259	2610	60315	139	112	33	27	6.10	sp|P04259|K2C6B_HUMAN Keratin, type II cytoskeletal 6B OS=Homo sapiens GN=KRT6B PE=1 SV=5
1	7	contaminants	P02538	2572	60293	131	106	34	28	6.62	SWISS-PROT:P02538 Tax_Id=9606 Gene_Symbol=KRT6A Keratin, type II cytoskeletal 6A
1	8	contaminants	P48668	2515	60273	130	104	33	27	6.10	SWISS-PROT:P48668 Tax_Id=9606 Gene_Symbol=KRT6C Keratin, type II cytoskeletal 6C
1	9	contaminants	Q6KB66-1	1675	51007	39	35	8	4	0.39	SWISS-PROT:Q6KB66-1 Tax_Id=9606 Gene_Symbol=KRT80 Isoform 1 of Keratin, type II cytoskeletal 80
1	10	contaminants	P08729	1654	51443	73	38	13	6	0.64	SWISS-PROT:P08729 Tax_Id=9606 Gene_Symbol=KRT7 Keratin, type II cytoskeletal 7
1	11	contaminants	Q8VED5	646	57802	44	36	11	9	0.93	TREMBL:Q8VED5 Tax_Id=10090 Gene_Symbol=Krt79 Keratin 79
1	12	contaminants	Q7Z794	637	62050	48	32	17	16	1.97	SWISS-PROT:Q7Z794 Tax_Id=9606 Gene_Symbol=KRT77 Keratin 77
1	13	Uniprot_human	B0YJC4	406	49680	33	22	24	18	3.60	tr|B0YJC4|B0YJC4_HUMAN Vimentin OS=Homo sapiens GN=VIM PE=1 SV=1
1	14	contaminants	Q7RTT2	293	57728	16	11	14	10	1.08	TREMBL:Q7RTT2 Tax_Id=9606 Gene_Symbol=KRT78 Keratin-78
1	15	contaminants	Q6ISB0	82	65942	52	9	8	4	0.29	TREMBL:Q6ISB0 Keratin, hair, basic, 4 - Homo sapiens (Human).
1	16	contaminants	Q14CN4-1	64	56470	10	6	5	5	0.45	SWISS-PROT:Q14CN4-1 Tax_Id=9606 Gene_Symbol=KRT72 Isoform 1 of Keratin, type II cytoskeletal 72
2	1	Uniprot_human	P60709	6533	42052	344	262	24	21	19.11	sp|P60709|ACTB_HUMAN Actin, cytoplasmic 1 OS=Homo sapiens GN=ACTB PE=1 SV=1
2	2	Uniprot_human	P68032	4352	42334	255	205	15	12	4.43	sp|P68032|ACTC_HUMAN Actin, alpha cardiac muscle 1 OS=Homo sapiens GN=ACTC1 PE=1 SV=1
2	3	Uniprot_human	Q6S8J3	3144	122882	140	116	10	8	0.36	sp|Q6S8J3|POTEE_HUMAN POTE ankyrin domain family member E OS=Homo sapiens GN=POTEE PE=1 SV=3
2	4	Uniprot_human	Q9BYX7	2679	42331	115	103	4	4	0.49	sp|Q9BYX7|ACTBM_HUMAN Putative beta-actin-like protein 3 OS=Homo sapiens GN=POTEKP PE=5 SV=1
2	5	Uniprot_human	Q562R1	1406	42318	116	77	10	7	1.71	sp|Q562R1|ACTBL_HUMAN Beta-actin-like protein 2 OS=Homo sapiens GN=ACTBL2 PE=1 SV=2
3	1	contaminants	P13645	5100	59703	196	144	39	33	11.73	SWISS-PROT:P13645 Tax_Id=9606 Gene_Symbol=KRT10 Keratin, type I cytoskeletal 10
3	2	contaminants	P35527	4209	62320	180	130	33	32	11.28	SWISS-PROT:P35527 Tax_Id=9606 Gene_Symbol=KRT9 Keratin, type I cytoskeletal 9
3	3	contaminants	P02533	1366	51875	86	58	33	23	6.64	SWISS-PROT:P02533 Tax_Id=9606 Gene_Symbol=KRT14 Keratin, type I cytoskeletal 14
3	4	contaminants	P08779	1277	51578	88	58	34	26	8.85	SWISS-PROT:P08779 Tax_Id=9606 Gene_Symbol=KRT16 Keratin, type I cytoskeletal 16
3	5	Uniprot_human	P05783	640	48029	45	28	22	16	3.44	sp|P05783|K1C18_HUMAN Keratin, type I cytoskeletal 18 OS=Homo sapiens GN=KRT18 PE=1 SV=2
3	6	contaminants	Q7Z3Y7	588	53733	37	30	8	5	0.60	SWISS-PROT:Q7Z3Y7 Tax_Id=9606 Gene_Symbol=KRT28 Keratin 25D
3	7	contaminants	Q04695	556	48361	55	31	28	18	3.79	SWISS-PROT:Q04695 Tax_Id=9606 Gene_Symbol=KRT17 Keratin, type I cytoskeletal 17
3	8	contaminants	P08727	505	44065	37	24	22	15	4.07	SWISS-PROT:P08727 Tax_Id=9606 Gene_Symbol=KRT19 Keratin, type I cytoskeletal 19
3	9	contaminants	P19001	312	44515	28	17	13	9	1.58	SWISS-PROT:P19001 Tax_Id=10090 Gene_Symbol=Krt19 Keratin, type I cytoskeletal 19
3	10	contaminants	Q9C075	41	48272	3	2	3	2	0.19	SWISS-PROT:Q9C075 Tax_Id=9606 Gene_Symbol=KRT23 Keratin, type I cytoskeletal 23
4	1	Uniprot_human	P35579	1504	227646	115	74	80	55	1.84	sp|P35579|MYH9_HUMAN Myosin-9 OS=Homo sapiens GN=MYH9 PE=1 SV=4
4	2	Uniprot_human	P35580	563	229827	56	29	45	23	0.53	sp|P35580|MYH10_HUMAN Myosin-10 OS=Homo sapiens GN=MYH10 PE=1 SV=3
5	1	Uniprot_human	O14744	814	73322	65	40	30	24	4.31	sp|O14744|ANM5_HUMAN Protein arginine N-methyltransferase 5 OS=Homo sapiens GN=PRMT5 PE=1 SV=4
6	1	contaminants	P02769	625	71244	41	25	18	10	0.81	SWISS-PROT:P02769 (Bos taurus) Bovine serum albumin precursor
6	2	contaminants	P02768-1	61	71317	12	4	9	4	0.27	SWISS-PROT:P02768-1 Tax_Id=9606 Gene_Symbol=ALB Isoform 1 of Serum albumin precursor
7	1	Uniprot_human	P15924	595	334021	64	31	58	30	0.46	sp|P15924|DESP_HUMAN Desmoplakin OS=Homo sapiens GN=DSP PE=1 SV=3
8	1	Uniprot_human	A0A087WXM2	576	25512	19	18	2	2	0.39	tr|A0A087WXM2|A0A087WXM2_HUMAN Glutathione S-transferase OS=Homo sapiens GN=GSTA3 PE=1 SV=1
9	1	contaminants	P00761	563	25078	47	33	5	4	1.30	SWISS-PROT:P00761|TRYP_PIG Trypsin - Sus scrofa (Pig).
10	1	Uniprot_human	P68363	560	50804	23	17	14	12	1.70	sp|P68363|TBA1B_HUMAN Tubulin alpha-1B chain OS=Homo sapiens GN=TUBA1B PE=1 SV=1
10	2	Uniprot_human	Q71U36	560	50788	23	17	14	12	1.70	sp|Q71U36|TBA1A_HUMAN Tubulin alpha-1A chain OS=Homo sapiens GN=TUBA1A PE=1 SV=1
11	1	Uniprot_human	P52907	544	33073	29	19	12	10	3.04	sp|P52907|CAZA1_HUMAN F-actin-capping protein subunit alpha-1 OS=Homo sapiens GN=CAPZA1 PE=1 SV=3
11	2	Uniprot_human	A0A0D9SET8	121	20467	6	4	4	3	0.84	tr|A0A0D9SET8|A0A0D9SET8_HUMAN F-actin-capping protein subunit alpha-2 OS=Homo sapiens GN=CAPZA2 PE=1 SV=1
12	1	Uniprot_human	Q9BQA1	500	37442	25	19	11	10	2.08	sp|Q9BQA1|MEP50_HUMAN Methylosome protein 50 OS=Homo sapiens GN=WDR77 PE=1 SV=1
13	1	Uniprot_human	P10809	481	61187	15	12	10	8	0.74	sp|P10809|CH60_HUMAN 60 kDa heat shock protein, mitochondrial OS=Homo sapiens GN=HSPD1 PE=1 SV=2
14	1	Uniprot_human	Q5VTE0	441	50495	28	15	10	8	1.12	sp|Q5VTE0|EF1A3_HUMAN Putative elongation factor 1-alpha-like 3 OS=Homo sapiens GN=EEF1A1P5 PE=5 SV=1
15	1	Uniprot_human	Q6FI13	418	14087	15	10	4	4	3.33	sp|Q6FI13|H2A2A_HUMAN Histone H2A type 2-A OS=Homo sapiens GN=HIST2H2AA3 PE=1 SV=3
15	2	Uniprot_human	P04908	237	14127	13	8	4	4	2.23	sp|P04908|H2A1B_HUMAN Histone H2A type 1-B/E OS=Homo sapiens GN=HIST1H2AB PE=1 SV=2
15	3	Uniprot_human	C9J0D1	78	13155	12	6	4	3	1.55	tr|C9J0D1|C9J0D1_HUMAN Histone H2A OS=Homo sapiens GN=H2AFV PE=3 SV=1
16	1	Uniprot_human	B1AK87	406	29562	39	17	15	10	3.77	tr|B1AK87|B1AK87_HUMAN Capping protein (Actin filament) muscle Z-line, beta, isoform CRA_a OS=Homo sapiens GN=CAPZB PE=1 SV=1
17	1	Uniprot_human	P05023	339	114135	14	10	13	9	0.40	sp|P05023|AT1A1_HUMAN Sodium/potassium-transporting ATPase subunit alpha-1 OS=Homo sapiens GN=ATP1A1 PE=1 SV=1
18	1	Uniprot_human	A0A0A0MRM8	312	146293	32	18	27	17	0.64	tr|A0A0A0MRM8|A0A0A0MRM8_HUMAN Unconventional myosin-VI OS=Homo sapiens GN=MYO6 PE=1 SV=1
19	1	Uniprot_human	P11021	305	72402	15	9	12	8	0.60	sp|P11021|GRP78_HUMAN 78 kDa glucose-regulated protein OS=Homo sapiens GN=HSPA5 PE=1 SV=2
19	2	Uniprot_human	A0A0G2JIW1	236	70351	18	10	15	9	0.72	tr|A0A0G2JIW1|A0A0G2JIW1_HUMAN Heat shock 70 kDa protein 1B OS=Homo sapiens GN=HSPA1B PE=1 SV=1
19	3	Uniprot_human	E9PKE3	205	68991	13	8	10	7	0.53	tr|E9PKE3|E9PKE3_HUMAN Heat shock cognate 71 kDa protein OS=Homo sapiens GN=HSPA8 PE=1 SV=1
20	1	Uniprot_human	P21796	301	30868	23	10	9	5	0.97	sp|P21796|VDAC1_HUMAN Voltage-dependent anion-selective channel protein 1 OS=Homo sapiens GN=VDAC1 PE=1 SV=2
21	1	Uniprot_human	Q9NYL9	286	39741	24	15	15	12	2.96	sp|Q9NYL9|TMOD3_HUMAN Tropomodulin-3 OS=Homo sapiens GN=TMOD3 PE=1 SV=1
22	1	Uniprot_human	A0A0D9SF54	284	283461	49	18	46	17	0.29	tr|A0A0D9SF54|A0A0D9SF54_HUMAN Spectrin alpha chain, non-erythrocytic 1 OS=Homo sapiens GN=SPTAN1 PE=1 SV=1
23	1	Uniprot_human	P25705	267	59828	15	7	12	7	0.64	sp|P25705|ATPA_HUMAN ATP synthase subunit alpha, mitochondrial OS=Homo sapiens GN=ATP5A1 PE=1 SV=1
24	1	Uniprot_human	P14923	261	82434	18	14	17	13	0.95	sp|P14923|PLAK_HUMAN Junction plakoglobin OS=Homo sapiens GN=JUP PE=1 SV=3
25	1	Uniprot_human	F5H6E2	261	119719	21	11	18	11	0.48	tr|F5H6E2|F5H6E2_HUMAN Unconventional myosin-Ic OS=Homo sapiens GN=MYO1C PE=1 SV=1
26	1	Uniprot_human	A0A075B6S2	246	13249	8	6	2	2	0.87	tr|A0A075B6S2|A0A075B6S2_HUMAN Protein IGKV2D-29 (Fragment) OS=Homo sapiens GN=IGKV2D-29 PE=1 SV=1
27	1	Uniprot_human	P62805	244	11360	11	9	5	5	7.80	sp|P62805|H4_HUMAN Histone H4 OS=Homo sapiens GN=HIST1H4A PE=1 SV=2
28	1	Uniprot_human	J3QRS3	238	20501	10	9	6	6	4.07	tr|J3QRS3|J3QRS3_HUMAN Myosin regulatory light chain 12A OS=Homo sapiens GN=MYL12A PE=1 SV=1
29	1	Uniprot_human	P06576	235	56525	27	14	16	11	1.27	sp|P06576|ATPB_HUMAN ATP synthase subunit beta, mitochondrial OS=Homo sapiens GN=ATP5B PE=1 SV=3
30	1	contaminants	Q86YZ3	224	283140	32	15	14	8	0.13	SWISS-PROT:Q86YZ3 Tax_Id=9606 Gene_Symbol=HRNR Hornerin
31	1	Uniprot_human	B2R5W2	221	31986	20	13	13	8	2.26	tr|B2R5W2|B2R5W2_HUMAN Heterogeneous nuclear ribonucleoproteins C1/C2 OS=Homo sapiens GN=HNRNPC PE=1 SV=1
32	1	Uniprot_human	P12236	212	33073	7	4	7	4	0.66	sp|P12236|ADT3_HUMAN ADP/ATP translocase 3 OS=Homo sapiens GN=SLC25A6 PE=1 SV=4
32	2	Uniprot_human	P05141	44	33059	4	2	4	2	0.29	sp|P05141|ADT2_HUMAN ADP/ATP translocase 2 OS=Homo sapiens GN=SLC25A5 PE=1 SV=7
33	1	Uniprot_human	E9PDF6	204	129426	13	9	12	8	0.30	tr|E9PDF6|E9PDF6_HUMAN Unconventional myosin-Ib OS=Homo sapiens GN=MYO1B PE=1 SV=1
34	1	Uniprot_human	P14625	203	92696	7	5	6	5	0.26	sp|P14625|ENPL_HUMAN Endoplasmin OS=Homo sapiens GN=HSP90B1 PE=1 SV=1
35	1	Uniprot_human	H0Y7A7	203	20863	15	9	8	7	3.05	tr|H0Y7A7|H0Y7A7_HUMAN Calmodulin (Fragment) OS=Homo sapiens GN=CALM2 PE=1 SV=1
36	1	Uniprot_human	Q6IS14	197	16990	2	2	1	1	0.28	sp|Q6IS14|IF5AL_HUMAN Eukaryotic translation initiation factor 5A-1-like OS=Homo sapiens GN=EIF5AL1 PE=2 SV=2
37	1	Uniprot_human	P07355	189	38808	10	8	10	8	1.38	sp|P07355|ANXA2_HUMAN Annexin A2 OS=Homo sapiens GN=ANXA2 PE=1 SV=2
38	1	Uniprot_human	P06899	188	13896	7	5	5	4	2.29	sp|P06899|H2B1J_HUMAN Histone H2B type 1-J OS=Homo sapiens GN=HIST1H2BJ PE=1 SV=3
38	2	Uniprot_human	B2R4S9	182	13898	7	5	5	4	2.29	tr|B2R4S9|B2R4S9_HUMAN Histone H2B OS=Homo sapiens GN=HIST1H2BC PE=2 SV=1
39	1	Uniprot_human	Q02413	184	114702	15	9	9	7	0.39	sp|Q02413|DSG1_HUMAN Desmoglein-1 OS=Homo sapiens GN=DSG1 PE=1 SV=2
40	1	Uniprot_human	Q06210	181	79555	6	4	3	3	0.17	sp|Q06210|GFPT1_HUMAN Glutamine--fructose-6-phosphate aminotransferase [isomerizing] 1 OS=Homo sapiens GN=GFPT1 PE=1 SV=3
41	1	Uniprot_human	A0A0A0MR02	179	30842	10	7	7	4	0.72	tr|A0A0A0MR02|A0A0A0MR02_HUMAN Voltage-dependent anion-selective channel protein 2 (Fragment) OS=Homo sapiens GN=VDAC2 PE=1 SV=1
42	1	Uniprot_human	P22626	179	37464	15	7	9	6	0.96	sp|P22626|ROA2_HUMAN Heterogeneous nuclear ribonucleoproteins A2/B1 OS=Homo sapiens GN=HNRNPA2B1 PE=1 SV=2
43	1	Uniprot_human	Q5JP53	177	48135	18	12	11	8	1.20	tr|Q5JP53|Q5JP53_HUMAN Tubulin beta chain OS=Homo sapiens GN=TUBB PE=1 SV=1
43	2	Uniprot_human	P68371	175	50255	16	10	11	8	0.96	sp|P68371|TBB4B_HUMAN Tubulin beta-4B chain OS=Homo sapiens GN=TUBB4B PE=1 SV=1
44	1	Uniprot_human	P31327	172	165975	11	5	8	3	0.08	sp|P31327|CPSM_HUMAN Carbamoyl-phosphate synthase [ammonia], mitochondrial OS=Homo sapiens GN=CPS1 PE=1 SV=2
45	1	Uniprot_human	P81605	169	11391	9	8	4	4	3.20	sp|P81605|DCD_HUMAN Dermcidin OS=Homo sapiens GN=DCD PE=1 SV=2
46	1	Uniprot_human	H7C0A3	166	19558	4	3	3	2	0.53	tr|H7C0A3|H7C0A3_HUMAN Protein ARPC4-TTLL3 (Fragment) OS=Homo sapiens GN=ARPC4-TTLL3 PE=1 SV=1
47	1	Uniprot_human	P21397	165	60157	3	3	1	1	0.07	sp|P21397|AOFA_HUMAN Amine oxidase [flavin-containing] A OS=Homo sapiens GN=MAOA PE=1 SV=1
48	1	contaminants	Q5D862	163	249296	13	6	8	5	0.09	SWISS-PROT:Q5D862 Tax_Id=9606 Gene_Symbol=FLG2 Filaggrin-2
49	1	Uniprot_human	G3V1V0	158	18311	8	6	5	5	2.11	tr|G3V1V0|G3V1V0_HUMAN Myosin light polypeptide 6 OS=Homo sapiens GN=MYL6 PE=1 SV=1
50	1	Uniprot_human	E7EX17	156	69714	19	9	14	8	0.62	tr|E7EX17|E7EX17_HUMAN Eukaryotic translation initiation factor 4B OS=Homo sapiens GN=EIF4B PE=1 SV=1
51	1	Uniprot_human	P07954	154	54773	6	3	5	2	0.17	sp|P07954|FUMH_HUMAN Fumarate hydratase, mitochondrial OS=Homo sapiens GN=FH PE=1 SV=3
52	1	Uniprot_human	Q9UHB6	149	85630	20	8	16	8	0.48	sp|Q9UHB6|LIMA1_HUMAN LIM domain and actin-binding protein 1 OS=Homo sapiens GN=LIMA1 PE=1 SV=1
53	1	Uniprot_human	D6RG13	144	25819	5	5	4	4	0.91	tr|D6RG13|D6RG13_HUMAN 40S ribosomal protein S3a (Fragment) OS=Homo sapiens GN=RPS3A PE=1 SV=1
54	1	Uniprot_human	Q14247	136	61720	11	7	9	6	0.51	sp|Q14247|SRC8_HUMAN Src substrate cortactin OS=Homo sapiens GN=CTTN PE=1 SV=2
55	1	Uniprot_human	P16402	135	22336	15	6	5	4	1.11	sp|P16402|H13_HUMAN Histone H1.3 OS=Homo sapiens GN=HIST1H1D PE=1 SV=2
56	1	Uniprot_human	Q16643	133	71842	13	6	10	6	0.42	sp|Q16643|DREB_HUMAN Drebrin OS=Homo sapiens GN=DBN1 PE=1 SV=4
57	1	Uniprot_human	P16219	133	44611	1	1	1	1	0.10	sp|P16219|ACADS_HUMAN Short-chain specific acyl-CoA dehydrogenase, mitochondrial OS=Homo sapiens GN=ACADS PE=1 SV=1
58	1	Uniprot_human	P27338	133	59238	7	4	3	2	0.15	sp|P27338|AOFB_HUMAN Amine oxidase [flavin-containing] B OS=Homo sapiens GN=MAOB PE=1 SV=3
59	1	Uniprot_human	A0A087WUZ3	133	275457	40	14	30	14	0.24	tr|A0A087WUZ3|A0A087WUZ3_HUMAN Spectrin beta chain, non-erythrocytic 1 OS=Homo sapiens GN=SPTBN1 PE=1 SV=1
60	1	Uniprot_human	A0A087X0X3	132	77746	18	7	17	7	0.46	tr|A0A087X0X3|A0A087X0X3_HUMAN Heterogeneous nuclear ribonucleoprotein M OS=Homo sapiens GN=HNRNPM PE=1 SV=1
61	1	Uniprot_human	P62820	124	22891	8	5	4	2	0.44	sp|P62820|RAB1A_HUMAN Ras-related protein Rab-1A OS=Homo sapiens GN=RAB1A PE=1 SV=3
62	1	Uniprot_human	P19338	122	76625	12	8	11	8	0.55	sp|P19338|NUCL_HUMAN Nucleolin OS=Homo sapiens GN=NCL PE=1 SV=3
63	1	Uniprot_human	Q5JR95	120	22094	6	5	5	4	1.13	tr|Q5JR95|Q5JR95_HUMAN 40S ribosomal protein S8 OS=Homo sapiens GN=RPS8 PE=1 SV=1
64	1	Uniprot_human	Q9ULV4	117	53899	9	5	8	5	0.48	sp|Q9ULV4|COR1C_HUMAN Coronin-1C OS=Homo sapiens GN=CORO1C PE=1 SV=1
65	1	Uniprot_human	P04406	117	36201	7	4	5	3	0.42	sp|P04406|G3P_HUMAN Glyceraldehyde-3-phosphate dehydrogenase OS=Homo sapiens GN=GAPDH PE=1 SV=3
66	1	Uniprot_human	P09525	115	36088	4	3	3	2	0.26	sp|P09525|ANXA4_HUMAN Annexin A4 OS=Homo sapiens GN=ANXA4 PE=1 SV=4
67	1	Uniprot_human	O94832	114	116927	23	13	23	13	0.60	sp|O94832|MYO1D_HUMAN Unconventional myosin-Id OS=Homo sapiens GN=MYO1D PE=1 SV=2
68	1	Uniprot_human	P09327	114	93093	6	4	6	4	0.20	sp|P09327|VILI_HUMAN Villin-1 OS=Homo sapiens GN=VIL1 PE=1 SV=4
69	1	Uniprot_human	P09848	114	219533	10	5	7	2	0.04	sp|P09848|LPH_HUMAN Lactase-phlorizin hydrolase OS=Homo sapiens GN=LCT PE=1 SV=3
70	1	Uniprot_human	P30050	111	17979	6	4	5	3	1.00	sp|P30050|RL12_HUMAN 60S ribosomal protein L12 OS=Homo sapiens GN=RPL12 PE=1 SV=1
71	1	Uniprot_human	G8JLB6	110	51482	8	4	7	4	0.39	tr|G8JLB6|G8JLB6_HUMAN Heterogeneous nuclear ribonucleoprotein H OS=Homo sapiens GN=HNRNPH1 PE=1 SV=1
71	2	Uniprot_human	P52597	93	45985	4	3	4	3	0.32	sp|P52597|HNRPF_HUMAN Heterogeneous nuclear ribonucleoprotein F OS=Homo sapiens GN=HNRNPF PE=1 SV=3
72	1	Uniprot_human	P61978	107	51230	13	6	11	6	0.64	sp|P61978|HNRPK_HUMAN Heterogeneous nuclear ribonucleoprotein K OS=Homo sapiens GN=HNRNPK PE=1 SV=1
73	1	Uniprot_human	H7BZ94	100	52868	7	5	3	3	0.27	tr|H7BZ94|H7BZ94_HUMAN Protein disulfide-isomerase OS=Homo sapiens GN=P4HB PE=1 SV=2
74	1	Uniprot_human	O43707	99	105245	15	9	15	9	0.44	sp|O43707|ACTN4_HUMAN Alpha-actinin-4 OS=Homo sapiens GN=ACTN4 PE=1 SV=2
75	1	Uniprot_human	J3KN38	98	22505	10	4	3	3	0.74	tr|J3KN38|J3KN38_HUMAN Methylosome subunit pICln OS=Homo sapiens GN=CLNS1A PE=1 SV=1
76	1	Uniprot_human	P62701	97	29807	9	2	9	2	0.32	sp|P62701|RS4X_HUMAN 40S ribosomal protein S4, X isoform OS=Homo sapiens GN=RPS4X PE=1 SV=2
77	1	Uniprot_human	D6RD47	97	14999	1	1	1	1	0.32	tr|D6RD47|D6RD47_HUMAN 40S ribosomal protein S23 OS=Homo sapiens GN=RPS23 PE=1 SV=1
78	1	Uniprot_human	A0A096LP12	94	24248	3	3	1	1	0.19	tr|A0A096LP12|A0A096LP12_HUMAN ES1 protein homolog, mitochondrial (Fragment) OS=Homo sapiens GN=LOC102724023 PE=4 SV=2
79	1	Uniprot_human	Q9BUP0	93	27025	5	4	4	3	0.86	sp|Q9BUP0|EFHD1_HUMAN EF-hand domain-containing protein D1 OS=Homo sapiens GN=EFHD1 PE=1 SV=1
79	2	Uniprot_human	Q96C19	71	26794	10	7	9	6	1.99	sp|Q96C19|EFHD2_HUMAN EF-hand domain-containing protein D2 OS=Homo sapiens GN=EFHD2 PE=1 SV=1
80	1	Uniprot_human	G3V5Z7	93	28528	3	3	2	2	0.34	tr|G3V5Z7|G3V5Z7_HUMAN Proteasome subunit alpha type OS=Homo sapiens GN=PSMA6 PE=1 SV=1
81	1	Uniprot_human	P38646	92	73920	8	2	7	1	0.06	sp|P38646|GRP75_HUMAN Stress-70 protein, mitochondrial OS=Homo sapiens GN=HSPA9 PE=1 SV=2
82	1	Uniprot_human	G3V4N7	90	24272	1	1	1	1	0.19	tr|G3V4N7|G3V4N7_HUMAN Creatine kinase B-type (Fragment) OS=Homo sapiens GN=CKB PE=1 SV=1
83	1	Uniprot_human	F8W6I7	90	33249	5	2	4	2	0.29	tr|F8W6I7|F8W6I7_HUMAN Heterogeneous nuclear ribonucleoprotein A1 OS=Homo sapiens GN=HNRNPA1 PE=1 SV=2
84	1	Uniprot_human	P30101	89	57146	6	4	6	4	0.34	sp|P30101|PDIA3_HUMAN Protein disulfide-isomerase A3 OS=Homo sapiens GN=PDIA3 PE=1 SV=4
85	1	contaminants	P02584	87	15219	3	2	2	1	0.31	SWISS-PROT:P02584 (Bos taurus) Profilin-1
86	1	Uniprot_human	B7Z596	87	31904	12	5	9	5	0.93	tr|B7Z596|B7Z596_HUMAN Tropomyosin alpha-1 chain OS=Homo sapiens GN=TPM1 PE=1 SV=1
86	2	Uniprot_human	A0A087WWU8	43	26632	7	4	6	4	0.87	tr|A0A087WWU8|A0A087WWU8_HUMAN Tropomyosin alpha-3 chain OS=Homo sapiens GN=TPM3 PE=1 SV=1
87	1	Uniprot_human	P38159	86	42306	12	5	11	5	0.64	sp|P38159|RBMX_HUMAN RNA-binding motif protein, X chromosome OS=Homo sapiens GN=RBMX PE=1 SV=3
88	1	Uniprot_human	G3V203	86	18859	5	3	5	3	0.94	tr|G3V203|G3V203_HUMAN 60S ribosomal protein L18 OS=Homo sapiens GN=RPL18 PE=1 SV=1
89	1	Uniprot_human	E7EPB3	85	14663	2	2	2	2	0.76	tr|E7EPB3|E7EPB3_HUMAN 60S ribosomal protein L14 OS=Homo sapiens GN=RPL14 PE=1 SV=1
90	1	contaminants	P01966	85	15175	2	2	1	1	0.31	SWISS-PROT:P01966 (Bos taurus) Hemoglobin subunit alpha
91	1	Uniprot_human	Q9Y2W1	84	108658	12	7	11	7	0.31	sp|Q9Y2W1|TR150_HUMAN Thyroid hormone receptor-associated protein 3 OS=Homo sapiens GN=THRAP3 PE=1 SV=2
91	2	Uniprot_human	Q9NYF8	40	106173	5	2	5	2	0.08	sp|Q9NYF8|BCLF1_HUMAN Bcl-2-associated transcription factor 1 OS=Homo sapiens GN=BCLAF1 PE=1 SV=2
92	1	Uniprot_human	P07900	84	85006	15	8	7	5	0.28	sp|P07900|HS90A_HUMAN Heat shock protein HSP 90-alpha OS=Homo sapiens GN=HSP90AA1 PE=1 SV=5
93	1	Uniprot_human	Q08211	79	142181	6	3	6	3	0.09	sp|Q08211|DHX9_HUMAN ATP-dependent RNA helicase A OS=Homo sapiens GN=DHX9 PE=1 SV=4
94	1	Uniprot_human	P62937	78	18229	4	2	4	2	0.58	sp|P62937|PPIA_HUMAN Peptidyl-prolyl cis-trans isomerase A OS=Homo sapiens GN=PPIA PE=1 SV=2
95	1	Uniprot_human	Q00839	77	91269	5	2	5	2	0.10	sp|Q00839|HNRPU_HUMAN Heterogeneous nuclear ribonucleoprotein U OS=Homo sapiens GN=HNRNPU PE=1 SV=6
96	1	Uniprot_human	P62995	76	33760	4	2	4	2	0.28	sp|P62995|TRA2B_HUMAN Transformer-2 protein homolog beta OS=Homo sapiens GN=TRA2B PE=1 SV=1
97	1	Uniprot_human	P02751	75	266052	4	4	4	4	0.07	sp|P02751|FINC_HUMAN Fibronectin OS=Homo sapiens GN=FN1 PE=1 SV=4
98	1	Uniprot_human	X6RFL8	74	20510	1	1	1	1	0.22	tr|X6RFL8|X6RFL8_HUMAN Ras-related protein Rab-14 (Fragment) OS=Homo sapiens GN=RAB14 PE=1 SV=1
99	1	Uniprot_human	M0QYS1	74	24258	3	2	3	2	0.41	tr|M0QYS1|M0QYS1_HUMAN 60S ribosomal protein L13a (Fragment) OS=Homo sapiens GN=RPL13A PE=1 SV=2
100	1	Uniprot_human	Q15393	73	136575	8	4	8	4	0.13	sp|Q15393|SF3B3_HUMAN Splicing factor 3B subunit 3 OS=Homo sapiens GN=SF3B3 PE=1 SV=4
101	1	Uniprot_human	A0A0G2JJA7	71	21042	1	1	1	1	0.22	tr|A0A0G2JJA7|A0A0G2JJA7_HUMAN Proteasome subunit beta type OS=Homo sapiens GN=PSMB9 PE=1 SV=1
102	1	Uniprot_human	J3KTJ3	70	8951	6	3	3	2	1.47	tr|J3KTJ3|J3KTJ3_HUMAN 60S ribosomal protein L23 OS=Homo sapiens GN=RPL23 PE=1 SV=1
103	1	Uniprot_human	Q9NZI8	70	63783	6	1	6	1	0.07	sp|Q9NZI8|IF2B1_HUMAN Insulin-like growth factor 2 mRNA-binding protein 1 OS=Homo sapiens GN=IGF2BP1 PE=1 SV=2
104	1	Uniprot_human	P26373	68	24304	5	2	4	2	0.41	sp|P26373|RL13_HUMAN 60S ribosomal protein L13 OS=Homo sapiens GN=RPL13 PE=1 SV=4
105	1	Uniprot_human	P23396	66	26842	4	2	4	2	0.37	sp|P23396|RS3_HUMAN 40S ribosomal protein S3 OS=Homo sapiens GN=RPS3 PE=1 SV=2
106	1	Uniprot_human	P51991	66	39799	4	2	3	2	0.24	sp|P51991|ROA3_HUMAN Heterogeneous nuclear ribonucleoprotein A3 OS=Homo sapiens GN=HNRNPA3 PE=1 SV=2
107	1	Uniprot_human	B7Z4C8	64	15166	3	3	3	3	1.26	tr|B7Z4C8|B7Z4C8_HUMAN 60S ribosomal protein L31 OS=Homo sapiens GN=RPL31 PE=1 SV=1
108	1	Uniprot_human	E5RGZ4	64	30441	4	3	3	2	0.32	tr|E5RGZ4|E5RGZ4_HUMAN Enolase (Fragment) OS=Homo sapiens GN=ENO3 PE=1 SV=1
108	2	Uniprot_human	P06733	61	47481	6	3	5	2	0.19	sp|P06733|ENOA_HUMAN Alpha-enolase OS=Homo sapiens GN=ENO1 PE=1 SV=2
109	1	Uniprot_human	F5H6X6	62	96441	1	1	1	1	0.04	tr|F5H6X6|F5H6X6_HUMAN Neutral alpha-glucosidase AB OS=Homo sapiens GN=GANAB PE=1 SV=1
110	1	Uniprot_human	P62269	61	17708	7	5	6	4	1.55	sp|P62269|RS18_HUMAN 40S ribosomal protein S18 OS=Homo sapiens GN=RPS18 PE=1 SV=3
111	1	Uniprot_human	Q0ZGT2	61	80837	4	1	4	1	0.05	sp|Q0ZGT2|NEXN_HUMAN Nexilin OS=Homo sapiens GN=NEXN PE=1 SV=1
112	1	Uniprot_human	K7EK07	60	14962	11	4	7	3	1.29	tr|K7EK07|K7EK07_HUMAN Histone H3 (Fragment) OS=Homo sapiens GN=H3F3B PE=1 SV=1
113	1	Uniprot_human	A0A087WYV4	60	5249	4	2	1	1	1.13	tr|A0A087WYV4|A0A087WYV4_HUMAN Dehydrogenase/reductase SDR family member 11 OS=Homo sapiens GN=DHRS11 PE=1 SV=1
114	1	Uniprot_human	A0A087WW55	59	27175	7	3	2	1	0.36	tr|A0A087WW55|A0A087WW55_HUMAN Trypsin-1 OS=Homo sapiens GN=PRSS1 PE=1 SV=1
115	1	Uniprot_human	H3BLZ8	59	81073	5	4	5	4	0.23	tr|H3BLZ8|H3BLZ8_HUMAN Probable ATP-dependent RNA helicase DDX17 OS=Homo sapiens GN=DDX17 PE=1 SV=1
116	1	Uniprot_human	P04040	58	59947	5	2	5	2	0.15	sp|P04040|CATA_HUMAN Catalase OS=Homo sapiens GN=CAT PE=1 SV=3
117	1	Uniprot_human	Q14914	58	36075	3	1	2	1	0.12	sp|Q14914|PTGR1_HUMAN Prostaglandin reductase 1 OS=Homo sapiens GN=PTGR1 PE=1 SV=2
118	1	Uniprot_human	F8VWS0	58	30608	7	3	7	3	0.51	tr|F8VWS0|F8VWS0_HUMAN 60S acidic ribosomal protein P0 OS=Homo sapiens GN=RPLP0 PE=1 SV=1
119	1	Uniprot_human	A0A087WY00	58	213778	14	4	12	4	0.08	tr|A0A087WY00|A0A087WY00_HUMAN Unconventional myosin-Va OS=Homo sapiens GN=MYO5A PE=1 SV=1
120	1	Uniprot_human	A0A0A0MR66	58	110641	10	6	8	4	0.21	tr|A0A0A0MR66|A0A0A0MR66_HUMAN RNA binding motif protein 10, isoform CRA_d OS=Homo sapiens GN=RBM10 PE=1 SV=1
121	1	Uniprot_human	A0A087WTT1	58	58727	3	2	3	2	0.15	tr|A0A087WTT1|A0A087WTT1_HUMAN Polyadenylate-binding protein OS=Homo sapiens GN=PABPC1 PE=1 SV=1
122	1	Uniprot_human	P07305	58	20850	3	2	3	2	0.49	sp|P07305|H10_HUMAN Histone H1.0 OS=Homo sapiens GN=H1F0 PE=1 SV=3
123	1	Uniprot_human	G3V1A4	57	17029	3	2	2	1	0.28	tr|G3V1A4|G3V1A4_HUMAN Cofilin 1 (Non-muscle), isoform CRA_a OS=Homo sapiens GN=CFL1 PE=1 SV=1
124	1	Uniprot_human	Q9BPX5	57	16931	2	2	2	2	0.63	sp|Q9BPX5|ARP5L_HUMAN Actin-related protein 2/3 complex subunit 5-like protein OS=Homo sapiens GN=ARPC5L PE=1 SV=1
125	1	Uniprot_human	O43390	57	71184	3	2	3	2	0.13	sp|O43390|HNRPR_HUMAN Heterogeneous nuclear ribonucleoprotein R OS=Homo sapiens GN=HNRNPR PE=1 SV=1
126	1	Uniprot_human	P05387	57	11658	4	2	3	2	1.02	sp|P05387|RLA2_HUMAN 60S acidic ribosomal protein P2 OS=Homo sapiens GN=RPLP2 PE=1 SV=1
127	1	Uniprot_human	H0YLA4	56	36833	1	1	1	1	0.12	tr|H0YLA4|H0YLA4_HUMAN Sorbitol dehydrogenase OS=Homo sapiens GN=SORD PE=1 SV=1
128	1	Uniprot_human	H0YK49	55	24259	2	2	1	1	0.19	tr|H0YK49|H0YK49_HUMAN Electron transfer flavoprotein subunit alpha, mitochondrial OS=Homo sapiens GN=ETFA PE=1 SV=1
129	1	Uniprot_human	P21333	55	283301	18	4	16	4	0.06	sp|P21333|FLNA_HUMAN Filamin-A OS=Homo sapiens GN=FLNA PE=1 SV=4
130	1	Uniprot_human	K7ERQ8	54	31771	3	1	2	1	0.14	tr|K7ERQ8|K7ERQ8_HUMAN Uncharacterized protein (Fragment) OS=Homo sapiens PE=3 SV=1
131	1	contaminants	Pork	54	35793	10	4	2	2	0.27
132	1	Uniprot_human	P39023	54	46365	7	3	7	3	0.31	sp|P39023|RL3_HUMAN 60S ribosomal protein L3 OS=Homo sapiens GN=RPL3 PE=1 SV=2
133	1	Uniprot_human	P13639	54	96246	4	1	4	1	0.04	sp|P13639|EF2_HUMAN Elongation factor 2 OS=Homo sapiens GN=EEF2 PE=1 SV=4
134	1	Uniprot_human	Q08188	54	76926	7	3	7	3	0.18	sp|Q08188|TGM3_HUMAN Protein-glutamine gamma-glutamyltransferase E OS=Homo sapiens GN=TGM3 PE=1 SV=4
135	1	Uniprot_human	F5H423	54	23388	7	3	4	3	0.71	tr|F5H423|F5H423_HUMAN Uncharacterized protein OS=Homo sapiens PE=3 SV=1
136	1	Uniprot_human	Q13423	54	114564	2	2	2	2	0.08	sp|Q13423|NNTM_HUMAN NAD(P) transhydrogenase, mitochondrial OS=Homo sapiens GN=NNT PE=1 SV=3
137	1	Uniprot_human	P84090	53	12422	11	5	4	3	2.76	sp|P84090|ERH_HUMAN Enhancer of rudimentary homolog OS=Homo sapiens GN=ERH PE=1 SV=1
138	1	Uniprot_human	P62753	53	28834	6	2	5	2	0.34	sp|P62753|RS6_HUMAN 40S ribosomal protein S6 OS=Homo sapiens GN=RPS6 PE=1 SV=1
139	1	Uniprot_human	P02042	53	16159	7	2	3	2	0.67	sp|P02042|HBD_HUMAN Hemoglobin subunit delta OS=Homo sapiens GN=HBD PE=1 SV=2
140	1	Uniprot_human	P53999	53	14386	1	1	1	1	0.33	sp|P53999|TCP4_HUMAN Activated RNA polymerase II transcriptional coactivator p15 OS=Homo sapiens GN=SUB1 PE=1 SV=3
141	1	Uniprot_human	H0Y4R2	52	82441	3	2	2	1	0.05	tr|H0Y4R2|H0Y4R2_HUMAN NADPH--cytochrome P450 reductase (Fragment) OS=Homo sapiens GN=POR PE=1 SV=1
142	1	Uniprot_human	P25311	51	34465	3	1	3	1	0.13	sp|P25311|ZA2G_HUMAN Zinc-alpha-2-glycoprotein OS=Homo sapiens GN=AZGP1 PE=1 SV=2
143	1	Uniprot_human	F8W148	51	21106	3	2	2	2	0.48	tr|F8W148|F8W148_HUMAN Carbonic anhydrase 6 (Fragment) OS=Homo sapiens GN=CA6 PE=1 SV=1
144	1	Uniprot_human	B7Z4L4	50	50004	6	3	3	1	0.09	tr|B7Z4L4|B7Z4L4_HUMAN Dolichyl-diphosphooligosaccharide--protein glycosyltransferase subunit 1 OS=Homo sapiens GN=RPN1 PE=1 SV=1
145	1	Uniprot_human	G3V1A1	49	18329	2	1	2	1	0.25	tr|G3V1A1|G3V1A1_HUMAN 60S ribosomal protein L8 OS=Homo sapiens GN=RPL8 PE=1 SV=1
146	1	Uniprot_human	A0A0G2JI36	49	34423	1	1	1	1	0.13	tr|A0A0G2JI36|A0A0G2JI36_HUMAN HLA class I histocompatibility antigen, A-3 alpha chain OS=Homo sapiens GN=HLA-A PE=1 SV=1
147	1	Uniprot_human	Q9NRR5	49	63869	1	1	1	1	0.07	sp|Q9NRR5|UBQL4_HUMAN Ubiquilin-4 OS=Homo sapiens GN=UBQLN4 PE=1 SV=2
148	1	Uniprot_human	P62263	49	16434	2	2	2	2	0.66	sp|P62263|RS14_HUMAN 40S ribosomal protein S14 OS=Homo sapiens GN=RPS14 PE=1 SV=3
149	1	Uniprot_human	P62277	49	17212	4	3	4	3	1.06	sp|P62277|RS13_HUMAN 40S ribosomal protein S13 OS=Homo sapiens GN=RPS13 PE=1 SV=2
150	1	Uniprot_human	P38919	49	47126	5	3	5	3	0.31	sp|P38919|IF4A3_HUMAN Eukaryotic initiation factor 4A-III OS=Homo sapiens GN=EIF4A3 PE=1 SV=4
151	1	Uniprot_human	Q15084	48	48490	1	1	1	1	0.09	sp|Q15084|PDIA6_HUMAN Protein disulfide-isomerase A6 OS=Homo sapiens GN=PDIA6 PE=1 SV=1
152	1	Uniprot_human	J3QLE5	48	17706	6	3	4	2	0.60	tr|J3QLE5|J3QLE5_HUMAN Small nuclear ribonucleoprotein-associated protein N (Fragment) OS=Homo sapiens GN=SNRPN PE=4 SV=1
153	1	Uniprot_human	Q15493	47	33802	1	1	1	1	0.13	sp|Q15493|RGN_HUMAN Regucalcin OS=Homo sapiens GN=RGN PE=1 SV=1
154	1	Uniprot_human	B4DXW1	47	42262	11	7	9	6	0.82	tr|B4DXW1|B4DXW1_HUMAN Actin-related protein 3 OS=Homo sapiens GN=ACTR3 PE=1 SV=1
155	1	Uniprot_human	E9PMX3	47	19764	2	1	2	1	0.23	tr|E9PMX3|E9PMX3_HUMAN NADH dehydrogenase [ubiquinone] flavoprotein 1, mitochondrial (Fragment) OS=Homo sapiens GN=NDUFV1 PE=1 SV=1
156	1	Uniprot_human	Q6ZN84	47	76777	9	2	3	1	0.06	sp|Q6ZN84|CCD81_HUMAN Coiled-coil domain-containing protein 81 OS=Homo sapiens GN=CCDC81 PE=2 SV=2
157	1	Uniprot_human	J3KSD8	47	30529	1	1	1	1	0.15	tr|J3KSD8|J3KSD8_HUMAN Bleomycin hydrolase (Fragment) OS=Homo sapiens GN=BLMH PE=1 SV=6
158	1	Uniprot_human	P60174	46	31057	4	4	3	3	0.50	sp|P60174|TPIS_HUMAN Triosephosphate isomerase OS=Homo sapiens GN=TPI1 PE=1 SV=3
159	1	Uniprot_human	Q92747	45	42113	3	2	3	2	0.22	sp|Q92747|ARC1A_HUMAN Actin-related protein 2/3 complex subunit 1A OS=Homo sapiens GN=ARPC1A PE=1 SV=2
160	1	Uniprot_human	C9JX21	45	21607	2	1	2	1	0.21	tr|C9JX21|C9JX21_HUMAN Transforming protein RhoA OS=Homo sapiens GN=RHOA PE=1 SV=1
161	1	Uniprot_human	A0A0A6YYA0	45	21562	2	1	2	1	0.21	tr|A0A0A6YYA0|A0A0A6YYA0_HUMAN Protein TMED7-TICAM2 OS=Homo sapiens GN=TMED7-TICAM2 PE=3 SV=1
162	1	Uniprot_human	S4R3S4	45	13077	1	1	1	1	0.37	tr|S4R3S4|S4R3S4_HUMAN Aldehyde dehydrogenase, mitochondrial (Fragment) OS=Homo sapiens GN=ALDH2 PE=1 SV=1
163	1	Uniprot_human	G3XAL0	44	24921	1	1	1	1	0.18	tr|G3XAL0|G3XAL0_HUMAN Malate dehydrogenase OS=Homo sapiens GN=MDH2 PE=1 SV=1
164	1	contaminants	P02662	41	22960	3	2	2	2	0.44	SWISS-PROT:P02662 Alpha-S1-casein - Bos taurus (Bovine).
165	1	Uniprot_human	P61160	44	45017	6	3	6	3	0.32	sp|P61160|ARP2_HUMAN Actin-related protein 2 OS=Homo sapiens GN=ACTR2 PE=1 SV=1
166	1	Uniprot_human	Q5JRI1	44	20957	2	1	2	1	0.22	tr|Q5JRI1|Q5JRI1_HUMAN Serine/arginine-rich-splicing factor 10 OS=Homo sapiens GN=SRSF10 PE=1 SV=1
167	1	Uniprot_human	J3KPX7	44	33219	3	1	2	1	0.13	tr|J3KPX7|J3KPX7_HUMAN Prohibitin-2 OS=Homo sapiens GN=PHB2 PE=1 SV=2
168	1	Uniprot_human	Q9Y3U8	43	12303	3	2	3	2	0.95	sp|Q9Y3U8|RL36_HUMAN 60S ribosomal protein L36 OS=Homo sapiens GN=RPL36 PE=1 SV=3
169	1	Uniprot_human	A0A0A0MSE2	43	42439	1	1	1	1	0.10	tr|A0A0A0MSE2|A0A0A0MSE2_HUMAN Hydroxyacyl-coenzyme A dehydrogenase, mitochondrial OS=Homo sapiens GN=HADH PE=1 SV=1
170	1	Uniprot_human	P18124	42	29264	6	2	5	2	0.33	sp|P18124|RL7_HUMAN 60S ribosomal protein L7 OS=Homo sapiens GN=RPL7 PE=1 SV=1
171	1	Uniprot_human	B4DNK4	42	50436	5	4	5	4	0.40	tr|B4DNK4|B4DNK4_HUMAN Pyruvate kinase OS=Homo sapiens GN=PKM PE=1 SV=1
172	1	Uniprot_human	Q12906	42	95678	6	2	6	2	0.09	sp|Q12906|ILF3_HUMAN Interleukin enhancer-binding factor 3 OS=Homo sapiens GN=ILF3 PE=1 SV=3
173	1	Uniprot_human	A0A0G2JN06	41	36505	1	1	1	1	0.12	tr|A0A0G2JN06|A0A0G2JN06_HUMAN Ig gamma-2 chain C region (Fragment) OS=Homo sapiens GN=IGHG2 PE=4 SV=2
174	1	Uniprot_human	P36578	40	47953	21	4	12	4	0.42	sp|P36578|RL4_HUMAN 60S ribosomal protein L4 OS=Homo sapiens GN=RPL4 PE=1 SV=5
175	1	Uniprot_human	D6RAA2	41	11585	1	1	1	1	0.43	tr|D6RAA2|D6RAA2_HUMAN GTP-binding protein SAR1b (Fragment) OS=Homo sapiens GN=SAR1B PE=1 SV=1
176	1	Uniprot_human	M0R0F0	40	22548	4	2	4	2	0.45	tr|M0R0F0|M0R0F0_HUMAN 40S ribosomal protein S5 (Fragment) OS=Homo sapiens GN=RPS5 PE=1 SV=1
177	1	Uniprot_human	P62244	40	14944	3	1	3	1	0.32	sp|P62244|RS15A_HUMAN 40S ribosomal protein S15a OS=Homo sapiens GN=RPS15A PE=1 SV=2
178	1	Uniprot_human	F5GYU3	40	15023	6	2	4	2	0.74	tr|F5GYU3|F5GYU3_HUMAN Polyubiquitin-C (Fragment) OS=Homo sapiens GN=UBC PE=1 SV=1
179	1	Uniprot_human	P62851	40	13791	4	2	3	1	0.35	sp|P62851|RS25_HUMAN 40S ribosomal protein S25 OS=Homo sapiens GN=RPS25 PE=1 SV=1
180	1	Uniprot_human	P12273	39	16847	4	2	4	2	0.64	sp|P12273|PIP_HUMAN Prolactin-inducible protein OS=Homo sapiens GN=PIP PE=1 SV=1
181	1	Uniprot_human	P62854	39	13292	6	3	3	2	0.86	sp|P62854|RS26_HUMAN 40S ribosomal protein S26 OS=Homo sapiens GN=RPS26 PE=1 SV=3
182	1	Uniprot_human	P61313	39	24245	4	2	4	2	0.41	sp|P61313|RL15_HUMAN 60S ribosomal protein L15 OS=Homo sapiens GN=RPL15 PE=1 SV=2
183	1	Uniprot_human	O75367	39	39764	4	1	4	1	0.11	sp|O75367|H2AY_HUMAN Core histone macro-H2A.1 OS=Homo sapiens GN=H2AFY PE=1 SV=4
184	1	Uniprot_human	H0YMV8	38	11851	1	1	1	1	0.41	tr|H0YMV8|H0YMV8_HUMAN 40S ribosomal protein S27 OS=Homo sapiens GN=RPS27L PE=1 SV=1
185	1	Uniprot_human	A0A087WZV1	38	36650	2	2	2	2	0.26	tr|A0A087WZV1|A0A087WZV1_HUMAN Heterogeneous nuclear ribonucleoprotein A/B OS=Homo sapiens GN=HNRNPAB PE=1 SV=1
186	1	contaminants	Q1RMN8	38	24863	2	1	2	1	0.18	TREMBL:Q1RMN8 (Bos taurus) Similar to Immunoglobulin lambda-like polypeptide 1
187	1	Uniprot_human	Q5QPT3	37	23764	2	1	2	1	0.19	tr|Q5QPT3|Q5QPT3_HUMAN Dimethylaniline monooxygenase [N-oxide-forming] 1 (Fragment) OS=Homo sapiens GN=FMO1 PE=1 SV=1
188	1	Uniprot_human	K7ELC7	37	16460	2	1	2	1	0.29	tr|K7ELC7|K7ELC7_HUMAN 60S ribosomal protein L27 (Fragment) OS=Homo sapiens GN=RPL27 PE=1 SV=1
189	1	Uniprot_human	Q6UWP8	37	60562	2	1	2	1	0.07	sp|Q6UWP8|SBSN_HUMAN Suprabasin OS=Homo sapiens GN=SBSN PE=1 SV=2
190	1	Uniprot_human	E7ESE2	37	22442	3	2	3	2	0.45	tr|E7ESE2|E7ESE2_HUMAN Prohibitin (Fragment) OS=Homo sapiens GN=PHB PE=1 SV=2
191	1	Uniprot_human	Q5T750	37	28557	1	1	1	1	0.16	sp|Q5T750|XP32_HUMAN Skin-specific protein 32 OS=Homo sapiens GN=XP32 PE=1 SV=1
192	1	Uniprot_human	E9PLL6	36	12251	4	2	4	2	0.96	tr|E9PLL6|E9PLL6_HUMAN 60S ribosomal protein L27a OS=Homo sapiens GN=RPL27A PE=1 SV=1
193	1	Uniprot_human	Q8N163	36	103465	3	2	3	2	0.09	sp|Q8N163|CCAR2_HUMAN Cell cycle and apoptosis regulator protein 2 OS=Homo sapiens GN=CCAR2 PE=1 SV=2
194	1	Uniprot_human	Q13247	36	39677	3	2	3	2	0.24	sp|Q13247|SRSF6_HUMAN Serine/arginine-rich splicing factor 6 OS=Homo sapiens GN=SRSF6 PE=1 SV=2
195	1	Uniprot_human	Q15427	36	44414	2	1	2	1	0.10	sp|Q15427|SF3B4_HUMAN Splicing factor 3B subunit 4 OS=Homo sapiens GN=SF3B4 PE=1 SV=1
196	1	Uniprot_human	P05089	36	34884	4	1	4	1	0.13	sp|P05089|ARGI1_HUMAN Arginase-1 OS=Homo sapiens GN=ARG1 PE=1 SV=2
197	1	Uniprot_human	P07099	36	53143	2	1	1	1	0.08	sp|P07099|HYEP_HUMAN Epoxide hydrolase 1 OS=Homo sapiens GN=EPHX1 PE=1 SV=1
198	1	Uniprot_human	Q08554	35	101406	4	2	4	2	0.09	sp|Q08554|DSC1_HUMAN Desmocollin-1 OS=Homo sapiens GN=DSC1 PE=1 SV=2
199	1	Uniprot_human	O75688	35	53180	8	3	7	2	0.17	sp|O75688|PPM1B_HUMAN Protein phosphatase 1B OS=Homo sapiens GN=PPM1B PE=1 SV=1
200	1	Uniprot_human	Q02878	35	32765	6	2	6	2	0.29	sp|Q02878|RL6_HUMAN 60S ribosomal protein L6 OS=Homo sapiens GN=RPL6 PE=1 SV=3
201	1	Uniprot_human	Q5QPM0	35	18649	3	2	3	2	0.56	tr|Q5QPM0|Q5QPM0_HUMAN RNA-binding protein Raly (Fragment) OS=Homo sapiens GN=RALY PE=1 SV=6
202	1	Uniprot_human	Q96HS1	34	32213	3	1	3	1	0.14	sp|Q96HS1|PGAM5_HUMAN Serine/threonine-protein phosphatase PGAM5, mitochondrial OS=Homo sapiens GN=PGAM5 PE=1 SV=2
203	1	Uniprot_human	Q3BDU5	34	55605	3	1	3	1	0.08	tr|Q3BDU5|Q3BDU5_HUMAN Prelamin-A/C OS=Homo sapiens GN=LMNA PE=1 SV=1
204	1	Uniprot_human	P31944	34	27947	3	1	3	1	0.16	sp|P31944|CASPE_HUMAN Caspase-14 OS=Homo sapiens GN=CASP14 PE=1 SV=2
205	1	contaminants	ENSEMBL:ENSBTAP00000024146	34	165721	5	2	5	2	0.05	(Bos taurus) similar to alpha-2-macroglobulin isoform 1
206	1	Uniprot_human	Q5TF55	34	23232	1	1	1	1	0.20	tr|Q5TF55|Q5TF55_HUMAN Delta-1-pyrroline-5-carboxylate dehydrogenase, mitochondrial (Fragment) OS=Homo sapiens GN=ALDH4A1 PE=1 SV=1
207	1	Uniprot_human	A0A0A0MS74	34	48129	3	2	1	1	0.09	tr|A0A0A0MS74|A0A0A0MS74_HUMAN Phosphoenolpyruvate carboxykinase [GTP], mitochondrial OS=Homo sapiens GN=PCK2 PE=1 SV=1
208	1	Uniprot_human	P28072	33	25570	1	1	1	1	0.18	sp|P28072|PSB6_HUMAN Proteasome subunit beta type-6 OS=Homo sapiens GN=PSMB6 PE=1 SV=4
209	1	Uniprot_human	A0A087X1S2	33	34693	5	3	5	3	0.44	tr|A0A087X1S2|A0A087X1S2_HUMAN Nuclease-sensitive element-binding protein 1 OS=Homo sapiens GN=YBX1 PE=1 SV=2
210	1	Uniprot_human	P62913	33	20468	2	2	2	2	0.50	sp|P62913|RL11_HUMAN 60S ribosomal protein L11 OS=Homo sapiens GN=RPL11 PE=1 SV=2
211	1	Uniprot_human	O75533	33	146479	9	1	8	1	0.03	sp|O75533|SF3B1_HUMAN Splicing factor 3B subunit 1 OS=Homo sapiens GN=SF3B1 PE=1 SV=3
212	1	Uniprot_human	H0Y8F7	33	13903	1	1	1	1	0.35	tr|H0Y8F7|H0Y8F7_HUMAN Dihydropteridine reductase (Fragment) OS=Homo sapiens GN=QDPR PE=1 SV=1
213	1	Uniprot_human	P15880	33	31590	7	3	6	2	0.30	sp|P15880|RS2_HUMAN 40S ribosomal protein S2 OS=Homo sapiens GN=RPS2 PE=1 SV=2
214	1	Uniprot_human	J3KTE4	32	23347	2	1	2	1	0.20	tr|J3KTE4|J3KTE4_HUMAN Ribosomal protein L19 OS=Homo sapiens GN=RPL19 PE=1 SV=1
215	1	Uniprot_human	H3BMM9	32	31681	3	1	2	1	0.14	tr|H3BMM9|H3BMM9_HUMAN RNA-binding protein with serine-rich domain 1 (Fragment) OS=Homo sapiens GN=RNPS1 PE=1 SV=1
216	1	Uniprot_human	I3L3D5	30	17620	5	1	3	1	0.27	tr|I3L3D5|I3L3D5_HUMAN Profilin-1 (Fragment) OS=Homo sapiens GN=PFN1 PE=1 SV=1
217	1	Uniprot_human	F8VR77	30	31732	1	1	1	1	0.14	tr|F8VR77|F8VR77_HUMAN Proliferation-associated protein 2G4 OS=Homo sapiens GN=PA2G4 PE=1 SV=1
218	1	Uniprot_human	C9JNW5	30	17646	3	2	3	2	0.60	tr|C9JNW5|C9JNW5_HUMAN 60S ribosomal protein L24 OS=Homo sapiens GN=RPL24 PE=1 SV=1
219	1	Uniprot_human	E5RI99	30	12819	2	2	2	2	0.91	tr|E5RI99|E5RI99_HUMAN 60S ribosomal protein L30 (Fragment) OS=Homo sapiens GN=RPL30 PE=1 SV=1
220	1	contaminants	P20930	28	435036	6	1	5	1	0.01	SWISS-PROT:P20930 Tax_Id=9606 Gene_Symbol=FLG Filaggrin
221	1	Uniprot_human	P35241	28	68635	3	1	2	1	0.06	sp|P35241|RADI_HUMAN Radixin OS=Homo sapiens GN=RDX PE=1 SV=1
222	1	Uniprot_human	P62318	28	14021	2	1	1	1	0.34	sp|P62318|SMD3_HUMAN Small nuclear ribonucleoprotein Sm D3 OS=Homo sapiens GN=SNRPD3 PE=1 SV=1
223	1	Uniprot_human	Q8TF72	28	218321	3	1	2	1	0.02	sp|Q8TF72|SHRM3_HUMAN Protein Shroom3 OS=Homo sapiens GN=SHROOM3 PE=1 SV=2
224	1	Uniprot_human	P01040	28	11000	1	1	1	1	0.45	sp|P01040|CYTA_HUMAN Cystatin-A OS=Homo sapiens GN=CSTA PE=1 SV=1
225	1	contaminants	P02754	28	18555	3	2	3	2	0.57	SWISS-PROT:P02754 Beta-lactoglobulin - Bos taurus (Bovine).
226	1	Uniprot_human	P39019	28	16051	2	1	2	1	0.29	sp|P39019|RS19_HUMAN 40S ribosomal protein S19 OS=Homo sapiens GN=RPS19 PE=1 SV=2
227	1	Uniprot_human	A0A087WYY5	27	16488	2	1	2	1	0.29	tr|A0A087WYY5|A0A087WYY5_HUMAN Serine/threonine-protein phosphatase OS=Homo sapiens GN=PPP1CC PE=1 SV=1
228	1	Uniprot_human	Q96P63	27	46646	4	2	4	2	0.20	sp|Q96P63|SPB12_HUMAN Serpin B12 OS=Homo sapiens GN=SERPINB12 PE=1 SV=1
229	1	Uniprot_human	C9K0I9	27	9722	1	1	1	1	0.52	tr|C9K0I9|C9K0I9_HUMAN Unconventional myosin-Ib (Fragment) OS=Homo sapiens GN=MYO1B PE=1 SV=1
230	1	Uniprot_human	Q14344	27	44364	7	1	3	1	0.10	sp|Q14344|GNA13_HUMAN Guanine nucleotide-binding protein subunit alpha-13 OS=Homo sapiens GN=GNA13 PE=1 SV=2
231	1	Uniprot_human	B1AN99	27	19561	1	1	1	1	0.24	tr|B1AN99|B1AN99_HUMAN Trypsin-3 (Fragment) OS=Homo sapiens GN=PRSS3 PE=1 SV=6
232	1	Uniprot_human	P62906	27	24987	2	1	2	1	0.18	sp|P62906|RL10A_HUMAN 60S ribosomal protein L10a OS=Homo sapiens GN=RPL10A PE=1 SV=2
233	1	Uniprot_human	Q13151	26	30993	5	2	4	2	0.31	sp|Q13151|ROA0_HUMAN Heterogeneous nuclear ribonucleoprotein A0 OS=Homo sapiens GN=HNRNPA0 PE=1 SV=1
234	1	Uniprot_human	E7EN95	26	258059	2	1	2	1	0.02	tr|E7EN95|E7EN95_HUMAN Filamin-B OS=Homo sapiens GN=FLNB PE=1 SV=1
235	1	Uniprot_human	D6RD66	26	27066	1	1	1	1	0.17	tr|D6RD66|D6RD66_HUMAN WD repeat-containing protein 1 (Fragment) OS=Homo sapiens GN=WDR1 PE=1 SV=1
236	1	Uniprot_human	A0A0A0MR85	26	25775	1	1	1	1	0.18	tr|A0A0A0MR85|A0A0A0MR85_HUMAN Glutathione S-transferase Mu 4 OS=Homo sapiens GN=GSTM4 PE=1 SV=1
237	1	Uniprot_human	Q9NR30	26	87804	11	2	9	2	0.10	sp|Q9NR30|DDX21_HUMAN Nucleolar RNA helicase 2 OS=Homo sapiens GN=DDX21 PE=1 SV=5
238	1	Uniprot_human	Q2L6G8	26	52306	3	1	2	1	0.08	tr|Q2L6G8|Q2L6G8_HUMAN Corneodesmosin OS=Homo sapiens GN=CDSN PE=1 SV=1
239	1	Uniprot_human	A0A087WUS0	26	15343	1	1	1	1	0.31	tr|A0A087WUS0|A0A087WUS0_HUMAN 40S ribosomal protein S24 OS=Homo sapiens GN=RPS24 PE=1 SV=1
240	1	Uniprot_human	A0A087WYY6	25	81736	3	2	3	2	0.11	tr|A0A087WYY6|A0A087WYY6_HUMAN Plakophilin-1 OS=Homo sapiens GN=PKP1 PE=1 SV=1
241	1	Uniprot_human	H0Y875	25	17360	1	1	1	1	0.27	tr|H0Y875|H0Y875_HUMAN Calumenin (Fragment) OS=Homo sapiens GN=CALU PE=1 SV=1
242	1	Uniprot_human	E9PMD7	25	29335	2	1	2	1	0.15	tr|E9PMD7|E9PMD7_HUMAN Serine/threonine-protein phosphatase (Fragment) OS=Homo sapiens GN=PPP1CA PE=1 SV=1
243	1	Uniprot_human	O75223	24	21222	3	2	3	2	0.48	sp|O75223|GGCT_HUMAN Gamma-glutamylcyclotransferase OS=Homo sapiens GN=GGCT PE=1 SV=1
244	1	contaminants	P06868	25	93894	1	1	1	1	0.05	SWISS-PROT:P06868 (Bos taurus) Plasminogen precursor
245	1	Uniprot_human	E9PBP6	25	103262	1	1	1	1	0.04	tr|E9PBP6|E9PBP6_HUMAN Microsomal triglyceride transfer protein large subunit OS=Homo sapiens GN=MTTP PE=1 SV=1
246	1	Uniprot_human	A0A087WXM6	24	19801	7	2	6	2	0.52	tr|A0A087WXM6|A0A087WXM6_HUMAN 60S ribosomal protein L17 (Fragment) OS=Homo sapiens GN=RPL17 PE=3 SV=1
247	1	Uniprot_human	P00367	24	61701	3	2	3	2	0.15	sp|P00367|DHE3_HUMAN Glutamate dehydrogenase 1, mitochondrial OS=Homo sapiens GN=GLUD1 PE=1 SV=2
248	1	Uniprot_human	Q08AM6	24	88943	2	1	2	1		sp|Q08AM6|VAC14_HUMAN Protein VAC14 homolog OS=Homo sapiens GN=VAC14 PE=1 SV=1
249	1	Uniprot_human	Q5T749	24	67172	8	1	6	1	0.06	sp|Q5T749|KPRP_HUMAN Keratinocyte proline-rich protein OS=Homo sapiens GN=KPRP PE=1 SV=1
250	1	Uniprot_human	J3KTJ8	24	11491	2	1	2	1	0.43	tr|J3KTJ8|J3KTJ8_HUMAN 60S ribosomal protein L26 (Fragment) OS=Homo sapiens GN=RPL26 PE=4 SV=6
251	1	Uniprot_human	E7EQG2	24	41492	3	1	3	1	0.11	tr|E7EQG2|E7EQG2_HUMAN Eukaryotic initiation factor 4A-II OS=Homo sapiens GN=EIF4A2 PE=1 SV=1
252	1	Uniprot_human	Q9NR16	24	165065	2	1	2	1	0.03	sp|Q9NR16|C163B_HUMAN Scavenger receptor cysteine-rich type 1 protein M160 OS=Homo sapiens GN=CD163L1 PE=1 SV=2
253	1	Uniprot_human	P28289	24	40658	5	1	4	1	0.11	sp|P28289|TMOD1_HUMAN Tropomodulin-1 OS=Homo sapiens GN=TMOD1 PE=1 SV=1
254	1	Uniprot_human	Q5JYX0	23	15399	1	1	1	1	0.31	tr|Q5JYX0|Q5JYX0_HUMAN Cell division control protein 42 homolog (Fragment) OS=Homo sapiens GN=CDC42 PE=1 SV=1
255	1	Uniprot_human	A0A024R4M0	23	22635	5	2	5	2	0.45	tr|A0A024R4M0|A0A024R4M0_HUMAN 40S ribosomal protein S9 OS=Homo sapiens GN=RPS9 PE=1 SV=1
256	1	Uniprot_human	F2Z388	23	10809	1	1	1	1	0.46	tr|F2Z388|F2Z388_HUMAN 60S ribosomal protein L35 OS=Homo sapiens GN=RPL35 PE=1 SV=1
257	1	Uniprot_human	H0Y532	23	34302	1	1	1	1	0.13	tr|H0Y532|H0Y532_HUMAN Selenium-binding protein 1 (Fragment) OS=Homo sapiens GN=SELENBP1 PE=1 SV=6
258	1	Uniprot_human	K7ERG4	23	8942	4	1	3	1	0.57	tr|K7ERG4|K7ERG4_HUMAN Small nuclear ribonucleoprotein Sm D2 OS=Homo sapiens GN=SNRPD2 PE=1 SV=1
259	1	Uniprot_human	P05109	22	10885	3	1	3	1	0.46	sp|P05109|S10A8_HUMAN Protein S100-A8 OS=Homo sapiens GN=S100A8 PE=1 SV=1
260	1	Uniprot_human	Q9UNI1	22	28237	2	1	1	1	0.16	sp|Q9UNI1|CELA1_HUMAN Chymotrypsin-like elastase family member 1 OS=Homo sapiens GN=CELA1 PE=1 SV=2
261	1	Uniprot_human	H0YJD9	22	16778	2	1	2	1	0.28	tr|H0YJD9|H0YJD9_HUMAN Actin-related protein 10 (Fragment) OS=Homo sapiens GN=ACTR10 PE=1 SV=1
262	1	Uniprot_human	A0A087WYS6	22	25253	3	1	2	1	0.18	tr|A0A087WYS6|A0A087WYS6_HUMAN Proteasome (Prosome, macropain) subunit, alpha type, 8, isoform CRA_b OS=Homo sapiens GN=PSMA8 PE=1 SV=1
263	1	Uniprot_human	P62424	22	30148	3	1	3	1	0.15	sp|P62424|RL7A_HUMAN 60S ribosomal protein L7a OS=Homo sapiens GN=RPL7A PE=1 SV=2
264	1	Uniprot_human	Q16610	22	62232	1	1	1	1	0.07	sp|Q16610|ECM1_HUMAN Extracellular matrix protein 1 OS=Homo sapiens GN=ECM1 PE=1 SV=2
265	1	Uniprot_human	B5MD38	21	38128	2	1	2	1	0.12	tr|B5MD38|B5MD38_HUMAN Trifunctional enzyme subunit beta, mitochondrial OS=Homo sapiens GN=HADHB PE=1 SV=1
266	1	Uniprot_human	P14868	21	57499	1	1	1	1	0.08	sp|P14868|SYDC_HUMAN Aspartate--tRNA ligase, cytoplasmic OS=Homo sapiens GN=DARS PE=1 SV=2
267	1	Uniprot_human	D3DTX6	21	89451	2	1	2	1	0.05	tr|D3DTX6|D3DTX6_HUMAN Neurabin-2 OS=Homo sapiens GN=PPP1R9B PE=1 SV=1
268	1	Uniprot_human	D6RB89	21	12004	1	1	1	1	0.41	tr|D6RB89|D6RB89_HUMAN Retinol-binding protein 2 (Fragment) OS=Homo sapiens GN=RBP2 PE=1 SV=1
269	1	Uniprot_human	P14866	21	64720	5	1	5	1	0.07	sp|P14866|HNRPL_HUMAN Heterogeneous nuclear ribonucleoprotein L OS=Homo sapiens GN=HNRNPL PE=1 SV=2
270	1	Uniprot_human	Q14651	21	70608	4	1	4	1	0.06	sp|Q14651|PLSI_HUMAN Plastin-1 OS=Homo sapiens GN=PLS1 PE=1 SV=2
271	1	Uniprot_human	Q9Y490	21	271766	5	1	4	1	0.02	sp|Q9Y490|TLN1_HUMAN Talin-1 OS=Homo sapiens GN=TLN1 PE=1 SV=3
272	1	contaminants	ENSEMBL:ENSBTAP00000024462	20	47028	3	2	2	1	0.09	(Bos taurus) 47 kDa protein
273	1	Uniprot_human	H3BRU6	20	32033	2	1	2	1	0.14	tr|H3BRU6|H3BRU6_HUMAN Poly(rC)-binding protein 2 (Fragment) OS=Homo sapiens GN=PCBP2 PE=1 SV=1
274	1	Uniprot_human	Q9Y458	20	58387	3	1	2	1	0.07	sp|Q9Y458|TBX22_HUMAN T-box transcription factor TBX22 OS=Homo sapiens GN=TBX22 PE=1 SV=3
275	1	Uniprot_human	P62280	20	18590	6	2	6	2	0.57	sp|P62280|RS11_HUMAN 40S ribosomal protein S11 OS=Homo sapiens GN=RPS11 PE=1 SV=3
276	1	Uniprot_human	E9PMA0	19	29976	1	1	1	1	0.15	tr|E9PMA0|E9PMA0_HUMAN Apoptosis-inducing factor 1, mitochondrial OS=Homo sapiens GN=AIFM1 PE=1 SV=1
277	1	Uniprot_human	Q8NFT6	19	68568	3	1	2	1	0.06	sp|Q8NFT6|DBF4B_HUMAN Protein DBF4 homolog B OS=Homo sapiens GN=DBF4B PE=1 SV=1
278	1	Uniprot_human	A0A0A0MQY7	19	138562	1	1	1	1	0.03	tr|A0A0A0MQY7|A0A0A0MQY7_HUMAN VWFA and cache domain-containing protein 1 OS=Homo sapiens GN=CACHD1 PE=1 SV=1
279	1	Uniprot_human	G3V353	19	19827	1	1	1	1	0.23	tr|G3V353|G3V353_HUMAN Methyltransferase-like protein 17, mitochondrial (Fragment) OS=Homo sapiens GN=METTL17 PE=1 SV=1
280	1	Uniprot_human	P62258	19	29326	3	1	2	1	0.15	sp|P62258|1433E_HUMAN 14-3-3 protein epsilon OS=Homo sapiens GN=YWHAE PE=1 SV=1
281	1	Uniprot_human	A0A0A0MSI0	19	19135	2	1	2	1	0.24	tr|A0A0A0MSI0|A0A0A0MSI0_HUMAN Peroxiredoxin-1 (Fragment) OS=Homo sapiens GN=PRDX1 PE=1 SV=1
282	1	Uniprot_human	A0A0B4J1R4	19	45107	1	1	1	1	0.10	tr|A0A0B4J1R4|A0A0B4J1R4_HUMAN 4-hydroxyphenylpyruvate dioxygenase OS=Homo sapiens GN=HPD PE=1 SV=1
283	1	Uniprot_human	Q9Y277	19	30981	1	1	1	1	0.15	sp|Q9Y277|VDAC3_HUMAN Voltage-dependent anion-selective channel protein 3 OS=Homo sapiens GN=VDAC3 PE=1 SV=1
284	1	Uniprot_human	P40939	19	83688	1	1	1	1	0.05	sp|P40939|ECHA_HUMAN Trifunctional enzyme subunit alpha, mitochondrial OS=Homo sapiens GN=HADHA PE=1 SV=2
285	1	Uniprot_human	H7C1V0	18	20587	1	1	1	1	0.22	tr|H7C1V0|H7C1V0_HUMAN Cathepsin D (Fragment) OS=Homo sapiens GN=CTSD PE=1 SV=1
286	1	Uniprot_human	B4DEH5	18	14640	1	1	1	1	0.33	tr|B4DEH5|B4DEH5_HUMAN Leukotriene A-4 hydrolase OS=Homo sapiens GN=LTA4H PE=1 SV=1
287	1	Uniprot_human	B3KQX1	18	12144	3	1	1	1	0.40	tr|B3KQX1|B3KQX1_HUMAN 39S ribosomal protein L32, mitochondrial OS=Homo sapiens GN=MRPL32 PE=2 SV=1
288	1	Uniprot_human	P00558	18	44985	1	1	1	1	0.10	sp|P00558|PGK1_HUMAN Phosphoglycerate kinase 1 OS=Homo sapiens GN=PGK1 PE=1 SV=3
289	1	Uniprot_human	Q96DG6	18	28372	3	2	3	2	0.34	sp|Q96DG6|CMBL_HUMAN Carboxymethylenebutenolidase homolog OS=Homo sapiens GN=CMBL PE=1 SV=1
290	1	Uniprot_human	B4DGQ7	18	104714	1	1	1	1	0.04	tr|B4DGQ7|B4DGQ7_HUMAN Receptor tyrosine-protein kinase erbB-3 OS=Homo sapiens GN=ERBB3 PE=1 SV=1
291	1	Uniprot_human	C9J4Z3	18	7847	2	1	1	1	0.67	tr|C9J4Z3|C9J4Z3_HUMAN 60S ribosomal protein L37a OS=Homo sapiens GN=RPL37A PE=1 SV=1
292	1	Uniprot_human	Q9UQ35	18	300179	11	1	11	1	0.01	sp|Q9UQ35|SRRM2_HUMAN Serine/arginine repetitive matrix protein 2 OS=Homo sapiens GN=SRRM2 PE=1 SV=2
293	1	Uniprot_human	P18077	17	12587	4	1	3	1	0.39	sp|P18077|RL35A_HUMAN 60S ribosomal protein L35a OS=Homo sapiens GN=RPL35A PE=1 SV=2
294	1	Uniprot_human	P22735	17	90529	4	1	4	1	0.05	sp|P22735|TGM1_HUMAN Protein-glutamine gamma-glutamyltransferase K OS=Homo sapiens GN=TGM1 PE=1 SV=4
295	1	Uniprot_human	P04792	17	22826	2	1	2	1	0.20	sp|P04792|HSPB1_HUMAN Heat shock protein beta-1 OS=Homo sapiens GN=HSPB1 PE=1 SV=2
296	1	Uniprot_human	Q12923	17	278843	7	1	4	1	0.02	sp|Q12923|PTN13_HUMAN Tyrosine-protein phosphatase non-receptor type 13 OS=Homo sapiens GN=PTPN13 PE=1 SV=2
297	1	Uniprot_human	R4GMV1	17	39028	3	1	1	1	0.11	tr|R4GMV1|R4GMV1_HUMAN E3 ubiquitin-protein ligase TRIM11 OS=Homo sapiens GN=TRIM11 PE=1 SV=1
298	1	Uniprot_human	H7C106	17	22905	3	2	2	1	0.20	tr|H7C106|H7C106_HUMAN Reticulon (Fragment) OS=Homo sapiens GN=RTN4 PE=1 SV=1
299	1	Uniprot_human	G3V213	17	14486	1	1	1	1	0.33	tr|G3V213|G3V213_HUMAN Adenylate kinase 2, isoform CRA_a OS=Homo sapiens GN=AK2 PE=1 SV=1
300	1	Uniprot_human	H0Y343	17	77292	1	1	1	1	0.06	tr|H0Y343|H0Y343_HUMAN Jouberin (Fragment) OS=Homo sapiens GN=AHI1 PE=1 SV=1
301	1	Uniprot_human	P63104	17	27899	3	1	3	1	0.16	sp|P63104|1433Z_HUMAN 14-3-3 protein zeta/delta OS=Homo sapiens GN=YWHAZ PE=1 SV=1
302	1	Uniprot_human	O95425	17	249417	7	1	7	1	0.02	sp|O95425|SVIL_HUMAN Supervillin OS=Homo sapiens GN=SVIL PE=1 SV=2
303	1	Uniprot_human	Q08426	17	80072	1	1	1	1	0.05	sp|Q08426|ECHP_HUMAN Peroxisomal bifunctional enzyme OS=Homo sapiens GN=EHHADH PE=1 SV=3
304	1	Uniprot_human	A8TX70	16	291796	4	1	4	1	0.01	sp|A8TX70|CO6A5_HUMAN Collagen alpha-5(VI) chain OS=Homo sapiens GN=COL6A5 PE=1 SV=1
305	1	Uniprot_human	O15144	16	34426	5	1	5	1	0.13	sp|O15144|ARPC2_HUMAN Actin-related protein 2/3 complex subunit 2 OS=Homo sapiens GN=ARPC2 PE=1 SV=1
306	1	Uniprot_human	D3YTB1	16	15721	1	1	1	1	0.30	tr|D3YTB1|D3YTB1_HUMAN 60S ribosomal protein L32 (Fragment) OS=Homo sapiens GN=RPL32 PE=1 SV=1
307	1	Uniprot_human	D6R9L0	16	33009	2	1	2	1	0.14	tr|D6R9L0|D6R9L0_HUMAN Guanine nucleotide-binding protein subunit beta-2-like 1 (Fragment) OS=Homo sapiens GN=GNB2L1 PE=1 SV=1
308	1	Uniprot_human	P21583	16	31164	1	1	1	1		sp|P21583|SCF_HUMAN Kit ligand OS=Homo sapiens GN=KITLG PE=1 SV=1
309	1	Uniprot_human	P22528	15	10337	1	1	1	1	0.49	sp|P22528|SPR1B_HUMAN Cornifin-B OS=Homo sapiens GN=SPRR1B PE=1 SV=2
310	1	Uniprot_human	K7EM49	15	22528	1	1	1	1	0.20	tr|K7EM49|K7EM49_HUMAN 6-phosphogluconate dehydrogenase, decarboxylating (Fragment) OS=Homo sapiens GN=PGD PE=1 SV=1
311	1	Uniprot_human	Q02252	15	58259	1	1	1	1	0.08	sp|Q02252|MMSA_HUMAN Methylmalonate-semialdehyde dehydrogenase [acylating], mitochondrial OS=Homo sapiens GN=ALDH6A1 PE=1 SV=2
312	1	Uniprot_human	Q5SYQ7	15	22925	1	1	1	1	0.20	tr|Q5SYQ7|Q5SYQ7_HUMAN Retinal dehydrogenase 1 (Fragment) OS=Homo sapiens GN=ALDH1A1 PE=1 SV=1
313	1	Uniprot_human	Q8WVJ2	15	17836	1	1	1	1	0.26	sp|Q8WVJ2|NUDC2_HUMAN NudC domain-containing protein 2 OS=Homo sapiens GN=NUDCD2 PE=1 SV=1
314	1	Uniprot_human	Q8NET8	15	91319	2	1	2	1	0.05	sp|Q8NET8|TRPV3_HUMAN Transient receptor potential cation channel subfamily V member 3 OS=Homo sapiens GN=TRPV3 PE=1 SV=2
315	1	contaminants	P12763	15	39193	3	1	1	1		SWISS-PROT:P12763 (Bos taurus) Alpha-2-HS-glycoprotein precursor
316	1	Uniprot_human	Q9H307	15	81679	2	1	2	1	0.05	sp|Q9H307|PININ_HUMAN Pinin OS=Homo sapiens GN=PNN PE=1 SV=4
317	1	Uniprot_human	P18433	14	91455	2	1	2	1	0.05	sp|P18433|PTPRA_HUMAN Receptor-type tyrosine-protein phosphatase alpha OS=Homo sapiens GN=PTPRA PE=1 SV=2
318	1	Uniprot_human	M0R2Q7	14	20536	1	1	1	1	0.22	tr|M0R2Q7|M0R2Q7_HUMAN Signal-induced proliferation-associated 1-like protein 3 (Fragment) OS=Homo sapiens GN=SIPA1L3 PE=1 SV=2
319	1	Uniprot_human	A0A0C4DG17	14	33464	2	1	2	1	0.13	tr|A0A0C4DG17|A0A0C4DG17_HUMAN 40S ribosomal protein SA OS=Homo sapiens GN=RPSA PE=1 SV=1
320	1	Uniprot_human	A0A0A0MSQ0	14	69804	4	1	3	1	0.06	tr|A0A0A0MSQ0|A0A0A0MSQ0_HUMAN Plastin-3 OS=Homo sapiens GN=PLS3 PE=1 SV=1
321	1	Uniprot_human	P09669	14	8776	2	1	2	1		sp|P09669|COX6C_HUMAN Cytochrome c oxidase subunit 6C OS=Homo sapiens GN=COX6C PE=1 SV=2
322	1	Uniprot_human	D6RBI3	14	46061	1	1	1	1	0.10	tr|D6RBI3|D6RBI3_HUMAN Retinoic acid receptor beta (Fragment) OS=Homo sapiens GN=RARB PE=1 SV=1
323	1	Uniprot_human	J3KNC2	14	19155	2	1	2	1	0.24	tr|J3KNC2|J3KNC2_HUMAN N-alpha-acetyltransferase 30 (Fragment) OS=Homo sapiens GN=NAA30 PE=1 SV=1
324	1	Uniprot_human	M0R165	14	83538	1	1	1	1	0.05	tr|M0R165|M0R165_HUMAN Epidermal growth factor receptor substrate 15-like 1 OS=Homo sapiens GN=EPS15L1 PE=1 SV=1
325	1	Uniprot_human	O15145	14	20761	2	1	1	1	0.22	sp|O15145|ARPC3_HUMAN Actin-related protein 2/3 complex subunit 3 OS=Homo sapiens GN=ARPC3 PE=1 SV=3
326	1	Uniprot_human	Q9H0N0	14	28565	2	1	2	1	0.16	sp|Q9H0N0|RAB6C_HUMAN Ras-related protein Rab-6C OS=Homo sapiens GN=RAB6C PE=1 SV=2
327	1	Uniprot_human	P30049	13	17479	1	1	1	1	0.27	sp|P30049|ATPD_HUMAN ATP synthase subunit delta, mitochondrial OS=Homo sapiens GN=ATP5D PE=1 SV=2
