# Supplementary material for: S-phase PARylation of microprotein RSMC enhances the function of Sororin in sister chromatid cohesion
Source: EMBO J. 2025 Nov 19;45(1):278–309. doi: 10.1038/s44318-025-00641-8 (PMC12759081; doi:10.1038/s44318-025-00641-8)
Supplement: Supplementary file 2 — Source data Fig. 1 [file 44318_2025_641_MOESM2_ESM.zip › EMBOJ-2025-120713R_SourceDataForFigure1/EMBOJ-2025-120713R_SourceDataForFigure1A/IP-MS2/IP-MS2 Flag-Sororin.xlsx]

## Sheet: CDCA5
User	Zhen Li
MS data file	G:\UserData\Lumos\2019\201904\20190426\zhangjinxin-cd.raw
Database 1	contaminants 20120713 (417 sequences; 196,014 residues)
Database 2	uniprot_human 2015_10 (70,071 sequences; 23,653,967 residues)
Taxonomy 1	(none)
Taxonomy 2	(none)
Timestamp	28 Apr 2019 at 09:05:27 GMT
Type of search	MS/MS Ion Search
Enzyme	Trypsin
Fixed modifications	Carbamidomethyl (C)
Variable modifications	Oxidation (M)
Mass values	Monoisotopic
Protein mass	Unrestricted
Peptide mass tolerance	20 ppm
Fragment mass tolerance	0.02 Da
Max missed cleavages	2
Instrument type	ESI-TRAP
Number of queries	30354
Significance threshold p<	0.05
Max. number of families	AUTO
Ions score or expect cut-off	-1
Preferred taxonomy	All entries
Show Percolator scores?	no
Family	Member	Database	Accession	Score	Mass	Num. of matches	Num. of significant matches	Num. of sequences	Num. of significant sequences	emPAI	Description
1	1	uniprot_human	Q96FF9	22605	27755	766	766	28	28	81.51	sp|Q96FF9|CDCA5_HUMAN Sororin OS=Homo sapiens GN=CDCA5 PE=1 SV=1
2	1	uniprot_human	A0A0G2JIW1	14043	70351	390	390	32	32	8.41	tr|A0A0G2JIW1|A0A0G2JIW1_HUMAN Heat shock 70 kDa protein 1B OS=Homo sapiens GN=HSPA1B PE=1 SV=1
2	2	uniprot_human	P17066	4098	71440	115	115	11	11	0.93	sp|P17066|HSP76_HUMAN Heat shock 70 kDa protein 6 OS=Homo sapiens GN=HSPA6 PE=1 SV=2
4	1	uniprot_human	P22626	3472	37464	106	106	16	16	6.65	sp|P22626|ROA2_HUMAN Heterogeneous nuclear ribonucleoproteins A2/B1 OS=Homo sapiens GN=HNRNPA2B1 PE=1 SV=2
5	1	uniprot_human	P04264	3176	66170	78	78	27	27	5.48	sp|P04264|K2C1_HUMAN Keratin, type II cytoskeletal 1 OS=Homo sapiens GN=KRT1 PE=1 SV=6
6	1	uniprot_human	P38646	3009	73920	69	69	22	22	2.99	sp|P38646|GRP75_HUMAN Stress-70 protein, mitochondrial OS=Homo sapiens GN=HSPA9 PE=1 SV=2
3	1	contaminants	P02769	4800	71244	136	136	40	40	10.62	SWISS-PROT:P02769 (Bos taurus) Bovine serum albumin precursor
3	2	contaminants	P02070	1065	16001	28	28	8	8	12.62	SWISS-PROT:P02070 (Bos taurus) Hemoglobin subunit beta
3	3	contaminants	Beef	726	38622	26	26	5	5	0.73
3	4	contaminants	P01966	549	15175	26	26	4	4	1.99	SWISS-PROT:P01966 (Bos taurus) Hemoglobin subunit alpha
2	3	uniprot_human	P11142	2887	71082	77	77	22	22	3.22	sp|P11142|HSP7C_HUMAN Heat shock cognate 71 kDa protein OS=Homo sapiens GN=HSPA8 PE=1 SV=1
7	1	uniprot_human	A0A087WVQ6	2433	193703	50	50	37	37	1.27	tr|A0A087WVQ6|A0A087WVQ6_HUMAN Clathrin heavy chain OS=Homo sapiens GN=CLTC PE=1 SV=1
8	1	uniprot_human	P05387	2296	11658	60	60	9	9	23.32	sp|P05387|RLA2_HUMAN 60S acidic ribosomal protein P2 OS=Homo sapiens GN=RPLP2 PE=1 SV=1
9	1	uniprot_human	P62258	2213	29326	72	72	15	15	16.89	sp|P62258|1433E_HUMAN 14-3-3 protein epsilon OS=Homo sapiens GN=YWHAE PE=1 SV=1
2	4	uniprot_human	P11021	2207	72402	54	54	23	23	3.11	sp|P11021|GRP78_HUMAN 78 kDa glucose-regulated protein OS=Homo sapiens GN=HSPA5 PE=1 SV=2
11	2	uniprot_human	Q71U36	2050	50788	49	49	13	13	2.23	sp|Q71U36|TBA1A_HUMAN Tubulin alpha-1A chain OS=Homo sapiens GN=TUBA1A PE=1 SV=1
5	2	contaminants	P35908	1422	66110	37	37	23	23	3.4	SWISS-PROT:P35908 Tax_Id=9606 Gene_Symbol=KRT2 Keratin, type II cytoskeletal 2 epidermal
5	3	contaminants	P13647	559	62568	17	17	13	13	1.42	SWISS-PROT:P13647 Tax_Id=9606 Gene_Symbol=KRT5 Keratin, type II cytoskeletal 5
5	4	contaminants	P02538	382	60293	14	14	10	10	1.03	SWISS-PROT:P02538 Tax_Id=9606 Gene_Symbol=KRT6A Keratin, type II cytoskeletal 6A
4	2	uniprot_human	F8W6I7	1834	33249	63	63	11	11	3.6	tr|F8W6I7|F8W6I7_HUMAN Heterogeneous nuclear ribonucleoprotein A1 OS=Homo sapiens GN=HNRNPA1 PE=1 SV=2
12	1	uniprot_human	H3BPE7	1773	53693	51	51	8	8	1.39	tr|H3BPE7|H3BPE7_HUMAN RNA-binding protein FUS OS=Homo sapiens GN=FUS PE=1 SV=1
13	1	uniprot_human	P07437	1676	50095	52	52	13	13	2.89	sp|P07437|TBB5_HUMAN Tubulin beta chain OS=Homo sapiens GN=TUBB PE=1 SV=2
2	5	uniprot_human	E9PK54	1664	20000	49	49	11	11	14.34	tr|E9PK54|E9PK54_HUMAN Heat shock cognate 71 kDa protein (Fragment) OS=Homo sapiens GN=HSPA8 PE=1 SV=6
13	2	uniprot_human	P68371	1493	50255	43	43	13	13	3.58	sp|P68371|TBB4B_HUMAN Tubulin beta-4B chain OS=Homo sapiens GN=TUBB4B PE=1 SV=1
9	2	uniprot_human	P63104	1414	27899	40	40	12	12	7.35	sp|P63104|1433Z_HUMAN 14-3-3 protein zeta/delta OS=Homo sapiens GN=YWHAZ PE=1 SV=1
14	1	uniprot_human	Q9Y265	1371	50538	30	30	15	15	2.54	sp|Q9Y265|RUVB1_HUMAN RuvB-like 1 OS=Homo sapiens GN=RUVBL1 PE=1 SV=1
15	1	uniprot_human	P62857	1306	7893	35	35	2	2	3.69	sp|P62857|RS28_HUMAN 40S ribosomal protein S28 OS=Homo sapiens GN=RPS28 PE=1 SV=1
13	3	uniprot_human	P04350	1173	50010	39	39	11	11	2.58	sp|P04350|TBB4A_HUMAN Tubulin beta-4A chain OS=Homo sapiens GN=TUBB4A PE=1 SV=2
16	1	uniprot_human	Q9Y230	1088	51296	26	26	15	15	2.47	sp|Q9Y230|RUVB2_HUMAN RuvB-like 2 OS=Homo sapiens GN=RUVBL2 PE=1 SV=3
10	1	contaminants	P13645	2199	59703	51	51	27	27	8.12	SWISS-PROT:P13645 Tax_Id=9606 Gene_Symbol=KRT10 Keratin, type I cytoskeletal 10
10	2	contaminants	P35527	1328	62320	31	31	16	16	2.67	SWISS-PROT:P35527 Tax_Id=9606 Gene_Symbol=KRT9 Keratin, type I cytoskeletal 9
10	3	contaminants	P02533	350	51875	17	17	9	9	1.27	SWISS-PROT:P02533 Tax_Id=9606 Gene_Symbol=KRT14 Keratin, type I cytoskeletal 14
10	4	contaminants	P08779	274	51578	14	14	7	7	0.93	SWISS-PROT:P08779 Tax_Id=9606 Gene_Symbol=KRT16 Keratin, type I cytoskeletal 16
11	1	contaminants	ENSEMBL:ENSBTAP00000016242	2058	50832	49	49	13	13	2.23	(Bos taurus) similar to alpha-tubulin I isoform 1
17	1	uniprot_human	Q9UJX2	1056	69588	27	27	16	16	2.01	sp|Q9UJX2|CDC23_HUMAN Cell division cycle protein 23 homolog OS=Homo sapiens GN=CDC23 PE=1 SV=3
18	1	uniprot_human	F5H0F9	1043	84306	22	22	15	15	1.14	tr|F5H0F9|F5H0F9_HUMAN Anaphase-promoting complex subunit 5 OS=Homo sapiens GN=ANAPC5 PE=1 SV=1
19	1	uniprot_human	P30050	1013	17979	22	22	6	6	3.04	sp|P30050|RL12_HUMAN 60S ribosomal protein L12 OS=Homo sapiens GN=RPL12 PE=1 SV=1
20	1	uniprot_human	P10809	990	61187	22	22	16	16	2.05	sp|P10809|CH60_HUMAN 60 kDa heat shock protein, mitochondrial OS=Homo sapiens GN=HSPD1 PE=1 SV=2
9	3	uniprot_human	P27348	972	28032	30	30	10	10	5.08	sp|P27348|1433T_HUMAN 14-3-3 protein theta OS=Homo sapiens GN=YWHAQ PE=1 SV=1
21	1	uniprot_human	Q8NC51	934	44995	34	34	14	14	2.42	sp|Q8NC51|PAIRB_HUMAN Plasminogen activator inhibitor 1 RNA-binding protein OS=Homo sapiens GN=SERBP1 PE=1 SV=2
22	1	uniprot_human	P13639	913	96246	29	29	22	22	1.65	sp|P13639|EF2_HUMAN Elongation factor 2 OS=Homo sapiens GN=EEF2 PE=1 SV=4
4	3	uniprot_human	P51991	902	39799	32	32	11	11	2.59	sp|P51991|ROA3_HUMAN Heterogeneous nuclear ribonucleoprotein A3 OS=Homo sapiens GN=HNRNPA3 PE=1 SV=2
23	1	uniprot_human	Q96CT7	892	25820	25	25	9	9	3.34	sp|Q96CT7|CC124_HUMAN Coiled-coil domain-containing protein 124 OS=Homo sapiens GN=CCDC124 PE=1 SV=1
9	4	uniprot_human	P31946	872	28179	30	30	9	9	4.2	sp|P31946|1433B_HUMAN 14-3-3 protein beta/alpha OS=Homo sapiens GN=YWHAB PE=1 SV=3
24	1	uniprot_human	H0Y7A7	865	20863	31	31	5	5	2.35	tr|H0Y7A7|H0Y7A7_HUMAN Calmodulin (Fragment) OS=Homo sapiens GN=CALM2 PE=1 SV=1
25	1	uniprot_human	O43175	862	57356	17	17	14	14	1.83	sp|O43175|SERA_HUMAN D-3-phosphoglycerate dehydrogenase OS=Homo sapiens GN=PHGDH PE=1 SV=4
26	1	uniprot_human	K7EJV9	857	19354	24	24	8	8	6.06	tr|K7EJV9|K7EJV9_HUMAN 60S ribosomal protein L23a (Fragment) OS=Homo sapiens GN=RPL23A PE=1 SV=1
27	1	uniprot_human	P10412	840	21852	24	24	6	6	2.17	sp|P10412|H14_HUMAN Histone H1.4 OS=Homo sapiens GN=HIST1H1E PE=1 SV=2
28	1	uniprot_human	P62979	839	18296	30	30	5	5	2.14	sp|P62979|RS27A_HUMAN Ubiquitin-40S ribosomal protein S27a OS=Homo sapiens GN=RPS27A PE=1 SV=2
29	1	uniprot_human	G8JLB6	837	51482	19	19	10	10	1.28	tr|G8JLB6|G8JLB6_HUMAN Heterogeneous nuclear ribonucleoprotein H OS=Homo sapiens GN=HNRNPH1 PE=1 SV=1
30	1	uniprot_human	Q13185	819	20969	25	25	6	6	3.96	sp|Q13185|CBX3_HUMAN Chromobox protein homolog 3 OS=Homo sapiens GN=CBX3 PE=1 SV=4
31	1	uniprot_human	Q9Y224	816	28165	22	22	12	12	6.01	sp|Q9Y224|CN166_HUMAN UPF0568 protein C14orf166 OS=Homo sapiens GN=C14orf166 PE=1 SV=1
32	1	uniprot_human	Q13200	797	100877	20	20	15	15	0.97	sp|Q13200|PSMD2_HUMAN 26S proteasome non-ATPase regulatory subunit 2 OS=Homo sapiens GN=PSMD2 PE=1 SV=3
33	1	uniprot_human	Q8NHZ8	796	9771	20	20	3	3	2.53	sp|Q8NHZ8|CDC26_HUMAN Anaphase-promoting complex subunit CDC26 OS=Homo sapiens GN=CDC26 PE=1 SV=1
34	1	uniprot_human	P62701	776	29807	23	23	12	12	5.3	sp|P62701|RS4X_HUMAN 40S ribosomal protein S4, X isoform OS=Homo sapiens GN=RPS4X PE=1 SV=2
35	1	uniprot_human	P63244	770	35511	18	18	10	10	2.3	sp|P63244|GBLP_HUMAN Guanine nucleotide-binding protein subunit beta-2-like 1 OS=Homo sapiens GN=GNB2L1 PE=1 SV=3
36	1	uniprot_human	P62241	755	24475	15	15	8	8	2.98	sp|P62241|RS8_HUMAN 40S ribosomal protein S8 OS=Homo sapiens GN=RPS8 PE=1 SV=2
37	1	uniprot_human	P35606	738	103278	22	22	18	18	1.11	sp|P35606|COPB2_HUMAN Coatomer subunit beta' OS=Homo sapiens GN=COPB2 PE=1 SV=2
38	1	uniprot_human	P25398	734	14905	17	17	6	6	6.1	sp|P25398|RS12_HUMAN 40S ribosomal protein S12 OS=Homo sapiens GN=RPS12 PE=1 SV=3
39	1	uniprot_human	O75340	724	21912	21	21	7	7	4.64	sp|O75340|PDCD6_HUMAN Programmed cell death protein 6 OS=Homo sapiens GN=PDCD6 PE=1 SV=1
9	5	uniprot_human	Q04917	723	28372	27	27	8	8	2.81	sp|Q04917|1433F_HUMAN 14-3-3 protein eta OS=Homo sapiens GN=YWHAH PE=1 SV=4
40	1	uniprot_human	A0A087WUK2	717	40187	24	24	9	9	1.59	tr|A0A087WUK2|A0A087WUK2_HUMAN Heterogeneous nuclear ribonucleoprotein D-like OS=Homo sapiens GN=HNRNPDL PE=1 SV=1
41	1	uniprot_human	P30153	714	66065	17	17	12	12	1.17	sp|P30153|2AAA_HUMAN Serine/threonine-protein phosphatase 2A 65 kDa regulatory subunit A alpha isoform OS=Homo sapiens GN=PPP2R1A PE=1 SV=4
42	1	uniprot_human	P53621	692	139797	24	24	20	20	0.84	sp|P53621|COPA_HUMAN Coatomer subunit alpha OS=Homo sapiens GN=COPA PE=1 SV=2
43	1	uniprot_human	Q13042	687	72408	22	22	13	13	1.15	sp|Q13042|CDC16_HUMAN Cell division cycle protein 16 homolog OS=Homo sapiens GN=CDC16 PE=1 SV=2
44	1	uniprot_human	Q8WVC2	683	8958	18	18	4	4	14.31	tr|Q8WVC2|Q8WVC2_HUMAN 40S ribosomal protein S21 OS=Homo sapiens GN=RPS21 PE=1 SV=1
45	1	uniprot_human	E2QRD4	680	139126	23	23	6	6	0.2	tr|E2QRD4|E2QRD4_HUMAN Protein MMS22-like OS=Homo sapiens GN=MMS22L PE=1 SV=1
46	1	uniprot_human	P04844	679	69355	15	15	12	12	1.09	sp|P04844|RPN2_HUMAN Dolichyl-diphosphooligosaccharide--protein glycosyltransferase subunit 2 OS=Homo sapiens GN=RPN2 PE=1 SV=3
47	1	uniprot_human	P46821	670	271665	12	12	12	12	0.21	sp|P46821|MAP1B_HUMAN Microtubule-associated protein 1B OS=Homo sapiens GN=MAP1B PE=1 SV=2
48	1	uniprot_human	A0A087WTT1	660	58727	21	21	12	12	1.57	tr|A0A087WTT1|A0A087WTT1_HUMAN Polyadenylate-binding protein OS=Homo sapiens GN=PABPC1 PE=1 SV=1
49	1	uniprot_human	H0YN26	655	20099	17	17	8	8	4.32	tr|H0YN26|H0YN26_HUMAN Acidic leucine-rich nuclear phosphoprotein 32 family member A OS=Homo sapiens GN=ANP32A PE=1 SV=1
9	6	uniprot_human	P61981	649	28456	24	24	6	6	1.83	sp|P61981|1433G_HUMAN 14-3-3 protein gamma OS=Homo sapiens GN=YWHAG PE=1 SV=2
50	1	uniprot_human	Q13643	631	33166	17	17	11	11	3.07	sp|Q13643|FHL3_HUMAN Four and a half LIM domains protein 3 OS=Homo sapiens GN=FHL3 PE=1 SV=4
51	1	uniprot_human	P19338	629	76625	23	23	13	13	1.06	sp|P19338|NUCL_HUMAN Nucleolin OS=Homo sapiens GN=NCL PE=1 SV=3
52	1	uniprot_human	Q92945	616	73355	17	17	15	15	1.39	sp|Q92945|FUBP2_HUMAN Far upstream element-binding protein 2 OS=Homo sapiens GN=KHSRP PE=1 SV=4
53	1	uniprot_human	Q9BTE3	615	73789	14	14	11	11	0.89	sp|Q9BTE3|MCMBP_HUMAN Mini-chromosome maintenance complex-binding protein OS=Homo sapiens GN=MCMBP PE=1 SV=2
54	1	uniprot_human	P63173	613	8270	17	17	5	5	10.55	sp|P63173|RL38_HUMAN 60S ribosomal protein L38 OS=Homo sapiens GN=RPL38 PE=1 SV=2
55	1	uniprot_human	P06576	609	56525	12	12	10	10	1.12	sp|P06576|ATPB_HUMAN ATP synthase subunit beta, mitochondrial OS=Homo sapiens GN=ATP5B PE=1 SV=3
56	1	uniprot_human	G3V203	609	18859	13	13	6	6	2.79	tr|G3V203|G3V203_HUMAN 60S ribosomal protein L18 OS=Homo sapiens GN=RPL18 PE=1 SV=1
57	1	uniprot_human	P05388	605	34423	18	18	9	9	2.03	sp|P05388|RLA0_HUMAN 60S acidic ribosomal protein P0 OS=Homo sapiens GN=RPLP0 PE=1 SV=1
9	7	uniprot_human	P31947	602	27871	24	24	5	5	1.48	sp|P31947|1433S_HUMAN 14-3-3 protein sigma OS=Homo sapiens GN=SFN PE=1 SV=1
58	1	uniprot_human	M0QXB4	589	37072	10	10	7	7	1.23	tr|M0QXB4|M0QXB4_HUMAN Coatomer protein complex, subunit epsilon, isoform CRA_g OS=Homo sapiens GN=COPE PE=1 SV=1
59	1	uniprot_human	P60891	576	35325	14	14	10	10	2.32	sp|P60891|PRPS1_HUMAN Ribose-phosphate pyrophosphokinase 1 OS=Homo sapiens GN=PRPS1 PE=1 SV=2
60	1	uniprot_human	Q86VP6	569	137999	15	15	7	7	0.24	sp|Q86VP6|CAND1_HUMAN Cullin-associated NEDD8-dissociated protein 1 OS=Homo sapiens GN=CAND1 PE=1 SV=2
61	1	uniprot_human	B1AHB1	558	78342	14	14	12	12	0.92	tr|B1AHB1|B1AHB1_HUMAN DNA helicase OS=Homo sapiens GN=MCM5 PE=1 SV=1
62	1	uniprot_human	P06748	546	32726	17	17	7	7	2.2	sp|P06748|NPM_HUMAN Nucleophosmin OS=Homo sapiens GN=NPM1 PE=1 SV=2
63	1	uniprot_human	P62851	528	13791	18	18	5	5	3.53	sp|P62851|RS25_HUMAN 40S ribosomal protein S25 OS=Homo sapiens GN=RPS25 PE=1 SV=1
64	1	uniprot_human	P54619	523	37727	18	18	12	12	2.85	sp|P54619|AAKG1_HUMAN 5'-AMP-activated protein kinase subunit gamma-1 OS=Homo sapiens GN=PRKAG1 PE=1 SV=1
65	1	uniprot_human	P07919	520	11017	9	9	2	2	1.12	sp|P07919|QCR6_HUMAN Cytochrome b-c1 complex subunit 6, mitochondrial OS=Homo sapiens GN=UQCRH PE=1 SV=2
66	1	uniprot_human	Q53Z07	516	21964	18	18	8	8	3.62	tr|Q53Z07|Q53Z07_HUMAN 60S ribosomal protein L9 OS=Homo sapiens GN=RPL9 PE=1 SV=1
67	1	uniprot_human	Q9NVI7	511	71610	12	12	11	11	0.93	sp|Q9NVI7|ATD3A_HUMAN ATPase family AAA domain-containing protein 3A OS=Homo sapiens GN=ATAD3A PE=1 SV=2
68	1	uniprot_human	P62906	507	24987	14	14	8	8	2.86	sp|P62906|RL10A_HUMAN 60S ribosomal protein L10a OS=Homo sapiens GN=RPL10A PE=1 SV=2
69	1	uniprot_human	P18859	503	12580	8	8	5	5	4.22	sp|P18859|ATP5J_HUMAN ATP synthase-coupling factor 6, mitochondrial OS=Homo sapiens GN=ATP5J PE=1 SV=1
40	2	uniprot_human	A0A087WZV1	499	36650	15	15	6	6	1.25	tr|A0A087WZV1|A0A087WZV1_HUMAN Heterogeneous nuclear ribonucleoprotein A/B OS=Homo sapiens GN=HNRNPAB PE=1 SV=1
70	1	uniprot_human	P62424	497	30148	15	15	9	9	2.53	sp|P62424|RL7A_HUMAN 60S ribosomal protein L7a OS=Homo sapiens GN=RPL7A PE=1 SV=2
71	1	uniprot_human	O95816	491	23928	17	17	11	11	5.91	sp|O95816|BAG2_HUMAN BAG family molecular chaperone regulator 2 OS=Homo sapiens GN=BAG2 PE=1 SV=1
72	1	uniprot_human	A0A087WXM6	485	19801	12	12	5	5	1.89	tr|A0A087WXM6|A0A087WXM6_HUMAN 60S ribosomal protein L17 (Fragment) OS=Homo sapiens GN=RPL17 PE=3 SV=1
73	1	uniprot_human	P62829	481	14970	11	11	5	5	3.02	sp|P62829|RL23_HUMAN 60S ribosomal protein L23 OS=Homo sapiens GN=RPL23 PE=1 SV=1
74	1	uniprot_human	E7EPB3	480	14663	11	11	4	4	3.14	tr|E7EPB3|E7EPB3_HUMAN 60S ribosomal protein L14 OS=Homo sapiens GN=RPL14 PE=1 SV=1
75	1	uniprot_human	Q9UJX5	479	92856	13	13	9	9	0.51	sp|Q9UJX5|APC4_HUMAN Anaphase-promoting complex subunit 4 OS=Homo sapiens GN=ANAPC4 PE=1 SV=2
76	1	uniprot_human	P07237	479	57480	16	16	14	14	1.82	sp|P07237|PDIA1_HUMAN Protein disulfide-isomerase OS=Homo sapiens GN=P4HB PE=1 SV=3
78	1	uniprot_human	P39019	476	16051	18	18	8	8	9.33	sp|P39019|RS19_HUMAN 40S ribosomal protein S19 OS=Homo sapiens GN=RPS19 PE=1 SV=2
79	1	uniprot_human	F5H013	472	7705	15	15	3	3	7.31	tr|F5H013|F5H013_HUMAN Small nuclear ribonucleoprotein G OS=Homo sapiens GN=SNRPG PE=1 SV=1
80	1	uniprot_human	Q9NZI8	469	63783	10	10	8	8	0.71	sp|Q9NZI8|IF2B1_HUMAN Insulin-like growth factor 2 mRNA-binding protein 1 OS=Homo sapiens GN=IGF2BP1 PE=1 SV=2
81	1	uniprot_human	A0A0C4DGS1	463	48883	10	10	8	8	1.01	tr|A0A0C4DGS1|A0A0C4DGS1_HUMAN Dolichyl-diphosphooligosaccharide--protein glycosyltransferase 48 kDa subunit OS=Homo sapiens GN=DDOST PE=1 SV=1
82	1	uniprot_human	P10599	454	12015	15	15	5	5	4.62	sp|P10599|THIO_HUMAN Thioredoxin OS=Homo sapiens GN=TXN PE=1 SV=3
59	2	uniprot_human	P11908	450	35146	10	10	7	7	1.32	sp|P11908|PRPS2_HUMAN Ribose-phosphate pyrophosphokinase 2 OS=Homo sapiens GN=PRPS2 PE=1 SV=2
83	1	uniprot_human	P16989	449	40066	10	10	7	7	1.1	sp|P16989|YBOX3_HUMAN Y-box-binding protein 3 OS=Homo sapiens GN=YBX3 PE=1 SV=4
84	1	uniprot_human	P25705	443	59828	15	15	13	13	1.52	sp|P25705|ATPA_HUMAN ATP synthase subunit alpha, mitochondrial OS=Homo sapiens GN=ATP5A1 PE=1 SV=1
85	1	uniprot_human	P23396	440	26842	19	19	12	12	6.71	sp|P23396|RS3_HUMAN 40S ribosomal protein S3 OS=Homo sapiens GN=RPS3 PE=1 SV=2
86	1	uniprot_human	P46109	440	33870	12	12	7	7	1.4	sp|P46109|CRKL_HUMAN Crk-like protein OS=Homo sapiens GN=CRKL PE=1 SV=1
87	1	uniprot_human	K7ENG2	436	34222	11	11	7	7	1.38	tr|K7ENG2|K7ENG2_HUMAN Splicing factor U2AF 65 kDa subunit OS=Homo sapiens GN=U2AF2 PE=1 SV=1
88	1	uniprot_human	P35268	434	14835	12	12	4	4	3.06	sp|P35268|RL22_HUMAN 60S ribosomal protein L22 OS=Homo sapiens GN=RPL22 PE=1 SV=2
83	2	uniprot_human	A0A087X1S2	428	34693	9	9	6	6	1.08	tr|A0A087X1S2|A0A087X1S2_HUMAN Nuclease-sensitive element-binding protein 1 OS=Homo sapiens GN=YBX1 PE=1 SV=2
77	1	contaminants	P00761	478	25078	29	29	1	1	0.18	SWISS-PROT:P00761|TRYP_PIG Trypsin - Sus scrofa (Pig).
89	1	uniprot_human	P0C0S5	426	13545	14	14	3	3	1.51	sp|P0C0S5|H2AZ_HUMAN Histone H2A.Z OS=Homo sapiens GN=H2AFZ PE=1 SV=2
30	2	uniprot_human	J3KS05	425	20132	15	15	3	3	1.84	tr|J3KS05|J3KS05_HUMAN Chromobox protein homolog 1 (Fragment) OS=Homo sapiens GN=CBX1 PE=1 SV=6
29	2	uniprot_human	P31942	422	36960	11	11	7	7	1.5	sp|P31942|HNRH3_HUMAN Heterogeneous nuclear ribonucleoprotein H3 OS=Homo sapiens GN=HNRNPH3 PE=1 SV=2
49	2	uniprot_human	Q92688	420	28941	12	12	6	6	1.4	sp|Q92688|AN32B_HUMAN Acidic leucine-rich nuclear phosphoprotein 32 family member B OS=Homo sapiens GN=ANP32B PE=1 SV=1
90	1	uniprot_human	E5RI99	419	12819	8	8	6	6	6.02	tr|E5RI99|E5RI99_HUMAN 60S ribosomal protein L30 (Fragment) OS=Homo sapiens GN=RPL30 PE=1 SV=1
91	1	uniprot_human	Q02878	409	32765	19	19	10	10	2.64	sp|Q02878|RL6_HUMAN 60S ribosomal protein L6 OS=Homo sapiens GN=RPL6 PE=1 SV=3
92	1	uniprot_human	O75489	405	30337	8	8	6	6	1.31	sp|O75489|NDUS3_HUMAN NADH dehydrogenase [ubiquinone] iron-sulfur protein 3, mitochondrial OS=Homo sapiens GN=NDUFS3 PE=1 SV=1
93	1	uniprot_human	P05455	404	46979	11	11	11	11	1.71	sp|P05455|LA_HUMAN Lupus La protein OS=Homo sapiens GN=SSB PE=1 SV=2
94	1	uniprot_human	P62277	400	17212	12	12	5	5	2.37	sp|P62277|RS13_HUMAN 40S ribosomal protein S13 OS=Homo sapiens GN=RPS13 PE=1 SV=2
95	1	uniprot_human	Q14247	396	61720	8	8	7	7	0.62	sp|Q14247|SRC8_HUMAN Src substrate cortactin OS=Homo sapiens GN=CTTN PE=1 SV=2
96	1	uniprot_human	P61604	395	10925	14	14	5	5	5.65	sp|P61604|CH10_HUMAN 10 kDa heat shock protein, mitochondrial OS=Homo sapiens GN=HSPE1 PE=1 SV=2
97	1	uniprot_human	Q96DE5	393	11717	8	8	4	4	3.08	sp|Q96DE5|APC16_HUMAN Anaphase-promoting complex subunit 16 OS=Homo sapiens GN=ANAPC16 PE=1 SV=1
98	1	uniprot_human	Q15084	392	48490	7	7	6	6	0.69	sp|Q15084|PDIA6_HUMAN Protein disulfide-isomerase A6 OS=Homo sapiens GN=PDIA6 PE=1 SV=1
40	3	uniprot_human	H0Y8G5	391	29820	12	12	5	5	1.03	tr|H0Y8G5|H0Y8G5_HUMAN Heterogeneous nuclear ribonucleoprotein D0 (Fragment) OS=Homo sapiens GN=HNRNPD PE=1 SV=6
99	1	uniprot_human	O75643	390	246006	12	12	10	10	0.19	sp|O75643|U520_HUMAN U5 small nuclear ribonucleoprotein 200 kDa helicase OS=Homo sapiens GN=SNRNP200 PE=1 SV=2
100	1	uniprot_human	H0YHX9	387	22930	6	6	4	4	1.08	tr|H0YHX9|H0YHX9_HUMAN Nascent polypeptide-associated complex subunit alpha (Fragment) OS=Homo sapiens GN=NACA PE=1 SV=1
101	1	uniprot_human	Q8N4Q1	386	16385	6	6	3	3	1.14	sp|Q8N4Q1|MIA40_HUMAN Mitochondrial intermembrane space import and assembly protein 40 OS=Homo sapiens GN=CHCHD4 PE=1 SV=1
102	1	uniprot_human	P61247	386	30154	11	11	8	8	2.07	sp|P61247|RS3A_HUMAN 40S ribosomal protein S3a OS=Homo sapiens GN=RPS3A PE=1 SV=2
103	1	uniprot_human	P15880	386	31590	10	10	7	7	1.55	sp|P15880|RS2_HUMAN 40S ribosomal protein S2 OS=Homo sapiens GN=RPS2 PE=1 SV=2
104	1	uniprot_human	F5GY55	385	122891	6	6	4	4	0.15	tr|F5GY55|F5GY55_HUMAN DNA damage-binding protein 1 OS=Homo sapiens GN=DDB1 PE=1 SV=1
105	1	uniprot_human	K4DI93	385	103318	13	13	2	2	0.09	tr|K4DI93|K4DI93_HUMAN Cullin 4B, isoform CRA_e OS=Homo sapiens GN=CUL4B PE=1 SV=1
106	1	uniprot_human	P62805	383	11360	12	12	4	4	3.3	sp|P62805|H4_HUMAN Histone H4 OS=Homo sapiens GN=HIST1H4A PE=1 SV=2
107	1	uniprot_human	K7EK33	383	43456	7	7	4	4	0.63	tr|K7EK33|K7EK33_HUMAN DAZ-associated protein 1 OS=Homo sapiens GN=DAZAP1 PE=1 SV=2
108	1	uniprot_human	A0A087X2G1	381	74898	12	12	9	9	0.67	tr|A0A087X2G1|A0A087X2G1_HUMAN ATP-dependent RNA helicase DDX1 OS=Homo sapiens GN=DDX1 PE=1 SV=1
109	1	uniprot_human	M0R268	367	28370	6	6	3	3	0.56	tr|M0R268|M0R268_HUMAN U1 small nuclear ribonucleoprotein A (Fragment) OS=Homo sapiens GN=SNRPA PE=1 SV=1
110	1	uniprot_human	O95400	363	37737	9	9	8	8	1.46	sp|O95400|CD2B2_HUMAN CD2 antigen cytoplasmic tail-binding protein 2 OS=Homo sapiens GN=CD2BP2 PE=1 SV=1
111	1	uniprot_human	Q9Y5M8	363	29912	6	6	5	5	1.03	sp|Q9Y5M8|SRPRB_HUMAN Signal recognition particle receptor subunit beta OS=Homo sapiens GN=SRPRB PE=1 SV=3
112	1	uniprot_human	J3KN29	359	24709	12	12	7	7	2.9	tr|J3KN29|J3KN29_HUMAN 26S proteasome non-ATPase regulatory subunit 9 OS=Homo sapiens GN=PSMD9 PE=1 SV=1
113	1	uniprot_human	Q9BS18	358	8516	9	9	2	2	1.6	sp|Q9BS18|APC13_HUMAN Anaphase-promoting complex subunit 13 OS=Homo sapiens GN=ANAPC13 PE=1 SV=1
114	1	uniprot_human	P36578	356	47953	10	10	9	9	1.22	sp|P36578|RL4_HUMAN 60S ribosomal protein L4 OS=Homo sapiens GN=RPL4 PE=1 SV=5
115	1	uniprot_human	Q5VTE0	355	50495	11	11	8	8	0.96	sp|Q5VTE0|EF1A3_HUMAN Putative elongation factor 1-alpha-like 3 OS=Homo sapiens GN=EEF1A1P5 PE=5 SV=1
116	1	uniprot_human	P18124	355	29264	13	13	10	10	3.23	sp|P18124|RL7_HUMAN 60S ribosomal protein L7 OS=Homo sapiens GN=RPL7 PE=1 SV=1
117	1	uniprot_human	J3KTL2	354	28426	16	16	9	9	2.81	tr|J3KTL2|J3KTL2_HUMAN Serine/arginine-rich-splicing factor 1 OS=Homo sapiens GN=SRSF1 PE=1 SV=1
118	1	uniprot_human	B0QY89	354	71085	11	11	11	11	0.94	tr|B0QY89|B0QY89_HUMAN Eukaryotic translation initiation factor 3 subunit L OS=Homo sapiens GN=EIF3L PE=1 SV=1
12	2	uniprot_human	B0QYK0	350	65174	11	11	4	4	0.3	tr|B0QYK0|B0QYK0_HUMAN RNA-binding protein EWS OS=Homo sapiens GN=EWSR1 PE=1 SV=1
119	1	uniprot_human	P60709	350	42052	11	11	7	7	1.03	sp|P60709|ACTB_HUMAN Actin, cytoplasmic 1 OS=Homo sapiens GN=ACTB PE=1 SV=1
120	1	uniprot_human	Q16718	346	13507	8	8	6	6	5.3	sp|Q16718|NDUA5_HUMAN NADH dehydrogenase [ubiquinone] 1 alpha subcomplex subunit 5 OS=Homo sapiens GN=NDUFA5 PE=1 SV=3
121	1	uniprot_human	Q5T6W2	342	42009	16	16	8	8	1.25	tr|Q5T6W2|Q5T6W2_HUMAN Heterogeneous nuclear ribonucleoprotein K (Fragment) OS=Homo sapiens GN=HNRNPK PE=1 SV=1
121	2	uniprot_human	P61978	340	51230	16	16	8	8	0.94	sp|P61978|HNRPK_HUMAN Heterogeneous nuclear ribonucleoprotein K OS=Homo sapiens GN=HNRNPK PE=1 SV=1
122	1	uniprot_human	M0R0F0	335	22548	6	6	5	5	1.54	tr|M0R0F0|M0R0F0_HUMAN 40S ribosomal protein S5 (Fragment) OS=Homo sapiens GN=RPS5 PE=1 SV=1
123	1	uniprot_human	E9PLL6	332	12251	8	8	4	4	2.88	tr|E9PLL6|E9PLL6_HUMAN 60S ribosomal protein L27a OS=Homo sapiens GN=RPL27A PE=1 SV=1
124	1	uniprot_human	B4DUR8	326	56152	9	9	7	7	0.7	tr|B4DUR8|B4DUR8_HUMAN T-complex protein 1 subunit gamma OS=Homo sapiens GN=CCT3 PE=1 SV=1
48	2	uniprot_human	B1ANR0	321	68156	10	10	9	9	0.87	tr|B1ANR0|B1ANR0_HUMAN Polyadenylate-binding protein OS=Homo sapiens GN=PABPC4 PE=1 SV=1
125	1	uniprot_human	P62280	321	18590	12	12	8	8	5.1	sp|P62280|RS11_HUMAN 40S ribosomal protein S11 OS=Homo sapiens GN=RPS11 PE=1 SV=3
126	1	uniprot_human	O60256	320	41299	11	11	7	7	1.05	sp|O60256|KPRB_HUMAN Phosphoribosyl pyrophosphate synthase-associated protein 2 OS=Homo sapiens GN=PRPSAP2 PE=1 SV=1
127	1	uniprot_human	E9PEW8	319	11396	9	9	1	1	0.44	tr|E9PEW8|E9PEW8_HUMAN Hemoglobin subunit delta (Fragment) OS=Homo sapiens GN=HBD PE=1 SV=1
29	3	uniprot_human	P52597	313	45985	8	8	5	5	0.59	sp|P52597|HNRPF_HUMAN Heterogeneous nuclear ribonucleoprotein F OS=Homo sapiens GN=HNRNPF PE=1 SV=3
128	1	uniprot_human	B1AKR6	313	16527	10	10	3	3	1.13	tr|B1AKR6|B1AKR6_HUMAN Dynein light chain roadblock-type 1 OS=Homo sapiens GN=DYNLRB1 PE=1 SV=1
129	1	uniprot_human	Q32Q12	313	32906	15	15	10	10	3.13	tr|Q32Q12|Q32Q12_HUMAN Nucleoside diphosphate kinase OS=Homo sapiens GN=NME1-NME2 PE=1 SV=1
130	1	uniprot_human	P56537	312	27095	7	7	6	6	1.55	sp|P56537|IF6_HUMAN Eukaryotic translation initiation factor 6 OS=Homo sapiens GN=EIF6 PE=1 SV=1
11	3	uniprot_human	A6NHL2	311	50675	6	6	2	2	0.4	sp|A6NHL2|TBAL3_HUMAN Tubulin alpha chain-like 3 OS=Homo sapiens GN=TUBAL3 PE=1 SV=2
131	1	uniprot_human	Q9Y3D0	311	17766	5	5	4	4	1.57	sp|Q9Y3D0|MIP18_HUMAN Mitotic spindle-associated MMXD complex subunit MIP18 OS=Homo sapiens GN=FAM96B PE=1 SV=1
132	1	uniprot_human	P50990	310	60153	8	8	8	8	0.76	sp|P50990|TCPQ_HUMAN T-complex protein 1 subunit theta OS=Homo sapiens GN=CCT8 PE=1 SV=4
133	1	uniprot_human	Q9P2J5	310	135577	12	12	11	11	0.41	sp|Q9P2J5|SYLC_HUMAN Leucine--tRNA ligase, cytoplasmic OS=Homo sapiens GN=LARS PE=1 SV=2
134	1	uniprot_human	G8JLG1	305	141399	7	7	7	7	0.24	tr|G8JLG1|G8JLG1_HUMAN Structural maintenance of chromosomes protein OS=Homo sapiens GN=SMC1A PE=1 SV=2
135	1	uniprot_human	E7ERH2	304	16138	8	8	5	5	2.66	tr|E7ERH2|E7ERH2_HUMAN S-phase kinase-associated protein 1 (Fragment) OS=Homo sapiens GN=SKP1 PE=1 SV=1
136	1	uniprot_human	P06733	304	47481	7	7	6	6	0.71	sp|P06733|ENOA_HUMAN Alpha-enolase OS=Homo sapiens GN=ENO1 PE=1 SV=2
137	1	uniprot_human	P40938	302	41328	9	9	7	7	1.05	sp|P40938|RFC3_HUMAN Replication factor C subunit 3 OS=Homo sapiens GN=RFC3 PE=1 SV=2
138	1	uniprot_human	P62244	298	14944	9	9	4	4	3.02	sp|P62244|RS15A_HUMAN 40S ribosomal protein S15a OS=Homo sapiens GN=RPS15A PE=1 SV=2
139	1	uniprot_human	P26373	293	24304	9	9	5	5	1.83	sp|P26373|RL13_HUMAN 60S ribosomal protein L13 OS=Homo sapiens GN=RPL13 PE=1 SV=4
141	1	uniprot_human	C9JRZ6	291	26963	6	6	5	5	1.19	tr|C9JRZ6|C9JRZ6_HUMAN MICOS complex subunit MIC19 OS=Homo sapiens GN=CHCHD3 PE=1 SV=1
142	1	uniprot_human	P54136	285	76129	11	11	9	9	0.66	sp|P54136|SYRC_HUMAN Arginine--tRNA ligase, cytoplasmic OS=Homo sapiens GN=RARS PE=1 SV=2
143	1	uniprot_human	I3L397	285	16237	7	7	4	4	1.8	tr|I3L397|I3L397_HUMAN Eukaryotic translation initiation factor 5A (Fragment) OS=Homo sapiens GN=EIF5A PE=1 SV=6
144	1	uniprot_human	M0R117	284	18352	7	7	5	5	2.14	tr|M0R117|M0R117_HUMAN 60S ribosomal protein L18a OS=Homo sapiens GN=RPL18A PE=1 SV=1
126	2	uniprot_human	Q14558	282	39654	9	9	5	5	0.71	sp|Q14558|KPRA_HUMAN Phosphoribosyl pyrophosphate synthase-associated protein 1 OS=Homo sapiens GN=PRPSAP1 PE=1 SV=2
145	1	uniprot_human	Q99653	282	22442	8	8	5	5	1.56	sp|Q99653|CHP1_HUMAN Calcineurin B homologous protein 1 OS=Homo sapiens GN=CHP1 PE=1 SV=3
146	1	uniprot_human	J3QRG6	279	15016	6	6	3	3	1.3	tr|J3QRG6|J3QRG6_HUMAN Cyclin-dependent kinase inhibitor 2A OS=Homo sapiens GN=CDKN2A PE=1 SV=1
147	1	uniprot_human	A0A087WWU8	279	26632	8	8	6	6	1.59	tr|A0A087WWU8|A0A087WWU8_HUMAN Tropomyosin alpha-3 chain OS=Homo sapiens GN=TPM3 PE=1 SV=1
140	1	contaminants	Q0IIK2	293	79856	5	5	5	5	0.31	TREMBL:Q0IIK2 (Bos taurus) Transferrin
148	1	uniprot_human	P62081	276	22113	8	8	5	5	1.59	sp|P62081|RS7_HUMAN 40S ribosomal protein S7 OS=Homo sapiens GN=RPS7 PE=1 SV=1
149	1	uniprot_human	P62714	275	36123	7	7	6	6	1.02	sp|P62714|PP2AB_HUMAN Serine/threonine-protein phosphatase 2A catalytic subunit beta isoform OS=Homo sapiens GN=PPP2CB PE=1 SV=1
150	1	uniprot_human	P62913	275	20468	5	5	4	4	1.28	sp|P62913|RL11_HUMAN 60S ribosomal protein L11 OS=Homo sapiens GN=RPL11 PE=1 SV=2
151	1	uniprot_human	P62263	273	16434	6	6	5	5	2.57	sp|P62263|RS14_HUMAN 40S ribosomal protein S14 OS=Homo sapiens GN=RPS14 PE=1 SV=3
152	1	uniprot_human	O75306	273	52911	9	9	7	7	0.76	sp|O75306|NDUS2_HUMAN NADH dehydrogenase [ubiquinone] iron-sulfur protein 2, mitochondrial OS=Homo sapiens GN=NDUFS2 PE=1 SV=2
153	1	uniprot_human	A0A024R4M0	272	22635	10	10	7	7	2.67	tr|A0A024R4M0|A0A024R4M0_HUMAN 40S ribosomal protein S9 OS=Homo sapiens GN=RPS9 PE=1 SV=1
154	1	uniprot_human	P31689	271	45581	7	7	5	5	0.59	sp|P31689|DNJA1_HUMAN DnaJ homolog subfamily A member 1 OS=Homo sapiens GN=DNAJA1 PE=1 SV=2
155	1	uniprot_human	P62314	271	13273	8	8	5	5	3.75	sp|P62314|SMD1_HUMAN Small nuclear ribonucleoprotein Sm D1 OS=Homo sapiens GN=SNRPD1 PE=1 SV=1
156	1	uniprot_human	P31948	269	63227	9	9	9	9	0.83	sp|P31948|STIP1_HUMAN Stress-induced-phosphoprotein 1 OS=Homo sapiens GN=STIP1 PE=1 SV=1
157	1	uniprot_human	P17987	266	60819	11	11	8	8	0.75	sp|P17987|TCPA_HUMAN T-complex protein 1 subunit alpha OS=Homo sapiens GN=TCP1 PE=1 SV=1
158	1	uniprot_human	P28799	264	68518	5	5	3	3	0.21	sp|P28799|GRN_HUMAN Granulins OS=Homo sapiens GN=GRN PE=1 SV=2
159	1	uniprot_human	Q3ZCQ8	263	39850	5	5	3	3	0.38	sp|Q3ZCQ8|TIM50_HUMAN Mitochondrial import inner membrane translocase subunit TIM50 OS=Homo sapiens GN=TIMM50 PE=1 SV=2
160	1	uniprot_human	H0YHC3	260	23517	5	5	4	4	1.05	tr|H0YHC3|H0YHC3_HUMAN Nucleosome assembly protein 1-like 1 (Fragment) OS=Homo sapiens GN=NAP1L1 PE=1 SV=1
161	1	uniprot_human	Q14257	255	36911	7	7	5	5	0.77	sp|Q14257|RCN2_HUMAN Reticulocalbin-2 OS=Homo sapiens GN=RCN2 PE=1 SV=1
162	1	uniprot_human	A0A0C4DG17	255	33464	3	3	3	3	0.46	tr|A0A0C4DG17|A0A0C4DG17_HUMAN 40S ribosomal protein SA OS=Homo sapiens GN=RPSA PE=1 SV=1
163	1	uniprot_human	Q9BYG3	254	34372	5	5	3	3	0.45	sp|Q9BYG3|MK67I_HUMAN MKI67 FHA domain-interacting nucleolar phosphoprotein OS=Homo sapiens GN=NIFK PE=1 SV=1
164	1	uniprot_human	Q9UNE7	253	35290	7	7	7	7	1.32	sp|Q9UNE7|CHIP_HUMAN E3 ubiquitin-protein ligase CHIP OS=Homo sapiens GN=STUB1 PE=1 SV=2
165	1	uniprot_human	P62753	253	28834	10	10	4	4	1.08	sp|P62753|RS6_HUMAN 40S ribosomal protein S6 OS=Homo sapiens GN=RPS6 PE=1 SV=1
166	1	uniprot_human	Q15365	252	37987	6	6	6	6	0.95	sp|Q15365|PCBP1_HUMAN Poly(rC)-binding protein 1 OS=Homo sapiens GN=PCBP1 PE=1 SV=2
167	1	uniprot_human	Q14204	249	534809	13	13	12	12	0.1	sp|Q14204|DYHC1_HUMAN Cytoplasmic dynein 1 heavy chain 1 OS=Homo sapiens GN=DYNC1H1 PE=1 SV=5
168	1	uniprot_human	P09496	247	27174	10	10	5	5	1.17	sp|P09496|CLCA_HUMAN Clathrin light chain A OS=Homo sapiens GN=CLTA PE=1 SV=1
3	5	uniprot_human	G3V1N2	246	11997	14	14	4	4	2.98	tr|G3V1N2|G3V1N2_HUMAN HCG1745306, isoform CRA_a OS=Homo sapiens GN=HBA2 PE=1 SV=1
169	1	uniprot_human	Q01813	246	86454	5	5	5	5	0.28	sp|Q01813|PFKAP_HUMAN ATP-dependent 6-phosphofructokinase, platelet type OS=Homo sapiens GN=PFKP PE=1 SV=2
170	1	uniprot_human	A0A0A0MRR7	245	19901	5	5	2	2	0.88	tr|A0A0A0MRR7|A0A0A0MRR7_HUMAN U1 small nuclear ribonucleoprotein C OS=Homo sapiens GN=SNRPC PE=1 SV=1
171	1	uniprot_human	Q07021	244	31742	6	6	4	4	0.7	sp|Q07021|C1QBP_HUMAN Complement component 1 Q subcomponent-binding protein, mitochondrial OS=Homo sapiens GN=C1QBP PE=1 SV=1
172	1	uniprot_human	P05141	240	33059	8	8	6	6	1.45	sp|P05141|ADT2_HUMAN ADP/ATP translocase 2 OS=Homo sapiens GN=SLC25A5 PE=1 SV=7
173	1	uniprot_human	Q9UHV9	238	16695	4	4	3	3	1.12	sp|Q9UHV9|PFD2_HUMAN Prefoldin subunit 2 OS=Homo sapiens GN=PFDN2 PE=1 SV=1
175	1	uniprot_human	P33991	235	97068	7	7	7	7	0.36	sp|P33991|MCM4_HUMAN DNA replication licensing factor MCM4 OS=Homo sapiens GN=MCM4 PE=1 SV=5
176	1	uniprot_human	F8VPD4	234	238097	9	9	7	7	0.13	tr|F8VPD4|F8VPD4_HUMAN CAD protein OS=Homo sapiens GN=CAD PE=1 SV=1
177	1	uniprot_human	Q9HCN8	234	23812	2	2	2	2	0.42	sp|Q9HCN8|SDF2L_HUMAN Stromal cell-derived factor 2-like protein 1 OS=Homo sapiens GN=SDF2L1 PE=1 SV=2
178	1	uniprot_human	C9JNW5	233	17646	6	6	5	5	3.15	tr|C9JNW5|C9JNW5_HUMAN 60S ribosomal protein L24 OS=Homo sapiens GN=RPL24 PE=1 SV=1
179	1	uniprot_human	Q06830	231	22324	11	11	9	9	6.96	sp|Q06830|PRDX1_HUMAN Peroxiredoxin-1 OS=Homo sapiens GN=PRDX1 PE=1 SV=1
180	1	uniprot_human	P35249	229	40170	8	8	7	7	1.09	sp|P35249|RFC4_HUMAN Replication factor C subunit 4 OS=Homo sapiens GN=RFC4 PE=1 SV=2
181	1	uniprot_human	Q13442	225	20618	4	4	4	4	1.26	sp|Q13442|HAP28_HUMAN 28 kDa heat- and acid-stable phosphoprotein OS=Homo sapiens GN=PDAP1 PE=1 SV=1
182	1	uniprot_human	P84103	225	19546	6	6	4	4	1.36	sp|P84103|SRSF3_HUMAN Serine/arginine-rich splicing factor 3 OS=Homo sapiens GN=SRSF3 PE=1 SV=1
183	1	uniprot_human	Q14566	223	93801	9	9	8	8	0.44	sp|Q14566|MCM6_HUMAN DNA replication licensing factor MCM6 OS=Homo sapiens GN=MCM6 PE=1 SV=1
131	2	uniprot_human	H3BNV7	222	17732	4	4	3	3	1.03	tr|H3BNV7|H3BNV7_HUMAN Mitotic spindle-associated MMXD complex subunit MIP18 (Fragment) OS=Homo sapiens GN=FAM96B PE=1 SV=1
184	1	uniprot_human	P40227	222	58444	7	7	7	7	0.66	sp|P40227|TCPZ_HUMAN T-complex protein 1 subunit zeta OS=Homo sapiens GN=CCT6A PE=1 SV=3
174	1	contaminants	ENSEMBL:ENSBTAP00000018229	238	55223	3	3	2	2	0.17	(Bos taurus) 54 kDa protein
185	1	uniprot_human	Q15645	218	48863	5	5	5	5	0.55	sp|Q15645|PCH2_HUMAN Pachytene checkpoint protein 2 homolog OS=Homo sapiens GN=TRIP13 PE=1 SV=2
186	1	uniprot_human	A0A087WZ27	218	14557	6	6	5	5	3.19	tr|A0A087WZ27|A0A087WZ27_HUMAN Zinc finger protein 90 OS=Homo sapiens GN=ZNF90 PE=4 SV=2
187	1	uniprot_human	A0A087WV05	218	12804	7	7	5	5	4.07	tr|A0A087WV05|A0A087WV05_HUMAN Uncharacterized protein OS=Homo sapiens PE=4 SV=1
188	1	uniprot_human	P78318	217	39312	5	5	4	4	0.54	sp|P78318|IGBP1_HUMAN Immunoglobulin-binding protein 1 OS=Homo sapiens GN=IGBP1 PE=1 SV=1
189	1	uniprot_human	P39023	216	46365	8	8	6	6	0.73	sp|P39023|RL3_HUMAN 60S ribosomal protein L3 OS=Homo sapiens GN=RPL3 PE=1 SV=2
190	1	uniprot_human	P62316	216	13632	6	6	5	5	3.58	sp|P62316|SMD2_HUMAN Small nuclear ribonucleoprotein Sm D2 OS=Homo sapiens GN=SNRPD2 PE=1 SV=1
191	1	uniprot_human	F5H1S8	216	16776	6	6	5	5	2.48	tr|F5H1S8|F5H1S8_HUMAN Malectin (Fragment) OS=Homo sapiens GN=MLEC PE=1 SV=1
192	1	uniprot_human	Q9Y3I0	215	55688	9	9	8	8	0.84	sp|Q9Y3I0|RTCB_HUMAN tRNA-splicing ligase RtcB homolog OS=Homo sapiens GN=RTCB PE=1 SV=1
193	1	uniprot_human	P33993	215	81884	7	7	7	7	0.44	sp|P33993|MCM7_HUMAN DNA replication licensing factor MCM7 OS=Homo sapiens GN=MCM7 PE=1 SV=4
194	1	uniprot_human	O60884	215	46344	6	6	5	5	0.58	sp|O60884|DNJA2_HUMAN DnaJ homolog subfamily A member 2 OS=Homo sapiens GN=DNAJA2 PE=1 SV=1
195	1	uniprot_human	Q6P582	213	16268	4	4	3	3	1.16	sp|Q6P582|MZT2A_HUMAN Mitotic-spindle organizing protein 2A OS=Homo sapiens GN=MZT2A PE=1 SV=2
196	1	uniprot_human	P46783	213	18886	5	5	3	3	0.95	sp|P46783|RS10_HUMAN 40S ribosomal protein S10 OS=Homo sapiens GN=RPS10 PE=1 SV=1
197	1	uniprot_human	F5GWF6	210	57170	5	5	4	4	0.35	tr|F5GWF6|F5GWF6_HUMAN T-complex protein 1 subunit beta OS=Homo sapiens GN=CCT2 PE=1 SV=2
198	1	uniprot_human	P62304	210	10854	11	11	4	4	8.71	sp|P62304|RUXE_HUMAN Small nuclear ribonucleoprotein E OS=Homo sapiens GN=SNRPE PE=1 SV=1
199	1	uniprot_human	P60866	210	13478	7	7	3	3	1.53	sp|P60866|RS20_HUMAN 40S ribosomal protein S20 OS=Homo sapiens GN=RPS20 PE=1 SV=1
200	1	uniprot_human	P62269	210	17708	9	9	5	5	2.25	sp|P62269|RS18_HUMAN 40S ribosomal protein S18 OS=Homo sapiens GN=RPS18 PE=1 SV=3
201	1	uniprot_human	P52815	210	21563	6	6	4	4	1.18	sp|P52815|RM12_HUMAN 39S ribosomal protein L12, mitochondrial OS=Homo sapiens GN=MRPL12 PE=1 SV=2
202	1	uniprot_human	Q96TA2	209	86686	5	5	5	5	0.28	sp|Q96TA2|YMEL1_HUMAN ATP-dependent zinc metalloprotease YME1L1 OS=Homo sapiens GN=YME1L1 PE=1 SV=2
203	1	uniprot_human	B4DNK4	207	50436	6	6	6	6	0.66	tr|B4DNK4|B4DNK4_HUMAN Pyruvate kinase OS=Homo sapiens GN=PKM PE=1 SV=1
204	1	uniprot_human	Q96QK1	206	92447	7	7	7	7	0.38	sp|Q96QK1|VPS35_HUMAN Vacuolar protein sorting-associated protein 35 OS=Homo sapiens GN=VPS35 PE=1 SV=2
205	1	uniprot_human	Q92600	206	33952	3	3	3	3	0.45	sp|Q92600|RCD1_HUMAN Cell differentiation protein RCD1 homolog OS=Homo sapiens GN=RQCD1 PE=1 SV=1
206	1	uniprot_human	K7EIS0	206	29797	3	3	2	2	0.33	tr|K7EIS0|K7EIS0_HUMAN Tubulin gamma chain (Fragment) OS=Homo sapiens GN=TUBG1 PE=1 SV=1
207	1	uniprot_human	Q6UN15	206	66601	5	5	5	5	0.38	sp|Q6UN15|FIP1_HUMAN Pre-mRNA 3'-end-processing factor FIP1 OS=Homo sapiens GN=FIP1L1 PE=1 SV=1
208	1	uniprot_human	A0A0A0MRE5	205	125664	5	5	4	4	0.15	tr|A0A0A0MRE5|A0A0A0MRE5_HUMAN Arf-GAP with SH3 domain, ANK repeat and PH domain-containing protein 1 OS=Homo sapiens GN=ASAP1 PE=1 SV=1
209	1	uniprot_human	P62993	204	25304	7	7	7	7	2.21	sp|P62993|GRB2_HUMAN Growth factor receptor-bound protein 2 OS=Homo sapiens GN=GRB2 PE=1 SV=1
210	1	uniprot_human	E9PKZ0	203	22603	6	6	5	5	1.53	tr|E9PKZ0|E9PKZ0_HUMAN 60S ribosomal protein L8 (Fragment) OS=Homo sapiens GN=RPL8 PE=1 SV=1
211	1	uniprot_human	O75832	202	24697	8	8	6	6	1.79	sp|O75832|PSD10_HUMAN 26S proteasome non-ATPase regulatory subunit 10 OS=Homo sapiens GN=PSMD10 PE=1 SV=1
212	1	uniprot_human	P50991	202	58401	5	5	5	5	0.44	sp|P50991|TCPD_HUMAN T-complex protein 1 subunit delta OS=Homo sapiens GN=CCT4 PE=1 SV=4
213	1	uniprot_human	E5RHG8	202	10068	4	4	2	2	1.26	tr|E5RHG8|E5RHG8_HUMAN Transcription elongation factor B polypeptide 1 (Fragment) OS=Homo sapiens GN=TCEB1 PE=1 SV=1
214	1	uniprot_human	P17812	201	67332	5	5	4	4	0.29	sp|P17812|PYRG1_HUMAN CTP synthase 1 OS=Homo sapiens GN=CTPS1 PE=1 SV=2
80	2	uniprot_human	O00425	199	64008	6	6	5	5	0.39	sp|O00425|IF2B3_HUMAN Insulin-like growth factor 2 mRNA-binding protein 3 OS=Homo sapiens GN=IGF2BP3 PE=1 SV=2
215	1	uniprot_human	P42766	198	14543	9	9	4	4	2.14	sp|P42766|RL35_HUMAN 60S ribosomal protein L35 OS=Homo sapiens GN=RPL35 PE=1 SV=2
216	1	uniprot_human	Q9P035	197	43360	7	7	5	5	0.63	sp|Q9P035|HACD3_HUMAN Very-long-chain (3R)-3-hydroxyacyl-CoA dehydratase 3 OS=Homo sapiens GN=HACD3 PE=1 SV=2
217	1	uniprot_human	P61353	197	15788	6	6	4	4	1.88	sp|P61353|RL27_HUMAN 60S ribosomal protein L27 OS=Homo sapiens GN=RPL27 PE=1 SV=2
218	1	uniprot_human	A0A087X1A9	197	8833	3	3	2	2	1.51	tr|A0A087X1A9|A0A087X1A9_HUMAN Vesicle-trafficking protein SEC22b (Fragment) OS=Homo sapiens GN=SEC22B PE=1 SV=1
219	1	uniprot_human	Q01081	195	28368	5	5	2	2	0.35	sp|Q01081|U2AF1_HUMAN Splicing factor U2AF 35 kDa subunit OS=Homo sapiens GN=U2AF1 PE=1 SV=3
220	1	uniprot_human	A0A087WUS0	194	15343	6	6	3	3	1.97	tr|A0A087WUS0|A0A087WUS0_HUMAN 40S ribosomal protein S24 OS=Homo sapiens GN=RPS24 PE=1 SV=1
221	1	uniprot_human	O15212	194	14574	4	4	4	4	2.14	sp|O15212|PFD6_HUMAN Prefoldin subunit 6 OS=Homo sapiens GN=PFDN6 PE=1 SV=1
222	1	uniprot_human	C9JQV0	193	21927	4	4	3	3	0.78	tr|C9JQV0|C9JQV0_HUMAN Uncharacterized protein C7orf50 (Fragment) OS=Homo sapiens GN=C7orf50 PE=1 SV=1
223	1	uniprot_human	P46777	190	34569	7	7	5	5	0.85	sp|P46777|RL5_HUMAN 60S ribosomal protein L5 OS=Homo sapiens GN=RPL5 PE=1 SV=3
224	1	uniprot_human	P09497	189	25289	11	11	7	7	2.79	sp|P09497|CLCB_HUMAN Clathrin light chain B OS=Homo sapiens GN=CLTB PE=1 SV=1
225	1	uniprot_human	Q96CS3	188	52933	6	6	5	5	0.49	sp|Q96CS3|FAF2_HUMAN FAS-associated factor 2 OS=Homo sapiens GN=FAF2 PE=1 SV=2
4	4	uniprot_human	Q13151	187	30993	11	11	4	4	0.73	sp|Q13151|ROA0_HUMAN Heterogeneous nuclear ribonucleoprotein A0 OS=Homo sapiens GN=HNRNPA0 PE=1 SV=1
226	1	uniprot_human	Q08AG7	187	8587	3	3	2	2	3.19	sp|Q08AG7|MZT1_HUMAN Mitotic-spindle organizing protein 1 OS=Homo sapiens GN=MZT1 PE=1 SV=2
227	1	uniprot_human	A0A0J9YVP6	187	57533	4	4	3	3	0.25	tr|A0A0J9YVP6|A0A0J9YVP6_HUMAN Poly(U)-binding-splicing factor PUF60 (Fragment) OS=Homo sapiens GN=PUF60 PE=4 SV=1
228	1	uniprot_human	P60228	187	52587	7	7	6	6	0.62	sp|P60228|EIF3E_HUMAN Eukaryotic translation initiation factor 3 subunit E OS=Homo sapiens GN=EIF3E PE=1 SV=1
229	1	uniprot_human	Q96HS1	186	32213	12	12	7	7	1.51	sp|Q96HS1|PGAM5_HUMAN Serine/threonine-protein phosphatase PGAM5, mitochondrial OS=Homo sapiens GN=PGAM5 PE=1 SV=2
230	1	uniprot_human	J3KTE4	186	23347	4	4	4	4	1.06	tr|J3KTE4|J3KTE4_HUMAN Ribosomal protein L19 OS=Homo sapiens GN=RPL19 PE=1 SV=1
231	1	uniprot_human	P08621	184	51583	7	7	4	4	0.39	sp|P08621|RU17_HUMAN U1 small nuclear ribonucleoprotein 70 kDa OS=Homo sapiens GN=SNRNP70 PE=1 SV=2
232	1	uniprot_human	F8WJN3	183	52409	5	5	4	4	0.38	tr|F8WJN3|F8WJN3_HUMAN Cleavage and polyadenylation-specificity factor subunit 6 OS=Homo sapiens GN=CPSF6 PE=1 SV=1
233	1	uniprot_human	P61962	183	39528	2	2	2	2	0.24	sp|P61962|DCAF7_HUMAN DDB1- and CUL4-associated factor 7 OS=Homo sapiens GN=DCAF7 PE=1 SV=1
182	2	uniprot_human	A0A0B4J1Z1	182	15981	4	4	2	2	0.69	tr|A0A0B4J1Z1|A0A0B4J1Z1_HUMAN Serine/arginine-rich-splicing factor 7 OS=Homo sapiens GN=SRSF7 PE=1 SV=1
234	1	uniprot_human	O43678	182	11029	3	3	3	3	2.08	sp|O43678|NDUA2_HUMAN NADH dehydrogenase [ubiquinone] 1 alpha subcomplex subunit 2 OS=Homo sapiens GN=NDUFA2 PE=1 SV=3
235	1	uniprot_human	P14649	182	22864	4	4	3	3	0.74	sp|P14649|MYL6B_HUMAN Myosin light chain 6B OS=Homo sapiens GN=MYL6B PE=1 SV=1
236	1	uniprot_human	B2R4S9	182	13898	10	10	1	1	0.35	tr|B2R4S9|B2R4S9_HUMAN Histone H2B OS=Homo sapiens GN=HIST1H2BC PE=2 SV=1
237	1	uniprot_human	Q04837	180	17249	3	3	3	3	1.07	sp|Q04837|SSBP_HUMAN Single-stranded DNA-binding protein, mitochondrial OS=Homo sapiens GN=SSBP1 PE=1 SV=1
172	2	uniprot_human	P12236	178	33073	7	7	6	6	1.16	sp|P12236|ADT3_HUMAN ADP/ATP translocase 3 OS=Homo sapiens GN=SLC25A6 PE=1 SV=4
238	1	uniprot_human	D3YTB1	178	15721	5	5	4	4	1.88	tr|D3YTB1|D3YTB1_HUMAN 60S ribosomal protein L32 (Fragment) OS=Homo sapiens GN=RPL32 PE=1 SV=1
239	1	uniprot_human	O14654	178	134711	6	6	6	6	0.21	sp|O14654|IRS4_HUMAN Insulin receptor substrate 4 OS=Homo sapiens GN=IRS4 PE=1 SV=1
240	1	uniprot_human	H0Y368	177	33537	3	3	3	3	0.46	tr|H0Y368|H0Y368_HUMAN Dolichol-phosphate mannosyltransferase subunit 1 (Fragment) OS=Homo sapiens GN=DPM1 PE=1 SV=1
241	1	uniprot_human	Q9UQ80	176	44101	8	8	6	6	0.78	sp|Q9UQ80|PA2G4_HUMAN Proliferation-associated protein 2G4 OS=Homo sapiens GN=PA2G4 PE=1 SV=3
242	1	uniprot_human	M0QYS1	174	24258	9	9	4	4	1	tr|M0QYS1|M0QYS1_HUMAN 60S ribosomal protein L13a (Fragment) OS=Homo sapiens GN=RPL13A PE=1 SV=2
243	1	uniprot_human	P62937	174	18229	6	6	5	5	2.16	sp|P62937|PPIA_HUMAN Peptidyl-prolyl cis-trans isomerase A OS=Homo sapiens GN=PPIA PE=1 SV=2
147	2	uniprot_human	P67936	173	28619	4	4	3	3	0.56	sp|P67936|TPM4_HUMAN Tropomyosin alpha-4 chain OS=Homo sapiens GN=TPM4 PE=1 SV=3
244	1	uniprot_human	F6WQW2	171	32283	4	4	4	4	0.69	tr|F6WQW2|F6WQW2_HUMAN Ran-specific GTPase-activating protein OS=Homo sapiens GN=RANBP1 PE=1 SV=1
245	1	uniprot_human	Q00839	171	91269	3	3	2	2	0.1	sp|Q00839|HNRPU_HUMAN Heterogeneous nuclear ribonucleoprotein U OS=Homo sapiens GN=HNRNPU PE=1 SV=6
246	1	uniprot_human	Q53GQ0	171	34416	4	4	3	3	0.45	sp|Q53GQ0|DHB12_HUMAN Very-long-chain 3-oxoacyl-CoA reductase OS=Homo sapiens GN=HSD17B12 PE=1 SV=2
247	1	uniprot_human	Q96DI7	171	39742	4	4	3	3	0.38	sp|Q96DI7|SNR40_HUMAN U5 small nuclear ribonucleoprotein 40 kDa protein OS=Homo sapiens GN=SNRNP40 PE=1 SV=1
201	2	uniprot_human	B4DLN1	169	48582	5	5	4	4	0.42	tr|B4DLN1|B4DLN1_HUMAN Uncharacterized protein OS=Homo sapiens PE=2 SV=1
248	1	uniprot_human	B7ZAR1	167	55770	4	4	4	4	0.36	tr|B7ZAR1|B7ZAR1_HUMAN T-complex protein 1 subunit epsilon OS=Homo sapiens GN=CCT5 PE=1 SV=1
172	3	uniprot_human	P12235	166	33271	6	6	5	5	0.89	sp|P12235|ADT1_HUMAN ADP/ATP translocase 1 OS=Homo sapiens GN=SLC25A4 PE=1 SV=4
249	1	uniprot_human	A6NIW5	165	15243	3	3	2	2	0.73	tr|A6NIW5|A6NIW5_HUMAN Peroxiredoxin 2, isoform CRA_a OS=Homo sapiens GN=PRDX2 PE=1 SV=2
250	1	uniprot_human	Q15717	165	36240	5	5	4	4	0.6	sp|Q15717|ELAV1_HUMAN ELAV-like protein 1 OS=Homo sapiens GN=ELAVL1 PE=1 SV=2
251	1	uniprot_human	F8W7C6	164	18781	5	5	4	4	1.44	tr|F8W7C6|F8W7C6_HUMAN 60S ribosomal protein L10 OS=Homo sapiens GN=RPL10 PE=1 SV=2
252	1	uniprot_human	P62266	163	15969	3	3	3	3	1.19	sp|P62266|RS23_HUMAN 40S ribosomal protein S23 OS=Homo sapiens GN=RPS23 PE=1 SV=3
253	1	uniprot_human	O75380	162	14045	4	4	3	3	1.42	sp|O75380|NDUS6_HUMAN NADH dehydrogenase [ubiquinone] iron-sulfur protein 6, mitochondrial OS=Homo sapiens GN=NDUFS6 PE=1 SV=1
254	1	uniprot_human	C9JA28	161	20206	2	2	1	1	0.23	tr|C9JA28|C9JA28_HUMAN Translocon-associated protein subunit gamma OS=Homo sapiens GN=SSR3 PE=1 SV=1
255	1	uniprot_human	A0A075B716	160	21914	5	5	3	3	1.16	tr|A0A075B716|A0A075B716_HUMAN 40S ribosomal protein S17 OS=Homo sapiens GN=RPS17 PE=1 SV=1
175	2	uniprot_human	E5RFJ8	159	23533	5	5	5	5	1.45	tr|E5RFJ8|E5RFJ8_HUMAN DNA replication licensing factor MCM4 (Fragment) OS=Homo sapiens GN=MCM4 PE=1 SV=6
256	1	uniprot_human	Q8WVC0	159	75473	4	4	4	4	0.25	sp|Q8WVC0|LEO1_HUMAN RNA polymerase-associated protein LEO1 OS=Homo sapiens GN=LEO1 PE=1 SV=1
257	1	uniprot_human	Q8N5N7	159	18484	5	5	5	5	2.1	sp|Q8N5N7|RM50_HUMAN 39S ribosomal protein L50, mitochondrial OS=Homo sapiens GN=MRPL50 PE=1 SV=2
259	1	uniprot_human	G3V1A4	158	17029	3	3	3	3	1.09	tr|G3V1A4|G3V1A4_HUMAN Cofilin 1 (Non-muscle), isoform CRA_a OS=Homo sapiens GN=CFL1 PE=1 SV=1
260	1	uniprot_human	O75822	157	29159	3	3	3	3	0.54	sp|O75822|EIF3J_HUMAN Eukaryotic translation initiation factor 3 subunit J OS=Homo sapiens GN=EIF3J PE=1 SV=2
261	1	uniprot_human	H3BPS8	156	30693	3	3	2	2	0.32	tr|H3BPS8|H3BPS8_HUMAN Fructose-bisphosphate aldolase (Fragment) OS=Homo sapiens GN=ALDOA PE=1 SV=1
262	1	uniprot_human	Q9UDW1	156	7304	3	3	2	2	2.02	sp|Q9UDW1|QCR9_HUMAN Cytochrome b-c1 complex subunit 9 OS=Homo sapiens GN=UQCR10 PE=1 SV=3
263	1	uniprot_human	J3KR24	156	132820	7	7	7	7	0.25	tr|J3KR24|J3KR24_HUMAN Isoleucine--tRNA ligase, cytoplasmic OS=Homo sapiens GN=IARS PE=1 SV=1
264	1	uniprot_human	P46778	155	18610	6	6	4	4	1.46	sp|P46778|RL21_HUMAN 60S ribosomal protein L21 OS=Homo sapiens GN=RPL21 PE=1 SV=2
265	1	uniprot_human	E9PK86	155	27055	3	3	3	3	0.6	tr|E9PK86|E9PK86_HUMAN Serpin H1 (Fragment) OS=Homo sapiens GN=SERPINH1 PE=1 SV=1
266	1	uniprot_human	Q9NZ01	154	36410	5	5	3	3	0.42	sp|Q9NZ01|TECR_HUMAN Very-long-chain enoyl-CoA reductase OS=Homo sapiens GN=TECR PE=1 SV=1
258	1	contaminants	ENSEMBL:ENSBTAP00000007350	158	194525	3	3	2	2	0.05	(Bos taurus) similar to Complement C4-A precursor
267	1	uniprot_human	Q9UFG5	154	12927	3	3	3	3	1.63	sp|Q9UFG5|CS025_HUMAN UPF0449 protein C19orf25 OS=Homo sapiens GN=C19orf25 PE=1 SV=2
268	1	uniprot_human	P82933	153	46034	3	3	3	3	0.32	sp|P82933|RT09_HUMAN 28S ribosomal protein S9, mitochondrial OS=Homo sapiens GN=MRPS9 PE=1 SV=2
269	1	uniprot_human	E7EU96	153	45453	5	5	5	5	0.6	tr|E7EU96|E7EU96_HUMAN Casein kinase II subunit alpha OS=Homo sapiens GN=CSNK2A1 PE=1 SV=1
270	1	uniprot_human	Q13405	153	19243	3	3	3	3	0.93	sp|Q13405|RM49_HUMAN 39S ribosomal protein L49, mitochondrial OS=Homo sapiens GN=MRPL49 PE=1 SV=1
271	1	uniprot_human	D6RC52	152	15236	3	3	2	2	0.73	tr|D6RC52|D6RC52_HUMAN H/ACA ribonucleoprotein complex subunit 2 (Fragment) OS=Homo sapiens GN=NHP2 PE=1 SV=1
272	1	uniprot_human	P19387	151	31764	2	2	2	2	0.31	sp|P19387|RPB3_HUMAN DNA-directed RNA polymerase II subunit RPB3 OS=Homo sapiens GN=POLR2C PE=1 SV=2
273	1	uniprot_human	Q5T7C4	150	18470	5	5	3	3	0.98	tr|Q5T7C4|Q5T7C4_HUMAN High mobility group protein B1 OS=Homo sapiens GN=HMGB1 PE=1 SV=1
274	1	uniprot_human	P49411	149	49852	6	6	6	6	0.67	sp|P49411|EFTU_HUMAN Elongation factor Tu, mitochondrial OS=Homo sapiens GN=TUFM PE=1 SV=2
275	1	uniprot_human	Q53EL6	149	52102	8	8	7	7	0.77	sp|Q53EL6|PDCD4_HUMAN Programmed cell death protein 4 OS=Homo sapiens GN=PDCD4 PE=1 SV=2
276	1	uniprot_human	P08574	148	35741	4	4	2	2	0.27	sp|P08574|CY1_HUMAN Cytochrome c1, heme protein, mitochondrial OS=Homo sapiens GN=CYC1 PE=1 SV=3
277	1	uniprot_human	Q13243	148	31359	4	4	4	4	0.71	sp|Q13243|SRSF5_HUMAN Serine/arginine-rich splicing factor 5 OS=Homo sapiens GN=SRSF5 PE=1 SV=1
278	1	uniprot_human	P24534	148	24919	3	3	3	3	0.66	sp|P24534|EF1B_HUMAN Elongation factor 1-beta OS=Homo sapiens GN=EEF1B2 PE=1 SV=3
279	1	uniprot_human	P16401	147	22566	5	5	3	3	0.75	sp|P16401|H15_HUMAN Histone H1.5 OS=Homo sapiens GN=HIST1H1B PE=1 SV=3
280	1	uniprot_human	Q9Y3U8	147	12303	7	7	4	4	4.37	sp|Q9Y3U8|RL36_HUMAN 60S ribosomal protein L36 OS=Homo sapiens GN=RPL36 PE=1 SV=3
281	1	uniprot_human	Q92734	147	43478	5	5	4	4	0.48	sp|Q92734|TFG_HUMAN Protein TFG OS=Homo sapiens GN=TFG PE=1 SV=2
282	1	uniprot_human	G5EA36	146	92764	5	5	4	4	0.2	tr|G5EA36|G5EA36_HUMAN Cell division cycle 27, isoform CRA_c OS=Homo sapiens GN=CDC27 PE=1 SV=1
283	1	uniprot_human	O75947	145	18537	5	5	5	5	2.1	sp|O75947|ATP5H_HUMAN ATP synthase subunit d, mitochondrial OS=Homo sapiens GN=ATP5H PE=1 SV=3
284	1	uniprot_human	P49458	145	10219	5	5	3	3	2.35	sp|P49458|SRP09_HUMAN Signal recognition particle 9 kDa protein OS=Homo sapiens GN=SRP9 PE=1 SV=2
285	1	uniprot_human	Q92522	143	22474	3	3	2	2	0.46	sp|Q92522|H1X_HUMAN Histone H1x OS=Homo sapiens GN=H1FX PE=1 SV=1
287	1	uniprot_human	A0A0C4DFV9	143	31105	3	3	3	3	0.5	tr|A0A0C4DFV9|A0A0C4DFV9_HUMAN Protein SET OS=Homo sapiens GN=SET PE=1 SV=1
288	1	uniprot_human	Q9NX58	141	44044	4	4	3	3	0.34	sp|Q9NX58|LYAR_HUMAN Cell growth-regulating nucleolar protein OS=Homo sapiens GN=LYAR PE=1 SV=2
289	1	uniprot_human	P62195	141	45768	4	4	4	4	0.45	sp|P62195|PRS8_HUMAN 26S protease regulatory subunit 8 OS=Homo sapiens GN=PSMC5 PE=1 SV=1
290	1	uniprot_human	H3BNX8	140	17452	5	5	3	3	1.05	tr|H3BNX8|H3BNX8_HUMAN Cytochrome c oxidase subunit 5A, mitochondrial OS=Homo sapiens GN=COX5A PE=1 SV=1
291	1	uniprot_human	P24390	140	24754	3	3	2	2	0.41	sp|P24390|ERD21_HUMAN ER lumen protein-retaining receptor 1 OS=Homo sapiens GN=KDELR1 PE=1 SV=1
292	1	uniprot_human	P52272	140	77749	5	5	5	5	0.32	sp|P52272|HNRPM_HUMAN Heterogeneous nuclear ribonucleoprotein M OS=Homo sapiens GN=HNRNPM PE=1 SV=3
294	1	uniprot_human	Q9Y5L4	139	10721	3	3	2	2	1.15	sp|Q9Y5L4|TIM13_HUMAN Mitochondrial import inner membrane translocase subunit Tim13 OS=Homo sapiens GN=TIMM13 PE=1 SV=1
295	1	uniprot_human	E7EQV9	139	20611	6	6	5	5	1.77	tr|E7EQV9|E7EQV9_HUMAN Ribosomal protein L15 (Fragment) OS=Homo sapiens GN=RPL15 PE=1 SV=1
296	1	uniprot_human	P62899	138	14454	5	5	5	5	3.23	sp|P62899|RL31_HUMAN 60S ribosomal protein L31 OS=Homo sapiens GN=RPL31 PE=1 SV=1
286	1	contaminants	P15497	143	30258	4	4	2	2	0.32	SWISS-PROT:P15497 (Bos taurus) Apolipoprotein A-I precursor
297	1	uniprot_human	Q9H444	137	24935	2	2	2	2	0.4	sp|Q9H444|CHM4B_HUMAN Charged multivesicular body protein 4b OS=Homo sapiens GN=CHMP4B PE=1 SV=1
298	1	uniprot_human	Q13257	136	23666	3	3	3	3	0.71	sp|Q13257|MD2L1_HUMAN Mitotic spindle assembly checkpoint protein MAD2A OS=Homo sapiens GN=MAD2L1 PE=1 SV=1
299	1	uniprot_human	L0R819	135	11243	2	2	2	2	1.09	tr|L0R819|L0R819_HUMAN Alternative protein ASNSD1 OS=Homo sapiens GN=ASNSD1 PE=1 SV=1
300	1	uniprot_human	A0A087X082	134	72939	3	3	2	2	0.12	tr|A0A087X082|A0A087X082_HUMAN Caprin-1 OS=Homo sapiens GN=CAPRIN1 PE=1 SV=1
301	1	uniprot_human	A0A0C4DGV4	133	18489	1	1	1	1	0.25	tr|A0A0C4DGV4|A0A0C4DGV4_HUMAN Hepatitis B virus x interacting protein OS=Homo sapiens GN=LAMTOR5 PE=1 SV=1
302	1	uniprot_human	J3QQQ9	132	12684	7	7	4	4	2.71	tr|J3QQQ9|J3QQQ9_HUMAN Uncharacterized protein OS=Homo sapiens PE=4 SV=1
304	1	uniprot_human	A0A087X1X7	131	69696	3	3	3	3	0.2	tr|A0A087X1X7|A0A087X1X7_HUMAN Elongation factor 1-delta OS=Homo sapiens GN=EEF1D PE=1 SV=1
293	1	contaminants	Dulijuan	139	67950	8	8	3	3	0.21
305	1	uniprot_human	Q5T8U5	129	21342	1	1	1	1	0.22	tr|Q5T8U5|Q5T8U5_HUMAN Surfeit 4 OS=Homo sapiens GN=SURF4 PE=1 SV=1
306	1	uniprot_human	G5E9V5	128	41354	3	3	3	3	0.36	tr|G5E9V5|G5E9V5_HUMAN 28S ribosomal protein S22, mitochondrial OS=Homo sapiens GN=MRPS22 PE=1 SV=1
307	1	uniprot_human	H7C2Q8	128	40830	4	4	4	4	0.52	tr|H7C2Q8|H7C2Q8_HUMAN EBNA1 binding protein 2, isoform CRA_d OS=Homo sapiens GN=EBNA1BP2 PE=1 SV=1
308	1	uniprot_human	Q9NR33	127	12315	3	3	2	2	0.96	sp|Q9NR33|DPOE4_HUMAN DNA polymerase epsilon subunit 4 OS=Homo sapiens GN=POLE4 PE=1 SV=2
310	1	uniprot_human	Q15046	126	68461	4	4	4	4	0.28	sp|Q15046|SYK_HUMAN Lysine--tRNA ligase OS=Homo sapiens GN=KARS PE=1 SV=3
311	1	uniprot_human	P51571	126	19158	4	4	3	3	0.93	sp|P51571|SSRD_HUMAN Translocon-associated protein subunit delta OS=Homo sapiens GN=SSR4 PE=1 SV=1
312	1	uniprot_human	Q9H814	124	44546	4	4	4	4	0.46	sp|Q9H814|PHAX_HUMAN Phosphorylated adapter RNA export protein OS=Homo sapiens GN=PHAX PE=1 SV=1
313	1	uniprot_human	Q7RTV0	124	13138	2	2	2	2	0.88	sp|Q7RTV0|PHF5A_HUMAN PHD finger-like domain-containing protein 5A OS=Homo sapiens GN=PHF5A PE=1 SV=1
314	1	uniprot_human	O60684	123	60733	4	4	4	4	0.32	sp|O60684|IMA7_HUMAN Importin subunit alpha-7 OS=Homo sapiens GN=KPNA6 PE=1 SV=1
303	1	contaminants	P34955	132	46417	3	3	3	3	0.32	SWISS-PROT:P34955 (Bos taurus) Alpha-1-antiproteinase precursor
315	1	uniprot_human	K7EL20	122	29550	3	3	3	3	0.54	tr|K7EL20|K7EL20_HUMAN Eukaryotic translation initiation factor 3 subunit G (Fragment) OS=Homo sapiens GN=EIF3G PE=1 SV=6
316	1	uniprot_human	A0A087X1G7	122	18386	2	2	2	2	0.58	tr|A0A087X1G7|A0A087X1G7_HUMAN 15 kDa selenoprotein OS=Homo sapiens GN=SEP15 PE=1 SV=1
317	1	uniprot_human	Q9HAV7	121	24492	4	4	4	4	0.99	sp|Q9HAV7|GRPE1_HUMAN GrpE protein homolog 1, mitochondrial OS=Homo sapiens GN=GRPEL1 PE=1 SV=2
318	1	uniprot_human	P62318	120	14021	4	4	2	2	1.44	sp|P62318|SMD3_HUMAN Small nuclear ribonucleoprotein Sm D3 OS=Homo sapiens GN=SNRPD3 PE=1 SV=1
319	1	uniprot_human	K7ELI9	120	11511	1	1	1	1	0.43	tr|K7ELI9|K7ELI9_HUMAN Stromal cell-derived factor 2 (Fragment) OS=Homo sapiens GN=SDF2 PE=1 SV=1
309	1	contaminants	Q3SZR3	127	23453	4	4	4	4	1.05	SWISS-PROT:Q3SZR3 (Bos taurus) Alpha-1-acid glycoprotein precursor
320	1	uniprot_human	P14854	120	10414	1	1	1	1	0.48	sp|P14854|CX6B1_HUMAN Cytochrome c oxidase subunit 6B1 OS=Homo sapiens GN=COX6B1 PE=1 SV=2
321	1	uniprot_human	P31949	118	11847	4	4	4	4	3.03	sp|P31949|S10AB_HUMAN Protein S100-A11 OS=Homo sapiens GN=S100A11 PE=1 SV=2
322	1	uniprot_human	E7EPT4	118	28231	2	2	2	2	0.35	tr|E7EPT4|E7EPT4_HUMAN NADH dehydrogenase [ubiquinone] flavoprotein 2, mitochondrial OS=Homo sapiens GN=NDUFV2 PE=1 SV=1
323	1	uniprot_human	O00743	118	35806	5	5	3	3	0.43	sp|O00743|PPP6_HUMAN Serine/threonine-protein phosphatase 6 catalytic subunit OS=Homo sapiens GN=PPP6C PE=1 SV=1
324	1	uniprot_human	P51398	117	45880	7	7	6	6	0.74	sp|P51398|RT29_HUMAN 28S ribosomal protein S29, mitochondrial OS=Homo sapiens GN=DAP3 PE=1 SV=1
325	1	uniprot_human	P00338	117	36950	4	4	4	4	0.58	sp|P00338|LDHA_HUMAN L-lactate dehydrogenase A chain OS=Homo sapiens GN=LDHA PE=1 SV=2
326	1	uniprot_human	B2R5W2	116	31986	6	6	5	5	0.94	tr|B2R5W2|B2R5W2_HUMAN Heterogeneous nuclear ribonucleoproteins C1/C2 OS=Homo sapiens GN=HNRNPC PE=1 SV=1
327	1	uniprot_human	Q9NZT1	116	15883	2	2	2	2	0.69	sp|Q9NZT1|CALL5_HUMAN Calmodulin-like protein 5 OS=Homo sapiens GN=CALML5 PE=1 SV=2
328	1	uniprot_human	Q5W010	114	25265	2	2	1	1	0.18	tr|Q5W010|Q5W010_HUMAN Splicing factor 45 (Fragment) OS=Homo sapiens GN=RBM17 PE=1 SV=1
329	1	uniprot_human	A0A0B4J2F8	114	13180	2	2	2	2	0.87	tr|A0A0B4J2F8|A0A0B4J2F8_HUMAN DNA-directed RNA polymerase II subunit RPB11-b2 OS=Homo sapiens GN=POLR2J3 PE=4 SV=1
330	1	uniprot_human	Q9NRY2	114	11418	3	3	2	2	1.06	sp|Q9NRY2|SOSSC_HUMAN SOSS complex subunit C OS=Homo sapiens GN=INIP PE=1 SV=1
331	1	uniprot_human	C9J4Z3	114	7847	1	1	1	1	0.67	tr|C9J4Z3|C9J4Z3_HUMAN 60S ribosomal protein L37a OS=Homo sapiens GN=RPL37A PE=1 SV=1
332	1	uniprot_human	P30041	113	25133	4	4	4	4	0.96	sp|P30041|PRDX6_HUMAN Peroxiredoxin-6 OS=Homo sapiens GN=PRDX6 PE=1 SV=3
333	1	uniprot_human	P10606	113	13915	3	3	3	3	1.46	sp|P10606|COX5B_HUMAN Cytochrome c oxidase subunit 5B, mitochondrial OS=Homo sapiens GN=COX5B PE=1 SV=2
334	1	uniprot_human	P60842	113	46353	3	3	3	3	0.32	sp|P60842|IF4A1_HUMAN Eukaryotic initiation factor 4A-I OS=Homo sapiens GN=EIF4A1 PE=1 SV=1
335	1	uniprot_human	P05023	112	114135	5	5	4	4	0.16	sp|P05023|AT1A1_HUMAN Sodium/potassium-transporting ATPase subunit alpha-1 OS=Homo sapiens GN=ATP1A1 PE=1 SV=1
336	1	uniprot_human	E7EUT5	111	28024	2	2	2	2	0.35	tr|E7EUT5|E7EUT5_HUMAN Glyceraldehyde-3-phosphate dehydrogenase OS=Homo sapiens GN=GAPDH PE=1 SV=1
235	2	uniprot_human	B7Z6Z4	110	26975	3	3	2	2	0.37	tr|B7Z6Z4|B7Z6Z4_HUMAN Myosin light polypeptide 6 OS=Homo sapiens GN=MYL6 PE=1 SV=1
337	1	uniprot_human	O95429	110	49792	2	2	1	1	0.09	sp|O95429|BAG4_HUMAN BAG family molecular chaperone regulator 4 OS=Homo sapiens GN=BAG4 PE=1 SV=1
338	1	uniprot_human	P62854	110	13292	3	3	2	2	0.87	sp|P62854|RS26_HUMAN 40S ribosomal protein S26 OS=Homo sapiens GN=RPS26 PE=1 SV=3
339	1	uniprot_human	J3KTM9	110	77710	2	2	2	2	0.12	tr|J3KTM9|J3KTM9_HUMAN Importin subunit beta-1 (Fragment) OS=Homo sapiens GN=KPNB1 PE=1 SV=1
52	2	uniprot_human	E9PEB5	109	69032	4	4	4	4	0.28	tr|E9PEB5|E9PEB5_HUMAN Far upstream element-binding protein 1 OS=Homo sapiens GN=FUBP1 PE=1 SV=1
340	1	uniprot_human	P18077	109	12587	9	9	4	4	2.75	sp|P18077|RL35A_HUMAN 60S ribosomal protein L35a OS=Homo sapiens GN=RPL35A PE=1 SV=2
341	1	uniprot_human	Q09666	108	629213	3	3	2	2	0.01	sp|Q09666|AHNK_HUMAN Neuroblast differentiation-associated protein AHNAK OS=Homo sapiens GN=AHNAK PE=1 SV=2
342	1	uniprot_human	A0A024QZP7	107	34117	5	5	4	4	0.64	tr|A0A024QZP7|A0A024QZP7_HUMAN Cell division cycle 2, G1 to S and G2 to M, isoform CRA_a OS=Homo sapiens GN=CDC2 PE=1 SV=1
343	1	uniprot_human	O60220	107	11219	2	2	2	2	1.09	sp|O60220|TIM8A_HUMAN Mitochondrial import inner membrane translocase subunit Tim8 A OS=Homo sapiens GN=TIMM8A PE=1 SV=1
344	1	uniprot_human	Q6P2Q9	107	274738	5	5	4	4	0.06	sp|Q6P2Q9|PRP8_HUMAN Pre-mRNA-processing-splicing factor 8 OS=Homo sapiens GN=PRPF8 PE=1 SV=2
345	1	uniprot_human	O15479	106	35426	2	2	2	2	0.27	sp|O15479|MAGB2_HUMAN Melanoma-associated antigen B2 OS=Homo sapiens GN=MAGEB2 PE=1 SV=3
346	1	uniprot_human	Q9BZE4	106	74317	5	5	4	4	0.26	sp|Q9BZE4|NOG1_HUMAN Nucleolar GTP-binding protein 1 OS=Homo sapiens GN=GTPBP4 PE=1 SV=3
347	1	uniprot_human	P62995	105	33760	2	2	2	2	0.29	sp|P62995|TRA2B_HUMAN Transformer-2 protein homolog beta OS=Homo sapiens GN=TRA2B PE=1 SV=1
348	1	uniprot_human	Q9UBS4	103	40774	2	2	2	2	0.23	sp|Q9UBS4|DJB11_HUMAN DnaJ homolog subfamily B member 11 OS=Homo sapiens GN=DNAJB11 PE=1 SV=1
325	2	uniprot_human	P07195	102	36900	3	3	3	3	0.41	sp|P07195|LDHB_HUMAN L-lactate dehydrogenase B chain OS=Homo sapiens GN=LDHB PE=1 SV=2
349	1	uniprot_human	F8VYE8	102	35669	3	3	3	3	0.43	tr|F8VYE8|F8VYE8_HUMAN Serine/threonine-protein phosphatase OS=Homo sapiens GN=PPP1CC PE=1 SV=1
350	1	uniprot_human	J3QKS7	102	33470	2	2	2	2	0.29	tr|J3QKS7|J3QKS7_HUMAN SWI/SNF-related matrix-associated actin-dependent regulator of chromatin subfamily E member 1 (Fragment) OS=Homo sapiens GN=SMARCE1 PE=1 SV=1
351	1	uniprot_human	Q9Y2Q9	101	21001	4	4	3	3	0.82	sp|Q9Y2Q9|RT28_HUMAN 28S ribosomal protein S28, mitochondrial OS=Homo sapiens GN=MRPS28 PE=1 SV=1
353	1	uniprot_human	Q9Y3F4	101	38756	3	3	3	3	0.39	sp|Q9Y3F4|STRAP_HUMAN Serine-threonine kinase receptor-associated protein OS=Homo sapiens GN=STRAP PE=1 SV=1
354	1	uniprot_human	O00483	101	9421	4	4	4	4	4.68	sp|O00483|NDUA4_HUMAN Cytochrome c oxidase subunit NDUFA4 OS=Homo sapiens GN=NDUFA4 PE=1 SV=1
355	1	uniprot_human	Q6EEV6	100	10735	1	1	1	1	0.47	sp|Q6EEV6|SUMO4_HUMAN Small ubiquitin-related modifier 4 OS=Homo sapiens GN=SUMO4 PE=1 SV=2
356	1	uniprot_human	J3KNJ2	100	21964	2	2	2	2	0.47	tr|J3KNJ2|J3KNJ2_HUMAN Eukaryotic translation initiation factor 3 subunit M (Fragment) OS=Homo sapiens GN=EIF3M PE=1 SV=1
357	1	uniprot_human	Q9NPA8	100	11635	4	4	3	3	1.9	sp|Q9NPA8|ENY2_HUMAN Transcription and mRNA export factor ENY2 OS=Homo sapiens GN=ENY2 PE=1 SV=1
358	1	uniprot_human	H0Y2P0	99	31332	1	1	1	1	0.14	tr|H0Y2P0|H0Y2P0_HUMAN CD44 antigen (Fragment) OS=Homo sapiens GN=CD44 PE=1 SV=1
359	1	uniprot_human	B7Z645	99	52185	3	3	3	3	0.28	tr|B7Z645|B7Z645_HUMAN Heterogeneous nuclear ribonucleoprotein Q OS=Homo sapiens GN=SYNCRIP PE=1 SV=1
360	1	uniprot_human	Q9NWU2	99	26789	2	2	2	2	0.37	sp|Q9NWU2|GID8_HUMAN Glucose-induced degradation protein 8 homolog OS=Homo sapiens GN=GID8 PE=1 SV=1
352	1	contaminants	P12763	101	39193	3	3	2	2	0.24	SWISS-PROT:P12763 (Bos taurus) Alpha-2-HS-glycoprotein precursor
361	1	uniprot_human	P12532	97	47406	1	1	1	1	0.09	sp|P12532|KCRU_HUMAN Creatine kinase U-type, mitochondrial OS=Homo sapiens GN=CKMT1A PE=1 SV=1
362	1	uniprot_human	P48047	97	23377	4	4	4	4	1.05	sp|P48047|ATPO_HUMAN ATP synthase subunit O, mitochondrial OS=Homo sapiens GN=ATP5O PE=1 SV=1
363	1	uniprot_human	J3QLR8	97	17563	2	2	2	2	0.61	tr|J3QLR8|J3QLR8_HUMAN 28S ribosomal protein S23, mitochondrial OS=Homo sapiens GN=MRPS23 PE=1 SV=1
364	1	uniprot_human	C9JFR7	96	11440	2	2	2	2	1.06	tr|C9JFR7|C9JFR7_HUMAN Cytochrome c (Fragment) OS=Homo sapiens GN=CYCS PE=1 SV=1
365	1	uniprot_human	G3XAC6	96	48108	3	3	3	3	0.3	tr|G3XAC6|G3XAC6_HUMAN RNA-binding protein 39 OS=Homo sapiens GN=RBM39 PE=1 SV=1
366	1	uniprot_human	Q9UL42	96	41711	3	3	3	3	0.36	sp|Q9UL42|PNMA2_HUMAN Paraneoplastic antigen Ma2 OS=Homo sapiens GN=PNMA2 PE=1 SV=2
367	1	uniprot_human	Q9BVG4	96	26155	4	4	4	4	0.9	sp|Q9BVG4|PBDC1_HUMAN Protein PBDC1 OS=Homo sapiens GN=PBDC1 PE=1 SV=1
368	1	uniprot_human	J3QSU6	95	226357	3	3	2	2	0.04	tr|J3QSU6|J3QSU6_HUMAN Tenascin OS=Homo sapiens GN=TNC PE=1 SV=1
369	1	uniprot_human	D6RAA6	95	25435	3	3	3	3	0.64	tr|D6RAA6|D6RAA6_HUMAN Transmembrane protein 33 (Fragment) OS=Homo sapiens GN=TMEM33 PE=1 SV=1
370	1	uniprot_human	H0YKD8	94	19174	4	4	4	4	1.4	tr|H0YKD8|H0YKD8_HUMAN 60S ribosomal protein L28 OS=Homo sapiens GN=RPL28 PE=1 SV=1
160	2	uniprot_human	A8MXH2	93	18198	2	2	2	2	0.58	tr|A8MXH2|A8MXH2_HUMAN Nucleosome assembly protein 1-like 4 (Fragment) OS=Homo sapiens GN=NAP1L4 PE=1 SV=2
371	1	uniprot_human	Q96FJ2	93	10457	3	3	2	2	1.2	sp|Q96FJ2|DYL2_HUMAN Dynein light chain 2, cytoplasmic OS=Homo sapiens GN=DYNLL2 PE=1 SV=1
364	2	contaminants	P62894	72	11810	2	2	2	2	1.02	SWISS-PROT:P62894 Cytochrome c - Bos taurus (Bovine).
372	1	uniprot_human	O00264	93	21772	2	2	1	1	0.21	sp|O00264|PGRC1_HUMAN Membrane-associated progesterone receptor component 1 OS=Homo sapiens GN=PGRMC1 PE=1 SV=3
373	1	uniprot_human	P47914	92	17798	2	2	2	2	0.6	sp|P47914|RL29_HUMAN 60S ribosomal protein L29 OS=Homo sapiens GN=RPL29 PE=1 SV=2
374	1	uniprot_human	P00441	92	16154	3	3	3	3	1.17	sp|P00441|SODC_HUMAN Superoxide dismutase [Cu-Zn] OS=Homo sapiens GN=SOD1 PE=1 SV=2
375	1	uniprot_human	Q5JR04	92	107941	2	2	2	2	0.08	tr|Q5JR04|Q5JR04_HUMAN Mov10, Moloney leukemia virus 10, homolog (Mouse), isoform CRA_a OS=Homo sapiens GN=MOV10 PE=1 SV=1
80	3	uniprot_human	F8W930	91	66859	3	3	2	2	0.14	tr|F8W930|F8W930_HUMAN Insulin-like growth factor 2 mRNA-binding protein 2 OS=Homo sapiens GN=IGF2BP2 PE=1 SV=1
376	1	uniprot_human	H0Y9M8	90	13490	2	2	1	1	0.36	tr|H0Y9M8|H0Y9M8_HUMAN NADH dehydrogenase [ubiquinone] iron-sulfur protein 4, mitochondrial (Fragment) OS=Homo sapiens GN=NDUFS4 PE=1 SV=1
377	1	uniprot_human	P14868	90	57499	5	5	5	5	0.45	sp|P14868|SYDC_HUMAN Aspartate--tRNA ligase, cytoplasmic OS=Homo sapiens GN=DARS PE=1 SV=2
378	1	uniprot_human	H0YCD5	88	6821	1	1	1	1	0.81	tr|H0YCD5|H0YCD5_HUMAN 39S ribosomal protein L11, mitochondrial (Fragment) OS=Homo sapiens GN=MRPL11 PE=1 SV=1
379	1	uniprot_human	Q92598	87	97716	3	3	3	3	0.14	sp|Q92598|HS105_HUMAN Heat shock protein 105 kDa OS=Homo sapiens GN=HSPH1 PE=1 SV=1
380	1	uniprot_human	Q3MHD2	87	21972	2	2	2	2	0.47	sp|Q3MHD2|LSM12_HUMAN Protein LSM12 homolog OS=Homo sapiens GN=LSM12 PE=1 SV=2
381	1	uniprot_human	Q15170	87	18571	4	4	3	3	1.47	sp|Q15170|TCAL1_HUMAN Transcription elongation factor A protein-like 1 OS=Homo sapiens GN=TCEAL1 PE=1 SV=2
382	1	uniprot_human	A0A0A0MQU0	87	47675	4	4	4	4	0.43	tr|A0A0A0MQU0|A0A0A0MQU0_HUMAN WD repeat-containing protein 18 (Fragment) OS=Homo sapiens GN=WDR18 PE=1 SV=1
383	1	uniprot_human	P52298	86	18161	2	2	2	2	0.58	sp|P52298|NCBP2_HUMAN Nuclear cap-binding protein subunit 2 OS=Homo sapiens GN=NCBP2 PE=1 SV=1
384	1	uniprot_human	H0YB34	86	16123	2	2	2	2	0.68	tr|H0YB34|H0YB34_HUMAN Ribonuclease UK114 (Fragment) OS=Homo sapiens GN=HRSP12 PE=1 SV=1
386	1	uniprot_human	O43852	86	37198	5	5	5	5	0.77	sp|O43852|CALU_HUMAN Calumenin OS=Homo sapiens GN=CALU PE=1 SV=2
387	1	uniprot_human	H7C0C0	85	16723	1	1	1	1	0.28	tr|H7C0C0|H7C0C0_HUMAN General transcription factor 3C polypeptide 3 (Fragment) OS=Homo sapiens GN=GTF3C3 PE=1 SV=1
388	1	uniprot_human	A0A087WUX7	84	4368	1	1	1	1	1.46	tr|A0A087WUX7|A0A087WUX7_HUMAN Uncharacterized protein C1orf109 (Fragment) OS=Homo sapiens GN=C1orf109 PE=1 SV=4
390	1	uniprot_human	P08238	84	83554	3	3	3	3	0.17	sp|P08238|HS90B_HUMAN Heat shock protein HSP 90-beta OS=Homo sapiens GN=HSP90AB1 PE=1 SV=4
391	1	uniprot_human	A0A0C4DGB0	83	9349	2	2	1	1	0.55	tr|A0A0C4DGB0|A0A0C4DGB0_HUMAN Short coiled-coil protein OS=Homo sapiens GN=SCOC PE=1 SV=1
392	1	uniprot_human	I3L4J1	82	48326	3	3	3	3	0.3	tr|I3L4J1|I3L4J1_HUMAN Uncharacterized protein (Fragment) OS=Homo sapiens PE=1 SV=3
385	1	contaminants	P02777	86	24625	1	1	1	1	0.19	SWISS-PROT:P02777 (Bos taurus) similar to Platelet factor 4
393	1	uniprot_human	G5E972	82	46335	2	2	2	2	0.2	tr|G5E972|G5E972_HUMAN Lamina-associated polypeptide 2, isoforms beta/gamma OS=Homo sapiens GN=TMPO PE=1 SV=1
394	1	uniprot_human	P42677	82	9797	3	3	3	3	2.53	sp|P42677|RS27_HUMAN 40S ribosomal protein S27 OS=Homo sapiens GN=RPS27 PE=1 SV=3
395	1	uniprot_human	Q99832	81	59842	6	6	6	6	0.53	sp|Q99832|TCPH_HUMAN T-complex protein 1 subunit eta OS=Homo sapiens GN=CCT7 PE=1 SV=2
389	1	contaminants	P06868	84	93894	2	2	2	2	0.1	SWISS-PROT:P06868 (Bos taurus) Plasminogen precursor
396	1	uniprot_human	Q8WXX5	81	30062	3	3	3	3	0.52	sp|Q8WXX5|DNJC9_HUMAN DnaJ homolog subfamily C member 9 OS=Homo sapiens GN=DNAJC9 PE=1 SV=1
397	1	uniprot_human	Q8N6L1	81	14840	1	1	1	1	0.32	sp|Q8N6L1|KTAP2_HUMAN Keratinocyte-associated protein 2 OS=Homo sapiens GN=KRTCAP2 PE=1 SV=2
398	1	uniprot_human	D6R938	81	56890	3	3	3	3	0.25	tr|D6R938|D6R938_HUMAN Calcium/calmodulin-dependent protein kinase (CaM kinase) II delta, isoform CRA_e OS=Homo sapiens GN=CAMK2D PE=1 SV=1
399	1	uniprot_human	E9PPH5	81	13234	2	2	2	2	0.87	tr|E9PPH5|E9PPH5_HUMAN Acidic leucine-rich nuclear phosphoprotein 32 family member E (Fragment) OS=Homo sapiens GN=ANP32E PE=1 SV=1
400	1	uniprot_human	Q15056	81	27425	2	2	2	2	0.36	sp|Q15056|IF4H_HUMAN Eukaryotic translation initiation factor 4H OS=Homo sapiens GN=EIF4H PE=1 SV=5
401	1	uniprot_human	P21796	81	30868	3	3	3	3	0.51	sp|P21796|VDAC1_HUMAN Voltage-dependent anion-selective channel protein 1 OS=Homo sapiens GN=VDAC1 PE=1 SV=2
402	1	uniprot_human	D6W5Y5	80	32355	1	1	1	1	0.14	tr|D6W5Y5|D6W5Y5_HUMAN Cold inducible RNA binding protein, isoform CRA_c OS=Homo sapiens GN=CIRBP PE=1 SV=1
403	1	uniprot_human	A0A0B4J2G9	80	18024	4	4	2	2	0.59	tr|A0A0B4J2G9|A0A0B4J2G9_HUMAN HCG1789329, isoform CRA_a OS=Homo sapiens GN=hCG_1789329 PE=3 SV=1
404	1	uniprot_human	Q5JW28	80	22461	4	4	4	4	1.12	tr|Q5JW28|Q5JW28_HUMAN Double-stranded RNA-binding protein Staufen homolog 1 (Fragment) OS=Homo sapiens GN=STAU1 PE=1 SV=1
405	1	uniprot_human	P23526	80	48255	3	3	3	3	0.3	sp|P23526|SAHH_HUMAN Adenosylhomocysteinase OS=Homo sapiens GN=AHCY PE=1 SV=4
406	1	uniprot_human	H0YJH9	80	11133	2	2	2	2	1.1	tr|H0YJH9|H0YJH9_HUMAN Polyadenylate-binding protein 2 (Fragment) OS=Homo sapiens GN=PABPN1 PE=1 SV=1
407	1	uniprot_human	Q08380	79	66202	3	3	3	3	0.21	sp|Q08380|LG3BP_HUMAN Galectin-3-binding protein OS=Homo sapiens GN=LGALS3BP PE=1 SV=1
408	1	uniprot_human	O43290	79	90371	2	2	2	2	0.1	sp|O43290|SNUT1_HUMAN U4/U6.U5 tri-snRNP-associated protein 1 OS=Homo sapiens GN=SART1 PE=1 SV=1
409	1	uniprot_human	P62633	79	20704	1	1	1	1	0.22	sp|P62633|CNBP_HUMAN Cellular nucleic acid-binding protein OS=Homo sapiens GN=CNBP PE=1 SV=1
410	1	uniprot_human	E9PHI6	79	43395	2	2	2	2	0.22	tr|E9PHI6|E9PHI6_HUMAN Cytoplasmic dynein 1 light intermediate chain 1 OS=Homo sapiens GN=DYNC1LI1 PE=1 SV=1
411	1	uniprot_human	J3QLE5	79	17706	2	2	2	2	0.6	tr|J3QLE5|J3QLE5_HUMAN Small nuclear ribonucleoprotein-associated protein N (Fragment) OS=Homo sapiens GN=SNRPN PE=4 SV=1
412	1	uniprot_human	J3KQE5	79	27027	4	4	4	4	0.87	tr|J3KQE5|J3KQE5_HUMAN GTP-binding nuclear protein Ran (Fragment) OS=Homo sapiens GN=RAN PE=1 SV=1
413	1	uniprot_human	V9GYZ6	79	109884	2	2	2	2	0.08	tr|V9GYZ6|V9GYZ6_HUMAN Bifunctional glutamate/proline--tRNA ligase (Fragment) OS=Homo sapiens GN=EPRS PE=1 SV=1
414	1	uniprot_human	H0Y564	78	163055	2	2	1	1	0.03	tr|H0Y564|H0Y564_HUMAN Anaphase-promoting complex subunit 1 (Fragment) OS=Homo sapiens GN=ANAPC1 PE=1 SV=1
415	1	uniprot_human	Q9Y490	78	271766	2	2	2	2	0.03	sp|Q9Y490|TLN1_HUMAN Talin-1 OS=Homo sapiens GN=TLN1 PE=1 SV=3
416	1	uniprot_human	D6R9A6	78	15565	1	1	1	1	0.31	tr|D6R9A6|D6R9A6_HUMAN High mobility group protein B2 (Fragment) OS=Homo sapiens GN=HMGB2 PE=1 SV=1
417	1	uniprot_human	P60903	77	11310	3	3	2	2	1.07	sp|P60903|S10AA_HUMAN Protein S100-A10 OS=Homo sapiens GN=S100A10 PE=1 SV=2
418	1	uniprot_human	D6RAX7	77	48096	1	1	1	1	0.09	tr|D6RAX7|D6RAX7_HUMAN COP9 signalosome complex subunit 4 OS=Homo sapiens GN=COPS4 PE=1 SV=1
419	1	uniprot_human	A6NCC9	77	13953	3	3	3	3	1.44	tr|A6NCC9|A6NCC9_HUMAN Protein TSSC4 OS=Homo sapiens GN=TSSC4 PE=1 SV=1
420	1	uniprot_human	K7ERF1	77	22309	3	3	2	2	0.46	tr|K7ERF1|K7ERF1_HUMAN Eukaryotic translation initiation factor 3 subunit K OS=Homo sapiens GN=EIF3K PE=1 SV=1
421	1	uniprot_human	C9J7B7	77	16725	2	2	2	2	0.65	tr|C9J7B7|C9J7B7_HUMAN 26S proteasome non-ATPase regulatory subunit 6 (Fragment) OS=Homo sapiens GN=PSMD6 PE=1 SV=1
422	1	uniprot_human	A0A087WUZ3	76	275457	2	2	2	2	0.03	tr|A0A087WUZ3|A0A087WUZ3_HUMAN Spectrin beta chain, non-erythrocytic 1 OS=Homo sapiens GN=SPTBN1 PE=1 SV=1
423	1	uniprot_human	P51858	76	26886	1	1	1	1	0.17	sp|P51858|HDGF_HUMAN Hepatoma-derived growth factor OS=Homo sapiens GN=HDGF PE=1 SV=1
394	2	uniprot_human	H0YMV8	75	11851	2	2	2	2	1.01	tr|H0YMV8|H0YMV8_HUMAN 40S ribosomal protein S27 OS=Homo sapiens GN=RPS27L PE=1 SV=1
424	1	uniprot_human	E5RHF2	75	16655	1	1	1	1	0.29	tr|E5RHF2|E5RHF2_HUMAN COP9 signalosome complex subunit 5 (Fragment) OS=Homo sapiens GN=COPS5 PE=1 SV=1
425	1	uniprot_human	H3BNK3	75	12316	2	2	2	2	0.96	tr|H3BNK3|H3BNK3_HUMAN Acyl carrier protein (Fragment) OS=Homo sapiens GN=NDUFAB1 PE=1 SV=1
426	1	uniprot_human	P51970	75	20548	4	4	4	4	1.27	sp|P51970|NDUA8_HUMAN NADH dehydrogenase [ubiquinone] 1 alpha subcomplex subunit 8 OS=Homo sapiens GN=NDUFA8 PE=1 SV=3
427	1	uniprot_human	F5GXX5	75	9605	4	4	3	3	2.58	tr|F5GXX5|F5GXX5_HUMAN Dolichyl-diphosphooligosaccharide--protein glycosyltransferase subunit DAD1 OS=Homo sapiens GN=DAD1 PE=1 SV=1
179	2	uniprot_human	H7C3T4	74	18485	4	4	3	3	0.97	tr|H7C3T4|H7C3T4_HUMAN Peroxiredoxin-4 (Fragment) OS=Homo sapiens GN=PRDX4 PE=1 SV=1
428	1	uniprot_human	Q9Y3B4	74	14690	1	1	1	1	0.33	sp|Q9Y3B4|SF3B6_HUMAN Splicing factor 3B subunit 6 OS=Homo sapiens GN=SF3B6 PE=1 SV=1
429	1	uniprot_human	B4DY09	74	39057	1	1	1	1	0.11	tr|B4DY09|B4DY09_HUMAN Interleukin enhancer-binding factor 2 OS=Homo sapiens GN=ILF2 PE=1 SV=1
430	1	uniprot_human	P43686	73	47451	3	3	3	3	0.31	sp|P43686|PRS6B_HUMAN 26S protease regulatory subunit 6B OS=Homo sapiens GN=PSMC4 PE=1 SV=2
431	1	uniprot_human	Q5XKP0	73	13136	1	1	1	1	0.37	sp|Q5XKP0|MIC13_HUMAN MICOS complex subunit MIC13 OS=Homo sapiens GN=MIC13 PE=1 SV=1
432	1	uniprot_human	I3L2L5	73	10456	4	4	2	2	1.2	tr|I3L2L5|I3L2L5_HUMAN Protein FAM195B OS=Homo sapiens GN=FAM195B PE=1 SV=1
433	1	uniprot_human	O00231	73	47719	1	1	1	1	0.09	sp|O00231|PSD11_HUMAN 26S proteasome non-ATPase regulatory subunit 11 OS=Homo sapiens GN=PSMD11 PE=1 SV=3
434	1	uniprot_human	O43264	73	89628	3	3	3	3	0.15	sp|O43264|ZW10_HUMAN Centromere/kinetochore protein zw10 homolog OS=Homo sapiens GN=ZW10 PE=1 SV=3
277	2	uniprot_human	Q13247	72	39677	3	3	3	3	0.38	sp|Q13247|SRSF6_HUMAN Serine/arginine-rich splicing factor 6 OS=Homo sapiens GN=SRSF6 PE=1 SV=2
435	1	uniprot_human	C9JL85	72	5758	1	1	1	1	0.99	tr|C9JL85|C9JL85_HUMAN Myotrophin OS=Homo sapiens GN=MTPN PE=1 SV=1
436	1	uniprot_human	P49207	71	13513	3	3	2	2	0.85	sp|P49207|RL34_HUMAN 60S ribosomal protein L34 OS=Homo sapiens GN=RPL34 PE=1 SV=3
437	1	uniprot_human	Q969Q0	71	12746	4	4	3	3	1.65	sp|Q969Q0|RL36L_HUMAN 60S ribosomal protein L36a-like OS=Homo sapiens GN=RPL36AL PE=1 SV=3
438	1	uniprot_human	Q6DKK2	71	42715	2	2	1	1	0.1	sp|Q6DKK2|TTC19_HUMAN Tetratricopeptide repeat protein 19, mitochondrial OS=Homo sapiens GN=TTC19 PE=1 SV=4
439	1	uniprot_human	A0A087WUN7	71	10460	3	3	3	3	2.26	tr|A0A087WUN7|A0A087WUN7_HUMAN SRA stem-loop-interacting RNA-binding protein, mitochondrial OS=Homo sapiens GN=SLIRP PE=1 SV=1
440	1	uniprot_human	Q9Y448	71	35701	3	3	3	3	0.43	sp|Q9Y448|SKAP_HUMAN Small kinetochore-associated protein OS=Homo sapiens GN=KNSTRN PE=1 SV=2
166	2	uniprot_human	F8VZX2	70	34121	2	2	2	2	0.28	tr|F8VZX2|F8VZX2_HUMAN Poly(rC)-binding protein 2 OS=Homo sapiens GN=PCBP2 PE=1 SV=1
441	1	uniprot_human	Q16795	70	42654	2	2	2	2	0.22	sp|Q16795|NDUA9_HUMAN NADH dehydrogenase [ubiquinone] 1 alpha subcomplex subunit 9, mitochondrial OS=Homo sapiens GN=NDUFA9 PE=1 SV=2
442	1	uniprot_human	P98179	70	17160	1	1	1	1	0.28	sp|P98179|RBM3_HUMAN RNA-binding protein 3 OS=Homo sapiens GN=RBM3 PE=1 SV=1
443	1	uniprot_human	P30048	70	28017	1	1	1	1	0.16	sp|P30048|PRDX3_HUMAN Thioredoxin-dependent peroxide reductase, mitochondrial OS=Homo sapiens GN=PRDX3 PE=1 SV=3
444	1	uniprot_human	P54886	70	87989	4	4	3	3	0.16	sp|P54886|P5CS_HUMAN Delta-1-pyrroline-5-carboxylate synthase OS=Homo sapiens GN=ALDH18A1 PE=1 SV=2
445	1	uniprot_human	P12273	69	16847	1	1	1	1	0.28	sp|P12273|PIP_HUMAN Prolactin-inducible protein OS=Homo sapiens GN=PIP PE=1 SV=1
446	1	uniprot_human	Q709F0	69	88026	1	1	1	1	0.05	sp|Q709F0|ACD11_HUMAN Acyl-CoA dehydrogenase family member 11 OS=Homo sapiens GN=ACAD11 PE=1 SV=2
447	1	uniprot_human	P63151	69	52173	2	2	2	2	0.18	sp|P63151|2ABA_HUMAN Serine/threonine-protein phosphatase 2A 55 kDa regulatory subunit B alpha isoform OS=Homo sapiens GN=PPP2R2A PE=1 SV=1
448	1	uniprot_human	X1WI22	69	5753	1	1	1	1	0.99	tr|X1WI22|X1WI22_HUMAN GTP-binding protein SAR1a (Fragment) OS=Homo sapiens GN=SAR1A PE=1 SV=5
449	1	uniprot_human	A0A087WUD3	69	9420	1	1	1	1	0.54	tr|A0A087WUD3|A0A087WUD3_HUMAN Oligosaccharyltransferase complex subunit OSTC OS=Homo sapiens GN=OSTC PE=1 SV=1
450	1	uniprot_human	A0A0G2JQ62	69	55008	2	2	2	2	0.17	tr|A0A0G2JQ62|A0A0G2JQ62_HUMAN Lysophosphatidylcholine acyltransferase 1 (Fragment) OS=Homo sapiens GN=LPCAT1 PE=1 SV=1
451	1	uniprot_human	P14923	69	82434	2	2	2	2	0.11	sp|P14923|PLAK_HUMAN Junction plakoglobin OS=Homo sapiens GN=JUP PE=1 SV=3
452	1	uniprot_human	E9PB61	68	27541	2	2	2	2	0.36	tr|E9PB61|E9PB61_HUMAN THO complex subunit 4 OS=Homo sapiens GN=ALYREF PE=1 SV=1
453	1	uniprot_human	Q9NXF1	68	106349	4	4	4	4	0.17	sp|Q9NXF1|TEX10_HUMAN Testis-expressed sequence 10 protein OS=Homo sapiens GN=TEX10 PE=1 SV=2
454	1	uniprot_human	A2A2Q9	68	45575	1	1	1	1	0.1	tr|A2A2Q9|A2A2Q9_HUMAN Protein AAR2 homolog OS=Homo sapiens GN=AAR2 PE=1 SV=1
455	1	uniprot_human	Q7Z417	68	76132	1	1	1	1	0.06	sp|Q7Z417|NUFP2_HUMAN Nuclear fragile X mental retardation-interacting protein 2 OS=Homo sapiens GN=NUFIP2 PE=1 SV=1
456	1	uniprot_human	A0A087WU53	68	41961	2	2	2	2	0.22	tr|A0A087WU53|A0A087WU53_HUMAN Magnesium transporter protein 1 OS=Homo sapiens GN=MAGT1 PE=1 SV=1
457	1	uniprot_human	B4DJ81	67	67563	4	4	3	3	0.21	tr|B4DJ81|B4DJ81_HUMAN NADH-ubiquinone oxidoreductase 75 kDa subunit, mitochondrial OS=Homo sapiens GN=NDUFS1 PE=1 SV=1
458	1	uniprot_human	H0YL19	66	23398	1	1	1	1	0.2	tr|H0YL19|H0YL19_HUMAN WD repeat-containing protein 61 OS=Homo sapiens GN=WDR61 PE=1 SV=1
459	1	uniprot_human	J3QKW2	66	20882	2	2	1	1	0.22	tr|J3QKW2|J3QKW2_HUMAN 28S ribosomal protein S7, mitochondrial OS=Homo sapiens GN=MRPS7 PE=1 SV=1
460	1	uniprot_human	A0A0G2JM12	66	35585	2	2	2	2	0.27	tr|A0A0G2JM12|A0A0G2JM12_HUMAN Casein kinase II subunit beta OS=Homo sapiens GN=CSNK2B PE=1 SV=1
461	1	uniprot_human	B7Z2Y2	66	76488	3	3	3	3	0.18	tr|B7Z2Y2|B7Z2Y2_HUMAN Conserved oligomeric Golgi complex subunit 2 OS=Homo sapiens GN=COG2 PE=1 SV=1
462	1	uniprot_human	H3BTW4	66	14201	1	1	1	1	0.34	tr|H3BTW4|H3BTW4_HUMAN Sarcoplasmic/endoplasmic reticulum calcium ATPase 1 (Fragment) OS=Homo sapiens GN=ATP2A1 PE=1 SV=1
463	1	uniprot_human	Q9H3K6	65	10281	2	2	2	2	1.22	sp|Q9H3K6|BOLA2_HUMAN BolA-like protein 2 OS=Homo sapiens GN=BOLA2 PE=1 SV=1
464	1	uniprot_human	H0Y9X1	65	27894	2	2	1	1	0.16	tr|H0Y9X1|H0Y9X1_HUMAN Translation machinery-associated protein 16 (Fragment) OS=Homo sapiens GN=TMA16 PE=1 SV=1
465	1	uniprot_human	J3QRV9	65	31877	1	1	1	1	0.14	tr|J3QRV9|J3QRV9_HUMAN GTPase Era, mitochondrial (Fragment) OS=Homo sapiens GN=ERAL1 PE=1 SV=2
466	1	uniprot_human	A0A0A0MRE1	65	70440	1	1	1	1	0.06	tr|A0A0A0MRE1|A0A0A0MRE1_HUMAN Exocyst complex component 7 (Fragment) OS=Homo sapiens GN=EXOC7 PE=1 SV=1
467	1	uniprot_human	H0YCU9	65	16833	1	1	1	1	0.28	tr|H0YCU9|H0YCU9_HUMAN Transgelin (Fragment) OS=Homo sapiens GN=TAGLN PE=1 SV=1
289	2	uniprot_human	P62191	64	49325	4	4	4	4	0.41	sp|P62191|PRS4_HUMAN 26S protease regulatory subunit 4 OS=Homo sapiens GN=PSMC1 PE=1 SV=1
468	1	uniprot_human	B9A041	64	23195	1	1	1	1	0.2	tr|B9A041|B9A041_HUMAN Malate dehydrogenase, cytoplasmic OS=Homo sapiens GN=MDH1 PE=1 SV=1
469	1	uniprot_human	P78527	64	473749	4	4	4	4	0.04	sp|P78527|PRKDC_HUMAN DNA-dependent protein kinase catalytic subunit OS=Homo sapiens GN=PRKDC PE=1 SV=3
470	1	uniprot_human	P30049	64	17479	2	2	1	1	0.27	sp|P30049|ATPD_HUMAN ATP synthase subunit delta, mitochondrial OS=Homo sapiens GN=ATP5D PE=1 SV=2
471	1	uniprot_human	J3QRD1	64	45019	4	4	4	4	0.46	tr|J3QRD1|J3QRD1_HUMAN Fatty aldehyde dehydrogenase OS=Homo sapiens GN=ALDH3A2 PE=1 SV=1
472	1	uniprot_human	F5H4V9	63	34459	2	2	2	2	0.28	tr|F5H4V9|F5H4V9_HUMAN Programmed cell death protein 2 OS=Homo sapiens GN=PDCD2 PE=1 SV=1
473	1	uniprot_human	Q9BW61	63	11885	1	1	1	1	0.42	sp|Q9BW61|DDA1_HUMAN DET1- and DDB1-associated protein 1 OS=Homo sapiens GN=DDA1 PE=1 SV=1
474	1	uniprot_human	O43324	62	19855	2	2	2	2	0.53	sp|O43324|MCA3_HUMAN Eukaryotic translation elongation factor 1 epsilon-1 OS=Homo sapiens GN=EEF1E1 PE=1 SV=1
475	1	uniprot_human	H7C5M9	62	14220	1	1	1	1	0.34	tr|H7C5M9|H7C5M9_HUMAN Programmed cell death protein 10 (Fragment) OS=Homo sapiens GN=PDCD10 PE=1 SV=1
476	1	uniprot_human	H3BNF0	62	26764	1	1	1	1	0.17	tr|H3BNF0|H3BNF0_HUMAN Cytosolic Fe-S cluster assembly factor NUBP2 OS=Homo sapiens GN=NUBP2 PE=1 SV=1
477	1	uniprot_human	P23284	62	23785	2	2	2	2	0.43	sp|P23284|PPIB_HUMAN Peptidyl-prolyl cis-trans isomerase B OS=Homo sapiens GN=PPIB PE=1 SV=2
478	1	uniprot_human	Q8WUW1	62	8796	1	1	1	1	0.59	sp|Q8WUW1|BRK1_HUMAN Protein BRICK1 OS=Homo sapiens GN=BRK1 PE=1 SV=1
479	1	uniprot_human	O15355	61	59919	1	1	1	1	0.07	sp|O15355|PPM1G_HUMAN Protein phosphatase 1G OS=Homo sapiens GN=PPM1G PE=1 SV=1
480	1	uniprot_human	O60216	61	71930	2	2	2	2	0.13	sp|O60216|RAD21_HUMAN Double-strand-break repair protein rad21 homolog OS=Homo sapiens GN=RAD21 PE=1 SV=2
481	1	uniprot_human	Q96HQ2	61	13244	2	2	1	1	0.37	sp|Q96HQ2|C2AIL_HUMAN CDKN2AIP N-terminal-like protein OS=Homo sapiens GN=CDKN2AIPNL PE=1 SV=1
482	1	uniprot_human	G3V1A0	60	13013	2	2	2	2	0.89	tr|G3V1A0|G3V1A0_HUMAN HCG38438, isoform CRA_b OS=Homo sapiens GN=TRAPPC4 PE=1 SV=1
483	1	uniprot_human	H0YJ55	60	4798	1	1	1	1	1.27	tr|H0YJ55|H0YJ55_HUMAN V-type proton ATPase subunit D (Fragment) OS=Homo sapiens GN=ATP6V1D PE=1 SV=1
484	1	uniprot_human	H0Y2V1	60	48902	2	2	1	1	0.09	tr|H0Y2V1|H0Y2V1_HUMAN Microtubule-associated protein (Fragment) OS=Homo sapiens GN=MAP4 PE=1 SV=1
485	1	uniprot_human	Q4VC05	60	22853	2	2	2	2	0.44	sp|Q4VC05|BCL7A_HUMAN B-cell CLL/lymphoma 7 protein family member A OS=Homo sapiens GN=BCL7A PE=1 SV=1
486	1	uniprot_human	K7EQA1	60	9998	2	2	2	2	1.28	tr|K7EQA1|K7EQA1_HUMAN Programmed cell death protein 5 OS=Homo sapiens GN=PDCD5 PE=1 SV=1
22	2	uniprot_human	Q15029	59	110336	2	2	2	2	0.08	sp|Q15029|U5S1_HUMAN 116 kDa U5 small nuclear ribonucleoprotein component OS=Homo sapiens GN=EFTUD2 PE=1 SV=1
487	1	uniprot_human	A8K878	59	21586	1	1	1	1	0.22	tr|A8K878|A8K878_HUMAN Mesencephalic astrocyte-derived neurotrophic factor OS=Homo sapiens GN=MANF PE=1 SV=1
488	1	uniprot_human	Q5JTJ3	59	14449	1	1	1	1	0.33	sp|Q5JTJ3|COA6_HUMAN Cytochrome c oxidase assembly factor 6 homolog OS=Homo sapiens GN=COA6 PE=1 SV=1
489	1	uniprot_human	H3BMT0	59	12280	2	2	2	2	0.96	tr|H3BMT0|H3BMT0_HUMAN Hematological and neurological-expressed 1-like protein (Fragment) OS=Homo sapiens GN=HN1L PE=1 SV=1
490	1	uniprot_human	E9PR30	59	10898	3	3	1	1	0.46	tr|E9PR30|E9PR30_HUMAN 40S ribosomal protein S30 OS=Homo sapiens GN=FAU PE=1 SV=1
485	2	uniprot_human	I3L1Q2	58	32874	2	2	2	2	0.29	tr|I3L1Q2|I3L1Q2_HUMAN B-cell CLL/lymphoma 7 protein family member C (Fragment) OS=Homo sapiens GN=BCL7C PE=1 SV=1
491	1	uniprot_human	A0A0A0MR02	58	30842	2	2	2	2	0.32	tr|A0A0A0MR02|A0A0A0MR02_HUMAN Voltage-dependent anion-selective channel protein 2 (Fragment) OS=Homo sapiens GN=VDAC2 PE=1 SV=1
492	1	uniprot_human	A0A087X2B4	58	8366	2	2	1	1	0.63	tr|A0A087X2B4|A0A087X2B4_HUMAN Intraflagellar transport 20 homolog (Chlamydomonas), isoform CRA_b OS=Homo sapiens GN=IFT20 PE=1 SV=1
493	1	uniprot_human	A0A0B4J2B4	58	13733	1	1	1	1	0.35	tr|A0A0B4J2B4|A0A0B4J2B4_HUMAN 40S ribosomal protein S15 OS=Homo sapiens GN=RPS15 PE=1 SV=1
494	1	uniprot_human	A0A087WYQ6	58	25822	3	3	1	1	0.18	tr|A0A087WYQ6|A0A087WYQ6_HUMAN Glutathione S-transferase OS=Homo sapiens GN=GSTA5 PE=3 SV=1
495	1	uniprot_human	A0A0D9SFB0	57	18509	1	1	1	1	0.25	tr|A0A0D9SFB0|A0A0D9SFB0_HUMAN Four and a half LIM domains protein 1 (Fragment) OS=Homo sapiens GN=FHL1 PE=1 SV=1
496	1	uniprot_human	Q6P1J9	57	60653	4	4	4	4	0.32	sp|Q6P1J9|CDC73_HUMAN Parafibromin OS=Homo sapiens GN=CDC73 PE=1 SV=1
497	1	uniprot_human	H0Y6E7	57	31837	2	2	2	2	0.3	tr|H0Y6E7|H0Y6E7_HUMAN RNA-binding motif protein, X chromosome (Fragment) OS=Homo sapiens GN=RBMX PE=1 SV=2
498	1	uniprot_human	C9JAK5	57	17802	1	1	1	1	0.27	tr|C9JAK5|C9JAK5_HUMAN ADP-ribosylation factor 4 OS=Homo sapiens GN=ARF4 PE=1 SV=1
499	1	uniprot_human	Q99615	57	57203	2	2	2	2	0.16	sp|Q99615|DNJC7_HUMAN DnaJ homolog subfamily C member 7 OS=Homo sapiens GN=DNAJC7 PE=1 SV=2
500	1	uniprot_human	E5RGS4	57	13457	1	1	1	1	0.36	tr|E5RGS4|E5RGS4_HUMAN Prefoldin subunit 1 OS=Homo sapiens GN=PFDN1 PE=1 SV=1
501	1	uniprot_human	P13473	57	45503	1	1	1	1	0.1	sp|P13473|LAMP2_HUMAN Lysosome-associated membrane glycoprotein 2 OS=Homo sapiens GN=LAMP2 PE=1 SV=2
502	1	uniprot_human	G3XAN8	57	11433	2	2	2	2	1.06	tr|G3XAN8|G3XAN8_HUMAN Mitochondrial import inner membrane translocase subunit Tim8 B OS=Homo sapiens GN=TIMM8B PE=1 SV=1
503	1	uniprot_human	P26641	56	50429	2	2	2	2	0.18	sp|P26641|EF1G_HUMAN Elongation factor 1-gamma OS=Homo sapiens GN=EEF1G PE=1 SV=3
504	1	uniprot_human	Q86SX6	56	16732	1	1	1	1	0.28	sp|Q86SX6|GLRX5_HUMAN Glutaredoxin-related protein 5, mitochondrial OS=Homo sapiens GN=GLRX5 PE=1 SV=2
505	1	uniprot_human	P20774	56	34243	2	2	2	2	0.28	sp|P20774|MIME_HUMAN Mimecan OS=Homo sapiens GN=OGN PE=1 SV=1
506	1	uniprot_human	O00505	56	58288	2	2	2	2	0.16	sp|O00505|IMA4_HUMAN Importin subunit alpha-4 OS=Homo sapiens GN=KPNA3 PE=1 SV=2
507	1	uniprot_human	A0A0B4J210	56	90938	2	2	2	2	0.1	tr|A0A0B4J210|A0A0B4J210_HUMAN La-related protein 1 (Fragment) OS=Homo sapiens GN=LARP1 PE=1 SV=3
508	1	uniprot_human	O15514	55	16415	2	2	2	2	0.66	sp|O15514|RPB4_HUMAN DNA-directed RNA polymerase II subunit RPB4 OS=Homo sapiens GN=POLR2D PE=1 SV=1
509	1	uniprot_human	E9PF19	55	46476	3	3	3	3	0.32	tr|E9PF19|E9PF19_HUMAN Transducin beta-like protein 2 OS=Homo sapiens GN=TBL2 PE=1 SV=1
510	1	uniprot_human	O15400	55	29911	1	1	1	1	0.15	sp|O15400|STX7_HUMAN Syntaxin-7 OS=Homo sapiens GN=STX7 PE=1 SV=4
511	1	uniprot_human	P36542	55	33032	1	1	1	1	0.14	sp|P36542|ATPG_HUMAN ATP synthase subunit gamma, mitochondrial OS=Homo sapiens GN=ATP5C1 PE=1 SV=1
512	1	uniprot_human	G3V325	55	84684	1	1	1	1	0.05	tr|G3V325|G3V325_HUMAN Protein ATP5J2-PTCD1 OS=Homo sapiens GN=ATP5J2-PTCD1 PE=4 SV=1
514	1	uniprot_human	A0A0A0MR06	55	20941	1	1	1	1	0.22	tr|A0A0A0MR06|A0A0A0MR06_HUMAN Protein RER1 (Fragment) OS=Homo sapiens GN=RER1 PE=1 SV=1
515	1	uniprot_human	P35250	55	39588	2	2	2	2	0.24	sp|P35250|RFC2_HUMAN Replication factor C subunit 2 OS=Homo sapiens GN=RFC2 PE=1 SV=3
513	1	contaminants	Q5D862	55	249296	1	1	1	1	0.02	SWISS-PROT:Q5D862 Tax_Id=9606 Gene_Symbol=FLG2 Filaggrin-2
516	1	uniprot_human	O00303	54	37654	2	2	2	2	0.25	sp|O00303|EIF3F_HUMAN Eukaryotic translation initiation factor 3 subunit F OS=Homo sapiens GN=EIF3F PE=1 SV=1
517	1	uniprot_human	Q96IX5	54	6510	1	1	1	1	0.85	sp|Q96IX5|USMG5_HUMAN Up-regulated during skeletal muscle growth protein 5 OS=Homo sapiens GN=USMG5 PE=1 SV=1
519	1	uniprot_human	E5RK64	54	7910	1	1	1	1	0.67	tr|E5RK64|E5RK64_HUMAN Vesicle-associated membrane protein-associated protein B/C OS=Homo sapiens GN=VAPB PE=1 SV=1
520	1	uniprot_human	F8VVM2	54	36537	1	1	1	1	0.12	tr|F8VVM2|F8VVM2_HUMAN Phosphate carrier protein, mitochondrial OS=Homo sapiens GN=SLC25A3 PE=1 SV=1
521	1	uniprot_human	P51911	53	33321	1	1	1	1	0.14	sp|P51911|CNN1_HUMAN Calponin-1 OS=Homo sapiens GN=CNN1 PE=1 SV=2
522	1	uniprot_human	Q9Y333	53	10942	1	1	1	1	0.46	sp|Q9Y333|LSM2_HUMAN U6 snRNA-associated Sm-like protein LSm2 OS=Homo sapiens GN=LSM2 PE=1 SV=1
523	1	uniprot_human	B4DP62	53	23423	1	1	1	1	0.2	tr|B4DP62|B4DP62_HUMAN Solute carrier family 25 (Mitochondrial carrier citrate transporter), member 1, isoform CRA_b OS=Homo sapiens GN=SLC25A1 PE=1 SV=1
524	1	uniprot_human	J3KP15	53	15362	2	2	2	2	0.72	tr|J3KP15|J3KP15_HUMAN Serine/arginine-rich-splicing factor 2 (Fragment) OS=Homo sapiens GN=SRSF2 PE=1 SV=6
525	1	uniprot_human	H0YKU1	52	20946	2	2	1	1	0.22	tr|H0YKU1|H0YKU1_HUMAN Tropomodulin-3 (Fragment) OS=Homo sapiens GN=TMOD3 PE=1 SV=1
526	1	uniprot_human	G5EA06	52	41588	3	3	2	2	0.23	tr|G5EA06|G5EA06_HUMAN 28S ribosomal protein S27, mitochondrial OS=Homo sapiens GN=MRPS27 PE=1 SV=1
527	1	uniprot_human	A0A087WYT3	52	19428	1	1	1	1	0.24	tr|A0A087WYT3|A0A087WYT3_HUMAN Prostaglandin E synthase 3 OS=Homo sapiens GN=PTGES3 PE=1 SV=1
528	1	uniprot_human	P28066	52	26565	1	1	1	1	0.17	sp|P28066|PSA5_HUMAN Proteasome subunit alpha type-5 OS=Homo sapiens GN=PSMA5 PE=1 SV=3
529	1	uniprot_human	Q15393	52	136575	1	1	1	1	0.03	sp|Q15393|SF3B3_HUMAN Splicing factor 3B subunit 3 OS=Homo sapiens GN=SF3B3 PE=1 SV=4
518	1	uniprot_human	H0YHV5	51	27023	2	2	2	2	0.37	tr|H0YHV5|H0YHV5_HUMAN Methionine--tRNA ligase, cytoplasmic (Fragment) OS=Homo sapiens GN=MARS PE=1 SV=1
530	1	uniprot_human	Q9BTT4	51	15792	2	2	2	2	0.7	sp|Q9BTT4|MED10_HUMAN Mediator of RNA polymerase II transcription subunit 10 OS=Homo sapiens GN=MED10 PE=1 SV=1
531	1	uniprot_human	P55769	51	14393	2	2	2	2	0.78	sp|P55769|NH2L1_HUMAN NHP2-like protein 1 OS=Homo sapiens GN=NHP2L1 PE=1 SV=3
532	1	uniprot_human	Q5T750	51	28557	2	2	1	1	0.16	sp|Q5T750|XP32_HUMAN Skin-specific protein 32 OS=Homo sapiens GN=XP32 PE=1 SV=1
533	1	uniprot_human	P81605	51	11391	2	2	2	2	1.06	sp|P81605|DCD_HUMAN Dermcidin OS=Homo sapiens GN=DCD PE=1 SV=2
534	1	uniprot_human	H6UYS7	51	10014	1	1	1	1	0.51	tr|H6UYS7|H6UYS7_HUMAN Alpha-synuclein OS=Homo sapiens GN=SNCA PE=1 SV=1
535	1	uniprot_human	H7C5S0	51	18196	2	2	2	2	0.58	tr|H7C5S0|H7C5S0_HUMAN Actin-like protein 6A (Fragment) OS=Homo sapiens GN=ACTL6A PE=1 SV=1
536	1	uniprot_human	P62306	50	9776	2	2	1	1	0.52	sp|P62306|RUXF_HUMAN Small nuclear ribonucleoprotein F OS=Homo sapiens GN=SNRPF PE=1 SV=1
537	1	uniprot_human	F8W9K7	50	14129	1	1	1	1	0.34	tr|F8W9K7|F8W9K7_HUMAN NADH dehydrogenase [ubiquinone] iron-sulfur protein 8, mitochondrial (Fragment) OS=Homo sapiens GN=NDUFS8 PE=1 SV=1
538	1	uniprot_human	Q9H4A6	50	34075	2	2	2	2	0.28	sp|Q9H4A6|GOLP3_HUMAN Golgi phosphoprotein 3 OS=Homo sapiens GN=GOLPH3 PE=1 SV=1
539	1	uniprot_human	Q5VTU8	50	5860	1	1	1	1	0.97	sp|Q5VTU8|AT5EL_HUMAN ATP synthase subunit epsilon-like protein, mitochondrial OS=Homo sapiens GN=ATP5EP2 PE=3 SV=1
540	1	uniprot_human	F5H2T0	50	112659	1	1	1	1	0.04	tr|F5H2T0|F5H2T0_HUMAN Elongator complex protein 1 OS=Homo sapiens GN=IKBKAP PE=1 SV=1
541	1	uniprot_human	J3KRI4	49	17767	1	1	1	1	0.27	tr|J3KRI4|J3KRI4_HUMAN Cytoplasmic dynein 1 light intermediate chain 2 (Fragment) OS=Homo sapiens GN=DYNC1LI2 PE=1 SV=1
542	1	uniprot_human	A0A087WVZ9	49	21560	4	4	4	4	1.18	tr|A0A087WVZ9|A0A087WVZ9_HUMAN DNA-directed RNA polymerases I, II, and III subunit RPABC1 OS=Homo sapiens GN=POLR2E PE=1 SV=1
543	1	uniprot_human	Q9NUG6	49	15558	1	1	1	1	0.31	sp|Q9NUG6|PDRG1_HUMAN p53 and DNA damage-regulated protein 1 OS=Homo sapiens GN=PDRG1 PE=1 SV=2
544	1	uniprot_human	O43805	49	13759	1	1	1	1	0.35	sp|O43805|SSNA1_HUMAN Sjoegren syndrome nuclear autoantigen 1 OS=Homo sapiens GN=SSNA1 PE=1 SV=2
545	1	uniprot_human	P53803	49	7228	1	1	1	1	0.75	sp|P53803|RPAB4_HUMAN DNA-directed RNA polymerases I, II, and III subunit RPABC4 OS=Homo sapiens GN=POLR2K PE=3 SV=1
546	1	uniprot_human	A0A087WXC5	49	41153	1	1	1	1	0.11	tr|A0A087WXC5|A0A087WXC5_HUMAN NADH dehydrogenase [ubiquinone] 1 alpha subcomplex subunit 10, mitochondrial OS=Homo sapiens GN=NDUFA10 PE=1 SV=1
547	1	uniprot_human	Q969F1	49	24432	1	1	1	1	0.19	sp|Q969F1|TF3C6_HUMAN General transcription factor 3C polypeptide 6 OS=Homo sapiens GN=GTF3C6 PE=1 SV=1
548	1	uniprot_human	Q06323	49	28876	1	1	1	1	0.16	sp|Q06323|PSME1_HUMAN Proteasome activator complex subunit 1 OS=Homo sapiens GN=PSME1 PE=1 SV=1
550	1	uniprot_human	P82932	48	14275	1	1	1	1	0.34	sp|P82932|RT06_HUMAN 28S ribosomal protein S6, mitochondrial OS=Homo sapiens GN=MRPS6 PE=1 SV=3
551	1	uniprot_human	E9PFD2	48	38072	2	2	2	2	0.25	tr|E9PFD2|E9PFD2_HUMAN Uridine 5'-monophosphate synthase OS=Homo sapiens GN=UMPS PE=1 SV=1
552	1	uniprot_human	F5H6Y0	48	21384	2	2	2	2	0.48	tr|F5H6Y0|F5H6Y0_HUMAN Vacuolar protein sorting-associated protein 33A OS=Homo sapiens GN=VPS33A PE=4 SV=1
553	1	uniprot_human	E9PD53	48	145049	2	2	2	2	0.06	tr|E9PD53|E9PD53_HUMAN Structural maintenance of chromosomes protein OS=Homo sapiens GN=SMC4 PE=1 SV=1
554	1	uniprot_human	Q9P0J0	48	16688	3	3	2	2	0.65	sp|Q9P0J0|NDUAD_HUMAN NADH dehydrogenase [ubiquinone] 1 alpha subcomplex subunit 13 OS=Homo sapiens GN=NDUFA13 PE=1 SV=3
555	1	uniprot_human	P30086	48	21158	1	1	1	1	0.22	sp|P30086|PEBP1_HUMAN Phosphatidylethanolamine-binding protein 1 OS=Homo sapiens GN=PEBP1 PE=1 SV=3
556	1	uniprot_human	A0A087WUZ8	47	20764	1	1	1	1	0.22	tr|A0A087WUZ8|A0A087WUZ8_HUMAN 28S ribosomal protein S34, mitochondrial OS=Homo sapiens GN=MRPS34 PE=1 SV=1
557	1	uniprot_human	Q9BPW8	47	33460	2	2	1	1	0.14	sp|Q9BPW8|NIPS1_HUMAN Protein NipSnap homolog 1 OS=Homo sapiens GN=NIPSNAP1 PE=1 SV=1
558	1	uniprot_human	Q6UX04	47	53985	2	2	2	2	0.17	sp|Q6UX04|CWC27_HUMAN Peptidyl-prolyl cis-trans isomerase CWC27 homolog OS=Homo sapiens GN=CWC27 PE=1 SV=1
559	1	uniprot_human	D6RCF2	47	17621	1	1	1	1	0.27	tr|D6RCF2|D6RCF2_HUMAN Histone H2A OS=Homo sapiens GN=H2AFY PE=1 SV=1
560	1	uniprot_human	Q13813	47	285163	2	2	2	2	0.03	sp|Q13813|SPTN1_HUMAN Spectrin alpha chain, non-erythrocytic 1 OS=Homo sapiens GN=SPTAN1 PE=1 SV=3
561	1	uniprot_human	P56385	47	7928	2	2	1	1	0.67	sp|P56385|ATP5I_HUMAN ATP synthase subunit e, mitochondrial OS=Homo sapiens GN=ATP5I PE=1 SV=2
562	1	uniprot_human	S4R3G0	46	13830	2	2	2	2	0.82	tr|S4R3G0|S4R3G0_HUMAN Serine/arginine-rich-splicing factor 9 OS=Homo sapiens GN=SRSF9 PE=1 SV=1
563	1	uniprot_human	H0YG47	46	25885	1	1	1	1	0.18	tr|H0YG47|H0YG47_HUMAN Protein quaking (Fragment) OS=Homo sapiens GN=QKI PE=1 SV=1
564	1	uniprot_human	Q9C005	46	11243	2	2	1	1	0.44	sp|Q9C005|DPY30_HUMAN Protein dpy-30 homolog OS=Homo sapiens GN=DPY30 PE=1 SV=1
565	1	uniprot_human	A0A087X1W2	46	33185	1	1	1	1	0.14	tr|A0A087X1W2|A0A087X1W2_HUMAN Protein arginine N-methyltransferase 1 OS=Homo sapiens GN=PRMT1 PE=1 SV=1
549	1	uniprot_human	O43809	45	26268	3	3	3	3	0.62	sp|O43809|CPSF5_HUMAN Cleavage and polyadenylation specificity factor subunit 5 OS=Homo sapiens GN=NUDT21 PE=1 SV=1
566	1	uniprot_human	H7C0J5	45	22086	1	1	1	1	0.21	tr|H7C0J5|H7C0J5_HUMAN Centrosomal protein of 104 kDa (Fragment) OS=Homo sapiens GN=CEP104 PE=1 SV=1
567	1	uniprot_human	A0A0B4J296	45	7865	2	2	2	2	1.8	tr|A0A0B4J296|A0A0B4J296_HUMAN Transcription elongation factor B polypeptide 2 OS=Homo sapiens GN=TCEB2 PE=1 SV=1
568	1	uniprot_human	Q8NB46	45	116829	1	1	1	1	0.04	sp|Q8NB46|ANR52_HUMAN Serine/threonine-protein phosphatase 6 regulatory ankyrin repeat subunit C OS=Homo sapiens GN=ANKRD52 PE=1 SV=3
569	1	uniprot_human	Q08211	45	142181	1	1	1	1	0.03	sp|Q08211|DHX9_HUMAN ATP-dependent RNA helicase A OS=Homo sapiens GN=DHX9 PE=1 SV=4
570	1	uniprot_human	Q9H900	45	67685	1	1	1	1	0.06	sp|Q9H900|ZWILC_HUMAN Protein zwilch homolog OS=Homo sapiens GN=ZWILCH PE=1 SV=2
571	1	uniprot_human	E9PLM6	45	17485	1	1	1	1	0.27	tr|E9PLM6|E9PLM6_HUMAN Midkine OS=Homo sapiens GN=MDK PE=1 SV=1
572	1	uniprot_human	Q9Y294	44	23125	1	1	1	1	0.2	sp|Q9Y294|ASF1A_HUMAN Histone chaperone ASF1A OS=Homo sapiens GN=ASF1A PE=1 SV=1
573	1	uniprot_human	C9JIZ6	44	60227	3	3	3	3	0.24	tr|C9JIZ6|C9JIZ6_HUMAN Prosaposin OS=Homo sapiens GN=PSAP PE=1 SV=2
574	1	uniprot_human	I6L8B7	44	11592	1	1	1	1	0.43	tr|I6L8B7|I6L8B7_HUMAN Fatty acid-binding protein, epidermal OS=Homo sapiens GN=FABP5 PE=1 SV=1
575	1	uniprot_human	A0A0A0MTI5	44	16063	1	1	1	1	0.3	tr|A0A0A0MTI5|A0A0A0MTI5_HUMAN Acyl-CoA-binding protein OS=Homo sapiens GN=DBI PE=1 SV=1
576	1	uniprot_human	P62875	43	7868	1	1	1	1	0.67	sp|P62875|RPAB5_HUMAN DNA-directed RNA polymerases I, II, and III subunit RPABC5 OS=Homo sapiens GN=POLR2L PE=1 SV=1
577	1	uniprot_human	H0Y4R1	43	51549	3	3	3	3	0.28	tr|H0Y4R1|H0Y4R1_HUMAN Inosine-5'-monophosphate dehydrogenase 2 (Fragment) OS=Homo sapiens GN=IMPDH2 PE=1 SV=1
579	1	uniprot_human	B4DEB1	43	14158	2	2	2	2	0.8	tr|B4DEB1|B4DEB1_HUMAN Histone H3 OS=Homo sapiens GN=H3F3A PE=1 SV=1
578	1	uniprot_human	O00148	42	49611	3	3	3	3	0.29	sp|O00148|DX39A_HUMAN ATP-dependent RNA helicase DDX39A OS=Homo sapiens GN=DDX39A PE=1 SV=2
580	1	uniprot_human	P04080	42	11190	1	1	1	1	0.44	sp|P04080|CYTB_HUMAN Cystatin-B OS=Homo sapiens GN=CSTB PE=1 SV=2
581	1	uniprot_human	J3KQ96	42	144268	1	1	1	1	0.03	tr|J3KQ96|J3KQ96_HUMAN Treacle protein (Fragment) OS=Homo sapiens GN=TCOF1 PE=1 SV=1
582	1	uniprot_human	Q9BWJ5	42	10243	2	2	1	1	0.5	sp|Q9BWJ5|SF3B5_HUMAN Splicing factor 3B subunit 5 OS=Homo sapiens GN=SF3B5 PE=1 SV=1
583	1	uniprot_human	I3L2R3	41	14180	1	1	1	1	0.34	tr|I3L2R3|I3L2R3_HUMAN Nuclear distribution protein nudE homolog 1 (Fragment) OS=Homo sapiens GN=NDE1 PE=1 SV=1
584	1	uniprot_human	E7EQR4	41	69443	2	2	1	1	0.06	tr|E7EQR4|E7EQR4_HUMAN Ezrin OS=Homo sapiens GN=EZR PE=1 SV=3
585	1	uniprot_human	B5MCL5	41	38916	1	1	1	1	0.12	tr|B5MCL5|B5MCL5_HUMAN SWI/SNF-related matrix-associated actin-dependent regulator of chromatin subfamily B member 1 OS=Homo sapiens GN=SMARCB1 PE=1 SV=1
586	1	uniprot_human	A0A0G2JJF5	41	37399	3	3	1	1	0.12	tr|A0A0G2JJF5|A0A0G2JJF5_HUMAN Advanced glycosylation end product-specific receptor OS=Homo sapiens GN=AGER PE=1 SV=1
587	1	uniprot_human	J3KTC1	41	15507	1	1	1	1	0.31	tr|J3KTC1|J3KTC1_HUMAN RNA-binding protein Musashi homolog 2 (Fragment) OS=Homo sapiens GN=MSI2 PE=1 SV=6
588	1	uniprot_human	K7EQT1	41	40342	1	1	1	1	0.11	tr|K7EQT1|K7EQT1_HUMAN Fizzy-related protein homolog OS=Homo sapiens GN=FZR1 PE=1 SV=1
589	1	uniprot_human	H3BLZ8	41	81073	1	1	1	1	0.05	tr|H3BLZ8|H3BLZ8_HUMAN Probable ATP-dependent RNA helicase DDX17 OS=Homo sapiens GN=DDX17 PE=1 SV=1
590	1	uniprot_human	J3QQY2	40	11536	1	1	1	1	0.43	tr|J3QQY2|J3QQY2_HUMAN Transmembrane and coiled-coil domain-containing protein 1 OS=Homo sapiens GN=TMCO1 PE=1 SV=1
591	1	uniprot_human	Q7Z6L1	40	131439	3	3	1	1	0.03	sp|Q7Z6L1|TCPR1_HUMAN Tectonin beta-propeller repeat-containing protein 1 OS=Homo sapiens GN=TECPR1 PE=1 SV=1
592	1	uniprot_human	Q9UKD2	40	27657	1	1	1	1	0.17	sp|Q9UKD2|MRT4_HUMAN mRNA turnover protein 4 homolog OS=Homo sapiens GN=MRTO4 PE=1 SV=2
593	1	uniprot_human	A0A087WTV6	40	26080	1	1	1	1	0.18	tr|A0A087WTV6|A0A087WTV6_HUMAN Pyrroline-5-carboxylate reductase 2 OS=Homo sapiens GN=PYCR2 PE=1 SV=1
594	1	uniprot_human	Q9NRF9	40	16906	1	1	1	1	0.28	sp|Q9NRF9|DPOE3_HUMAN DNA polymerase epsilon subunit 3 OS=Homo sapiens GN=POLE3 PE=1 SV=1
596	1	uniprot_human	E7ENV7	39	62764	1	1	1	1	0.07	tr|E7ENV7|E7ENV7_HUMAN Copine-8 OS=Homo sapiens GN=CPNE8 PE=1 SV=2
597	1	uniprot_human	Q3LIE7	39	50031	1	1	1	1	0.09	tr|Q3LIE7|Q3LIE7_HUMAN Delta(24)-sterol reductase OS=Homo sapiens GN=Nbla03646 PE=1 SV=1
595	1	contaminants	P02672	40	67484	1	1	1	1	0.07	SWISS-PROT:P02672 (Bos taurus) Fibrinogen alpha chain precursor
598	1	uniprot_human	Q01085	39	41906	1	1	1	1	0.11	sp|Q01085|TIAR_HUMAN Nucleolysin TIAR OS=Homo sapiens GN=TIAL1 PE=1 SV=1
599	1	uniprot_human	P25205	39	91551	3	3	3	3	0.15	sp|P25205|MCM3_HUMAN DNA replication licensing factor MCM3 OS=Homo sapiens GN=MCM3 PE=1 SV=3
600	1	uniprot_human	R4GNH3	39	47608	2	2	2	2	0.2	tr|R4GNH3|R4GNH3_HUMAN 26S protease regulatory subunit 6A OS=Homo sapiens GN=PSMC3 PE=1 SV=1
601	1	uniprot_human	H7C2G2	38	31719	1	1	1	1	0.14	tr|H7C2G2|H7C2G2_HUMAN NAD(P)(+)--arginine ADP-ribosyltransferase (Fragment) OS=Homo sapiens GN=ART4 PE=1 SV=1
602	1	uniprot_human	Q8IXM3	38	15430	1	1	1	1	0.31	sp|Q8IXM3|RM41_HUMAN 39S ribosomal protein L41, mitochondrial OS=Homo sapiens GN=MRPL41 PE=1 SV=1
603	1	uniprot_human	Q96AY4	38	272653	4	4	1	1	0.02	sp|Q96AY4|TTC28_HUMAN Tetratricopeptide repeat protein 28 OS=Homo sapiens GN=TTC28 PE=1 SV=4
604	1	uniprot_human	E9PP73	38	56031	1	1	1	1	0.08	tr|E9PP73|E9PP73_HUMAN Coatomer subunit beta (Fragment) OS=Homo sapiens GN=COPB1 PE=1 SV=6
605	1	uniprot_human	H3BR41	38	17123	1	1	1	1	0.28	tr|H3BR41|H3BR41_HUMAN Exportin-6 (Fragment) OS=Homo sapiens GN=XPO6 PE=1 SV=6
606	1	uniprot_human	I3L0E3	38	25875	2	2	2	2	0.39	tr|I3L0E3|I3L0E3_HUMAN HCG1984214, isoform CRA_a OS=Homo sapiens GN=hCG_1984214 PE=3 SV=1
607	1	uniprot_human	D3YTA9	38	21717	1	1	1	1	0.21	tr|D3YTA9|D3YTA9_HUMAN Calcineurin subunit B type 1 OS=Homo sapiens GN=PPP3R1 PE=1 SV=1
608	1	uniprot_human	H0Y8Z9	38	43503	1	1	1	1	0.1	tr|H0Y8Z9|H0Y8Z9_HUMAN Acyl-CoA dehydrogenase family member 9, mitochondrial (Fragment) OS=Homo sapiens GN=ACAD9 PE=1 SV=1
609	1	uniprot_human	C9J792	38	6993	1	1	1	1	0.78	tr|C9J792|C9J792_HUMAN Splicing factor 1 (Fragment) OS=Homo sapiens GN=SF1 PE=1 SV=1
610	1	uniprot_human	A6NLH6	38	16216	1	1	1	1	0.29	tr|A6NLH6|A6NLH6_HUMAN Protein cornichon homolog 4 OS=Homo sapiens GN=CNIH4 PE=1 SV=1
401	2	uniprot_human	Q9Y277	37	30981	2	2	2	2	0.31	sp|Q9Y277|VDAC3_HUMAN Voltage-dependent anion-selective channel protein 3 OS=Homo sapiens GN=VDAC3 PE=1 SV=1
611	1	uniprot_human	H0YDP6	37	22300	2	2	2	2	0.46	tr|H0YDP6|H0YDP6_HUMAN Gem-associated protein 2 (Fragment) OS=Homo sapiens GN=GEMIN2 PE=1 SV=6
612	1	uniprot_human	J3KRP6	37	6447	1	1	1	1	0.87	tr|J3KRP6|J3KRP6_HUMAN Protein SSXT OS=Homo sapiens GN=SS18 PE=1 SV=1
613	1	uniprot_human	G3V279	37	8369	1	1	1	1	0.63	tr|G3V279|G3V279_HUMAN Enhancer of rudimentary homolog OS=Homo sapiens GN=ERH PE=1 SV=1
614	1	uniprot_human	Q59GN2	37	6319	1	1	1	1	0.88	sp|Q59GN2|R39L5_HUMAN Putative 60S ribosomal protein L39-like 5 OS=Homo sapiens GN=RPL39P5 PE=5 SV=2
615	1	uniprot_human	Q8WXD5	37	18983	1	1	1	1	0.25	sp|Q8WXD5|GEMI6_HUMAN Gem-associated protein 6 OS=Homo sapiens GN=GEMIN6 PE=1 SV=1
616	1	uniprot_human	F8W726	37	113730	1	1	1	1	0.04	tr|F8W726|F8W726_HUMAN Ubiquitin-associated protein 2-like OS=Homo sapiens GN=UBAP2L PE=1 SV=2
617	1	uniprot_human	H3BNI9	37	15632	1	1	1	1	0.31	tr|H3BNI9|H3BNI9_HUMAN Casein kinase II subunit alpha' (Fragment) OS=Homo sapiens GN=CSNK2A2 PE=1 SV=1
618	1	uniprot_human	H7C0R3	36	28832	2	2	2	2	0.34	tr|H7C0R3|H7C0R3_HUMAN Glutamine--tRNA ligase (Fragment) OS=Homo sapiens GN=QARS PE=1 SV=1
619	1	uniprot_human	P62310	36	11838	1	1	1	1	0.42	sp|P62310|LSM3_HUMAN U6 snRNA-associated Sm-like protein LSm3 OS=Homo sapiens GN=LSM3 PE=1 SV=2
620	1	uniprot_human	P40937	36	38757	3	3	3	3	0.39	sp|P40937|RFC5_HUMAN Replication factor C subunit 5 OS=Homo sapiens GN=RFC5 PE=1 SV=1
621	1	uniprot_human	H0YCT9	36	25399	1	1	1	1	0.18	tr|H0YCT9|H0YCT9_HUMAN Sororin (Fragment) OS=Homo sapiens GN=CDCA5 PE=4 SV=1
622	1	uniprot_human	Q5TAQ0	36	11959	1	1	1	1	0.41	tr|Q5TAQ0|Q5TAQ0_HUMAN Ubiquinol-cytochrome-c reductase complex assembly factor 2 OS=Homo sapiens GN=UQCC2 PE=1 SV=1
623	1	uniprot_human	Q9Y2V2	36	16110	1	1	1	1	0.3	sp|Q9Y2V2|CHSP1_HUMAN Calcium-regulated heat stable protein 1 OS=Homo sapiens GN=CARHSP1 PE=1 SV=2
624	1	uniprot_human	Q96DA6	36	12491	1	1	1	1	0.39	sp|Q96DA6|TIM14_HUMAN Mitochondrial import inner membrane translocase subunit TIM14 OS=Homo sapiens GN=DNAJC19 PE=1 SV=3
625	1	uniprot_human	Q96CN9	36	87985	2	2	1	1	0.05	sp|Q96CN9|GCC1_HUMAN GRIP and coiled-coil domain-containing protein 1 OS=Homo sapiens GN=GCC1 PE=1 SV=1
626	1	uniprot_human	Q9BPX3	36	115345	2	2	2	2	0.08	sp|Q9BPX3|CND3_HUMAN Condensin complex subunit 3 OS=Homo sapiens GN=NCAPG PE=1 SV=1
627	1	uniprot_human	A6ND22	35	11371	1	1	1	1	0.44	tr|A6ND22|A6ND22_HUMAN 28S ribosomal protein S16, mitochondrial OS=Homo sapiens GN=MRPS16 PE=1 SV=1
628	1	uniprot_human	A8MU58	35	27028	1	1	1	1	0.17	tr|A8MU58|A8MU58_HUMAN Aminoacyl tRNA synthase complex-interacting multifunctional protein 2 OS=Homo sapiens GN=AIMP2 PE=1 SV=2
629	1	uniprot_human	O14949	35	9900	1	1	1	1	0.52	sp|O14949|QCR8_HUMAN Cytochrome b-c1 complex subunit 8 OS=Homo sapiens GN=UQCRQ PE=1 SV=4
630	1	uniprot_human	O95881	35	19365	1	1	1	1	0.24	sp|O95881|TXD12_HUMAN Thioredoxin domain-containing protein 12 OS=Homo sapiens GN=TXNDC12 PE=1 SV=1
631	1	uniprot_human	Q5H928	35	17498	1	1	1	1	0.27	tr|Q5H928|Q5H928_HUMAN 3-hydroxyacyl-CoA dehydrogenase type-2 OS=Homo sapiens GN=HSD17B10 PE=1 SV=1
632	1	uniprot_human	Q9Y2S6	35	7062	1	1	1	1	0.77	sp|Q9Y2S6|TMA7_HUMAN Translation machinery-associated protein 7 OS=Homo sapiens GN=TMA7 PE=1 SV=1
633	1	uniprot_human	A0A024R161	34	16774	1	1	1	1	0.28	tr|A0A024R161|A0A024R161_HUMAN Guanine nucleotide-binding protein subunit gamma OS=Homo sapiens GN=DNAJC25-GNG10 PE=3 SV=1
634	1	uniprot_human	Q5T8A0	34	30745	1	1	1	1	0.15	tr|Q5T8A0|Q5T8A0_HUMAN 28S ribosomal protein S2, mitochondrial (Fragment) OS=Homo sapiens GN=MRPS2 PE=1 SV=1
635	1	uniprot_human	K7ESB0	34	8942	1	1	1	1	0.58	tr|K7ESB0|K7ESB0_HUMAN Centromere protein S (Fragment) OS=Homo sapiens GN=APITD1 PE=1 SV=1
636	1	uniprot_human	Q13085	34	267095	2	2	2	2	0.03	sp|Q13085|ACACA_HUMAN Acetyl-CoA carboxylase 1 OS=Homo sapiens GN=ACACA PE=1 SV=2
637	1	uniprot_human	Q96AG4	34	35308	2	2	2	2	0.27	sp|Q96AG4|LRC59_HUMAN Leucine-rich repeat-containing protein 59 OS=Homo sapiens GN=LRRC59 PE=1 SV=1
638	1	uniprot_human	O95168	34	15256	1	1	1	1	0.32	sp|O95168|NDUB4_HUMAN NADH dehydrogenase [ubiquinone] 1 beta subcomplex subunit 4 OS=Homo sapiens GN=NDUFB4 PE=1 SV=3
639	1	uniprot_human	M0QZX5	34	25618	1	1	1	1	0.18	tr|M0QZX5|M0QZX5_HUMAN Acetolactate synthase-like protein (Fragment) OS=Homo sapiens GN=ILVBL PE=1 SV=6
640	1	uniprot_human	P00403	33	25719	1	1	1	1	0.18	sp|P00403|COX2_HUMAN Cytochrome c oxidase subunit 2 OS=Homo sapiens GN=MT-CO2 PE=1 SV=1
641	1	uniprot_human	O95831	33	67144	1	1	1	1	0.07	sp|O95831|AIFM1_HUMAN Apoptosis-inducing factor 1, mitochondrial OS=Homo sapiens GN=AIFM1 PE=1 SV=1
642	1	uniprot_human	H7BYN3	33	26004	1	1	1	1	0.18	tr|H7BYN3|H7BYN3_HUMAN Transcription factor A, mitochondrial (Fragment) OS=Homo sapiens GN=TFAM PE=1 SV=1
643	1	uniprot_human	Q09161	33	92864	1	1	1	1	0.05	sp|Q09161|NCBP1_HUMAN Nuclear cap-binding protein subunit 1 OS=Homo sapiens GN=NCBP1 PE=1 SV=1
644	1	uniprot_human	H0YMA2	33	12384	1	1	1	1	0.4	tr|H0YMA2|H0YMA2_HUMAN Tropomodulin-2 (Fragment) OS=Homo sapiens GN=TMOD2 PE=1 SV=1
645	1	uniprot_human	Q8WY22	33	27932	1	1	1	1	0.16	sp|Q8WY22|BRI3B_HUMAN BRI3-binding protein OS=Homo sapiens GN=BRI3BP PE=1 SV=1
646	1	uniprot_human	O95817	33	61728	1	1	1	1	0.07	sp|O95817|BAG3_HUMAN BAG family molecular chaperone regulator 3 OS=Homo sapiens GN=BAG3 PE=1 SV=3
647	1	uniprot_human	H0Y362	33	10057	1	1	1	1	0.5	tr|H0Y362|H0Y362_HUMAN Zinc transporter 7 (Fragment) OS=Homo sapiens GN=SLC30A7 PE=1 SV=2
648	1	uniprot_human	E5RIS7	33	12604	2	2	2	2	0.93	tr|E5RIS7|E5RIS7_HUMAN Transcription elongation factor A protein 1 OS=Homo sapiens GN=TCEA1 PE=1 SV=1
649	1	uniprot_human	D6R9Q5	33	12452	1	1	1	1	0.4	tr|D6R9Q5|D6R9Q5_HUMAN Anaphase-promoting complex subunit 10 (Fragment) OS=Homo sapiens GN=ANAPC10 PE=1 SV=1
650	1	uniprot_human	X6RJP6	33	21244	1	1	1	1	0.22	tr|X6RJP6|X6RJP6_HUMAN Transgelin-2 (Fragment) OS=Homo sapiens GN=TAGLN2 PE=1 SV=1
651	1	uniprot_human	P82912	33	20774	2	2	2	2	0.5	sp|P82912|RT11_HUMAN 28S ribosomal protein S11, mitochondrial OS=Homo sapiens GN=MRPS11 PE=1 SV=2
652	1	uniprot_human	P35998	32	49002	2	2	2	2	0.19	sp|P35998|PRS7_HUMAN 26S protease regulatory subunit 7 OS=Homo sapiens GN=PSMC2 PE=1 SV=3
653	1	uniprot_human	O14497	32	242805	1	1	1	1	0.02	sp|O14497|ARI1A_HUMAN AT-rich interactive domain-containing protein 1A OS=Homo sapiens GN=ARID1A PE=1 SV=3
654	1	uniprot_human	H0YDT0	32	82070	1	1	1	1	0.05	tr|H0YDT0|H0YDT0_HUMAN RalBP1-associated Eps domain-containing protein 1 (Fragment) OS=Homo sapiens GN=REPS1 PE=1 SV=1
655	1	uniprot_human	J3KT68	32	11083	1	1	1	1	0.45	tr|J3KT68|J3KT68_HUMAN Transmembrane protein 97 OS=Homo sapiens GN=TMEM97 PE=1 SV=1
656	1	uniprot_human	Q9BU61	32	20566	1	1	1	1	0.23	sp|Q9BU61|NDUF3_HUMAN NADH dehydrogenase [ubiquinone] 1 alpha subcomplex assembly factor 3 OS=Homo sapiens GN=NDUFAF3 PE=1 SV=1
657	1	uniprot_human	H0UI06	32	12950	2	2	2	2	0.89	tr|H0UI06|H0UI06_HUMAN Cytochrome c oxidase subunit 7A2, mitochondrial OS=Homo sapiens GN=COX7A2 PE=1 SV=1
658	1	uniprot_human	Q9NQ50	32	24475	2	2	2	2	0.41	sp|Q9NQ50|RM40_HUMAN 39S ribosomal protein L40, mitochondrial OS=Homo sapiens GN=MRPL40 PE=1 SV=1
659	1	uniprot_human	F5GX77	32	12078	1	1	1	1	0.41	tr|F5GX77|F5GX77_HUMAN Multifunctional methyltransferase subunit TRM112-like protein OS=Homo sapiens GN=TRMT112 PE=1 SV=1
660	1	uniprot_human	A0A0A0MRF4	31	19290	2	2	2	2	0.54	tr|A0A0A0MRF4|A0A0A0MRF4_HUMAN 39S ribosomal protein L19, mitochondrial OS=Homo sapiens GN=MRPL19 PE=1 SV=1
661	1	uniprot_human	C9JV50	31	21645	1	1	1	1	0.21	tr|C9JV50|C9JV50_HUMAN Phosphatidylinositide phosphatase SAC1 (Fragment) OS=Homo sapiens GN=SACM1L PE=1 SV=1
662	1	uniprot_human	Q9NYY8	31	82379	2	2	1	1	0.05	sp|Q9NYY8|FAKD2_HUMAN FAST kinase domain-containing protein 2 OS=Homo sapiens GN=FASTKD2 PE=1 SV=1
663	1	uniprot_human	K7EK43	31	3421	1	1	1	1	2.02	tr|K7EK43|K7EK43_HUMAN Tubulin beta-6 chain (Fragment) OS=Homo sapiens GN=TUBB6 PE=1 SV=1
664	1	uniprot_human	Q15746	31	213320	2	2	2	2	0.04	sp|Q15746|MYLK_HUMAN Myosin light chain kinase, smooth muscle OS=Homo sapiens GN=MYLK PE=1 SV=4
665	1	uniprot_human	C9IZQ1	31	33866	1	1	1	1	0.13	tr|C9IZQ1|C9IZQ1_HUMAN Translocon-associated protein subunit alpha OS=Homo sapiens GN=SSR1 PE=1 SV=1
666	1	uniprot_human	Q9UJS0	31	74528	2	2	2	2	0.12	sp|Q9UJS0|CMC2_HUMAN Calcium-binding mitochondrial carrier protein Aralar2 OS=Homo sapiens GN=SLC25A13 PE=1 SV=2
667	1	uniprot_human	E5RG67	31	18211	1	1	1	1	0.26	tr|E5RG67|E5RG67_HUMAN Nucleolysin TIA-1 isoform p40 OS=Homo sapiens GN=TIA1 PE=1 SV=1
668	1	uniprot_human	Q5JPT9	31	22652	1	1	1	1	0.2	tr|Q5JPT9|Q5JPT9_HUMAN Pyruvate dehydrogenase E1 component subunit alpha, somatic form, mitochondrial (Fragment) OS=Homo sapiens GN=PDHA1 PE=1 SV=6
669	1	uniprot_human	U3KPY1	30	12765	2	2	2	2	0.91	tr|U3KPY1|U3KPY1_HUMAN DNA-directed RNA polymerases I, II, and III subunit RPABC2 (Fragment) OS=Homo sapiens GN=POLR2F PE=1 SV=1
670	1	uniprot_human	E7EWR4	30	63017	1	1	1	1	0.07	tr|E7EWR4|E7EWR4_HUMAN Cleavage stimulation factor subunit 2 OS=Homo sapiens GN=CSTF2 PE=1 SV=1
671	1	uniprot_human	Q96BR5	30	26433	1	1	1	1	0.17	sp|Q96BR5|COA7_HUMAN Cytochrome c oxidase assembly factor 7 OS=Homo sapiens GN=COA7 PE=1 SV=2
672	1	uniprot_human	H7C0U7	30	26835	1	1	1	1	0.17	tr|H7C0U7|H7C0U7_HUMAN Titin (Fragment) OS=Homo sapiens GN=TTN PE=1 SV=2
673	1	uniprot_human	J3KPX7	30	33219	1	1	1	1	0.14	tr|J3KPX7|J3KPX7_HUMAN Prohibitin-2 OS=Homo sapiens GN=PHB2 PE=1 SV=2
674	1	uniprot_human	Q96HR3	30	20435	1	1	1	1	0.23	sp|Q96HR3|MED30_HUMAN Mediator of RNA polymerase II transcription subunit 30 OS=Homo sapiens GN=MED30 PE=1 SV=1
675	1	uniprot_human	P60174	30	31057	1	1	1	1	0.15	sp|P60174|TPIS_HUMAN Triosephosphate isomerase OS=Homo sapiens GN=TPI1 PE=1 SV=3
676	1	uniprot_human	A0A087WW31	30	6809	1	1	1	1	0.81	tr|A0A087WW31|A0A087WW31_HUMAN U4/U6.U5 tri-snRNP-associated protein 2 (Fragment) OS=Homo sapiens GN=USP39 PE=1 SV=1
677	1	uniprot_human	A0A0B4J220	30	14225	1	1	1	1	0.34	tr|A0A0B4J220|A0A0B4J220_HUMAN Chromosome 11 open reading frame 48, isoform CRA_c OS=Homo sapiens GN=C11orf98 PE=1 SV=1
678	1	uniprot_human	A0A087WY88	30	20892	1	1	1	1	0.22	tr|A0A087WY88|A0A087WY88_HUMAN Protein jagunal homolog 1 OS=Homo sapiens GN=JAGN1 PE=1 SV=1
679	1	uniprot_human	A0A087WWY3	30	248149	1	1	1	1	0.02	tr|A0A087WWY3|A0A087WWY3_HUMAN Filamin-A OS=Homo sapiens GN=FLNA PE=1 SV=1
680	1	uniprot_human	H0YB02	29	17338	1	1	1	1	0.27	tr|H0YB02|H0YB02_HUMAN Serine/threonine-protein phosphatase 2B catalytic subunit gamma isoform (Fragment) OS=Homo sapiens GN=PPP3CC PE=1 SV=1
681	1	uniprot_human	F5H702	29	12819	1	1	1	1	0.38	tr|F5H702|F5H702_HUMAN 39S ribosomal protein L48, mitochondrial OS=Homo sapiens GN=MRPL48 PE=1 SV=1
682	1	uniprot_human	H0Y6C7	29	14193	1	1	1	1	0.34	tr|H0Y6C7|H0Y6C7_HUMAN Intraflagellar transport protein 27 homolog (Fragment) OS=Homo sapiens GN=IFT27 PE=1 SV=1
683	1	uniprot_human	K7ESP4	29	24276	2	2	2	2	0.41	tr|K7ESP4|K7ESP4_HUMAN Dephospho-CoA kinase domain-containing protein (Fragment) OS=Homo sapiens GN=DCAKD PE=1 SV=1
684	1	uniprot_human	F8VVA7	29	22383	1	1	1	1	0.21	tr|F8VVA7|F8VVA7_HUMAN Coatomer subunit zeta-1 OS=Homo sapiens GN=COPZ1 PE=1 SV=1
685	1	uniprot_human	J3KTF0	28	8526	1	1	1	1	0.61	tr|J3KTF0|J3KTF0_HUMAN Fatty acid synthase (Fragment) OS=Homo sapiens GN=FASN PE=1 SV=1
686	1	uniprot_human	H0YAE8	28	26280	1	1	1	1	0.17	tr|H0YAE8|H0YAE8_HUMAN Histone RNA hairpin-binding protein (Fragment) OS=Homo sapiens GN=SLBP PE=1 SV=1
687	1	uniprot_human	P15924	28	334021	1	1	1	1	0.01	sp|P15924|DESP_HUMAN Desmoplakin OS=Homo sapiens GN=DSP PE=1 SV=3
688	1	uniprot_human	Q9BS26	28	47341	1	1	1	1	0.09	sp|Q9BS26|ERP44_HUMAN Endoplasmic reticulum resident protein 44 OS=Homo sapiens GN=ERP44 PE=1 SV=1
689	1	uniprot_human	B1AR61	28	15762	1	1	1	1	0.3	tr|B1AR61|B1AR61_HUMAN Hexokinase-1 (Fragment) OS=Homo sapiens GN=HK1 PE=1 SV=1
690	1	uniprot_human	Q9BUH6	28	21968	1	1	1	1	0.21	sp|Q9BUH6|PAXX_HUMAN Protein PAXX OS=Homo sapiens GN=C9orf142 PE=1 SV=2
691	1	uniprot_human	O75940	28	26866	1	1	1	1	0.17	sp|O75940|SPF30_HUMAN Survival of motor neuron-related-splicing factor 30 OS=Homo sapiens GN=SMNDC1 PE=1 SV=1
692	1	uniprot_human	Q9NPH3	28	66118	1	1	1	1	0.07	sp|Q9NPH3|IL1AP_HUMAN Interleukin-1 receptor accessory protein OS=Homo sapiens GN=IL1RAP PE=1 SV=2
693	1	uniprot_human	Q9Y6H1	28	15731	1	1	1	1	0.3	sp|Q9Y6H1|CHCH2_HUMAN Coiled-coil-helix-coiled-coil-helix domain-containing protein 2 OS=Homo sapiens GN=CHCHD2 PE=1 SV=1
694	1	uniprot_human	A0A087WUW6	28	47982	1	1	1	1	0.09	tr|A0A087WUW6|A0A087WUW6_HUMAN NF-kappa-B essential modulator OS=Homo sapiens GN=IKBKG PE=1 SV=1
695	1	uniprot_human	B4E1G1	28	17079	1	1	1	1	0.28	tr|B4E1G1|B4E1G1_HUMAN Derlin-1 OS=Homo sapiens GN=DERL1 PE=1 SV=1
696	1	uniprot_human	P60604	28	18725	1	1	1	1	0.25	sp|P60604|UB2G2_HUMAN Ubiquitin-conjugating enzyme E2 G2 OS=Homo sapiens GN=UBE2G2 PE=1 SV=1
697	1	uniprot_human	Q9Y4W6	27	88984	1	1	1	1	0.05	sp|Q9Y4W6|AFG32_HUMAN AFG3-like protein 2 OS=Homo sapiens GN=AFG3L2 PE=1 SV=2
698	1	uniprot_human	E9PL10	27	15769	1	1	1	1	0.3	tr|E9PL10|E9PL10_HUMAN Transcription factor BTF3 OS=Homo sapiens GN=BTF3L4 PE=1 SV=1
699	1	uniprot_human	A2RQR6	27	21641	1	1	1	1	0.21	tr|A2RQR6|A2RQR6_HUMAN Transcription elongation factor A (SII)-like 4 variant 1 OS=Homo sapiens GN=TCEAL4 PE=1 SV=1
700	1	uniprot_human	E7ETY0	27	13328	1	1	1	1	0.37	tr|E7ETY0|E7ETY0_HUMAN Kallikrein-6 OS=Homo sapiens GN=KLK6 PE=1 SV=1
701	1	uniprot_human	Q5T5H1	27	21152	1	1	1	1	0.22	tr|Q5T5H1|Q5T5H1_HUMAN Alpha-endosulfine OS=Homo sapiens GN=ENSA PE=1 SV=1
702	1	uniprot_human	A0A0J9YW13	27	12370	1	1	1	1	0.4	tr|A0A0J9YW13|A0A0J9YW13_HUMAN RNA-binding protein 8A (Fragment) OS=Homo sapiens GN=RBM8A PE=4 SV=1
703	1	uniprot_human	P47972	27	47411	1	1	1	1	0.09	sp|P47972|NPTX2_HUMAN Neuronal pentraxin-2 OS=Homo sapiens GN=NPTX2 PE=1 SV=2
704	1	uniprot_human	I3L1P8	27	32333	1	1	1	1	0.14	tr|I3L1P8|I3L1P8_HUMAN Mitochondrial 2-oxoglutarate/malate carrier protein (Fragment) OS=Homo sapiens GN=SLC25A11 PE=1 SV=1
705	1	uniprot_human	Q5QNZ2	27	22318	1	1	1	1	0.21	tr|Q5QNZ2|Q5QNZ2_HUMAN ATP synthase F(0) complex subunit B1, mitochondrial OS=Homo sapiens GN=ATP5F1 PE=1 SV=1
706	1	uniprot_human	Q15388	27	16459	1	1	1	1	0.29	sp|Q15388|TOM20_HUMAN Mitochondrial import receptor subunit TOM20 homolog OS=Homo sapiens GN=TOMM20 PE=1 SV=1
707	1	uniprot_human	A0A087WXZ3	27	61354	1	1	1	1	0.07	tr|A0A087WXZ3|A0A087WXZ3_HUMAN YTH domain-containing family protein 2 OS=Homo sapiens GN=YTHDF2 PE=1 SV=1
708	1	uniprot_human	E5RHF4	26	22044	1	1	1	1	0.21	tr|E5RHF4|E5RHF4_HUMAN 39S ribosomal protein L15, mitochondrial (Fragment) OS=Homo sapiens GN=MRPL15 PE=1 SV=1
709	1	uniprot_human	O95926	26	28762	1	1	1	1	0.16	sp|O95926|SYF2_HUMAN Pre-mRNA-splicing factor SYF2 OS=Homo sapiens GN=SYF2 PE=1 SV=1
710	1	uniprot_human	P31944	26	27947	1	1	1	1	0.16	sp|P31944|CASPE_HUMAN Caspase-14 OS=Homo sapiens GN=CASP14 PE=1 SV=2
711	1	uniprot_human	X6RAY8	26	39563	1	1	1	1	0.11	tr|X6RAY8|X6RAY8_HUMAN 39S ribosomal protein L4, mitochondrial OS=Homo sapiens GN=MRPL4 PE=1 SV=1
712	1	uniprot_human	K7EN27	26	17277	1	1	1	1	0.27	tr|K7EN27|K7EN27_HUMAN Protein deglycase DJ-1 (Fragment) OS=Homo sapiens GN=PARK7 PE=1 SV=1
713	1	uniprot_human	A0A087WV44	26	4801	1	1	1	1	1.27	tr|A0A087WV44|A0A087WV44_HUMAN Etoposide-induced protein 2.4 homolog OS=Homo sapiens GN=EI24 PE=1 SV=1
714	1	uniprot_human	B5MCX3	26	37145	1	1	1	1	0.12	tr|B5MCX3|B5MCX3_HUMAN Septin-2 OS=Homo sapiens GN=SEPT2 PE=1 SV=1
715	1	uniprot_human	Q9UQE7	26	141853	1	1	1	1	0.03	sp|Q9UQE7|SMC3_HUMAN Structural maintenance of chromosomes protein 3 OS=Homo sapiens GN=SMC3 PE=1 SV=2
716	1	uniprot_human	G3XAN4	26	33528	1	1	1	1	0.13	tr|G3XAN4|G3XAN4_HUMAN Translocating chain-associated membrane protein 1 OS=Homo sapiens GN=TRAM1 PE=1 SV=1
717	1	uniprot_human	O00487	26	34726	1	1	1	1	0.13	sp|O00487|PSDE_HUMAN 26S proteasome non-ATPase regulatory subunit 14 OS=Homo sapiens GN=PSMD14 PE=1 SV=1
718	1	uniprot_human	A0A0A0MT33	26	149224	1	1	1	1	0.03	tr|A0A0A0MT33|A0A0A0MT33_HUMAN Protein SCAF8 OS=Homo sapiens GN=SCAF8 PE=1 SV=1
719	1	uniprot_human	K7EM18	25	13770	1	1	1	1	0.35	tr|K7EM18|K7EM18_HUMAN Eukaryotic translation initiation factor 1 OS=Homo sapiens GN=EIF1 PE=1 SV=1
720	1	uniprot_human	H0YI98	25	29423	2	2	2	2	0.33	tr|H0YI98|H0YI98_HUMAN Dynactin subunit 2 (Fragment) OS=Homo sapiens GN=DCTN2 PE=1 SV=1
721	1	uniprot_human	P63172	25	12672	1	1	1	1	0.39	sp|P63172|DYLT1_HUMAN Dynein light chain Tctex-type 1 OS=Homo sapiens GN=DYNLT1 PE=1 SV=1
722	1	uniprot_human	E7EWB4	25	21097	1	1	1	1	0.22	tr|E7EWB4|E7EWB4_HUMAN Dihydropyrimidinase-related protein 5 (Fragment) OS=Homo sapiens GN=DPYSL5 PE=1 SV=6
723	1	uniprot_human	Q9UN86	25	54145	2	2	1	1	0.08	sp|Q9UN86|G3BP2_HUMAN Ras GTPase-activating protein-binding protein 2 OS=Homo sapiens GN=G3BP2 PE=1 SV=2
724	1	uniprot_human	G5E9X5	25	48527	1	1	1	1	0.09	tr|G5E9X5|G5E9X5_HUMAN Methylcrotonoyl-CoA carboxylase subunit alpha, mitochondrial OS=Homo sapiens GN=MCCC1 PE=1 SV=1
725	1	uniprot_human	Q9H6T3	25	75957	1	1	1	1	0.06	sp|Q9H6T3|RPAP3_HUMAN RNA polymerase II-associated protein 3 OS=Homo sapiens GN=RPAP3 PE=1 SV=2
726	1	uniprot_human	Q8TDN6	24	41660	1	1	1	1	0.11	sp|Q8TDN6|BRX1_HUMAN Ribosome biogenesis protein BRX1 homolog OS=Homo sapiens GN=BRIX1 PE=1 SV=2
727	1	uniprot_human	Q9UKR5	24	15968	1	1	1	1	0.3	sp|Q9UKR5|ERG28_HUMAN Probable ergosterol biosynthetic protein 28 OS=Homo sapiens GN=C14orf1 PE=1 SV=1
728	1	uniprot_human	C9J0K6	24	17879	3	3	3	3	1.02	tr|C9J0K6|C9J0K6_HUMAN Sorcin OS=Homo sapiens GN=SRI PE=1 SV=1
729	1	uniprot_human	A0A087X1H6	24	28334	1	1	1	1	0.16	tr|A0A087X1H6|A0A087X1H6_HUMAN Hsc70-interacting protein OS=Homo sapiens GN=ST13 PE=1 SV=1
730	1	uniprot_human	A0A0A0MRI5	24	63283	1	1	1	1	0.07	tr|A0A0A0MRI5|A0A0A0MRI5_HUMAN Catenin alpha-2 OS=Homo sapiens GN=CTNNA2 PE=1 SV=1
731	1	uniprot_human	Q16650	24	74520	1	1	1	1	0.06	sp|Q16650|TBR1_HUMAN T-box brain protein 1 OS=Homo sapiens GN=TBR1 PE=2 SV=1
732	1	uniprot_human	P60059	24	7793	1	1	1	1	0.69	sp|P60059|SC61G_HUMAN Protein transport protein Sec61 subunit gamma OS=Homo sapiens GN=SEC61G PE=1 SV=1
733	1	uniprot_human	U3KQD4	23	15960	1	1	1	1	0.3	tr|U3KQD4|U3KQD4_HUMAN Testicular haploid-expressed gene protein OS=Homo sapiens GN=THEG PE=4 SV=2
734	1	uniprot_human	I6L894	23	432499	1	1	1	1	0.01	tr|I6L894|I6L894_HUMAN Ankyrin-2 OS=Homo sapiens GN=ANK2 PE=1 SV=1
735	1	uniprot_human	K7ELL7	23	61124	1	1	1	1	0.07	tr|K7ELL7|K7ELL7_HUMAN Glucosidase 2 subunit beta OS=Homo sapiens GN=PRKCSH PE=1 SV=1
736	1	uniprot_human	J3KNA0	23	55804	1	1	1	1	0.08	tr|J3KNA0|J3KNA0_HUMAN Mitochondrial inner membrane protein OXA1L OS=Homo sapiens GN=OXA1L PE=1 SV=1
737	1	uniprot_human	B1AHC9	23	64528	1	1	1	1	0.07	tr|B1AHC9|B1AHC9_HUMAN X-ray repair cross-complementing protein 6 OS=Homo sapiens GN=XRCC6 PE=1 SV=1
738	1	uniprot_human	A0A087WZH7	23	31691	1	1	1	1	0.14	tr|A0A087WZH7|A0A087WZH7_HUMAN Myristoylated alanine-rich C-kinase substrate OS=Homo sapiens GN=MARCKS PE=1 SV=1
739	1	uniprot_human	H0Y390	23	508121	3	3	1	1	0.01	tr|H0Y390|H0Y390_HUMAN Microtubule-actin cross-linking factor 1, isoforms 1/2/3/5 (Fragment) OS=Homo sapiens GN=MACF1 PE=1 SV=1
740	1	uniprot_human	Q2LD37	23	559352	1	1	1	1	0.01	sp|Q2LD37|K1109_HUMAN Uncharacterized protein KIAA1109 OS=Homo sapiens GN=KIAA1109 PE=1 SV=2
741	1	uniprot_human	Q9UMS4	23	55603	1	1	1	1	0.08	sp|Q9UMS4|PRP19_HUMAN Pre-mRNA-processing factor 19 OS=Homo sapiens GN=PRPF19 PE=1 SV=1
742	1	uniprot_human	Q9UBV8	22	30646	1	1	1	1	0.15	sp|Q9UBV8|PEF1_HUMAN Peflin OS=Homo sapiens GN=PEF1 PE=1 SV=1
743	1	uniprot_human	F8VNX2	22	16904	1	1	1	1	0.28	tr|F8VNX2|F8VNX2_HUMAN ATP-dependent 6-phosphofructokinase, muscle type (Fragment) OS=Homo sapiens GN=PFKM PE=1 SV=1
744	1	uniprot_human	E7EPW2	22	12938	1	1	1	1	0.38	tr|E7EPW2|E7EPW2_HUMAN 28S ribosomal protein S25, mitochondrial OS=Homo sapiens GN=MRPS25 PE=1 SV=1
745	1	uniprot_human	E7ESE2	22	22442	1	1	1	1	0.21	tr|E7ESE2|E7ESE2_HUMAN Prohibitin (Fragment) OS=Homo sapiens GN=PHB PE=1 SV=2
746	1	uniprot_human	Q15424	22	103036	1	1	1	1	0.04	sp|Q15424|SAFB1_HUMAN Scaffold attachment factor B1 OS=Homo sapiens GN=SAFB PE=1 SV=4
747	1	uniprot_human	D6R937	22	16568	1	1	1	1	0.29	tr|D6R937|D6R937_HUMAN Aminoacyl tRNA synthase complex-interacting multifunctional protein 1 (Fragment) OS=Homo sapiens GN=AIMP1 PE=1 SV=1
748	1	uniprot_human	H3BPJ9	22	19531	1	1	1	1	0.24	tr|H3BPJ9|H3BPJ9_HUMAN NADH dehydrogenase [ubiquinone] 1 beta subcomplex subunit 10 OS=Homo sapiens GN=NDUFB10 PE=1 SV=1
749	1	uniprot_human	A0A087WU10	22	8235	1	1	1	1	0.64	tr|A0A087WU10|A0A087WU10_HUMAN Nucleolar protein 16 OS=Homo sapiens GN=NOP16 PE=1 SV=1
750	1	uniprot_human	A9J4F5	22	17411	1	1	1	1	0.27	tr|A9J4F5|A9J4F5_HUMAN Zinc finger protein 593 OS=Homo sapiens GN=ZNF593 PE=1 SV=1
751	1	uniprot_human	J3KS15	21	22176	1	1	1	1	0.21	tr|J3KS15|J3KS15_HUMAN Peptidyl-tRNA hydrolase ICT1, mitochondrial (Fragment) OS=Homo sapiens GN=ICT1 PE=1 SV=1
752	1	uniprot_human	H3BMH2	21	17657	1	1	1	1	0.27	tr|H3BMH2|H3BMH2_HUMAN Ras-related protein Rab-11A (Fragment) OS=Homo sapiens GN=RAB11A PE=3 SV=1
753	1	uniprot_human	P13489	21	51766	1	1	1	1	0.09	sp|P13489|RINI_HUMAN Ribonuclease inhibitor OS=Homo sapiens GN=RNH1 PE=1 SV=2
754	1	uniprot_human	Q6P2P2	21	95524	1	1	1	1	0.05	sp|Q6P2P2|ANM9_HUMAN Putative protein arginine N-methyltransferase 9 OS=Homo sapiens GN=PRMT9 PE=2 SV=1
755	1	uniprot_human	H0YBL5	21	9619	1	1	1	1	0.53	tr|H0YBL5|H0YBL5_HUMAN Centrin-3 (Fragment) OS=Homo sapiens GN=CETN3 PE=1 SV=1
756	1	uniprot_human	E9PN17	21	8447	1	1	1	1	0.62	tr|E9PN17|E9PN17_HUMAN ATP synthase subunit g, mitochondrial OS=Homo sapiens GN=ATP5L PE=1 SV=1
757	1	uniprot_human	Q7L592	21	49435	1	1	1	1	0.09	sp|Q7L592|NDUF7_HUMAN NADH dehydrogenase [ubiquinone] complex I, assembly factor 7 OS=Homo sapiens GN=NDUFAF7 PE=1 SV=1
758	1	uniprot_human	F5H2F4	21	111342	1	1	1	1	0.04	tr|F5H2F4|F5H2F4_HUMAN C-1-tetrahydrofolate synthase, cytoplasmic OS=Homo sapiens GN=MTHFD1 PE=1 SV=1
759	1	uniprot_human	A0A087X2B1	20	40285	1	1	1	1	0.11	tr|A0A087X2B1|A0A087X2B1_HUMAN RNA binding protein fox-1 homolog OS=Homo sapiens GN=RBFOX1 PE=4 SV=1
760	1	uniprot_human	P48634	20	229180	1	1	1	1	0.02	sp|P48634|PRC2A_HUMAN Protein PRRC2A OS=Homo sapiens GN=PRRC2A PE=1 SV=3
761	1	uniprot_human	Q6P161	20	15866	1	1	1	1	0.3	sp|Q6P161|RM54_HUMAN 39S ribosomal protein L54, mitochondrial OS=Homo sapiens GN=MRPL54 PE=1 SV=1
762	1	uniprot_human	F8VVL1	20	18158	1	1	1	1	0.26	tr|F8VVL1|F8VVL1_HUMAN Density-regulated protein OS=Homo sapiens GN=DENR PE=1 SV=1
763	1	uniprot_human	P09669	20	8776	1	1	1	1	0.59	sp|P09669|COX6C_HUMAN Cytochrome c oxidase subunit 6C OS=Homo sapiens GN=COX6C PE=1 SV=2
764	1	uniprot_human	Q13637	20	25210	1	1	1	1	0.18	sp|Q13637|RAB32_HUMAN Ras-related protein Rab-32 OS=Homo sapiens GN=RAB32 PE=1 SV=3
765	1	uniprot_human	O00767	20	41667	2	2	1	1	0.11	sp|O00767|ACOD_HUMAN Acyl-CoA desaturase OS=Homo sapiens GN=SCD PE=1 SV=2
176	2	uniprot_human	H7C2E4	19	32547	2	2	2	2	0.3	tr|H7C2E4|H7C2E4_HUMAN CAD protein (Fragment) OS=Homo sapiens GN=CAD PE=1 SV=1
766	1	uniprot_human	A0A087WWJ1	19	122295	1	1	1	1	0.04	tr|A0A087WWJ1|A0A087WWJ1_HUMAN DNA mismatch repair protein Msh6 OS=Homo sapiens GN=MSH6 PE=1 SV=1
767	1	uniprot_human	H0YDF8	19	15563	1	1	1	1	0.31	tr|H0YDF8|H0YDF8_HUMAN Single Ig IL-1-related receptor (Fragment) OS=Homo sapiens GN=SIGIRR PE=1 SV=1
768	1	uniprot_human	A0A0C4DGZ0	19	218438	1	1	1	1	0.02	tr|A0A0C4DGZ0|A0A0C4DGZ0_HUMAN DNA-directed RNA polymerase OS=Homo sapiens GN=POLR2A PE=1 SV=1
769	1	uniprot_human	F8VXJ7	19	19326	1	1	1	1	0.24	tr|F8VXJ7|F8VXJ7_HUMAN Protein canopy homolog 2 (Fragment) OS=Homo sapiens GN=CNPY2 PE=1 SV=1
770	1	uniprot_human	Q92674	19	87748	1	1	1	1	0.05	sp|Q92674|CENPI_HUMAN Centromere protein I OS=Homo sapiens GN=CENPI PE=1 SV=2
771	1	uniprot_human	Q9H9J2	19	37854	1	1	1	1	0.12	sp|Q9H9J2|RM44_HUMAN 39S ribosomal protein L44, mitochondrial OS=Homo sapiens GN=MRPL44 PE=1 SV=1
772	1	uniprot_human	Q8IYB3	19	102331	1	1	1	1	0.04	sp|Q8IYB3|SRRM1_HUMAN Serine/arginine repetitive matrix protein 1 OS=Homo sapiens GN=SRRM1 PE=1 SV=2
773	1	uniprot_human	O75937	19	29823	2	2	2	2	0.33	sp|O75937|DNJC8_HUMAN DnaJ homolog subfamily C member 8 OS=Homo sapiens GN=DNAJC8 PE=1 SV=2
774	1	uniprot_human	Q8TAE8	19	25425	1	1	1	1	0.18	sp|Q8TAE8|G45IP_HUMAN Growth arrest and DNA damage-inducible proteins-interacting protein 1 OS=Homo sapiens GN=GADD45GIP1 PE=1 SV=1
775	1	uniprot_human	Q5T5C7	19	61788	1	1	1	1	0.07	tr|Q5T5C7|Q5T5C7_HUMAN Serine--tRNA ligase, cytoplasmic OS=Homo sapiens GN=SARS PE=1 SV=1
776	1	uniprot_human	B8ZZJ0	18	6737	1	1	1	1	0.81	tr|B8ZZJ0|B8ZZJ0_HUMAN Small ubiquitin-related modifier 1 OS=Homo sapiens GN=SUMO1 PE=1 SV=1
777	1	contaminants	ENSEMBL:ENSBTAP00000038329	18	8631	1	1	1	1	0.6	(Bos taurus) 9 kDa protein
778	1	uniprot_human	C9JLU1	18	16971	1	1	1	1	0.28	tr|C9JLU1|C9JLU1_HUMAN DNA-directed RNA polymerases I, II, and III subunit RPABC3 (Fragment) OS=Homo sapiens GN=POLR2H PE=1 SV=6
779	1	uniprot_human	A0A087X0L5	18	97669	3	3	1	1	0.04	tr|A0A087X0L5|A0A087X0L5_HUMAN MHC class II transactivator OS=Homo sapiens GN=CIITA PE=4 SV=1
780	1	uniprot_human	Q5TDH4	18	76299	1	1	1	1	0.06	tr|Q5TDH4|Q5TDH4_HUMAN DnaJ homolog subfamily C member 16 OS=Homo sapiens GN=DNAJC16 PE=1 SV=1
781	1	uniprot_human	Q9BU76	18	29679	1	1	1	1	0.15	sp|Q9BU76|MMTA2_HUMAN Multiple myeloma tumor-associated protein 2 OS=Homo sapiens GN=MMTAG2 PE=1 SV=1
782	1	uniprot_human	A2A2D0	18	9787	1	1	1	1	0.52	tr|A2A2D0|A2A2D0_HUMAN Stathmin (Fragment) OS=Homo sapiens GN=STMN1 PE=1 SV=6
783	1	uniprot_human	Q02413	18	114702	1	1	1	1	0.04	sp|Q02413|DSG1_HUMAN Desmoglein-1 OS=Homo sapiens GN=DSG1 PE=1 SV=2
784	1	uniprot_human	Q59H18	18	94160	1	1	1	1	0.05	sp|Q59H18|TNI3K_HUMAN Serine/threonine-protein kinase TNNI3K OS=Homo sapiens GN=TNNI3K PE=1 SV=3
785	1	uniprot_human	H0YND0	18	99331	1	1	1	1	0.04	tr|H0YND0|H0YND0_HUMAN Fibrillin-1 (Fragment) OS=Homo sapiens GN=FBN1 PE=1 SV=1
786	1	uniprot_human	P10644	18	43183	1	1	1	1	0.1	sp|P10644|KAP0_HUMAN cAMP-dependent protein kinase type I-alpha regulatory subunit OS=Homo sapiens GN=PRKAR1A PE=1 SV=1
787	1	uniprot_human	A0A0C4DG44	18	45142	1	1	1	1	0.1	tr|A0A0C4DG44|A0A0C4DG44_HUMAN Serine protease HTRA2, mitochondrial (Fragment) OS=Homo sapiens GN=HTRA2 PE=1 SV=1
788	1	uniprot_human	G5E9F8	18	61914	1	1	1	1	0.07	tr|G5E9F8|G5E9F8_HUMAN Protein S (Alpha), isoform CRA_b OS=Homo sapiens GN=PROS1 PE=1 SV=1
789	1	uniprot_human	Q2VPB7	18	95087	1	1	1	1	0.05	sp|Q2VPB7|AP5B1_HUMAN AP-5 complex subunit beta-1 OS=Homo sapiens GN=AP5B1 PE=1 SV=4
790	1	uniprot_human	A0A087WTT6	17	6282	1	1	1	1	0.88	tr|A0A087WTT6|A0A087WTT6_HUMAN 40S ribosomal protein S29 OS=Homo sapiens GN=RPS29 PE=1 SV=1
791	1	uniprot_human	F8VUA2	17	19918	1	1	1	1	0.24	tr|F8VUA2|F8VUA2_HUMAN Charged multivesicular body protein 1a OS=Homo sapiens GN=CHMP1A PE=1 SV=1
792	1	uniprot_human	B4DKA4	17	54770	1	1	1	1	0.08	tr|B4DKA4|B4DKA4_HUMAN Elongator complex protein 3 OS=Homo sapiens GN=ELP3 PE=1 SV=1
793	1	uniprot_human	A0A0A6YYH2	17	46117	1	1	1	1	0.1	tr|A0A0A6YYH2|A0A0A6YYH2_HUMAN Uncharacterized protein OS=Homo sapiens PE=4 SV=1
794	1	uniprot_human	Q7Z2K8	17	103134	1	1	1	1	0.04	sp|Q7Z2K8|GRIN1_HUMAN G protein-regulated inducer of neurite outgrowth 1 OS=Homo sapiens GN=GPRIN1 PE=2 SV=2
795	1	uniprot_human	H0Y5J4	17	40475	1	1	1	1	0.11	tr|H0Y5J4|H0Y5J4_HUMAN Drebrin-like protein (Fragment) OS=Homo sapiens GN=DBNL PE=1 SV=1
796	1	uniprot_human	B9A062	17	23909	1	1	1	1	0.19	tr|B9A062|B9A062_HUMAN Bifunctional methylenetetrahydrofolate dehydrogenase/cyclohydrolase, mitochondrial OS=Homo sapiens GN=MTHFD2 PE=1 SV=1
797	1	uniprot_human	I3L213	17	23752	1	1	1	1	0.19	tr|I3L213|I3L213_HUMAN Phosphorylase b kinase regulatory subunit beta (Fragment) OS=Homo sapiens GN=PHKB PE=1 SV=1
798	1	uniprot_human	D6RD67	17	31843	1	1	1	1	0.14	tr|D6RD67|D6RD67_HUMAN Methylcrotonoyl-CoA carboxylase beta chain, mitochondrial (Fragment) OS=Homo sapiens GN=MCCC2 PE=1 SV=2
799	1	contaminants	Q2UVX4	17	188789	1	1	1	1	0.02	SWISS-PROT:Q2UVX4 (Bos taurus) Complement C3 precursor
800	1	uniprot_human	Q9H9A6	16	68720	1	1	1	1	0.06	sp|Q9H9A6|LRC40_HUMAN Leucine-rich repeat-containing protein 40 OS=Homo sapiens GN=LRRC40 PE=1 SV=1
801	1	uniprot_human	Q8NDZ4	16	50135	1	1	1	1	0.09	sp|Q8NDZ4|DIA1_HUMAN Deleted in autism protein 1 OS=Homo sapiens GN=C3orf58 PE=1 SV=1
802	1	uniprot_human	H0YKT8	16	20234	1	1	1	1	0.23	tr|H0YKT8|H0YKT8_HUMAN Proteasome subunit beta type (Fragment) OS=Homo sapiens GN=PSMA4 PE=1 SV=6
803	1	uniprot_human	O95810	16	47202	1	1	1	1	0.09	sp|O95810|SDPR_HUMAN Serum deprivation-response protein OS=Homo sapiens GN=SDPR PE=1 SV=3
804	1	uniprot_human	Q9BRT6	16	15329	1	1	1	1	0.31	sp|Q9BRT6|LLPH_HUMAN Protein LLP homolog OS=Homo sapiens GN=LLPH PE=1 SV=1
805	1	uniprot_human	Q9BW30	15	19145	1	1	1	1	0.25	sp|Q9BW30|TPPP3_HUMAN Tubulin polymerization-promoting protein family member 3 OS=Homo sapiens GN=TPPP3 PE=1 SV=1
806	1	uniprot_human	P35244	15	13674	2	2	1	1	0.36	sp|P35244|RFA3_HUMAN Replication protein A 14 kDa subunit OS=Homo sapiens GN=RPA3 PE=1 SV=1
807	1	uniprot_human	Q8WZ79	15	42256	1	1	1	1	0.11	sp|Q8WZ79|DNS2B_HUMAN Deoxyribonuclease-2-beta OS=Homo sapiens GN=DNASE2B PE=2 SV=1
808	1	uniprot_human	Q96GA3	15	55049	1	1	1	1	0.08	sp|Q96GA3|LTV1_HUMAN Protein LTV1 homolog OS=Homo sapiens GN=LTV1 PE=1 SV=1
809	1	uniprot_human	Q9NW13	15	86198	1	1	1	1	0.05	sp|Q9NW13|RBM28_HUMAN RNA-binding protein 28 OS=Homo sapiens GN=RBM28 PE=1 SV=3
810	1	uniprot_human	Q9BV81	15	12067	1	1	1	1	0.41	sp|Q9BV81|EMC6_HUMAN ER membrane protein complex subunit 6 OS=Homo sapiens GN=EMC6 PE=1 SV=1
811	1	uniprot_human	P23246	15	76216	1	1	1	1	0.06	sp|P23246|SFPQ_HUMAN Splicing factor, proline- and glutamine-rich OS=Homo sapiens GN=SFPQ PE=1 SV=2
812	1	uniprot_human	O00186	15	68633	1	1	1	1	0.06	sp|O00186|STXB3_HUMAN Syntaxin-binding protein 3 OS=Homo sapiens GN=STXBP3 PE=1 SV=2
813	1	uniprot_human	H3BQD1	15	18599	1	1	1	1	0.25	tr|H3BQD1|H3BQD1_HUMAN Ubiquitin carboxyl-terminal hydrolase 7 (Fragment) OS=Homo sapiens GN=USP7 PE=1 SV=1
814	1	uniprot_human	K7ESD3	15	15986	1	1	1	1	0.3	tr|K7ESD3|K7ESD3_HUMAN Zinc finger and SCAN domain-containing protein 5B (Fragment) OS=Homo sapiens GN=ZSCAN5B PE=4 SV=2
815	1	uniprot_human	E7EWK7	15	21193	1	1	1	1	0.22	tr|E7EWK7|E7EWK7_HUMAN Nuclear valosin-containing protein-like (Fragment) OS=Homo sapiens GN=NVL PE=1 SV=1
816	1	uniprot_human	Q9BYD2	15	30395	1	1	1	1	0.15	sp|Q9BYD2|RM09_HUMAN 39S ribosomal protein L9, mitochondrial OS=Homo sapiens GN=MRPL9 PE=1 SV=2
817	1	uniprot_human	H3BST1	14	20367	1	1	1	1	0.23	tr|H3BST1|H3BST1_HUMAN Biogenesis of lysosome-related organelles complex 1 subunit 6 OS=Homo sapiens GN=BLOC1S6 PE=1 SV=1
818	1	uniprot_human	A0A087WZ72	14	68267	1	1	1	1	0.06	tr|A0A087WZ72|A0A087WZ72_HUMAN Thrombospondin-type laminin G domain and EAR repeat-containing protein OS=Homo sapiens GN=TSPEAR PE=4 SV=1
819	1	uniprot_human	O60645	14	87303	1	1	1	1	0.05	sp|O60645|EXOC3_HUMAN Exocyst complex component 3 OS=Homo sapiens GN=EXOC3 PE=1 SV=2
820	1	uniprot_human	J3KSY7	14	25804	1	1	1	1	0.18	tr|J3KSY7|J3KSY7_HUMAN Protein CASC3 (Fragment) OS=Homo sapiens GN=CASC3 PE=1 SV=1
821	1	uniprot_human	H0YLA2	14	13278	1	1	1	1	0.37	tr|H0YLA2|H0YLA2_HUMAN Signal recognition particle 14 kDa protein OS=Homo sapiens GN=SRP14 PE=1 SV=1

## Sheet: 去污染
Family	Member	Database	Accession	Score	Mass	Num. of matches	Num. of significant matches	Num. of sequences	Num. of significant sequences	emPAI	Description
1	1	uniprot_human	Q96FF9	22605	27755	766	766	28	28	81.51	sp|Q96FF9|CDCA5_HUMAN Sororin OS=Homo sapiens GN=CDCA5 PE=1 SV=1
2	1	uniprot_human	A0A0G2JIW1	14043	70351	390	390	32	32	8.41	tr|A0A0G2JIW1|A0A0G2JIW1_HUMAN Heat shock 70 kDa protein 1B OS=Homo sapiens GN=HSPA1B PE=1 SV=1
2	2	uniprot_human	P17066	4098	71440	115	115	11	11	0.93	sp|P17066|HSP76_HUMAN Heat shock 70 kDa protein 6 OS=Homo sapiens GN=HSPA6 PE=1 SV=2
4	1	uniprot_human	P22626	3472	37464	106	106	16	16	6.65	sp|P22626|ROA2_HUMAN Heterogeneous nuclear ribonucleoproteins A2/B1 OS=Homo sapiens GN=HNRNPA2B1 PE=1 SV=2
5	1	uniprot_human	P04264	3176	66170	78	78	27	27	5.48	sp|P04264|K2C1_HUMAN Keratin, type II cytoskeletal 1 OS=Homo sapiens GN=KRT1 PE=1 SV=6
6	1	uniprot_human	P38646	3009	73920	69	69	22	22	2.99	sp|P38646|GRP75_HUMAN Stress-70 protein, mitochondrial OS=Homo sapiens GN=HSPA9 PE=1 SV=2
2	3	uniprot_human	P11142	2887	71082	77	77	22	22	3.22	sp|P11142|HSP7C_HUMAN Heat shock cognate 71 kDa protein OS=Homo sapiens GN=HSPA8 PE=1 SV=1
7	1	uniprot_human	A0A087WVQ6	2433	193703	50	50	37	37	1.27	tr|A0A087WVQ6|A0A087WVQ6_HUMAN Clathrin heavy chain OS=Homo sapiens GN=CLTC PE=1 SV=1
8	1	uniprot_human	P05387	2296	11658	60	60	9	9	23.32	sp|P05387|RLA2_HUMAN 60S acidic ribosomal protein P2 OS=Homo sapiens GN=RPLP2 PE=1 SV=1
9	1	uniprot_human	P62258	2213	29326	72	72	15	15	16.89	sp|P62258|1433E_HUMAN 14-3-3 protein epsilon OS=Homo sapiens GN=YWHAE PE=1 SV=1
2	4	uniprot_human	P11021	2207	72402	54	54	23	23	3.11	sp|P11021|GRP78_HUMAN 78 kDa glucose-regulated protein OS=Homo sapiens GN=HSPA5 PE=1 SV=2
11	2	uniprot_human	Q71U36	2050	50788	49	49	13	13	2.23	sp|Q71U36|TBA1A_HUMAN Tubulin alpha-1A chain OS=Homo sapiens GN=TUBA1A PE=1 SV=1
4	2	uniprot_human	F8W6I7	1834	33249	63	63	11	11	3.6	tr|F8W6I7|F8W6I7_HUMAN Heterogeneous nuclear ribonucleoprotein A1 OS=Homo sapiens GN=HNRNPA1 PE=1 SV=2
12	1	uniprot_human	H3BPE7	1773	53693	51	51	8	8	1.39	tr|H3BPE7|H3BPE7_HUMAN RNA-binding protein FUS OS=Homo sapiens GN=FUS PE=1 SV=1
13	1	uniprot_human	P07437	1676	50095	52	52	13	13	2.89	sp|P07437|TBB5_HUMAN Tubulin beta chain OS=Homo sapiens GN=TUBB PE=1 SV=2
2	5	uniprot_human	E9PK54	1664	20000	49	49	11	11	14.34	tr|E9PK54|E9PK54_HUMAN Heat shock cognate 71 kDa protein (Fragment) OS=Homo sapiens GN=HSPA8 PE=1 SV=6
13	2	uniprot_human	P68371	1493	50255	43	43	13	13	3.58	sp|P68371|TBB4B_HUMAN Tubulin beta-4B chain OS=Homo sapiens GN=TUBB4B PE=1 SV=1
9	2	uniprot_human	P63104	1414	27899	40	40	12	12	7.35	sp|P63104|1433Z_HUMAN 14-3-3 protein zeta/delta OS=Homo sapiens GN=YWHAZ PE=1 SV=1
14	1	uniprot_human	Q9Y265	1371	50538	30	30	15	15	2.54	sp|Q9Y265|RUVB1_HUMAN RuvB-like 1 OS=Homo sapiens GN=RUVBL1 PE=1 SV=1
15	1	uniprot_human	P62857	1306	7893	35	35	2	2	3.69	sp|P62857|RS28_HUMAN 40S ribosomal protein S28 OS=Homo sapiens GN=RPS28 PE=1 SV=1
13	3	uniprot_human	P04350	1173	50010	39	39	11	11	2.58	sp|P04350|TBB4A_HUMAN Tubulin beta-4A chain OS=Homo sapiens GN=TUBB4A PE=1 SV=2
16	1	uniprot_human	Q9Y230	1088	51296	26	26	15	15	2.47	sp|Q9Y230|RUVB2_HUMAN RuvB-like 2 OS=Homo sapiens GN=RUVBL2 PE=1 SV=3
17	1	uniprot_human	Q9UJX2	1056	69588	27	27	16	16	2.01	sp|Q9UJX2|CDC23_HUMAN Cell division cycle protein 23 homolog OS=Homo sapiens GN=CDC23 PE=1 SV=3
18	1	uniprot_human	F5H0F9	1043	84306	22	22	15	15	1.14	tr|F5H0F9|F5H0F9_HUMAN Anaphase-promoting complex subunit 5 OS=Homo sapiens GN=ANAPC5 PE=1 SV=1
19	1	uniprot_human	P30050	1013	17979	22	22	6	6	3.04	sp|P30050|RL12_HUMAN 60S ribosomal protein L12 OS=Homo sapiens GN=RPL12 PE=1 SV=1
20	1	uniprot_human	P10809	990	61187	22	22	16	16	2.05	sp|P10809|CH60_HUMAN 60 kDa heat shock protein, mitochondrial OS=Homo sapiens GN=HSPD1 PE=1 SV=2
9	3	uniprot_human	P27348	972	28032	30	30	10	10	5.08	sp|P27348|1433T_HUMAN 14-3-3 protein theta OS=Homo sapiens GN=YWHAQ PE=1 SV=1
21	1	uniprot_human	Q8NC51	934	44995	34	34	14	14	2.42	sp|Q8NC51|PAIRB_HUMAN Plasminogen activator inhibitor 1 RNA-binding protein OS=Homo sapiens GN=SERBP1 PE=1 SV=2
22	1	uniprot_human	P13639	913	96246	29	29	22	22	1.65	sp|P13639|EF2_HUMAN Elongation factor 2 OS=Homo sapiens GN=EEF2 PE=1 SV=4
4	3	uniprot_human	P51991	902	39799	32	32	11	11	2.59	sp|P51991|ROA3_HUMAN Heterogeneous nuclear ribonucleoprotein A3 OS=Homo sapiens GN=HNRNPA3 PE=1 SV=2
23	1	uniprot_human	Q96CT7	892	25820	25	25	9	9	3.34	sp|Q96CT7|CC124_HUMAN Coiled-coil domain-containing protein 124 OS=Homo sapiens GN=CCDC124 PE=1 SV=1
9	4	uniprot_human	P31946	872	28179	30	30	9	9	4.2	sp|P31946|1433B_HUMAN 14-3-3 protein beta/alpha OS=Homo sapiens GN=YWHAB PE=1 SV=3
24	1	uniprot_human	H0Y7A7	865	20863	31	31	5	5	2.35	tr|H0Y7A7|H0Y7A7_HUMAN Calmodulin (Fragment) OS=Homo sapiens GN=CALM2 PE=1 SV=1
25	1	uniprot_human	O43175	862	57356	17	17	14	14	1.83	sp|O43175|SERA_HUMAN D-3-phosphoglycerate dehydrogenase OS=Homo sapiens GN=PHGDH PE=1 SV=4
26	1	uniprot_human	K7EJV9	857	19354	24	24	8	8	6.06	tr|K7EJV9|K7EJV9_HUMAN 60S ribosomal protein L23a (Fragment) OS=Homo sapiens GN=RPL23A PE=1 SV=1
27	1	uniprot_human	P10412	840	21852	24	24	6	6	2.17	sp|P10412|H14_HUMAN Histone H1.4 OS=Homo sapiens GN=HIST1H1E PE=1 SV=2
28	1	uniprot_human	P62979	839	18296	30	30	5	5	2.14	sp|P62979|RS27A_HUMAN Ubiquitin-40S ribosomal protein S27a OS=Homo sapiens GN=RPS27A PE=1 SV=2
29	1	uniprot_human	G8JLB6	837	51482	19	19	10	10	1.28	tr|G8JLB6|G8JLB6_HUMAN Heterogeneous nuclear ribonucleoprotein H OS=Homo sapiens GN=HNRNPH1 PE=1 SV=1
30	1	uniprot_human	Q13185	819	20969	25	25	6	6	3.96	sp|Q13185|CBX3_HUMAN Chromobox protein homolog 3 OS=Homo sapiens GN=CBX3 PE=1 SV=4
31	1	uniprot_human	Q9Y224	816	28165	22	22	12	12	6.01	sp|Q9Y224|CN166_HUMAN UPF0568 protein C14orf166 OS=Homo sapiens GN=C14orf166 PE=1 SV=1
32	1	uniprot_human	Q13200	797	100877	20	20	15	15	0.97	sp|Q13200|PSMD2_HUMAN 26S proteasome non-ATPase regulatory subunit 2 OS=Homo sapiens GN=PSMD2 PE=1 SV=3
33	1	uniprot_human	Q8NHZ8	796	9771	20	20	3	3	2.53	sp|Q8NHZ8|CDC26_HUMAN Anaphase-promoting complex subunit CDC26 OS=Homo sapiens GN=CDC26 PE=1 SV=1
34	1	uniprot_human	P62701	776	29807	23	23	12	12	5.3	sp|P62701|RS4X_HUMAN 40S ribosomal protein S4, X isoform OS=Homo sapiens GN=RPS4X PE=1 SV=2
35	1	uniprot_human	P63244	770	35511	18	18	10	10	2.3	sp|P63244|GBLP_HUMAN Guanine nucleotide-binding protein subunit beta-2-like 1 OS=Homo sapiens GN=GNB2L1 PE=1 SV=3
36	1	uniprot_human	P62241	755	24475	15	15	8	8	2.98	sp|P62241|RS8_HUMAN 40S ribosomal protein S8 OS=Homo sapiens GN=RPS8 PE=1 SV=2
37	1	uniprot_human	P35606	738	103278	22	22	18	18	1.11	sp|P35606|COPB2_HUMAN Coatomer subunit beta' OS=Homo sapiens GN=COPB2 PE=1 SV=2
38	1	uniprot_human	P25398	734	14905	17	17	6	6	6.1	sp|P25398|RS12_HUMAN 40S ribosomal protein S12 OS=Homo sapiens GN=RPS12 PE=1 SV=3
39	1	uniprot_human	O75340	724	21912	21	21	7	7	4.64	sp|O75340|PDCD6_HUMAN Programmed cell death protein 6 OS=Homo sapiens GN=PDCD6 PE=1 SV=1
9	5	uniprot_human	Q04917	723	28372	27	27	8	8	2.81	sp|Q04917|1433F_HUMAN 14-3-3 protein eta OS=Homo sapiens GN=YWHAH PE=1 SV=4
40	1	uniprot_human	A0A087WUK2	717	40187	24	24	9	9	1.59	tr|A0A087WUK2|A0A087WUK2_HUMAN Heterogeneous nuclear ribonucleoprotein D-like OS=Homo sapiens GN=HNRNPDL PE=1 SV=1
41	1	uniprot_human	P30153	714	66065	17	17	12	12	1.17	sp|P30153|2AAA_HUMAN Serine/threonine-protein phosphatase 2A 65 kDa regulatory subunit A alpha isoform OS=Homo sapiens GN=PPP2R1A PE=1 SV=4
42	1	uniprot_human	P53621	692	139797	24	24	20	20	0.84	sp|P53621|COPA_HUMAN Coatomer subunit alpha OS=Homo sapiens GN=COPA PE=1 SV=2
43	1	uniprot_human	Q13042	687	72408	22	22	13	13	1.15	sp|Q13042|CDC16_HUMAN Cell division cycle protein 16 homolog OS=Homo sapiens GN=CDC16 PE=1 SV=2
44	1	uniprot_human	Q8WVC2	683	8958	18	18	4	4	14.31	tr|Q8WVC2|Q8WVC2_HUMAN 40S ribosomal protein S21 OS=Homo sapiens GN=RPS21 PE=1 SV=1
45	1	uniprot_human	E2QRD4	680	139126	23	23	6	6	0.2	tr|E2QRD4|E2QRD4_HUMAN Protein MMS22-like OS=Homo sapiens GN=MMS22L PE=1 SV=1
46	1	uniprot_human	P04844	679	69355	15	15	12	12	1.09	sp|P04844|RPN2_HUMAN Dolichyl-diphosphooligosaccharide--protein glycosyltransferase subunit 2 OS=Homo sapiens GN=RPN2 PE=1 SV=3
47	1	uniprot_human	P46821	670	271665	12	12	12	12	0.21	sp|P46821|MAP1B_HUMAN Microtubule-associated protein 1B OS=Homo sapiens GN=MAP1B PE=1 SV=2
48	1	uniprot_human	A0A087WTT1	660	58727	21	21	12	12	1.57	tr|A0A087WTT1|A0A087WTT1_HUMAN Polyadenylate-binding protein OS=Homo sapiens GN=PABPC1 PE=1 SV=1
49	1	uniprot_human	H0YN26	655	20099	17	17	8	8	4.32	tr|H0YN26|H0YN26_HUMAN Acidic leucine-rich nuclear phosphoprotein 32 family member A OS=Homo sapiens GN=ANP32A PE=1 SV=1
9	6	uniprot_human	P61981	649	28456	24	24	6	6	1.83	sp|P61981|1433G_HUMAN 14-3-3 protein gamma OS=Homo sapiens GN=YWHAG PE=1 SV=2
50	1	uniprot_human	Q13643	631	33166	17	17	11	11	3.07	sp|Q13643|FHL3_HUMAN Four and a half LIM domains protein 3 OS=Homo sapiens GN=FHL3 PE=1 SV=4
51	1	uniprot_human	P19338	629	76625	23	23	13	13	1.06	sp|P19338|NUCL_HUMAN Nucleolin OS=Homo sapiens GN=NCL PE=1 SV=3
52	1	uniprot_human	Q92945	616	73355	17	17	15	15	1.39	sp|Q92945|FUBP2_HUMAN Far upstream element-binding protein 2 OS=Homo sapiens GN=KHSRP PE=1 SV=4
53	1	uniprot_human	Q9BTE3	615	73789	14	14	11	11	0.89	sp|Q9BTE3|MCMBP_HUMAN Mini-chromosome maintenance complex-binding protein OS=Homo sapiens GN=MCMBP PE=1 SV=2
54	1	uniprot_human	P63173	613	8270	17	17	5	5	10.55	sp|P63173|RL38_HUMAN 60S ribosomal protein L38 OS=Homo sapiens GN=RPL38 PE=1 SV=2
55	1	uniprot_human	P06576	609	56525	12	12	10	10	1.12	sp|P06576|ATPB_HUMAN ATP synthase subunit beta, mitochondrial OS=Homo sapiens GN=ATP5B PE=1 SV=3
56	1	uniprot_human	G3V203	609	18859	13	13	6	6	2.79	tr|G3V203|G3V203_HUMAN 60S ribosomal protein L18 OS=Homo sapiens GN=RPL18 PE=1 SV=1
57	1	uniprot_human	P05388	605	34423	18	18	9	9	2.03	sp|P05388|RLA0_HUMAN 60S acidic ribosomal protein P0 OS=Homo sapiens GN=RPLP0 PE=1 SV=1
9	7	uniprot_human	P31947	602	27871	24	24	5	5	1.48	sp|P31947|1433S_HUMAN 14-3-3 protein sigma OS=Homo sapiens GN=SFN PE=1 SV=1
58	1	uniprot_human	M0QXB4	589	37072	10	10	7	7	1.23	tr|M0QXB4|M0QXB4_HUMAN Coatomer protein complex, subunit epsilon, isoform CRA_g OS=Homo sapiens GN=COPE PE=1 SV=1
59	1	uniprot_human	P60891	576	35325	14	14	10	10	2.32	sp|P60891|PRPS1_HUMAN Ribose-phosphate pyrophosphokinase 1 OS=Homo sapiens GN=PRPS1 PE=1 SV=2
60	1	uniprot_human	Q86VP6	569	137999	15	15	7	7	0.24	sp|Q86VP6|CAND1_HUMAN Cullin-associated NEDD8-dissociated protein 1 OS=Homo sapiens GN=CAND1 PE=1 SV=2
61	1	uniprot_human	B1AHB1	558	78342	14	14	12	12	0.92	tr|B1AHB1|B1AHB1_HUMAN DNA helicase OS=Homo sapiens GN=MCM5 PE=1 SV=1
62	1	uniprot_human	P06748	546	32726	17	17	7	7	2.2	sp|P06748|NPM_HUMAN Nucleophosmin OS=Homo sapiens GN=NPM1 PE=1 SV=2
63	1	uniprot_human	P62851	528	13791	18	18	5	5	3.53	sp|P62851|RS25_HUMAN 40S ribosomal protein S25 OS=Homo sapiens GN=RPS25 PE=1 SV=1
64	1	uniprot_human	P54619	523	37727	18	18	12	12	2.85	sp|P54619|AAKG1_HUMAN 5'-AMP-activated protein kinase subunit gamma-1 OS=Homo sapiens GN=PRKAG1 PE=1 SV=1
65	1	uniprot_human	P07919	520	11017	9	9	2	2	1.12	sp|P07919|QCR6_HUMAN Cytochrome b-c1 complex subunit 6, mitochondrial OS=Homo sapiens GN=UQCRH PE=1 SV=2
66	1	uniprot_human	Q53Z07	516	21964	18	18	8	8	3.62	tr|Q53Z07|Q53Z07_HUMAN 60S ribosomal protein L9 OS=Homo sapiens GN=RPL9 PE=1 SV=1
67	1	uniprot_human	Q9NVI7	511	71610	12	12	11	11	0.93	sp|Q9NVI7|ATD3A_HUMAN ATPase family AAA domain-containing protein 3A OS=Homo sapiens GN=ATAD3A PE=1 SV=2
68	1	uniprot_human	P62906	507	24987	14	14	8	8	2.86	sp|P62906|RL10A_HUMAN 60S ribosomal protein L10a OS=Homo sapiens GN=RPL10A PE=1 SV=2
69	1	uniprot_human	P18859	503	12580	8	8	5	5	4.22	sp|P18859|ATP5J_HUMAN ATP synthase-coupling factor 6, mitochondrial OS=Homo sapiens GN=ATP5J PE=1 SV=1
40	2	uniprot_human	A0A087WZV1	499	36650	15	15	6	6	1.25	tr|A0A087WZV1|A0A087WZV1_HUMAN Heterogeneous nuclear ribonucleoprotein A/B OS=Homo sapiens GN=HNRNPAB PE=1 SV=1
70	1	uniprot_human	P62424	497	30148	15	15	9	9	2.53	sp|P62424|RL7A_HUMAN 60S ribosomal protein L7a OS=Homo sapiens GN=RPL7A PE=1 SV=2
71	1	uniprot_human	O95816	491	23928	17	17	11	11	5.91	sp|O95816|BAG2_HUMAN BAG family molecular chaperone regulator 2 OS=Homo sapiens GN=BAG2 PE=1 SV=1
72	1	uniprot_human	A0A087WXM6	485	19801	12	12	5	5	1.89	tr|A0A087WXM6|A0A087WXM6_HUMAN 60S ribosomal protein L17 (Fragment) OS=Homo sapiens GN=RPL17 PE=3 SV=1
73	1	uniprot_human	P62829	481	14970	11	11	5	5	3.02	sp|P62829|RL23_HUMAN 60S ribosomal protein L23 OS=Homo sapiens GN=RPL23 PE=1 SV=1
74	1	uniprot_human	E7EPB3	480	14663	11	11	4	4	3.14	tr|E7EPB3|E7EPB3_HUMAN 60S ribosomal protein L14 OS=Homo sapiens GN=RPL14 PE=1 SV=1
75	1	uniprot_human	Q9UJX5	479	92856	13	13	9	9	0.51	sp|Q9UJX5|APC4_HUMAN Anaphase-promoting complex subunit 4 OS=Homo sapiens GN=ANAPC4 PE=1 SV=2
76	1	uniprot_human	P07237	479	57480	16	16	14	14	1.82	sp|P07237|PDIA1_HUMAN Protein disulfide-isomerase OS=Homo sapiens GN=P4HB PE=1 SV=3
78	1	uniprot_human	P39019	476	16051	18	18	8	8	9.33	sp|P39019|RS19_HUMAN 40S ribosomal protein S19 OS=Homo sapiens GN=RPS19 PE=1 SV=2
79	1	uniprot_human	F5H013	472	7705	15	15	3	3	7.31	tr|F5H013|F5H013_HUMAN Small nuclear ribonucleoprotein G OS=Homo sapiens GN=SNRPG PE=1 SV=1
80	1	uniprot_human	Q9NZI8	469	63783	10	10	8	8	0.71	sp|Q9NZI8|IF2B1_HUMAN Insulin-like growth factor 2 mRNA-binding protein 1 OS=Homo sapiens GN=IGF2BP1 PE=1 SV=2
81	1	uniprot_human	A0A0C4DGS1	463	48883	10	10	8	8	1.01	tr|A0A0C4DGS1|A0A0C4DGS1_HUMAN Dolichyl-diphosphooligosaccharide--protein glycosyltransferase 48 kDa subunit OS=Homo sapiens GN=DDOST PE=1 SV=1
82	1	uniprot_human	P10599	454	12015	15	15	5	5	4.62	sp|P10599|THIO_HUMAN Thioredoxin OS=Homo sapiens GN=TXN PE=1 SV=3
59	2	uniprot_human	P11908	450	35146	10	10	7	7	1.32	sp|P11908|PRPS2_HUMAN Ribose-phosphate pyrophosphokinase 2 OS=Homo sapiens GN=PRPS2 PE=1 SV=2
83	1	uniprot_human	P16989	449	40066	10	10	7	7	1.1	sp|P16989|YBOX3_HUMAN Y-box-binding protein 3 OS=Homo sapiens GN=YBX3 PE=1 SV=4
84	1	uniprot_human	P25705	443	59828	15	15	13	13	1.52	sp|P25705|ATPA_HUMAN ATP synthase subunit alpha, mitochondrial OS=Homo sapiens GN=ATP5A1 PE=1 SV=1
85	1	uniprot_human	P23396	440	26842	19	19	12	12	6.71	sp|P23396|RS3_HUMAN 40S ribosomal protein S3 OS=Homo sapiens GN=RPS3 PE=1 SV=2
86	1	uniprot_human	P46109	440	33870	12	12	7	7	1.4	sp|P46109|CRKL_HUMAN Crk-like protein OS=Homo sapiens GN=CRKL PE=1 SV=1
87	1	uniprot_human	K7ENG2	436	34222	11	11	7	7	1.38	tr|K7ENG2|K7ENG2_HUMAN Splicing factor U2AF 65 kDa subunit OS=Homo sapiens GN=U2AF2 PE=1 SV=1
88	1	uniprot_human	P35268	434	14835	12	12	4	4	3.06	sp|P35268|RL22_HUMAN 60S ribosomal protein L22 OS=Homo sapiens GN=RPL22 PE=1 SV=2
83	2	uniprot_human	A0A087X1S2	428	34693	9	9	6	6	1.08	tr|A0A087X1S2|A0A087X1S2_HUMAN Nuclease-sensitive element-binding protein 1 OS=Homo sapiens GN=YBX1 PE=1 SV=2
89	1	uniprot_human	P0C0S5	426	13545	14	14	3	3	1.51	sp|P0C0S5|H2AZ_HUMAN Histone H2A.Z OS=Homo sapiens GN=H2AFZ PE=1 SV=2
30	2	uniprot_human	J3KS05	425	20132	15	15	3	3	1.84	tr|J3KS05|J3KS05_HUMAN Chromobox protein homolog 1 (Fragment) OS=Homo sapiens GN=CBX1 PE=1 SV=6
29	2	uniprot_human	P31942	422	36960	11	11	7	7	1.5	sp|P31942|HNRH3_HUMAN Heterogeneous nuclear ribonucleoprotein H3 OS=Homo sapiens GN=HNRNPH3 PE=1 SV=2
49	2	uniprot_human	Q92688	420	28941	12	12	6	6	1.4	sp|Q92688|AN32B_HUMAN Acidic leucine-rich nuclear phosphoprotein 32 family member B OS=Homo sapiens GN=ANP32B PE=1 SV=1
90	1	uniprot_human	E5RI99	419	12819	8	8	6	6	6.02	tr|E5RI99|E5RI99_HUMAN 60S ribosomal protein L30 (Fragment) OS=Homo sapiens GN=RPL30 PE=1 SV=1
91	1	uniprot_human	Q02878	409	32765	19	19	10	10	2.64	sp|Q02878|RL6_HUMAN 60S ribosomal protein L6 OS=Homo sapiens GN=RPL6 PE=1 SV=3
92	1	uniprot_human	O75489	405	30337	8	8	6	6	1.31	sp|O75489|NDUS3_HUMAN NADH dehydrogenase [ubiquinone] iron-sulfur protein 3, mitochondrial OS=Homo sapiens GN=NDUFS3 PE=1 SV=1
93	1	uniprot_human	P05455	404	46979	11	11	11	11	1.71	sp|P05455|LA_HUMAN Lupus La protein OS=Homo sapiens GN=SSB PE=1 SV=2
94	1	uniprot_human	P62277	400	17212	12	12	5	5	2.37	sp|P62277|RS13_HUMAN 40S ribosomal protein S13 OS=Homo sapiens GN=RPS13 PE=1 SV=2
95	1	uniprot_human	Q14247	396	61720	8	8	7	7	0.62	sp|Q14247|SRC8_HUMAN Src substrate cortactin OS=Homo sapiens GN=CTTN PE=1 SV=2
96	1	uniprot_human	P61604	395	10925	14	14	5	5	5.65	sp|P61604|CH10_HUMAN 10 kDa heat shock protein, mitochondrial OS=Homo sapiens GN=HSPE1 PE=1 SV=2
97	1	uniprot_human	Q96DE5	393	11717	8	8	4	4	3.08	sp|Q96DE5|APC16_HUMAN Anaphase-promoting complex subunit 16 OS=Homo sapiens GN=ANAPC16 PE=1 SV=1
98	1	uniprot_human	Q15084	392	48490	7	7	6	6	0.69	sp|Q15084|PDIA6_HUMAN Protein disulfide-isomerase A6 OS=Homo sapiens GN=PDIA6 PE=1 SV=1
40	3	uniprot_human	H0Y8G5	391	29820	12	12	5	5	1.03	tr|H0Y8G5|H0Y8G5_HUMAN Heterogeneous nuclear ribonucleoprotein D0 (Fragment) OS=Homo sapiens GN=HNRNPD PE=1 SV=6
99	1	uniprot_human	O75643	390	246006	12	12	10	10	0.19	sp|O75643|U520_HUMAN U5 small nuclear ribonucleoprotein 200 kDa helicase OS=Homo sapiens GN=SNRNP200 PE=1 SV=2
100	1	uniprot_human	H0YHX9	387	22930	6	6	4	4	1.08	tr|H0YHX9|H0YHX9_HUMAN Nascent polypeptide-associated complex subunit alpha (Fragment) OS=Homo sapiens GN=NACA PE=1 SV=1
101	1	uniprot_human	Q8N4Q1	386	16385	6	6	3	3	1.14	sp|Q8N4Q1|MIA40_HUMAN Mitochondrial intermembrane space import and assembly protein 40 OS=Homo sapiens GN=CHCHD4 PE=1 SV=1
102	1	uniprot_human	P61247	386	30154	11	11	8	8	2.07	sp|P61247|RS3A_HUMAN 40S ribosomal protein S3a OS=Homo sapiens GN=RPS3A PE=1 SV=2
103	1	uniprot_human	P15880	386	31590	10	10	7	7	1.55	sp|P15880|RS2_HUMAN 40S ribosomal protein S2 OS=Homo sapiens GN=RPS2 PE=1 SV=2
104	1	uniprot_human	F5GY55	385	122891	6	6	4	4	0.15	tr|F5GY55|F5GY55_HUMAN DNA damage-binding protein 1 OS=Homo sapiens GN=DDB1 PE=1 SV=1
105	1	uniprot_human	K4DI93	385	103318	13	13	2	2	0.09	tr|K4DI93|K4DI93_HUMAN Cullin 4B, isoform CRA_e OS=Homo sapiens GN=CUL4B PE=1 SV=1
106	1	uniprot_human	P62805	383	11360	12	12	4	4	3.3	sp|P62805|H4_HUMAN Histone H4 OS=Homo sapiens GN=HIST1H4A PE=1 SV=2
107	1	uniprot_human	K7EK33	383	43456	7	7	4	4	0.63	tr|K7EK33|K7EK33_HUMAN DAZ-associated protein 1 OS=Homo sapiens GN=DAZAP1 PE=1 SV=2
108	1	uniprot_human	A0A087X2G1	381	74898	12	12	9	9	0.67	tr|A0A087X2G1|A0A087X2G1_HUMAN ATP-dependent RNA helicase DDX1 OS=Homo sapiens GN=DDX1 PE=1 SV=1
109	1	uniprot_human	M0R268	367	28370	6	6	3	3	0.56	tr|M0R268|M0R268_HUMAN U1 small nuclear ribonucleoprotein A (Fragment) OS=Homo sapiens GN=SNRPA PE=1 SV=1
110	1	uniprot_human	O95400	363	37737	9	9	8	8	1.46	sp|O95400|CD2B2_HUMAN CD2 antigen cytoplasmic tail-binding protein 2 OS=Homo sapiens GN=CD2BP2 PE=1 SV=1
111	1	uniprot_human	Q9Y5M8	363	29912	6	6	5	5	1.03	sp|Q9Y5M8|SRPRB_HUMAN Signal recognition particle receptor subunit beta OS=Homo sapiens GN=SRPRB PE=1 SV=3
112	1	uniprot_human	J3KN29	359	24709	12	12	7	7	2.9	tr|J3KN29|J3KN29_HUMAN 26S proteasome non-ATPase regulatory subunit 9 OS=Homo sapiens GN=PSMD9 PE=1 SV=1
113	1	uniprot_human	Q9BS18	358	8516	9	9	2	2	1.6	sp|Q9BS18|APC13_HUMAN Anaphase-promoting complex subunit 13 OS=Homo sapiens GN=ANAPC13 PE=1 SV=1
114	1	uniprot_human	P36578	356	47953	10	10	9	9	1.22	sp|P36578|RL4_HUMAN 60S ribosomal protein L4 OS=Homo sapiens GN=RPL4 PE=1 SV=5
115	1	uniprot_human	Q5VTE0	355	50495	11	11	8	8	0.96	sp|Q5VTE0|EF1A3_HUMAN Putative elongation factor 1-alpha-like 3 OS=Homo sapiens GN=EEF1A1P5 PE=5 SV=1
116	1	uniprot_human	P18124	355	29264	13	13	10	10	3.23	sp|P18124|RL7_HUMAN 60S ribosomal protein L7 OS=Homo sapiens GN=RPL7 PE=1 SV=1
117	1	uniprot_human	J3KTL2	354	28426	16	16	9	9	2.81	tr|J3KTL2|J3KTL2_HUMAN Serine/arginine-rich-splicing factor 1 OS=Homo sapiens GN=SRSF1 PE=1 SV=1
118	1	uniprot_human	B0QY89	354	71085	11	11	11	11	0.94	tr|B0QY89|B0QY89_HUMAN Eukaryotic translation initiation factor 3 subunit L OS=Homo sapiens GN=EIF3L PE=1 SV=1
12	2	uniprot_human	B0QYK0	350	65174	11	11	4	4	0.3	tr|B0QYK0|B0QYK0_HUMAN RNA-binding protein EWS OS=Homo sapiens GN=EWSR1 PE=1 SV=1
119	1	uniprot_human	P60709	350	42052	11	11	7	7	1.03	sp|P60709|ACTB_HUMAN Actin, cytoplasmic 1 OS=Homo sapiens GN=ACTB PE=1 SV=1
120	1	uniprot_human	Q16718	346	13507	8	8	6	6	5.3	sp|Q16718|NDUA5_HUMAN NADH dehydrogenase [ubiquinone] 1 alpha subcomplex subunit 5 OS=Homo sapiens GN=NDUFA5 PE=1 SV=3
121	1	uniprot_human	Q5T6W2	342	42009	16	16	8	8	1.25	tr|Q5T6W2|Q5T6W2_HUMAN Heterogeneous nuclear ribonucleoprotein K (Fragment) OS=Homo sapiens GN=HNRNPK PE=1 SV=1
121	2	uniprot_human	P61978	340	51230	16	16	8	8	0.94	sp|P61978|HNRPK_HUMAN Heterogeneous nuclear ribonucleoprotein K OS=Homo sapiens GN=HNRNPK PE=1 SV=1
122	1	uniprot_human	M0R0F0	335	22548	6	6	5	5	1.54	tr|M0R0F0|M0R0F0_HUMAN 40S ribosomal protein S5 (Fragment) OS=Homo sapiens GN=RPS5 PE=1 SV=1
123	1	uniprot_human	E9PLL6	332	12251	8	8	4	4	2.88	tr|E9PLL6|E9PLL6_HUMAN 60S ribosomal protein L27a OS=Homo sapiens GN=RPL27A PE=1 SV=1
124	1	uniprot_human	B4DUR8	326	56152	9	9	7	7	0.7	tr|B4DUR8|B4DUR8_HUMAN T-complex protein 1 subunit gamma OS=Homo sapiens GN=CCT3 PE=1 SV=1
48	2	uniprot_human	B1ANR0	321	68156	10	10	9	9	0.87	tr|B1ANR0|B1ANR0_HUMAN Polyadenylate-binding protein OS=Homo sapiens GN=PABPC4 PE=1 SV=1
125	1	uniprot_human	P62280	321	18590	12	12	8	8	5.1	sp|P62280|RS11_HUMAN 40S ribosomal protein S11 OS=Homo sapiens GN=RPS11 PE=1 SV=3
126	1	uniprot_human	O60256	320	41299	11	11	7	7	1.05	sp|O60256|KPRB_HUMAN Phosphoribosyl pyrophosphate synthase-associated protein 2 OS=Homo sapiens GN=PRPSAP2 PE=1 SV=1
127	1	uniprot_human	E9PEW8	319	11396	9	9	1	1	0.44	tr|E9PEW8|E9PEW8_HUMAN Hemoglobin subunit delta (Fragment) OS=Homo sapiens GN=HBD PE=1 SV=1
29	3	uniprot_human	P52597	313	45985	8	8	5	5	0.59	sp|P52597|HNRPF_HUMAN Heterogeneous nuclear ribonucleoprotein F OS=Homo sapiens GN=HNRNPF PE=1 SV=3
128	1	uniprot_human	B1AKR6	313	16527	10	10	3	3	1.13	tr|B1AKR6|B1AKR6_HUMAN Dynein light chain roadblock-type 1 OS=Homo sapiens GN=DYNLRB1 PE=1 SV=1
129	1	uniprot_human	Q32Q12	313	32906	15	15	10	10	3.13	tr|Q32Q12|Q32Q12_HUMAN Nucleoside diphosphate kinase OS=Homo sapiens GN=NME1-NME2 PE=1 SV=1
130	1	uniprot_human	P56537	312	27095	7	7	6	6	1.55	sp|P56537|IF6_HUMAN Eukaryotic translation initiation factor 6 OS=Homo sapiens GN=EIF6 PE=1 SV=1
11	3	uniprot_human	A6NHL2	311	50675	6	6	2	2	0.4	sp|A6NHL2|TBAL3_HUMAN Tubulin alpha chain-like 3 OS=Homo sapiens GN=TUBAL3 PE=1 SV=2
131	1	uniprot_human	Q9Y3D0	311	17766	5	5	4	4	1.57	sp|Q9Y3D0|MIP18_HUMAN Mitotic spindle-associated MMXD complex subunit MIP18 OS=Homo sapiens GN=FAM96B PE=1 SV=1
132	1	uniprot_human	P50990	310	60153	8	8	8	8	0.76	sp|P50990|TCPQ_HUMAN T-complex protein 1 subunit theta OS=Homo sapiens GN=CCT8 PE=1 SV=4
133	1	uniprot_human	Q9P2J5	310	135577	12	12	11	11	0.41	sp|Q9P2J5|SYLC_HUMAN Leucine--tRNA ligase, cytoplasmic OS=Homo sapiens GN=LARS PE=1 SV=2
134	1	uniprot_human	G8JLG1	305	141399	7	7	7	7	0.24	tr|G8JLG1|G8JLG1_HUMAN Structural maintenance of chromosomes protein OS=Homo sapiens GN=SMC1A PE=1 SV=2
135	1	uniprot_human	E7ERH2	304	16138	8	8	5	5	2.66	tr|E7ERH2|E7ERH2_HUMAN S-phase kinase-associated protein 1 (Fragment) OS=Homo sapiens GN=SKP1 PE=1 SV=1
136	1	uniprot_human	P06733	304	47481	7	7	6	6	0.71	sp|P06733|ENOA_HUMAN Alpha-enolase OS=Homo sapiens GN=ENO1 PE=1 SV=2
137	1	uniprot_human	P40938	302	41328	9	9	7	7	1.05	sp|P40938|RFC3_HUMAN Replication factor C subunit 3 OS=Homo sapiens GN=RFC3 PE=1 SV=2
138	1	uniprot_human	P62244	298	14944	9	9	4	4	3.02	sp|P62244|RS15A_HUMAN 40S ribosomal protein S15a OS=Homo sapiens GN=RPS15A PE=1 SV=2
139	1	uniprot_human	P26373	293	24304	9	9	5	5	1.83	sp|P26373|RL13_HUMAN 60S ribosomal protein L13 OS=Homo sapiens GN=RPL13 PE=1 SV=4
141	1	uniprot_human	C9JRZ6	291	26963	6	6	5	5	1.19	tr|C9JRZ6|C9JRZ6_HUMAN MICOS complex subunit MIC19 OS=Homo sapiens GN=CHCHD3 PE=1 SV=1
142	1	uniprot_human	P54136	285	76129	11	11	9	9	0.66	sp|P54136|SYRC_HUMAN Arginine--tRNA ligase, cytoplasmic OS=Homo sapiens GN=RARS PE=1 SV=2
143	1	uniprot_human	I3L397	285	16237	7	7	4	4	1.8	tr|I3L397|I3L397_HUMAN Eukaryotic translation initiation factor 5A (Fragment) OS=Homo sapiens GN=EIF5A PE=1 SV=6
144	1	uniprot_human	M0R117	284	18352	7	7	5	5	2.14	tr|M0R117|M0R117_HUMAN 60S ribosomal protein L18a OS=Homo sapiens GN=RPL18A PE=1 SV=1
126	2	uniprot_human	Q14558	282	39654	9	9	5	5	0.71	sp|Q14558|KPRA_HUMAN Phosphoribosyl pyrophosphate synthase-associated protein 1 OS=Homo sapiens GN=PRPSAP1 PE=1 SV=2
145	1	uniprot_human	Q99653	282	22442	8	8	5	5	1.56	sp|Q99653|CHP1_HUMAN Calcineurin B homologous protein 1 OS=Homo sapiens GN=CHP1 PE=1 SV=3
146	1	uniprot_human	J3QRG6	279	15016	6	6	3	3	1.3	tr|J3QRG6|J3QRG6_HUMAN Cyclin-dependent kinase inhibitor 2A OS=Homo sapiens GN=CDKN2A PE=1 SV=1
147	1	uniprot_human	A0A087WWU8	279	26632	8	8	6	6	1.59	tr|A0A087WWU8|A0A087WWU8_HUMAN Tropomyosin alpha-3 chain OS=Homo sapiens GN=TPM3 PE=1 SV=1
148	1	uniprot_human	P62081	276	22113	8	8	5	5	1.59	sp|P62081|RS7_HUMAN 40S ribosomal protein S7 OS=Homo sapiens GN=RPS7 PE=1 SV=1
149	1	uniprot_human	P62714	275	36123	7	7	6	6	1.02	sp|P62714|PP2AB_HUMAN Serine/threonine-protein phosphatase 2A catalytic subunit beta isoform OS=Homo sapiens GN=PPP2CB PE=1 SV=1
150	1	uniprot_human	P62913	275	20468	5	5	4	4	1.28	sp|P62913|RL11_HUMAN 60S ribosomal protein L11 OS=Homo sapiens GN=RPL11 PE=1 SV=2
151	1	uniprot_human	P62263	273	16434	6	6	5	5	2.57	sp|P62263|RS14_HUMAN 40S ribosomal protein S14 OS=Homo sapiens GN=RPS14 PE=1 SV=3
152	1	uniprot_human	O75306	273	52911	9	9	7	7	0.76	sp|O75306|NDUS2_HUMAN NADH dehydrogenase [ubiquinone] iron-sulfur protein 2, mitochondrial OS=Homo sapiens GN=NDUFS2 PE=1 SV=2
153	1	uniprot_human	A0A024R4M0	272	22635	10	10	7	7	2.67	tr|A0A024R4M0|A0A024R4M0_HUMAN 40S ribosomal protein S9 OS=Homo sapiens GN=RPS9 PE=1 SV=1
154	1	uniprot_human	P31689	271	45581	7	7	5	5	0.59	sp|P31689|DNJA1_HUMAN DnaJ homolog subfamily A member 1 OS=Homo sapiens GN=DNAJA1 PE=1 SV=2
155	1	uniprot_human	P62314	271	13273	8	8	5	5	3.75	sp|P62314|SMD1_HUMAN Small nuclear ribonucleoprotein Sm D1 OS=Homo sapiens GN=SNRPD1 PE=1 SV=1
156	1	uniprot_human	P31948	269	63227	9	9	9	9	0.83	sp|P31948|STIP1_HUMAN Stress-induced-phosphoprotein 1 OS=Homo sapiens GN=STIP1 PE=1 SV=1
157	1	uniprot_human	P17987	266	60819	11	11	8	8	0.75	sp|P17987|TCPA_HUMAN T-complex protein 1 subunit alpha OS=Homo sapiens GN=TCP1 PE=1 SV=1
158	1	uniprot_human	P28799	264	68518	5	5	3	3	0.21	sp|P28799|GRN_HUMAN Granulins OS=Homo sapiens GN=GRN PE=1 SV=2
159	1	uniprot_human	Q3ZCQ8	263	39850	5	5	3	3	0.38	sp|Q3ZCQ8|TIM50_HUMAN Mitochondrial import inner membrane translocase subunit TIM50 OS=Homo sapiens GN=TIMM50 PE=1 SV=2
160	1	uniprot_human	H0YHC3	260	23517	5	5	4	4	1.05	tr|H0YHC3|H0YHC3_HUMAN Nucleosome assembly protein 1-like 1 (Fragment) OS=Homo sapiens GN=NAP1L1 PE=1 SV=1
161	1	uniprot_human	Q14257	255	36911	7	7	5	5	0.77	sp|Q14257|RCN2_HUMAN Reticulocalbin-2 OS=Homo sapiens GN=RCN2 PE=1 SV=1
162	1	uniprot_human	A0A0C4DG17	255	33464	3	3	3	3	0.46	tr|A0A0C4DG17|A0A0C4DG17_HUMAN 40S ribosomal protein SA OS=Homo sapiens GN=RPSA PE=1 SV=1
163	1	uniprot_human	Q9BYG3	254	34372	5	5	3	3	0.45	sp|Q9BYG3|MK67I_HUMAN MKI67 FHA domain-interacting nucleolar phosphoprotein OS=Homo sapiens GN=NIFK PE=1 SV=1
164	1	uniprot_human	Q9UNE7	253	35290	7	7	7	7	1.32	sp|Q9UNE7|CHIP_HUMAN E3 ubiquitin-protein ligase CHIP OS=Homo sapiens GN=STUB1 PE=1 SV=2
165	1	uniprot_human	P62753	253	28834	10	10	4	4	1.08	sp|P62753|RS6_HUMAN 40S ribosomal protein S6 OS=Homo sapiens GN=RPS6 PE=1 SV=1
166	1	uniprot_human	Q15365	252	37987	6	6	6	6	0.95	sp|Q15365|PCBP1_HUMAN Poly(rC)-binding protein 1 OS=Homo sapiens GN=PCBP1 PE=1 SV=2
167	1	uniprot_human	Q14204	249	534809	13	13	12	12	0.1	sp|Q14204|DYHC1_HUMAN Cytoplasmic dynein 1 heavy chain 1 OS=Homo sapiens GN=DYNC1H1 PE=1 SV=5
168	1	uniprot_human	P09496	247	27174	10	10	5	5	1.17	sp|P09496|CLCA_HUMAN Clathrin light chain A OS=Homo sapiens GN=CLTA PE=1 SV=1
3	5	uniprot_human	G3V1N2	246	11997	14	14	4	4	2.98	tr|G3V1N2|G3V1N2_HUMAN HCG1745306, isoform CRA_a OS=Homo sapiens GN=HBA2 PE=1 SV=1
169	1	uniprot_human	Q01813	246	86454	5	5	5	5	0.28	sp|Q01813|PFKAP_HUMAN ATP-dependent 6-phosphofructokinase, platelet type OS=Homo sapiens GN=PFKP PE=1 SV=2
170	1	uniprot_human	A0A0A0MRR7	245	19901	5	5	2	2	0.88	tr|A0A0A0MRR7|A0A0A0MRR7_HUMAN U1 small nuclear ribonucleoprotein C OS=Homo sapiens GN=SNRPC PE=1 SV=1
171	1	uniprot_human	Q07021	244	31742	6	6	4	4	0.7	sp|Q07021|C1QBP_HUMAN Complement component 1 Q subcomponent-binding protein, mitochondrial OS=Homo sapiens GN=C1QBP PE=1 SV=1
172	1	uniprot_human	P05141	240	33059	8	8	6	6	1.45	sp|P05141|ADT2_HUMAN ADP/ATP translocase 2 OS=Homo sapiens GN=SLC25A5 PE=1 SV=7
173	1	uniprot_human	Q9UHV9	238	16695	4	4	3	3	1.12	sp|Q9UHV9|PFD2_HUMAN Prefoldin subunit 2 OS=Homo sapiens GN=PFDN2 PE=1 SV=1
175	1	uniprot_human	P33991	235	97068	7	7	7	7	0.36	sp|P33991|MCM4_HUMAN DNA replication licensing factor MCM4 OS=Homo sapiens GN=MCM4 PE=1 SV=5
176	1	uniprot_human	F8VPD4	234	238097	9	9	7	7	0.13	tr|F8VPD4|F8VPD4_HUMAN CAD protein OS=Homo sapiens GN=CAD PE=1 SV=1
177	1	uniprot_human	Q9HCN8	234	23812	2	2	2	2	0.42	sp|Q9HCN8|SDF2L_HUMAN Stromal cell-derived factor 2-like protein 1 OS=Homo sapiens GN=SDF2L1 PE=1 SV=2
178	1	uniprot_human	C9JNW5	233	17646	6	6	5	5	3.15	tr|C9JNW5|C9JNW5_HUMAN 60S ribosomal protein L24 OS=Homo sapiens GN=RPL24 PE=1 SV=1
179	1	uniprot_human	Q06830	231	22324	11	11	9	9	6.96	sp|Q06830|PRDX1_HUMAN Peroxiredoxin-1 OS=Homo sapiens GN=PRDX1 PE=1 SV=1
180	1	uniprot_human	P35249	229	40170	8	8	7	7	1.09	sp|P35249|RFC4_HUMAN Replication factor C subunit 4 OS=Homo sapiens GN=RFC4 PE=1 SV=2
181	1	uniprot_human	Q13442	225	20618	4	4	4	4	1.26	sp|Q13442|HAP28_HUMAN 28 kDa heat- and acid-stable phosphoprotein OS=Homo sapiens GN=PDAP1 PE=1 SV=1
182	1	uniprot_human	P84103	225	19546	6	6	4	4	1.36	sp|P84103|SRSF3_HUMAN Serine/arginine-rich splicing factor 3 OS=Homo sapiens GN=SRSF3 PE=1 SV=1
183	1	uniprot_human	Q14566	223	93801	9	9	8	8	0.44	sp|Q14566|MCM6_HUMAN DNA replication licensing factor MCM6 OS=Homo sapiens GN=MCM6 PE=1 SV=1
131	2	uniprot_human	H3BNV7	222	17732	4	4	3	3	1.03	tr|H3BNV7|H3BNV7_HUMAN Mitotic spindle-associated MMXD complex subunit MIP18 (Fragment) OS=Homo sapiens GN=FAM96B PE=1 SV=1
184	1	uniprot_human	P40227	222	58444	7	7	7	7	0.66	sp|P40227|TCPZ_HUMAN T-complex protein 1 subunit zeta OS=Homo sapiens GN=CCT6A PE=1 SV=3
185	1	uniprot_human	Q15645	218	48863	5	5	5	5	0.55	sp|Q15645|PCH2_HUMAN Pachytene checkpoint protein 2 homolog OS=Homo sapiens GN=TRIP13 PE=1 SV=2
186	1	uniprot_human	A0A087WZ27	218	14557	6	6	5	5	3.19	tr|A0A087WZ27|A0A087WZ27_HUMAN Zinc finger protein 90 OS=Homo sapiens GN=ZNF90 PE=4 SV=2
187	1	uniprot_human	A0A087WV05	218	12804	7	7	5	5	4.07	tr|A0A087WV05|A0A087WV05_HUMAN Uncharacterized protein OS=Homo sapiens PE=4 SV=1
188	1	uniprot_human	P78318	217	39312	5	5	4	4	0.54	sp|P78318|IGBP1_HUMAN Immunoglobulin-binding protein 1 OS=Homo sapiens GN=IGBP1 PE=1 SV=1
189	1	uniprot_human	P39023	216	46365	8	8	6	6	0.73	sp|P39023|RL3_HUMAN 60S ribosomal protein L3 OS=Homo sapiens GN=RPL3 PE=1 SV=2
190	1	uniprot_human	P62316	216	13632	6	6	5	5	3.58	sp|P62316|SMD2_HUMAN Small nuclear ribonucleoprotein Sm D2 OS=Homo sapiens GN=SNRPD2 PE=1 SV=1
191	1	uniprot_human	F5H1S8	216	16776	6	6	5	5	2.48	tr|F5H1S8|F5H1S8_HUMAN Malectin (Fragment) OS=Homo sapiens GN=MLEC PE=1 SV=1
192	1	uniprot_human	Q9Y3I0	215	55688	9	9	8	8	0.84	sp|Q9Y3I0|RTCB_HUMAN tRNA-splicing ligase RtcB homolog OS=Homo sapiens GN=RTCB PE=1 SV=1
193	1	uniprot_human	P33993	215	81884	7	7	7	7	0.44	sp|P33993|MCM7_HUMAN DNA replication licensing factor MCM7 OS=Homo sapiens GN=MCM7 PE=1 SV=4
194	1	uniprot_human	O60884	215	46344	6	6	5	5	0.58	sp|O60884|DNJA2_HUMAN DnaJ homolog subfamily A member 2 OS=Homo sapiens GN=DNAJA2 PE=1 SV=1
195	1	uniprot_human	Q6P582	213	16268	4	4	3	3	1.16	sp|Q6P582|MZT2A_HUMAN Mitotic-spindle organizing protein 2A OS=Homo sapiens GN=MZT2A PE=1 SV=2
196	1	uniprot_human	P46783	213	18886	5	5	3	3	0.95	sp|P46783|RS10_HUMAN 40S ribosomal protein S10 OS=Homo sapiens GN=RPS10 PE=1 SV=1
197	1	uniprot_human	F5GWF6	210	57170	5	5	4	4	0.35	tr|F5GWF6|F5GWF6_HUMAN T-complex protein 1 subunit beta OS=Homo sapiens GN=CCT2 PE=1 SV=2
198	1	uniprot_human	P62304	210	10854	11	11	4	4	8.71	sp|P62304|RUXE_HUMAN Small nuclear ribonucleoprotein E OS=Homo sapiens GN=SNRPE PE=1 SV=1
199	1	uniprot_human	P60866	210	13478	7	7	3	3	1.53	sp|P60866|RS20_HUMAN 40S ribosomal protein S20 OS=Homo sapiens GN=RPS20 PE=1 SV=1
200	1	uniprot_human	P62269	210	17708	9	9	5	5	2.25	sp|P62269|RS18_HUMAN 40S ribosomal protein S18 OS=Homo sapiens GN=RPS18 PE=1 SV=3
201	1	uniprot_human	P52815	210	21563	6	6	4	4	1.18	sp|P52815|RM12_HUMAN 39S ribosomal protein L12, mitochondrial OS=Homo sapiens GN=MRPL12 PE=1 SV=2
202	1	uniprot_human	Q96TA2	209	86686	5	5	5	5	0.28	sp|Q96TA2|YMEL1_HUMAN ATP-dependent zinc metalloprotease YME1L1 OS=Homo sapiens GN=YME1L1 PE=1 SV=2
203	1	uniprot_human	B4DNK4	207	50436	6	6	6	6	0.66	tr|B4DNK4|B4DNK4_HUMAN Pyruvate kinase OS=Homo sapiens GN=PKM PE=1 SV=1
204	1	uniprot_human	Q96QK1	206	92447	7	7	7	7	0.38	sp|Q96QK1|VPS35_HUMAN Vacuolar protein sorting-associated protein 35 OS=Homo sapiens GN=VPS35 PE=1 SV=2
205	1	uniprot_human	Q92600	206	33952	3	3	3	3	0.45	sp|Q92600|RCD1_HUMAN Cell differentiation protein RCD1 homolog OS=Homo sapiens GN=RQCD1 PE=1 SV=1
206	1	uniprot_human	K7EIS0	206	29797	3	3	2	2	0.33	tr|K7EIS0|K7EIS0_HUMAN Tubulin gamma chain (Fragment) OS=Homo sapiens GN=TUBG1 PE=1 SV=1
207	1	uniprot_human	Q6UN15	206	66601	5	5	5	5	0.38	sp|Q6UN15|FIP1_HUMAN Pre-mRNA 3'-end-processing factor FIP1 OS=Homo sapiens GN=FIP1L1 PE=1 SV=1
208	1	uniprot_human	A0A0A0MRE5	205	125664	5	5	4	4	0.15	tr|A0A0A0MRE5|A0A0A0MRE5_HUMAN Arf-GAP with SH3 domain, ANK repeat and PH domain-containing protein 1 OS=Homo sapiens GN=ASAP1 PE=1 SV=1
209	1	uniprot_human	P62993	204	25304	7	7	7	7	2.21	sp|P62993|GRB2_HUMAN Growth factor receptor-bound protein 2 OS=Homo sapiens GN=GRB2 PE=1 SV=1
210	1	uniprot_human	E9PKZ0	203	22603	6	6	5	5	1.53	tr|E9PKZ0|E9PKZ0_HUMAN 60S ribosomal protein L8 (Fragment) OS=Homo sapiens GN=RPL8 PE=1 SV=1
211	1	uniprot_human	O75832	202	24697	8	8	6	6	1.79	sp|O75832|PSD10_HUMAN 26S proteasome non-ATPase regulatory subunit 10 OS=Homo sapiens GN=PSMD10 PE=1 SV=1
212	1	uniprot_human	P50991	202	58401	5	5	5	5	0.44	sp|P50991|TCPD_HUMAN T-complex protein 1 subunit delta OS=Homo sapiens GN=CCT4 PE=1 SV=4
213	1	uniprot_human	E5RHG8	202	10068	4	4	2	2	1.26	tr|E5RHG8|E5RHG8_HUMAN Transcription elongation factor B polypeptide 1 (Fragment) OS=Homo sapiens GN=TCEB1 PE=1 SV=1
214	1	uniprot_human	P17812	201	67332	5	5	4	4	0.29	sp|P17812|PYRG1_HUMAN CTP synthase 1 OS=Homo sapiens GN=CTPS1 PE=1 SV=2
80	2	uniprot_human	O00425	199	64008	6	6	5	5	0.39	sp|O00425|IF2B3_HUMAN Insulin-like growth factor 2 mRNA-binding protein 3 OS=Homo sapiens GN=IGF2BP3 PE=1 SV=2
215	1	uniprot_human	P42766	198	14543	9	9	4	4	2.14	sp|P42766|RL35_HUMAN 60S ribosomal protein L35 OS=Homo sapiens GN=RPL35 PE=1 SV=2
216	1	uniprot_human	Q9P035	197	43360	7	7	5	5	0.63	sp|Q9P035|HACD3_HUMAN Very-long-chain (3R)-3-hydroxyacyl-CoA dehydratase 3 OS=Homo sapiens GN=HACD3 PE=1 SV=2
217	1	uniprot_human	P61353	197	15788	6	6	4	4	1.88	sp|P61353|RL27_HUMAN 60S ribosomal protein L27 OS=Homo sapiens GN=RPL27 PE=1 SV=2
218	1	uniprot_human	A0A087X1A9	197	8833	3	3	2	2	1.51	tr|A0A087X1A9|A0A087X1A9_HUMAN Vesicle-trafficking protein SEC22b (Fragment) OS=Homo sapiens GN=SEC22B PE=1 SV=1
219	1	uniprot_human	Q01081	195	28368	5	5	2	2	0.35	sp|Q01081|U2AF1_HUMAN Splicing factor U2AF 35 kDa subunit OS=Homo sapiens GN=U2AF1 PE=1 SV=3
220	1	uniprot_human	A0A087WUS0	194	15343	6	6	3	3	1.97	tr|A0A087WUS0|A0A087WUS0_HUMAN 40S ribosomal protein S24 OS=Homo sapiens GN=RPS24 PE=1 SV=1
221	1	uniprot_human	O15212	194	14574	4	4	4	4	2.14	sp|O15212|PFD6_HUMAN Prefoldin subunit 6 OS=Homo sapiens GN=PFDN6 PE=1 SV=1
222	1	uniprot_human	C9JQV0	193	21927	4	4	3	3	0.78	tr|C9JQV0|C9JQV0_HUMAN Uncharacterized protein C7orf50 (Fragment) OS=Homo sapiens GN=C7orf50 PE=1 SV=1
223	1	uniprot_human	P46777	190	34569	7	7	5	5	0.85	sp|P46777|RL5_HUMAN 60S ribosomal protein L5 OS=Homo sapiens GN=RPL5 PE=1 SV=3
224	1	uniprot_human	P09497	189	25289	11	11	7	7	2.79	sp|P09497|CLCB_HUMAN Clathrin light chain B OS=Homo sapiens GN=CLTB PE=1 SV=1
225	1	uniprot_human	Q96CS3	188	52933	6	6	5	5	0.49	sp|Q96CS3|FAF2_HUMAN FAS-associated factor 2 OS=Homo sapiens GN=FAF2 PE=1 SV=2
4	4	uniprot_human	Q13151	187	30993	11	11	4	4	0.73	sp|Q13151|ROA0_HUMAN Heterogeneous nuclear ribonucleoprotein A0 OS=Homo sapiens GN=HNRNPA0 PE=1 SV=1
226	1	uniprot_human	Q08AG7	187	8587	3	3	2	2	3.19	sp|Q08AG7|MZT1_HUMAN Mitotic-spindle organizing protein 1 OS=Homo sapiens GN=MZT1 PE=1 SV=2
227	1	uniprot_human	A0A0J9YVP6	187	57533	4	4	3	3	0.25	tr|A0A0J9YVP6|A0A0J9YVP6_HUMAN Poly(U)-binding-splicing factor PUF60 (Fragment) OS=Homo sapiens GN=PUF60 PE=4 SV=1
228	1	uniprot_human	P60228	187	52587	7	7	6	6	0.62	sp|P60228|EIF3E_HUMAN Eukaryotic translation initiation factor 3 subunit E OS=Homo sapiens GN=EIF3E PE=1 SV=1
229	1	uniprot_human	Q96HS1	186	32213	12	12	7	7	1.51	sp|Q96HS1|PGAM5_HUMAN Serine/threonine-protein phosphatase PGAM5, mitochondrial OS=Homo sapiens GN=PGAM5 PE=1 SV=2
230	1	uniprot_human	J3KTE4	186	23347	4	4	4	4	1.06	tr|J3KTE4|J3KTE4_HUMAN Ribosomal protein L19 OS=Homo sapiens GN=RPL19 PE=1 SV=1
231	1	uniprot_human	P08621	184	51583	7	7	4	4	0.39	sp|P08621|RU17_HUMAN U1 small nuclear ribonucleoprotein 70 kDa OS=Homo sapiens GN=SNRNP70 PE=1 SV=2
232	1	uniprot_human	F8WJN3	183	52409	5	5	4	4	0.38	tr|F8WJN3|F8WJN3_HUMAN Cleavage and polyadenylation-specificity factor subunit 6 OS=Homo sapiens GN=CPSF6 PE=1 SV=1
233	1	uniprot_human	P61962	183	39528	2	2	2	2	0.24	sp|P61962|DCAF7_HUMAN DDB1- and CUL4-associated factor 7 OS=Homo sapiens GN=DCAF7 PE=1 SV=1
182	2	uniprot_human	A0A0B4J1Z1	182	15981	4	4	2	2	0.69	tr|A0A0B4J1Z1|A0A0B4J1Z1_HUMAN Serine/arginine-rich-splicing factor 7 OS=Homo sapiens GN=SRSF7 PE=1 SV=1
234	1	uniprot_human	O43678	182	11029	3	3	3	3	2.08	sp|O43678|NDUA2_HUMAN NADH dehydrogenase [ubiquinone] 1 alpha subcomplex subunit 2 OS=Homo sapiens GN=NDUFA2 PE=1 SV=3
235	1	uniprot_human	P14649	182	22864	4	4	3	3	0.74	sp|P14649|MYL6B_HUMAN Myosin light chain 6B OS=Homo sapiens GN=MYL6B PE=1 SV=1
236	1	uniprot_human	B2R4S9	182	13898	10	10	1	1	0.35	tr|B2R4S9|B2R4S9_HUMAN Histone H2B OS=Homo sapiens GN=HIST1H2BC PE=2 SV=1
237	1	uniprot_human	Q04837	180	17249	3	3	3	3	1.07	sp|Q04837|SSBP_HUMAN Single-stranded DNA-binding protein, mitochondrial OS=Homo sapiens GN=SSBP1 PE=1 SV=1
172	2	uniprot_human	P12236	178	33073	7	7	6	6	1.16	sp|P12236|ADT3_HUMAN ADP/ATP translocase 3 OS=Homo sapiens GN=SLC25A6 PE=1 SV=4
238	1	uniprot_human	D3YTB1	178	15721	5	5	4	4	1.88	tr|D3YTB1|D3YTB1_HUMAN 60S ribosomal protein L32 (Fragment) OS=Homo sapiens GN=RPL32 PE=1 SV=1
239	1	uniprot_human	O14654	178	134711	6	6	6	6	0.21	sp|O14654|IRS4_HUMAN Insulin receptor substrate 4 OS=Homo sapiens GN=IRS4 PE=1 SV=1
240	1	uniprot_human	H0Y368	177	33537	3	3	3	3	0.46	tr|H0Y368|H0Y368_HUMAN Dolichol-phosphate mannosyltransferase subunit 1 (Fragment) OS=Homo sapiens GN=DPM1 PE=1 SV=1
241	1	uniprot_human	Q9UQ80	176	44101	8	8	6	6	0.78	sp|Q9UQ80|PA2G4_HUMAN Proliferation-associated protein 2G4 OS=Homo sapiens GN=PA2G4 PE=1 SV=3
242	1	uniprot_human	M0QYS1	174	24258	9	9	4	4	1	tr|M0QYS1|M0QYS1_HUMAN 60S ribosomal protein L13a (Fragment) OS=Homo sapiens GN=RPL13A PE=1 SV=2
243	1	uniprot_human	P62937	174	18229	6	6	5	5	2.16	sp|P62937|PPIA_HUMAN Peptidyl-prolyl cis-trans isomerase A OS=Homo sapiens GN=PPIA PE=1 SV=2
147	2	uniprot_human	P67936	173	28619	4	4	3	3	0.56	sp|P67936|TPM4_HUMAN Tropomyosin alpha-4 chain OS=Homo sapiens GN=TPM4 PE=1 SV=3
244	1	uniprot_human	F6WQW2	171	32283	4	4	4	4	0.69	tr|F6WQW2|F6WQW2_HUMAN Ran-specific GTPase-activating protein OS=Homo sapiens GN=RANBP1 PE=1 SV=1
245	1	uniprot_human	Q00839	171	91269	3	3	2	2	0.1	sp|Q00839|HNRPU_HUMAN Heterogeneous nuclear ribonucleoprotein U OS=Homo sapiens GN=HNRNPU PE=1 SV=6
246	1	uniprot_human	Q53GQ0	171	34416	4	4	3	3	0.45	sp|Q53GQ0|DHB12_HUMAN Very-long-chain 3-oxoacyl-CoA reductase OS=Homo sapiens GN=HSD17B12 PE=1 SV=2
247	1	uniprot_human	Q96DI7	171	39742	4	4	3	3	0.38	sp|Q96DI7|SNR40_HUMAN U5 small nuclear ribonucleoprotein 40 kDa protein OS=Homo sapiens GN=SNRNP40 PE=1 SV=1
201	2	uniprot_human	B4DLN1	169	48582	5	5	4	4	0.42	tr|B4DLN1|B4DLN1_HUMAN Uncharacterized protein OS=Homo sapiens PE=2 SV=1
248	1	uniprot_human	B7ZAR1	167	55770	4	4	4	4	0.36	tr|B7ZAR1|B7ZAR1_HUMAN T-complex protein 1 subunit epsilon OS=Homo sapiens GN=CCT5 PE=1 SV=1
172	3	uniprot_human	P12235	166	33271	6	6	5	5	0.89	sp|P12235|ADT1_HUMAN ADP/ATP translocase 1 OS=Homo sapiens GN=SLC25A4 PE=1 SV=4
249	1	uniprot_human	A6NIW5	165	15243	3	3	2	2	0.73	tr|A6NIW5|A6NIW5_HUMAN Peroxiredoxin 2, isoform CRA_a OS=Homo sapiens GN=PRDX2 PE=1 SV=2
250	1	uniprot_human	Q15717	165	36240	5	5	4	4	0.6	sp|Q15717|ELAV1_HUMAN ELAV-like protein 1 OS=Homo sapiens GN=ELAVL1 PE=1 SV=2
251	1	uniprot_human	F8W7C6	164	18781	5	5	4	4	1.44	tr|F8W7C6|F8W7C6_HUMAN 60S ribosomal protein L10 OS=Homo sapiens GN=RPL10 PE=1 SV=2
252	1	uniprot_human	P62266	163	15969	3	3	3	3	1.19	sp|P62266|RS23_HUMAN 40S ribosomal protein S23 OS=Homo sapiens GN=RPS23 PE=1 SV=3
253	1	uniprot_human	O75380	162	14045	4	4	3	3	1.42	sp|O75380|NDUS6_HUMAN NADH dehydrogenase [ubiquinone] iron-sulfur protein 6, mitochondrial OS=Homo sapiens GN=NDUFS6 PE=1 SV=1
254	1	uniprot_human	C9JA28	161	20206	2	2	1	1	0.23	tr|C9JA28|C9JA28_HUMAN Translocon-associated protein subunit gamma OS=Homo sapiens GN=SSR3 PE=1 SV=1
255	1	uniprot_human	A0A075B716	160	21914	5	5	3	3	1.16	tr|A0A075B716|A0A075B716_HUMAN 40S ribosomal protein S17 OS=Homo sapiens GN=RPS17 PE=1 SV=1
175	2	uniprot_human	E5RFJ8	159	23533	5	5	5	5	1.45	tr|E5RFJ8|E5RFJ8_HUMAN DNA replication licensing factor MCM4 (Fragment) OS=Homo sapiens GN=MCM4 PE=1 SV=6
256	1	uniprot_human	Q8WVC0	159	75473	4	4	4	4	0.25	sp|Q8WVC0|LEO1_HUMAN RNA polymerase-associated protein LEO1 OS=Homo sapiens GN=LEO1 PE=1 SV=1
257	1	uniprot_human	Q8N5N7	159	18484	5	5	5	5	2.1	sp|Q8N5N7|RM50_HUMAN 39S ribosomal protein L50, mitochondrial OS=Homo sapiens GN=MRPL50 PE=1 SV=2
259	1	uniprot_human	G3V1A4	158	17029	3	3	3	3	1.09	tr|G3V1A4|G3V1A4_HUMAN Cofilin 1 (Non-muscle), isoform CRA_a OS=Homo sapiens GN=CFL1 PE=1 SV=1
260	1	uniprot_human	O75822	157	29159	3	3	3	3	0.54	sp|O75822|EIF3J_HUMAN Eukaryotic translation initiation factor 3 subunit J OS=Homo sapiens GN=EIF3J PE=1 SV=2
261	1	uniprot_human	H3BPS8	156	30693	3	3	2	2	0.32	tr|H3BPS8|H3BPS8_HUMAN Fructose-bisphosphate aldolase (Fragment) OS=Homo sapiens GN=ALDOA PE=1 SV=1
262	1	uniprot_human	Q9UDW1	156	7304	3	3	2	2	2.02	sp|Q9UDW1|QCR9_HUMAN Cytochrome b-c1 complex subunit 9 OS=Homo sapiens GN=UQCR10 PE=1 SV=3
263	1	uniprot_human	J3KR24	156	132820	7	7	7	7	0.25	tr|J3KR24|J3KR24_HUMAN Isoleucine--tRNA ligase, cytoplasmic OS=Homo sapiens GN=IARS PE=1 SV=1
264	1	uniprot_human	P46778	155	18610	6	6	4	4	1.46	sp|P46778|RL21_HUMAN 60S ribosomal protein L21 OS=Homo sapiens GN=RPL21 PE=1 SV=2
265	1	uniprot_human	E9PK86	155	27055	3	3	3	3	0.6	tr|E9PK86|E9PK86_HUMAN Serpin H1 (Fragment) OS=Homo sapiens GN=SERPINH1 PE=1 SV=1
266	1	uniprot_human	Q9NZ01	154	36410	5	5	3	3	0.42	sp|Q9NZ01|TECR_HUMAN Very-long-chain enoyl-CoA reductase OS=Homo sapiens GN=TECR PE=1 SV=1
267	1	uniprot_human	Q9UFG5	154	12927	3	3	3	3	1.63	sp|Q9UFG5|CS025_HUMAN UPF0449 protein C19orf25 OS=Homo sapiens GN=C19orf25 PE=1 SV=2
268	1	uniprot_human	P82933	153	46034	3	3	3	3	0.32	sp|P82933|RT09_HUMAN 28S ribosomal protein S9, mitochondrial OS=Homo sapiens GN=MRPS9 PE=1 SV=2
269	1	uniprot_human	E7EU96	153	45453	5	5	5	5	0.6	tr|E7EU96|E7EU96_HUMAN Casein kinase II subunit alpha OS=Homo sapiens GN=CSNK2A1 PE=1 SV=1
270	1	uniprot_human	Q13405	153	19243	3	3	3	3	0.93	sp|Q13405|RM49_HUMAN 39S ribosomal protein L49, mitochondrial OS=Homo sapiens GN=MRPL49 PE=1 SV=1
271	1	uniprot_human	D6RC52	152	15236	3	3	2	2	0.73	tr|D6RC52|D6RC52_HUMAN H/ACA ribonucleoprotein complex subunit 2 (Fragment) OS=Homo sapiens GN=NHP2 PE=1 SV=1
272	1	uniprot_human	P19387	151	31764	2	2	2	2	0.31	sp|P19387|RPB3_HUMAN DNA-directed RNA polymerase II subunit RPB3 OS=Homo sapiens GN=POLR2C PE=1 SV=2
273	1	uniprot_human	Q5T7C4	150	18470	5	5	3	3	0.98	tr|Q5T7C4|Q5T7C4_HUMAN High mobility group protein B1 OS=Homo sapiens GN=HMGB1 PE=1 SV=1
274	1	uniprot_human	P49411	149	49852	6	6	6	6	0.67	sp|P49411|EFTU_HUMAN Elongation factor Tu, mitochondrial OS=Homo sapiens GN=TUFM PE=1 SV=2
275	1	uniprot_human	Q53EL6	149	52102	8	8	7	7	0.77	sp|Q53EL6|PDCD4_HUMAN Programmed cell death protein 4 OS=Homo sapiens GN=PDCD4 PE=1 SV=2
276	1	uniprot_human	P08574	148	35741	4	4	2	2	0.27	sp|P08574|CY1_HUMAN Cytochrome c1, heme protein, mitochondrial OS=Homo sapiens GN=CYC1 PE=1 SV=3
277	1	uniprot_human	Q13243	148	31359	4	4	4	4	0.71	sp|Q13243|SRSF5_HUMAN Serine/arginine-rich splicing factor 5 OS=Homo sapiens GN=SRSF5 PE=1 SV=1
278	1	uniprot_human	P24534	148	24919	3	3	3	3	0.66	sp|P24534|EF1B_HUMAN Elongation factor 1-beta OS=Homo sapiens GN=EEF1B2 PE=1 SV=3
279	1	uniprot_human	P16401	147	22566	5	5	3	3	0.75	sp|P16401|H15_HUMAN Histone H1.5 OS=Homo sapiens GN=HIST1H1B PE=1 SV=3
280	1	uniprot_human	Q9Y3U8	147	12303	7	7	4	4	4.37	sp|Q9Y3U8|RL36_HUMAN 60S ribosomal protein L36 OS=Homo sapiens GN=RPL36 PE=1 SV=3
281	1	uniprot_human	Q92734	147	43478	5	5	4	4	0.48	sp|Q92734|TFG_HUMAN Protein TFG OS=Homo sapiens GN=TFG PE=1 SV=2
282	1	uniprot_human	G5EA36	146	92764	5	5	4	4	0.2	tr|G5EA36|G5EA36_HUMAN Cell division cycle 27, isoform CRA_c OS=Homo sapiens GN=CDC27 PE=1 SV=1
283	1	uniprot_human	O75947	145	18537	5	5	5	5	2.1	sp|O75947|ATP5H_HUMAN ATP synthase subunit d, mitochondrial OS=Homo sapiens GN=ATP5H PE=1 SV=3
284	1	uniprot_human	P49458	145	10219	5	5	3	3	2.35	sp|P49458|SRP09_HUMAN Signal recognition particle 9 kDa protein OS=Homo sapiens GN=SRP9 PE=1 SV=2
285	1	uniprot_human	Q92522	143	22474	3	3	2	2	0.46	sp|Q92522|H1X_HUMAN Histone H1x OS=Homo sapiens GN=H1FX PE=1 SV=1
287	1	uniprot_human	A0A0C4DFV9	143	31105	3	3	3	3	0.5	tr|A0A0C4DFV9|A0A0C4DFV9_HUMAN Protein SET OS=Homo sapiens GN=SET PE=1 SV=1
288	1	uniprot_human	Q9NX58	141	44044	4	4	3	3	0.34	sp|Q9NX58|LYAR_HUMAN Cell growth-regulating nucleolar protein OS=Homo sapiens GN=LYAR PE=1 SV=2
289	1	uniprot_human	P62195	141	45768	4	4	4	4	0.45	sp|P62195|PRS8_HUMAN 26S protease regulatory subunit 8 OS=Homo sapiens GN=PSMC5 PE=1 SV=1
290	1	uniprot_human	H3BNX8	140	17452	5	5	3	3	1.05	tr|H3BNX8|H3BNX8_HUMAN Cytochrome c oxidase subunit 5A, mitochondrial OS=Homo sapiens GN=COX5A PE=1 SV=1
291	1	uniprot_human	P24390	140	24754	3	3	2	2	0.41	sp|P24390|ERD21_HUMAN ER lumen protein-retaining receptor 1 OS=Homo sapiens GN=KDELR1 PE=1 SV=1
292	1	uniprot_human	P52272	140	77749	5	5	5	5	0.32	sp|P52272|HNRPM_HUMAN Heterogeneous nuclear ribonucleoprotein M OS=Homo sapiens GN=HNRNPM PE=1 SV=3
294	1	uniprot_human	Q9Y5L4	139	10721	3	3	2	2	1.15	sp|Q9Y5L4|TIM13_HUMAN Mitochondrial import inner membrane translocase subunit Tim13 OS=Homo sapiens GN=TIMM13 PE=1 SV=1
295	1	uniprot_human	E7EQV9	139	20611	6	6	5	5	1.77	tr|E7EQV9|E7EQV9_HUMAN Ribosomal protein L15 (Fragment) OS=Homo sapiens GN=RPL15 PE=1 SV=1
296	1	uniprot_human	P62899	138	14454	5	5	5	5	3.23	sp|P62899|RL31_HUMAN 60S ribosomal protein L31 OS=Homo sapiens GN=RPL31 PE=1 SV=1
297	1	uniprot_human	Q9H444	137	24935	2	2	2	2	0.4	sp|Q9H444|CHM4B_HUMAN Charged multivesicular body protein 4b OS=Homo sapiens GN=CHMP4B PE=1 SV=1
298	1	uniprot_human	Q13257	136	23666	3	3	3	3	0.71	sp|Q13257|MD2L1_HUMAN Mitotic spindle assembly checkpoint protein MAD2A OS=Homo sapiens GN=MAD2L1 PE=1 SV=1
299	1	uniprot_human	L0R819	135	11243	2	2	2	2	1.09	tr|L0R819|L0R819_HUMAN Alternative protein ASNSD1 OS=Homo sapiens GN=ASNSD1 PE=1 SV=1
300	1	uniprot_human	A0A087X082	134	72939	3	3	2	2	0.12	tr|A0A087X082|A0A087X082_HUMAN Caprin-1 OS=Homo sapiens GN=CAPRIN1 PE=1 SV=1
301	1	uniprot_human	A0A0C4DGV4	133	18489	1	1	1	1	0.25	tr|A0A0C4DGV4|A0A0C4DGV4_HUMAN Hepatitis B virus x interacting protein OS=Homo sapiens GN=LAMTOR5 PE=1 SV=1
302	1	uniprot_human	J3QQQ9	132	12684	7	7	4	4	2.71	tr|J3QQQ9|J3QQQ9_HUMAN Uncharacterized protein OS=Homo sapiens PE=4 SV=1
304	1	uniprot_human	A0A087X1X7	131	69696	3	3	3	3	0.2	tr|A0A087X1X7|A0A087X1X7_HUMAN Elongation factor 1-delta OS=Homo sapiens GN=EEF1D PE=1 SV=1
305	1	uniprot_human	Q5T8U5	129	21342	1	1	1	1	0.22	tr|Q5T8U5|Q5T8U5_HUMAN Surfeit 4 OS=Homo sapiens GN=SURF4 PE=1 SV=1
306	1	uniprot_human	G5E9V5	128	41354	3	3	3	3	0.36	tr|G5E9V5|G5E9V5_HUMAN 28S ribosomal protein S22, mitochondrial OS=Homo sapiens GN=MRPS22 PE=1 SV=1
307	1	uniprot_human	H7C2Q8	128	40830	4	4	4	4	0.52	tr|H7C2Q8|H7C2Q8_HUMAN EBNA1 binding protein 2, isoform CRA_d OS=Homo sapiens GN=EBNA1BP2 PE=1 SV=1
308	1	uniprot_human	Q9NR33	127	12315	3	3	2	2	0.96	sp|Q9NR33|DPOE4_HUMAN DNA polymerase epsilon subunit 4 OS=Homo sapiens GN=POLE4 PE=1 SV=2
310	1	uniprot_human	Q15046	126	68461	4	4	4	4	0.28	sp|Q15046|SYK_HUMAN Lysine--tRNA ligase OS=Homo sapiens GN=KARS PE=1 SV=3
311	1	uniprot_human	P51571	126	19158	4	4	3	3	0.93	sp|P51571|SSRD_HUMAN Translocon-associated protein subunit delta OS=Homo sapiens GN=SSR4 PE=1 SV=1
312	1	uniprot_human	Q9H814	124	44546	4	4	4	4	0.46	sp|Q9H814|PHAX_HUMAN Phosphorylated adapter RNA export protein OS=Homo sapiens GN=PHAX PE=1 SV=1
313	1	uniprot_human	Q7RTV0	124	13138	2	2	2	2	0.88	sp|Q7RTV0|PHF5A_HUMAN PHD finger-like domain-containing protein 5A OS=Homo sapiens GN=PHF5A PE=1 SV=1
314	1	uniprot_human	O60684	123	60733	4	4	4	4	0.32	sp|O60684|IMA7_HUMAN Importin subunit alpha-7 OS=Homo sapiens GN=KPNA6 PE=1 SV=1
315	1	uniprot_human	K7EL20	122	29550	3	3	3	3	0.54	tr|K7EL20|K7EL20_HUMAN Eukaryotic translation initiation factor 3 subunit G (Fragment) OS=Homo sapiens GN=EIF3G PE=1 SV=6
316	1	uniprot_human	A0A087X1G7	122	18386	2	2	2	2	0.58	tr|A0A087X1G7|A0A087X1G7_HUMAN 15 kDa selenoprotein OS=Homo sapiens GN=SEP15 PE=1 SV=1
317	1	uniprot_human	Q9HAV7	121	24492	4	4	4	4	0.99	sp|Q9HAV7|GRPE1_HUMAN GrpE protein homolog 1, mitochondrial OS=Homo sapiens GN=GRPEL1 PE=1 SV=2
318	1	uniprot_human	P62318	120	14021	4	4	2	2	1.44	sp|P62318|SMD3_HUMAN Small nuclear ribonucleoprotein Sm D3 OS=Homo sapiens GN=SNRPD3 PE=1 SV=1
319	1	uniprot_human	K7ELI9	120	11511	1	1	1	1	0.43	tr|K7ELI9|K7ELI9_HUMAN Stromal cell-derived factor 2 (Fragment) OS=Homo sapiens GN=SDF2 PE=1 SV=1
320	1	uniprot_human	P14854	120	10414	1	1	1	1	0.48	sp|P14854|CX6B1_HUMAN Cytochrome c oxidase subunit 6B1 OS=Homo sapiens GN=COX6B1 PE=1 SV=2
321	1	uniprot_human	P31949	118	11847	4	4	4	4	3.03	sp|P31949|S10AB_HUMAN Protein S100-A11 OS=Homo sapiens GN=S100A11 PE=1 SV=2
322	1	uniprot_human	E7EPT4	118	28231	2	2	2	2	0.35	tr|E7EPT4|E7EPT4_HUMAN NADH dehydrogenase [ubiquinone] flavoprotein 2, mitochondrial OS=Homo sapiens GN=NDUFV2 PE=1 SV=1
323	1	uniprot_human	O00743	118	35806	5	5	3	3	0.43	sp|O00743|PPP6_HUMAN Serine/threonine-protein phosphatase 6 catalytic subunit OS=Homo sapiens GN=PPP6C PE=1 SV=1
324	1	uniprot_human	P51398	117	45880	7	7	6	6	0.74	sp|P51398|RT29_HUMAN 28S ribosomal protein S29, mitochondrial OS=Homo sapiens GN=DAP3 PE=1 SV=1
325	1	uniprot_human	P00338	117	36950	4	4	4	4	0.58	sp|P00338|LDHA_HUMAN L-lactate dehydrogenase A chain OS=Homo sapiens GN=LDHA PE=1 SV=2
326	1	uniprot_human	B2R5W2	116	31986	6	6	5	5	0.94	tr|B2R5W2|B2R5W2_HUMAN Heterogeneous nuclear ribonucleoproteins C1/C2 OS=Homo sapiens GN=HNRNPC PE=1 SV=1
327	1	uniprot_human	Q9NZT1	116	15883	2	2	2	2	0.69	sp|Q9NZT1|CALL5_HUMAN Calmodulin-like protein 5 OS=Homo sapiens GN=CALML5 PE=1 SV=2
328	1	uniprot_human	Q5W010	114	25265	2	2	1	1	0.18	tr|Q5W010|Q5W010_HUMAN Splicing factor 45 (Fragment) OS=Homo sapiens GN=RBM17 PE=1 SV=1
329	1	uniprot_human	A0A0B4J2F8	114	13180	2	2	2	2	0.87	tr|A0A0B4J2F8|A0A0B4J2F8_HUMAN DNA-directed RNA polymerase II subunit RPB11-b2 OS=Homo sapiens GN=POLR2J3 PE=4 SV=1
330	1	uniprot_human	Q9NRY2	114	11418	3	3	2	2	1.06	sp|Q9NRY2|SOSSC_HUMAN SOSS complex subunit C OS=Homo sapiens GN=INIP PE=1 SV=1
331	1	uniprot_human	C9J4Z3	114	7847	1	1	1	1	0.67	tr|C9J4Z3|C9J4Z3_HUMAN 60S ribosomal protein L37a OS=Homo sapiens GN=RPL37A PE=1 SV=1
332	1	uniprot_human	P30041	113	25133	4	4	4	4	0.96	sp|P30041|PRDX6_HUMAN Peroxiredoxin-6 OS=Homo sapiens GN=PRDX6 PE=1 SV=3
333	1	uniprot_human	P10606	113	13915	3	3	3	3	1.46	sp|P10606|COX5B_HUMAN Cytochrome c oxidase subunit 5B, mitochondrial OS=Homo sapiens GN=COX5B PE=1 SV=2
334	1	uniprot_human	P60842	113	46353	3	3	3	3	0.32	sp|P60842|IF4A1_HUMAN Eukaryotic initiation factor 4A-I OS=Homo sapiens GN=EIF4A1 PE=1 SV=1
335	1	uniprot_human	P05023	112	114135	5	5	4	4	0.16	sp|P05023|AT1A1_HUMAN Sodium/potassium-transporting ATPase subunit alpha-1 OS=Homo sapiens GN=ATP1A1 PE=1 SV=1
336	1	uniprot_human	E7EUT5	111	28024	2	2	2	2	0.35	tr|E7EUT5|E7EUT5_HUMAN Glyceraldehyde-3-phosphate dehydrogenase OS=Homo sapiens GN=GAPDH PE=1 SV=1
235	2	uniprot_human	B7Z6Z4	110	26975	3	3	2	2	0.37	tr|B7Z6Z4|B7Z6Z4_HUMAN Myosin light polypeptide 6 OS=Homo sapiens GN=MYL6 PE=1 SV=1
337	1	uniprot_human	O95429	110	49792	2	2	1	1	0.09	sp|O95429|BAG4_HUMAN BAG family molecular chaperone regulator 4 OS=Homo sapiens GN=BAG4 PE=1 SV=1
338	1	uniprot_human	P62854	110	13292	3	3	2	2	0.87	sp|P62854|RS26_HUMAN 40S ribosomal protein S26 OS=Homo sapiens GN=RPS26 PE=1 SV=3
339	1	uniprot_human	J3KTM9	110	77710	2	2	2	2	0.12	tr|J3KTM9|J3KTM9_HUMAN Importin subunit beta-1 (Fragment) OS=Homo sapiens GN=KPNB1 PE=1 SV=1
52	2	uniprot_human	E9PEB5	109	69032	4	4	4	4	0.28	tr|E9PEB5|E9PEB5_HUMAN Far upstream element-binding protein 1 OS=Homo sapiens GN=FUBP1 PE=1 SV=1
340	1	uniprot_human	P18077	109	12587	9	9	4	4	2.75	sp|P18077|RL35A_HUMAN 60S ribosomal protein L35a OS=Homo sapiens GN=RPL35A PE=1 SV=2
341	1	uniprot_human	Q09666	108	629213	3	3	2	2	0.01	sp|Q09666|AHNK_HUMAN Neuroblast differentiation-associated protein AHNAK OS=Homo sapiens GN=AHNAK PE=1 SV=2
342	1	uniprot_human	A0A024QZP7	107	34117	5	5	4	4	0.64	tr|A0A024QZP7|A0A024QZP7_HUMAN Cell division cycle 2, G1 to S and G2 to M, isoform CRA_a OS=Homo sapiens GN=CDC2 PE=1 SV=1
343	1	uniprot_human	O60220	107	11219	2	2	2	2	1.09	sp|O60220|TIM8A_HUMAN Mitochondrial import inner membrane translocase subunit Tim8 A OS=Homo sapiens GN=TIMM8A PE=1 SV=1
344	1	uniprot_human	Q6P2Q9	107	274738	5	5	4	4	0.06	sp|Q6P2Q9|PRP8_HUMAN Pre-mRNA-processing-splicing factor 8 OS=Homo sapiens GN=PRPF8 PE=1 SV=2
345	1	uniprot_human	O15479	106	35426	2	2	2	2	0.27	sp|O15479|MAGB2_HUMAN Melanoma-associated antigen B2 OS=Homo sapiens GN=MAGEB2 PE=1 SV=3
346	1	uniprot_human	Q9BZE4	106	74317	5	5	4	4	0.26	sp|Q9BZE4|NOG1_HUMAN Nucleolar GTP-binding protein 1 OS=Homo sapiens GN=GTPBP4 PE=1 SV=3
347	1	uniprot_human	P62995	105	33760	2	2	2	2	0.29	sp|P62995|TRA2B_HUMAN Transformer-2 protein homolog beta OS=Homo sapiens GN=TRA2B PE=1 SV=1
348	1	uniprot_human	Q9UBS4	103	40774	2	2	2	2	0.23	sp|Q9UBS4|DJB11_HUMAN DnaJ homolog subfamily B member 11 OS=Homo sapiens GN=DNAJB11 PE=1 SV=1
325	2	uniprot_human	P07195	102	36900	3	3	3	3	0.41	sp|P07195|LDHB_HUMAN L-lactate dehydrogenase B chain OS=Homo sapiens GN=LDHB PE=1 SV=2
349	1	uniprot_human	F8VYE8	102	35669	3	3	3	3	0.43	tr|F8VYE8|F8VYE8_HUMAN Serine/threonine-protein phosphatase OS=Homo sapiens GN=PPP1CC PE=1 SV=1
350	1	uniprot_human	J3QKS7	102	33470	2	2	2	2	0.29	tr|J3QKS7|J3QKS7_HUMAN SWI/SNF-related matrix-associated actin-dependent regulator of chromatin subfamily E member 1 (Fragment) OS=Homo sapiens GN=SMARCE1 PE=1 SV=1
351	1	uniprot_human	Q9Y2Q9	101	21001	4	4	3	3	0.82	sp|Q9Y2Q9|RT28_HUMAN 28S ribosomal protein S28, mitochondrial OS=Homo sapiens GN=MRPS28 PE=1 SV=1
353	1	uniprot_human	Q9Y3F4	101	38756	3	3	3	3	0.39	sp|Q9Y3F4|STRAP_HUMAN Serine-threonine kinase receptor-associated protein OS=Homo sapiens GN=STRAP PE=1 SV=1
354	1	uniprot_human	O00483	101	9421	4	4	4	4	4.68	sp|O00483|NDUA4_HUMAN Cytochrome c oxidase subunit NDUFA4 OS=Homo sapiens GN=NDUFA4 PE=1 SV=1
355	1	uniprot_human	Q6EEV6	100	10735	1	1	1	1	0.47	sp|Q6EEV6|SUMO4_HUMAN Small ubiquitin-related modifier 4 OS=Homo sapiens GN=SUMO4 PE=1 SV=2
356	1	uniprot_human	J3KNJ2	100	21964	2	2	2	2	0.47	tr|J3KNJ2|J3KNJ2_HUMAN Eukaryotic translation initiation factor 3 subunit M (Fragment) OS=Homo sapiens GN=EIF3M PE=1 SV=1
357	1	uniprot_human	Q9NPA8	100	11635	4	4	3	3	1.9	sp|Q9NPA8|ENY2_HUMAN Transcription and mRNA export factor ENY2 OS=Homo sapiens GN=ENY2 PE=1 SV=1
358	1	uniprot_human	H0Y2P0	99	31332	1	1	1	1	0.14	tr|H0Y2P0|H0Y2P0_HUMAN CD44 antigen (Fragment) OS=Homo sapiens GN=CD44 PE=1 SV=1
359	1	uniprot_human	B7Z645	99	52185	3	3	3	3	0.28	tr|B7Z645|B7Z645_HUMAN Heterogeneous nuclear ribonucleoprotein Q OS=Homo sapiens GN=SYNCRIP PE=1 SV=1
360	1	uniprot_human	Q9NWU2	99	26789	2	2	2	2	0.37	sp|Q9NWU2|GID8_HUMAN Glucose-induced degradation protein 8 homolog OS=Homo sapiens GN=GID8 PE=1 SV=1
361	1	uniprot_human	P12532	97	47406	1	1	1	1	0.09	sp|P12532|KCRU_HUMAN Creatine kinase U-type, mitochondrial OS=Homo sapiens GN=CKMT1A PE=1 SV=1
362	1	uniprot_human	P48047	97	23377	4	4	4	4	1.05	sp|P48047|ATPO_HUMAN ATP synthase subunit O, mitochondrial OS=Homo sapiens GN=ATP5O PE=1 SV=1
363	1	uniprot_human	J3QLR8	97	17563	2	2	2	2	0.61	tr|J3QLR8|J3QLR8_HUMAN 28S ribosomal protein S23, mitochondrial OS=Homo sapiens GN=MRPS23 PE=1 SV=1
364	1	uniprot_human	C9JFR7	96	11440	2	2	2	2	1.06	tr|C9JFR7|C9JFR7_HUMAN Cytochrome c (Fragment) OS=Homo sapiens GN=CYCS PE=1 SV=1
365	1	uniprot_human	G3XAC6	96	48108	3	3	3	3	0.3	tr|G3XAC6|G3XAC6_HUMAN RNA-binding protein 39 OS=Homo sapiens GN=RBM39 PE=1 SV=1
366	1	uniprot_human	Q9UL42	96	41711	3	3	3	3	0.36	sp|Q9UL42|PNMA2_HUMAN Paraneoplastic antigen Ma2 OS=Homo sapiens GN=PNMA2 PE=1 SV=2
367	1	uniprot_human	Q9BVG4	96	26155	4	4	4	4	0.9	sp|Q9BVG4|PBDC1_HUMAN Protein PBDC1 OS=Homo sapiens GN=PBDC1 PE=1 SV=1
368	1	uniprot_human	J3QSU6	95	226357	3	3	2	2	0.04	tr|J3QSU6|J3QSU6_HUMAN Tenascin OS=Homo sapiens GN=TNC PE=1 SV=1
369	1	uniprot_human	D6RAA6	95	25435	3	3	3	3	0.64	tr|D6RAA6|D6RAA6_HUMAN Transmembrane protein 33 (Fragment) OS=Homo sapiens GN=TMEM33 PE=1 SV=1
370	1	uniprot_human	H0YKD8	94	19174	4	4	4	4	1.4	tr|H0YKD8|H0YKD8_HUMAN 60S ribosomal protein L28 OS=Homo sapiens GN=RPL28 PE=1 SV=1
160	2	uniprot_human	A8MXH2	93	18198	2	2	2	2	0.58	tr|A8MXH2|A8MXH2_HUMAN Nucleosome assembly protein 1-like 4 (Fragment) OS=Homo sapiens GN=NAP1L4 PE=1 SV=2
371	1	uniprot_human	Q96FJ2	93	10457	3	3	2	2	1.2	sp|Q96FJ2|DYL2_HUMAN Dynein light chain 2, cytoplasmic OS=Homo sapiens GN=DYNLL2 PE=1 SV=1
372	1	uniprot_human	O00264	93	21772	2	2	1	1	0.21	sp|O00264|PGRC1_HUMAN Membrane-associated progesterone receptor component 1 OS=Homo sapiens GN=PGRMC1 PE=1 SV=3
373	1	uniprot_human	P47914	92	17798	2	2	2	2	0.6	sp|P47914|RL29_HUMAN 60S ribosomal protein L29 OS=Homo sapiens GN=RPL29 PE=1 SV=2
374	1	uniprot_human	P00441	92	16154	3	3	3	3	1.17	sp|P00441|SODC_HUMAN Superoxide dismutase [Cu-Zn] OS=Homo sapiens GN=SOD1 PE=1 SV=2
375	1	uniprot_human	Q5JR04	92	107941	2	2	2	2	0.08	tr|Q5JR04|Q5JR04_HUMAN Mov10, Moloney leukemia virus 10, homolog (Mouse), isoform CRA_a OS=Homo sapiens GN=MOV10 PE=1 SV=1
80	3	uniprot_human	F8W930	91	66859	3	3	2	2	0.14	tr|F8W930|F8W930_HUMAN Insulin-like growth factor 2 mRNA-binding protein 2 OS=Homo sapiens GN=IGF2BP2 PE=1 SV=1
376	1	uniprot_human	H0Y9M8	90	13490	2	2	1	1	0.36	tr|H0Y9M8|H0Y9M8_HUMAN NADH dehydrogenase [ubiquinone] iron-sulfur protein 4, mitochondrial (Fragment) OS=Homo sapiens GN=NDUFS4 PE=1 SV=1
377	1	uniprot_human	P14868	90	57499	5	5	5	5	0.45	sp|P14868|SYDC_HUMAN Aspartate--tRNA ligase, cytoplasmic OS=Homo sapiens GN=DARS PE=1 SV=2
378	1	uniprot_human	H0YCD5	88	6821	1	1	1	1	0.81	tr|H0YCD5|H0YCD5_HUMAN 39S ribosomal protein L11, mitochondrial (Fragment) OS=Homo sapiens GN=MRPL11 PE=1 SV=1
379	1	uniprot_human	Q92598	87	97716	3	3	3	3	0.14	sp|Q92598|HS105_HUMAN Heat shock protein 105 kDa OS=Homo sapiens GN=HSPH1 PE=1 SV=1
380	1	uniprot_human	Q3MHD2	87	21972	2	2	2	2	0.47	sp|Q3MHD2|LSM12_HUMAN Protein LSM12 homolog OS=Homo sapiens GN=LSM12 PE=1 SV=2
381	1	uniprot_human	Q15170	87	18571	4	4	3	3	1.47	sp|Q15170|TCAL1_HUMAN Transcription elongation factor A protein-like 1 OS=Homo sapiens GN=TCEAL1 PE=1 SV=2
382	1	uniprot_human	A0A0A0MQU0	87	47675	4	4	4	4	0.43	tr|A0A0A0MQU0|A0A0A0MQU0_HUMAN WD repeat-containing protein 18 (Fragment) OS=Homo sapiens GN=WDR18 PE=1 SV=1
383	1	uniprot_human	P52298	86	18161	2	2	2	2	0.58	sp|P52298|NCBP2_HUMAN Nuclear cap-binding protein subunit 2 OS=Homo sapiens GN=NCBP2 PE=1 SV=1
384	1	uniprot_human	H0YB34	86	16123	2	2	2	2	0.68	tr|H0YB34|H0YB34_HUMAN Ribonuclease UK114 (Fragment) OS=Homo sapiens GN=HRSP12 PE=1 SV=1
386	1	uniprot_human	O43852	86	37198	5	5	5	5	0.77	sp|O43852|CALU_HUMAN Calumenin OS=Homo sapiens GN=CALU PE=1 SV=2
387	1	uniprot_human	H7C0C0	85	16723	1	1	1	1	0.28	tr|H7C0C0|H7C0C0_HUMAN General transcription factor 3C polypeptide 3 (Fragment) OS=Homo sapiens GN=GTF3C3 PE=1 SV=1
388	1	uniprot_human	A0A087WUX7	84	4368	1	1	1	1	1.46	tr|A0A087WUX7|A0A087WUX7_HUMAN Uncharacterized protein C1orf109 (Fragment) OS=Homo sapiens GN=C1orf109 PE=1 SV=4
390	1	uniprot_human	P08238	84	83554	3	3	3	3	0.17	sp|P08238|HS90B_HUMAN Heat shock protein HSP 90-beta OS=Homo sapiens GN=HSP90AB1 PE=1 SV=4
391	1	uniprot_human	A0A0C4DGB0	83	9349	2	2	1	1	0.55	tr|A0A0C4DGB0|A0A0C4DGB0_HUMAN Short coiled-coil protein OS=Homo sapiens GN=SCOC PE=1 SV=1
392	1	uniprot_human	I3L4J1	82	48326	3	3	3	3	0.3	tr|I3L4J1|I3L4J1_HUMAN Uncharacterized protein (Fragment) OS=Homo sapiens PE=1 SV=3
393	1	uniprot_human	G5E972	82	46335	2	2	2	2	0.2	tr|G5E972|G5E972_HUMAN Lamina-associated polypeptide 2, isoforms beta/gamma OS=Homo sapiens GN=TMPO PE=1 SV=1
394	1	uniprot_human	P42677	82	9797	3	3	3	3	2.53	sp|P42677|RS27_HUMAN 40S ribosomal protein S27 OS=Homo sapiens GN=RPS27 PE=1 SV=3
395	1	uniprot_human	Q99832	81	59842	6	6	6	6	0.53	sp|Q99832|TCPH_HUMAN T-complex protein 1 subunit eta OS=Homo sapiens GN=CCT7 PE=1 SV=2
396	1	uniprot_human	Q8WXX5	81	30062	3	3	3	3	0.52	sp|Q8WXX5|DNJC9_HUMAN DnaJ homolog subfamily C member 9 OS=Homo sapiens GN=DNAJC9 PE=1 SV=1
397	1	uniprot_human	Q8N6L1	81	14840	1	1	1	1	0.32	sp|Q8N6L1|KTAP2_HUMAN Keratinocyte-associated protein 2 OS=Homo sapiens GN=KRTCAP2 PE=1 SV=2
398	1	uniprot_human	D6R938	81	56890	3	3	3	3	0.25	tr|D6R938|D6R938_HUMAN Calcium/calmodulin-dependent protein kinase (CaM kinase) II delta, isoform CRA_e OS=Homo sapiens GN=CAMK2D PE=1 SV=1
399	1	uniprot_human	E9PPH5	81	13234	2	2	2	2	0.87	tr|E9PPH5|E9PPH5_HUMAN Acidic leucine-rich nuclear phosphoprotein 32 family member E (Fragment) OS=Homo sapiens GN=ANP32E PE=1 SV=1
400	1	uniprot_human	Q15056	81	27425	2	2	2	2	0.36	sp|Q15056|IF4H_HUMAN Eukaryotic translation initiation factor 4H OS=Homo sapiens GN=EIF4H PE=1 SV=5
401	1	uniprot_human	P21796	81	30868	3	3	3	3	0.51	sp|P21796|VDAC1_HUMAN Voltage-dependent anion-selective channel protein 1 OS=Homo sapiens GN=VDAC1 PE=1 SV=2
402	1	uniprot_human	D6W5Y5	80	32355	1	1	1	1	0.14	tr|D6W5Y5|D6W5Y5_HUMAN Cold inducible RNA binding protein, isoform CRA_c OS=Homo sapiens GN=CIRBP PE=1 SV=1
403	1	uniprot_human	A0A0B4J2G9	80	18024	4	4	2	2	0.59	tr|A0A0B4J2G9|A0A0B4J2G9_HUMAN HCG1789329, isoform CRA_a OS=Homo sapiens GN=hCG_1789329 PE=3 SV=1
404	1	uniprot_human	Q5JW28	80	22461	4	4	4	4	1.12	tr|Q5JW28|Q5JW28_HUMAN Double-stranded RNA-binding protein Staufen homolog 1 (Fragment) OS=Homo sapiens GN=STAU1 PE=1 SV=1
405	1	uniprot_human	P23526	80	48255	3	3	3	3	0.3	sp|P23526|SAHH_HUMAN Adenosylhomocysteinase OS=Homo sapiens GN=AHCY PE=1 SV=4
406	1	uniprot_human	H0YJH9	80	11133	2	2	2	2	1.1	tr|H0YJH9|H0YJH9_HUMAN Polyadenylate-binding protein 2 (Fragment) OS=Homo sapiens GN=PABPN1 PE=1 SV=1
407	1	uniprot_human	Q08380	79	66202	3	3	3	3	0.21	sp|Q08380|LG3BP_HUMAN Galectin-3-binding protein OS=Homo sapiens GN=LGALS3BP PE=1 SV=1
408	1	uniprot_human	O43290	79	90371	2	2	2	2	0.1	sp|O43290|SNUT1_HUMAN U4/U6.U5 tri-snRNP-associated protein 1 OS=Homo sapiens GN=SART1 PE=1 SV=1
409	1	uniprot_human	P62633	79	20704	1	1	1	1	0.22	sp|P62633|CNBP_HUMAN Cellular nucleic acid-binding protein OS=Homo sapiens GN=CNBP PE=1 SV=1
410	1	uniprot_human	E9PHI6	79	43395	2	2	2	2	0.22	tr|E9PHI6|E9PHI6_HUMAN Cytoplasmic dynein 1 light intermediate chain 1 OS=Homo sapiens GN=DYNC1LI1 PE=1 SV=1
411	1	uniprot_human	J3QLE5	79	17706	2	2	2	2	0.6	tr|J3QLE5|J3QLE5_HUMAN Small nuclear ribonucleoprotein-associated protein N (Fragment) OS=Homo sapiens GN=SNRPN PE=4 SV=1
412	1	uniprot_human	J3KQE5	79	27027	4	4	4	4	0.87	tr|J3KQE5|J3KQE5_HUMAN GTP-binding nuclear protein Ran (Fragment) OS=Homo sapiens GN=RAN PE=1 SV=1
413	1	uniprot_human	V9GYZ6	79	109884	2	2	2	2	0.08	tr|V9GYZ6|V9GYZ6_HUMAN Bifunctional glutamate/proline--tRNA ligase (Fragment) OS=Homo sapiens GN=EPRS PE=1 SV=1
414	1	uniprot_human	H0Y564	78	163055	2	2	1	1	0.03	tr|H0Y564|H0Y564_HUMAN Anaphase-promoting complex subunit 1 (Fragment) OS=Homo sapiens GN=ANAPC1 PE=1 SV=1
415	1	uniprot_human	Q9Y490	78	271766	2	2	2	2	0.03	sp|Q9Y490|TLN1_HUMAN Talin-1 OS=Homo sapiens GN=TLN1 PE=1 SV=3
416	1	uniprot_human	D6R9A6	78	15565	1	1	1	1	0.31	tr|D6R9A6|D6R9A6_HUMAN High mobility group protein B2 (Fragment) OS=Homo sapiens GN=HMGB2 PE=1 SV=1
417	1	uniprot_human	P60903	77	11310	3	3	2	2	1.07	sp|P60903|S10AA_HUMAN Protein S100-A10 OS=Homo sapiens GN=S100A10 PE=1 SV=2
418	1	uniprot_human	D6RAX7	77	48096	1	1	1	1	0.09	tr|D6RAX7|D6RAX7_HUMAN COP9 signalosome complex subunit 4 OS=Homo sapiens GN=COPS4 PE=1 SV=1
419	1	uniprot_human	A6NCC9	77	13953	3	3	3	3	1.44	tr|A6NCC9|A6NCC9_HUMAN Protein TSSC4 OS=Homo sapiens GN=TSSC4 PE=1 SV=1
420	1	uniprot_human	K7ERF1	77	22309	3	3	2	2	0.46	tr|K7ERF1|K7ERF1_HUMAN Eukaryotic translation initiation factor 3 subunit K OS=Homo sapiens GN=EIF3K PE=1 SV=1
421	1	uniprot_human	C9J7B7	77	16725	2	2	2	2	0.65	tr|C9J7B7|C9J7B7_HUMAN 26S proteasome non-ATPase regulatory subunit 6 (Fragment) OS=Homo sapiens GN=PSMD6 PE=1 SV=1
422	1	uniprot_human	A0A087WUZ3	76	275457	2	2	2	2	0.03	tr|A0A087WUZ3|A0A087WUZ3_HUMAN Spectrin beta chain, non-erythrocytic 1 OS=Homo sapiens GN=SPTBN1 PE=1 SV=1
423	1	uniprot_human	P51858	76	26886	1	1	1	1	0.17	sp|P51858|HDGF_HUMAN Hepatoma-derived growth factor OS=Homo sapiens GN=HDGF PE=1 SV=1
394	2	uniprot_human	H0YMV8	75	11851	2	2	2	2	1.01	tr|H0YMV8|H0YMV8_HUMAN 40S ribosomal protein S27 OS=Homo sapiens GN=RPS27L PE=1 SV=1
424	1	uniprot_human	E5RHF2	75	16655	1	1	1	1	0.29	tr|E5RHF2|E5RHF2_HUMAN COP9 signalosome complex subunit 5 (Fragment) OS=Homo sapiens GN=COPS5 PE=1 SV=1
425	1	uniprot_human	H3BNK3	75	12316	2	2	2	2	0.96	tr|H3BNK3|H3BNK3_HUMAN Acyl carrier protein (Fragment) OS=Homo sapiens GN=NDUFAB1 PE=1 SV=1
426	1	uniprot_human	P51970	75	20548	4	4	4	4	1.27	sp|P51970|NDUA8_HUMAN NADH dehydrogenase [ubiquinone] 1 alpha subcomplex subunit 8 OS=Homo sapiens GN=NDUFA8 PE=1 SV=3
427	1	uniprot_human	F5GXX5	75	9605	4	4	3	3	2.58	tr|F5GXX5|F5GXX5_HUMAN Dolichyl-diphosphooligosaccharide--protein glycosyltransferase subunit DAD1 OS=Homo sapiens GN=DAD1 PE=1 SV=1
179	2	uniprot_human	H7C3T4	74	18485	4	4	3	3	0.97	tr|H7C3T4|H7C3T4_HUMAN Peroxiredoxin-4 (Fragment) OS=Homo sapiens GN=PRDX4 PE=1 SV=1
428	1	uniprot_human	Q9Y3B4	74	14690	1	1	1	1	0.33	sp|Q9Y3B4|SF3B6_HUMAN Splicing factor 3B subunit 6 OS=Homo sapiens GN=SF3B6 PE=1 SV=1
429	1	uniprot_human	B4DY09	74	39057	1	1	1	1	0.11	tr|B4DY09|B4DY09_HUMAN Interleukin enhancer-binding factor 2 OS=Homo sapiens GN=ILF2 PE=1 SV=1
430	1	uniprot_human	P43686	73	47451	3	3	3	3	0.31	sp|P43686|PRS6B_HUMAN 26S protease regulatory subunit 6B OS=Homo sapiens GN=PSMC4 PE=1 SV=2
431	1	uniprot_human	Q5XKP0	73	13136	1	1	1	1	0.37	sp|Q5XKP0|MIC13_HUMAN MICOS complex subunit MIC13 OS=Homo sapiens GN=MIC13 PE=1 SV=1
432	1	uniprot_human	I3L2L5	73	10456	4	4	2	2	1.2	tr|I3L2L5|I3L2L5_HUMAN Protein FAM195B OS=Homo sapiens GN=FAM195B PE=1 SV=1
433	1	uniprot_human	O00231	73	47719	1	1	1	1	0.09	sp|O00231|PSD11_HUMAN 26S proteasome non-ATPase regulatory subunit 11 OS=Homo sapiens GN=PSMD11 PE=1 SV=3
434	1	uniprot_human	O43264	73	89628	3	3	3	3	0.15	sp|O43264|ZW10_HUMAN Centromere/kinetochore protein zw10 homolog OS=Homo sapiens GN=ZW10 PE=1 SV=3
277	2	uniprot_human	Q13247	72	39677	3	3	3	3	0.38	sp|Q13247|SRSF6_HUMAN Serine/arginine-rich splicing factor 6 OS=Homo sapiens GN=SRSF6 PE=1 SV=2
435	1	uniprot_human	C9JL85	72	5758	1	1	1	1	0.99	tr|C9JL85|C9JL85_HUMAN Myotrophin OS=Homo sapiens GN=MTPN PE=1 SV=1
436	1	uniprot_human	P49207	71	13513	3	3	2	2	0.85	sp|P49207|RL34_HUMAN 60S ribosomal protein L34 OS=Homo sapiens GN=RPL34 PE=1 SV=3
437	1	uniprot_human	Q969Q0	71	12746	4	4	3	3	1.65	sp|Q969Q0|RL36L_HUMAN 60S ribosomal protein L36a-like OS=Homo sapiens GN=RPL36AL PE=1 SV=3
438	1	uniprot_human	Q6DKK2	71	42715	2	2	1	1	0.1	sp|Q6DKK2|TTC19_HUMAN Tetratricopeptide repeat protein 19, mitochondrial OS=Homo sapiens GN=TTC19 PE=1 SV=4
439	1	uniprot_human	A0A087WUN7	71	10460	3	3	3	3	2.26	tr|A0A087WUN7|A0A087WUN7_HUMAN SRA stem-loop-interacting RNA-binding protein, mitochondrial OS=Homo sapiens GN=SLIRP PE=1 SV=1
440	1	uniprot_human	Q9Y448	71	35701	3	3	3	3	0.43	sp|Q9Y448|SKAP_HUMAN Small kinetochore-associated protein OS=Homo sapiens GN=KNSTRN PE=1 SV=2
166	2	uniprot_human	F8VZX2	70	34121	2	2	2	2	0.28	tr|F8VZX2|F8VZX2_HUMAN Poly(rC)-binding protein 2 OS=Homo sapiens GN=PCBP2 PE=1 SV=1
441	1	uniprot_human	Q16795	70	42654	2	2	2	2	0.22	sp|Q16795|NDUA9_HUMAN NADH dehydrogenase [ubiquinone] 1 alpha subcomplex subunit 9, mitochondrial OS=Homo sapiens GN=NDUFA9 PE=1 SV=2
442	1	uniprot_human	P98179	70	17160	1	1	1	1	0.28	sp|P98179|RBM3_HUMAN RNA-binding protein 3 OS=Homo sapiens GN=RBM3 PE=1 SV=1
443	1	uniprot_human	P30048	70	28017	1	1	1	1	0.16	sp|P30048|PRDX3_HUMAN Thioredoxin-dependent peroxide reductase, mitochondrial OS=Homo sapiens GN=PRDX3 PE=1 SV=3
444	1	uniprot_human	P54886	70	87989	4	4	3	3	0.16	sp|P54886|P5CS_HUMAN Delta-1-pyrroline-5-carboxylate synthase OS=Homo sapiens GN=ALDH18A1 PE=1 SV=2
445	1	uniprot_human	P12273	69	16847	1	1	1	1	0.28	sp|P12273|PIP_HUMAN Prolactin-inducible protein OS=Homo sapiens GN=PIP PE=1 SV=1
446	1	uniprot_human	Q709F0	69	88026	1	1	1	1	0.05	sp|Q709F0|ACD11_HUMAN Acyl-CoA dehydrogenase family member 11 OS=Homo sapiens GN=ACAD11 PE=1 SV=2
447	1	uniprot_human	P63151	69	52173	2	2	2	2	0.18	sp|P63151|2ABA_HUMAN Serine/threonine-protein phosphatase 2A 55 kDa regulatory subunit B alpha isoform OS=Homo sapiens GN=PPP2R2A PE=1 SV=1
448	1	uniprot_human	X1WI22	69	5753	1	1	1	1	0.99	tr|X1WI22|X1WI22_HUMAN GTP-binding protein SAR1a (Fragment) OS=Homo sapiens GN=SAR1A PE=1 SV=5
449	1	uniprot_human	A0A087WUD3	69	9420	1	1	1	1	0.54	tr|A0A087WUD3|A0A087WUD3_HUMAN Oligosaccharyltransferase complex subunit OSTC OS=Homo sapiens GN=OSTC PE=1 SV=1
450	1	uniprot_human	A0A0G2JQ62	69	55008	2	2	2	2	0.17	tr|A0A0G2JQ62|A0A0G2JQ62_HUMAN Lysophosphatidylcholine acyltransferase 1 (Fragment) OS=Homo sapiens GN=LPCAT1 PE=1 SV=1
451	1	uniprot_human	P14923	69	82434	2	2	2	2	0.11	sp|P14923|PLAK_HUMAN Junction plakoglobin OS=Homo sapiens GN=JUP PE=1 SV=3
452	1	uniprot_human	E9PB61	68	27541	2	2	2	2	0.36	tr|E9PB61|E9PB61_HUMAN THO complex subunit 4 OS=Homo sapiens GN=ALYREF PE=1 SV=1
453	1	uniprot_human	Q9NXF1	68	106349	4	4	4	4	0.17	sp|Q9NXF1|TEX10_HUMAN Testis-expressed sequence 10 protein OS=Homo sapiens GN=TEX10 PE=1 SV=2
454	1	uniprot_human	A2A2Q9	68	45575	1	1	1	1	0.1	tr|A2A2Q9|A2A2Q9_HUMAN Protein AAR2 homolog OS=Homo sapiens GN=AAR2 PE=1 SV=1
455	1	uniprot_human	Q7Z417	68	76132	1	1	1	1	0.06	sp|Q7Z417|NUFP2_HUMAN Nuclear fragile X mental retardation-interacting protein 2 OS=Homo sapiens GN=NUFIP2 PE=1 SV=1
456	1	uniprot_human	A0A087WU53	68	41961	2	2	2	2	0.22	tr|A0A087WU53|A0A087WU53_HUMAN Magnesium transporter protein 1 OS=Homo sapiens GN=MAGT1 PE=1 SV=1
457	1	uniprot_human	B4DJ81	67	67563	4	4	3	3	0.21	tr|B4DJ81|B4DJ81_HUMAN NADH-ubiquinone oxidoreductase 75 kDa subunit, mitochondrial OS=Homo sapiens GN=NDUFS1 PE=1 SV=1
458	1	uniprot_human	H0YL19	66	23398	1	1	1	1	0.2	tr|H0YL19|H0YL19_HUMAN WD repeat-containing protein 61 OS=Homo sapiens GN=WDR61 PE=1 SV=1
459	1	uniprot_human	J3QKW2	66	20882	2	2	1	1	0.22	tr|J3QKW2|J3QKW2_HUMAN 28S ribosomal protein S7, mitochondrial OS=Homo sapiens GN=MRPS7 PE=1 SV=1
460	1	uniprot_human	A0A0G2JM12	66	35585	2	2	2	2	0.27	tr|A0A0G2JM12|A0A0G2JM12_HUMAN Casein kinase II subunit beta OS=Homo sapiens GN=CSNK2B PE=1 SV=1
461	1	uniprot_human	B7Z2Y2	66	76488	3	3	3	3	0.18	tr|B7Z2Y2|B7Z2Y2_HUMAN Conserved oligomeric Golgi complex subunit 2 OS=Homo sapiens GN=COG2 PE=1 SV=1
462	1	uniprot_human	H3BTW4	66	14201	1	1	1	1	0.34	tr|H3BTW4|H3BTW4_HUMAN Sarcoplasmic/endoplasmic reticulum calcium ATPase 1 (Fragment) OS=Homo sapiens GN=ATP2A1 PE=1 SV=1
463	1	uniprot_human	Q9H3K6	65	10281	2	2	2	2	1.22	sp|Q9H3K6|BOLA2_HUMAN BolA-like protein 2 OS=Homo sapiens GN=BOLA2 PE=1 SV=1
464	1	uniprot_human	H0Y9X1	65	27894	2	2	1	1	0.16	tr|H0Y9X1|H0Y9X1_HUMAN Translation machinery-associated protein 16 (Fragment) OS=Homo sapiens GN=TMA16 PE=1 SV=1
465	1	uniprot_human	J3QRV9	65	31877	1	1	1	1	0.14	tr|J3QRV9|J3QRV9_HUMAN GTPase Era, mitochondrial (Fragment) OS=Homo sapiens GN=ERAL1 PE=1 SV=2
466	1	uniprot_human	A0A0A0MRE1	65	70440	1	1	1	1	0.06	tr|A0A0A0MRE1|A0A0A0MRE1_HUMAN Exocyst complex component 7 (Fragment) OS=Homo sapiens GN=EXOC7 PE=1 SV=1
467	1	uniprot_human	H0YCU9	65	16833	1	1	1	1	0.28	tr|H0YCU9|H0YCU9_HUMAN Transgelin (Fragment) OS=Homo sapiens GN=TAGLN PE=1 SV=1
289	2	uniprot_human	P62191	64	49325	4	4	4	4	0.41	sp|P62191|PRS4_HUMAN 26S protease regulatory subunit 4 OS=Homo sapiens GN=PSMC1 PE=1 SV=1
468	1	uniprot_human	B9A041	64	23195	1	1	1	1	0.2	tr|B9A041|B9A041_HUMAN Malate dehydrogenase, cytoplasmic OS=Homo sapiens GN=MDH1 PE=1 SV=1
469	1	uniprot_human	P78527	64	473749	4	4	4	4	0.04	sp|P78527|PRKDC_HUMAN DNA-dependent protein kinase catalytic subunit OS=Homo sapiens GN=PRKDC PE=1 SV=3
470	1	uniprot_human	P30049	64	17479	2	2	1	1	0.27	sp|P30049|ATPD_HUMAN ATP synthase subunit delta, mitochondrial OS=Homo sapiens GN=ATP5D PE=1 SV=2
471	1	uniprot_human	J3QRD1	64	45019	4	4	4	4	0.46	tr|J3QRD1|J3QRD1_HUMAN Fatty aldehyde dehydrogenase OS=Homo sapiens GN=ALDH3A2 PE=1 SV=1
472	1	uniprot_human	F5H4V9	63	34459	2	2	2	2	0.28	tr|F5H4V9|F5H4V9_HUMAN Programmed cell death protein 2 OS=Homo sapiens GN=PDCD2 PE=1 SV=1
473	1	uniprot_human	Q9BW61	63	11885	1	1	1	1	0.42	sp|Q9BW61|DDA1_HUMAN DET1- and DDB1-associated protein 1 OS=Homo sapiens GN=DDA1 PE=1 SV=1
474	1	uniprot_human	O43324	62	19855	2	2	2	2	0.53	sp|O43324|MCA3_HUMAN Eukaryotic translation elongation factor 1 epsilon-1 OS=Homo sapiens GN=EEF1E1 PE=1 SV=1
475	1	uniprot_human	H7C5M9	62	14220	1	1	1	1	0.34	tr|H7C5M9|H7C5M9_HUMAN Programmed cell death protein 10 (Fragment) OS=Homo sapiens GN=PDCD10 PE=1 SV=1
476	1	uniprot_human	H3BNF0	62	26764	1	1	1	1	0.17	tr|H3BNF0|H3BNF0_HUMAN Cytosolic Fe-S cluster assembly factor NUBP2 OS=Homo sapiens GN=NUBP2 PE=1 SV=1
477	1	uniprot_human	P23284	62	23785	2	2	2	2	0.43	sp|P23284|PPIB_HUMAN Peptidyl-prolyl cis-trans isomerase B OS=Homo sapiens GN=PPIB PE=1 SV=2
478	1	uniprot_human	Q8WUW1	62	8796	1	1	1	1	0.59	sp|Q8WUW1|BRK1_HUMAN Protein BRICK1 OS=Homo sapiens GN=BRK1 PE=1 SV=1
479	1	uniprot_human	O15355	61	59919	1	1	1	1	0.07	sp|O15355|PPM1G_HUMAN Protein phosphatase 1G OS=Homo sapiens GN=PPM1G PE=1 SV=1
480	1	uniprot_human	O60216	61	71930	2	2	2	2	0.13	sp|O60216|RAD21_HUMAN Double-strand-break repair protein rad21 homolog OS=Homo sapiens GN=RAD21 PE=1 SV=2
481	1	uniprot_human	Q96HQ2	61	13244	2	2	1	1	0.37	sp|Q96HQ2|C2AIL_HUMAN CDKN2AIP N-terminal-like protein OS=Homo sapiens GN=CDKN2AIPNL PE=1 SV=1
482	1	uniprot_human	G3V1A0	60	13013	2	2	2	2	0.89	tr|G3V1A0|G3V1A0_HUMAN HCG38438, isoform CRA_b OS=Homo sapiens GN=TRAPPC4 PE=1 SV=1
483	1	uniprot_human	H0YJ55	60	4798	1	1	1	1	1.27	tr|H0YJ55|H0YJ55_HUMAN V-type proton ATPase subunit D (Fragment) OS=Homo sapiens GN=ATP6V1D PE=1 SV=1
484	1	uniprot_human	H0Y2V1	60	48902	2	2	1	1	0.09	tr|H0Y2V1|H0Y2V1_HUMAN Microtubule-associated protein (Fragment) OS=Homo sapiens GN=MAP4 PE=1 SV=1
485	1	uniprot_human	Q4VC05	60	22853	2	2	2	2	0.44	sp|Q4VC05|BCL7A_HUMAN B-cell CLL/lymphoma 7 protein family member A OS=Homo sapiens GN=BCL7A PE=1 SV=1
486	1	uniprot_human	K7EQA1	60	9998	2	2	2	2	1.28	tr|K7EQA1|K7EQA1_HUMAN Programmed cell death protein 5 OS=Homo sapiens GN=PDCD5 PE=1 SV=1
22	2	uniprot_human	Q15029	59	110336	2	2	2	2	0.08	sp|Q15029|U5S1_HUMAN 116 kDa U5 small nuclear ribonucleoprotein component OS=Homo sapiens GN=EFTUD2 PE=1 SV=1
487	1	uniprot_human	A8K878	59	21586	1	1	1	1	0.22	tr|A8K878|A8K878_HUMAN Mesencephalic astrocyte-derived neurotrophic factor OS=Homo sapiens GN=MANF PE=1 SV=1
488	1	uniprot_human	Q5JTJ3	59	14449	1	1	1	1	0.33	sp|Q5JTJ3|COA6_HUMAN Cytochrome c oxidase assembly factor 6 homolog OS=Homo sapiens GN=COA6 PE=1 SV=1
489	1	uniprot_human	H3BMT0	59	12280	2	2	2	2	0.96	tr|H3BMT0|H3BMT0_HUMAN Hematological and neurological-expressed 1-like protein (Fragment) OS=Homo sapiens GN=HN1L PE=1 SV=1
490	1	uniprot_human	E9PR30	59	10898	3	3	1	1	0.46	tr|E9PR30|E9PR30_HUMAN 40S ribosomal protein S30 OS=Homo sapiens GN=FAU PE=1 SV=1
485	2	uniprot_human	I3L1Q2	58	32874	2	2	2	2	0.29	tr|I3L1Q2|I3L1Q2_HUMAN B-cell CLL/lymphoma 7 protein family member C (Fragment) OS=Homo sapiens GN=BCL7C PE=1 SV=1
491	1	uniprot_human	A0A0A0MR02	58	30842	2	2	2	2	0.32	tr|A0A0A0MR02|A0A0A0MR02_HUMAN Voltage-dependent anion-selective channel protein 2 (Fragment) OS=Homo sapiens GN=VDAC2 PE=1 SV=1
492	1	uniprot_human	A0A087X2B4	58	8366	2	2	1	1	0.63	tr|A0A087X2B4|A0A087X2B4_HUMAN Intraflagellar transport 20 homolog (Chlamydomonas), isoform CRA_b OS=Homo sapiens GN=IFT20 PE=1 SV=1
493	1	uniprot_human	A0A0B4J2B4	58	13733	1	1	1	1	0.35	tr|A0A0B4J2B4|A0A0B4J2B4_HUMAN 40S ribosomal protein S15 OS=Homo sapiens GN=RPS15 PE=1 SV=1
494	1	uniprot_human	A0A087WYQ6	58	25822	3	3	1	1	0.18	tr|A0A087WYQ6|A0A087WYQ6_HUMAN Glutathione S-transferase OS=Homo sapiens GN=GSTA5 PE=3 SV=1
495	1	uniprot_human	A0A0D9SFB0	57	18509	1	1	1	1	0.25	tr|A0A0D9SFB0|A0A0D9SFB0_HUMAN Four and a half LIM domains protein 1 (Fragment) OS=Homo sapiens GN=FHL1 PE=1 SV=1
496	1	uniprot_human	Q6P1J9	57	60653	4	4	4	4	0.32	sp|Q6P1J9|CDC73_HUMAN Parafibromin OS=Homo sapiens GN=CDC73 PE=1 SV=1
497	1	uniprot_human	H0Y6E7	57	31837	2	2	2	2	0.3	tr|H0Y6E7|H0Y6E7_HUMAN RNA-binding motif protein, X chromosome (Fragment) OS=Homo sapiens GN=RBMX PE=1 SV=2
498	1	uniprot_human	C9JAK5	57	17802	1	1	1	1	0.27	tr|C9JAK5|C9JAK5_HUMAN ADP-ribosylation factor 4 OS=Homo sapiens GN=ARF4 PE=1 SV=1
499	1	uniprot_human	Q99615	57	57203	2	2	2	2	0.16	sp|Q99615|DNJC7_HUMAN DnaJ homolog subfamily C member 7 OS=Homo sapiens GN=DNAJC7 PE=1 SV=2
500	1	uniprot_human	E5RGS4	57	13457	1	1	1	1	0.36	tr|E5RGS4|E5RGS4_HUMAN Prefoldin subunit 1 OS=Homo sapiens GN=PFDN1 PE=1 SV=1
501	1	uniprot_human	P13473	57	45503	1	1	1	1	0.1	sp|P13473|LAMP2_HUMAN Lysosome-associated membrane glycoprotein 2 OS=Homo sapiens GN=LAMP2 PE=1 SV=2
502	1	uniprot_human	G3XAN8	57	11433	2	2	2	2	1.06	tr|G3XAN8|G3XAN8_HUMAN Mitochondrial import inner membrane translocase subunit Tim8 B OS=Homo sapiens GN=TIMM8B PE=1 SV=1
503	1	uniprot_human	P26641	56	50429	2	2	2	2	0.18	sp|P26641|EF1G_HUMAN Elongation factor 1-gamma OS=Homo sapiens GN=EEF1G PE=1 SV=3
504	1	uniprot_human	Q86SX6	56	16732	1	1	1	1	0.28	sp|Q86SX6|GLRX5_HUMAN Glutaredoxin-related protein 5, mitochondrial OS=Homo sapiens GN=GLRX5 PE=1 SV=2
505	1	uniprot_human	P20774	56	34243	2	2	2	2	0.28	sp|P20774|MIME_HUMAN Mimecan OS=Homo sapiens GN=OGN PE=1 SV=1
506	1	uniprot_human	O00505	56	58288	2	2	2	2	0.16	sp|O00505|IMA4_HUMAN Importin subunit alpha-4 OS=Homo sapiens GN=KPNA3 PE=1 SV=2
507	1	uniprot_human	A0A0B4J210	56	90938	2	2	2	2	0.1	tr|A0A0B4J210|A0A0B4J210_HUMAN La-related protein 1 (Fragment) OS=Homo sapiens GN=LARP1 PE=1 SV=3
508	1	uniprot_human	O15514	55	16415	2	2	2	2	0.66	sp|O15514|RPB4_HUMAN DNA-directed RNA polymerase II subunit RPB4 OS=Homo sapiens GN=POLR2D PE=1 SV=1
509	1	uniprot_human	E9PF19	55	46476	3	3	3	3	0.32	tr|E9PF19|E9PF19_HUMAN Transducin beta-like protein 2 OS=Homo sapiens GN=TBL2 PE=1 SV=1
510	1	uniprot_human	O15400	55	29911	1	1	1	1	0.15	sp|O15400|STX7_HUMAN Syntaxin-7 OS=Homo sapiens GN=STX7 PE=1 SV=4
511	1	uniprot_human	P36542	55	33032	1	1	1	1	0.14	sp|P36542|ATPG_HUMAN ATP synthase subunit gamma, mitochondrial OS=Homo sapiens GN=ATP5C1 PE=1 SV=1
512	1	uniprot_human	G3V325	55	84684	1	1	1	1	0.05	tr|G3V325|G3V325_HUMAN Protein ATP5J2-PTCD1 OS=Homo sapiens GN=ATP5J2-PTCD1 PE=4 SV=1
514	1	uniprot_human	A0A0A0MR06	55	20941	1	1	1	1	0.22	tr|A0A0A0MR06|A0A0A0MR06_HUMAN Protein RER1 (Fragment) OS=Homo sapiens GN=RER1 PE=1 SV=1
515	1	uniprot_human	P35250	55	39588	2	2	2	2	0.24	sp|P35250|RFC2_HUMAN Replication factor C subunit 2 OS=Homo sapiens GN=RFC2 PE=1 SV=3
516	1	uniprot_human	O00303	54	37654	2	2	2	2	0.25	sp|O00303|EIF3F_HUMAN Eukaryotic translation initiation factor 3 subunit F OS=Homo sapiens GN=EIF3F PE=1 SV=1
517	1	uniprot_human	Q96IX5	54	6510	1	1	1	1	0.85	sp|Q96IX5|USMG5_HUMAN Up-regulated during skeletal muscle growth protein 5 OS=Homo sapiens GN=USMG5 PE=1 SV=1
519	1	uniprot_human	E5RK64	54	7910	1	1	1	1	0.67	tr|E5RK64|E5RK64_HUMAN Vesicle-associated membrane protein-associated protein B/C OS=Homo sapiens GN=VAPB PE=1 SV=1
520	1	uniprot_human	F8VVM2	54	36537	1	1	1	1	0.12	tr|F8VVM2|F8VVM2_HUMAN Phosphate carrier protein, mitochondrial OS=Homo sapiens GN=SLC25A3 PE=1 SV=1
521	1	uniprot_human	P51911	53	33321	1	1	1	1	0.14	sp|P51911|CNN1_HUMAN Calponin-1 OS=Homo sapiens GN=CNN1 PE=1 SV=2
522	1	uniprot_human	Q9Y333	53	10942	1	1	1	1	0.46	sp|Q9Y333|LSM2_HUMAN U6 snRNA-associated Sm-like protein LSm2 OS=Homo sapiens GN=LSM2 PE=1 SV=1
523	1	uniprot_human	B4DP62	53	23423	1	1	1	1	0.2	tr|B4DP62|B4DP62_HUMAN Solute carrier family 25 (Mitochondrial carrier citrate transporter), member 1, isoform CRA_b OS=Homo sapiens GN=SLC25A1 PE=1 SV=1
524	1	uniprot_human	J3KP15	53	15362	2	2	2	2	0.72	tr|J3KP15|J3KP15_HUMAN Serine/arginine-rich-splicing factor 2 (Fragment) OS=Homo sapiens GN=SRSF2 PE=1 SV=6
525	1	uniprot_human	H0YKU1	52	20946	2	2	1	1	0.22	tr|H0YKU1|H0YKU1_HUMAN Tropomodulin-3 (Fragment) OS=Homo sapiens GN=TMOD3 PE=1 SV=1
526	1	uniprot_human	G5EA06	52	41588	3	3	2	2	0.23	tr|G5EA06|G5EA06_HUMAN 28S ribosomal protein S27, mitochondrial OS=Homo sapiens GN=MRPS27 PE=1 SV=1
527	1	uniprot_human	A0A087WYT3	52	19428	1	1	1	1	0.24	tr|A0A087WYT3|A0A087WYT3_HUMAN Prostaglandin E synthase 3 OS=Homo sapiens GN=PTGES3 PE=1 SV=1
528	1	uniprot_human	P28066	52	26565	1	1	1	1	0.17	sp|P28066|PSA5_HUMAN Proteasome subunit alpha type-5 OS=Homo sapiens GN=PSMA5 PE=1 SV=3
529	1	uniprot_human	Q15393	52	136575	1	1	1	1	0.03	sp|Q15393|SF3B3_HUMAN Splicing factor 3B subunit 3 OS=Homo sapiens GN=SF3B3 PE=1 SV=4
518	1	uniprot_human	H0YHV5	51	27023	2	2	2	2	0.37	tr|H0YHV5|H0YHV5_HUMAN Methionine--tRNA ligase, cytoplasmic (Fragment) OS=Homo sapiens GN=MARS PE=1 SV=1
530	1	uniprot_human	Q9BTT4	51	15792	2	2	2	2	0.7	sp|Q9BTT4|MED10_HUMAN Mediator of RNA polymerase II transcription subunit 10 OS=Homo sapiens GN=MED10 PE=1 SV=1
531	1	uniprot_human	P55769	51	14393	2	2	2	2	0.78	sp|P55769|NH2L1_HUMAN NHP2-like protein 1 OS=Homo sapiens GN=NHP2L1 PE=1 SV=3
532	1	uniprot_human	Q5T750	51	28557	2	2	1	1	0.16	sp|Q5T750|XP32_HUMAN Skin-specific protein 32 OS=Homo sapiens GN=XP32 PE=1 SV=1
533	1	uniprot_human	P81605	51	11391	2	2	2	2	1.06	sp|P81605|DCD_HUMAN Dermcidin OS=Homo sapiens GN=DCD PE=1 SV=2
534	1	uniprot_human	H6UYS7	51	10014	1	1	1	1	0.51	tr|H6UYS7|H6UYS7_HUMAN Alpha-synuclein OS=Homo sapiens GN=SNCA PE=1 SV=1
535	1	uniprot_human	H7C5S0	51	18196	2	2	2	2	0.58	tr|H7C5S0|H7C5S0_HUMAN Actin-like protein 6A (Fragment) OS=Homo sapiens GN=ACTL6A PE=1 SV=1
536	1	uniprot_human	P62306	50	9776	2	2	1	1	0.52	sp|P62306|RUXF_HUMAN Small nuclear ribonucleoprotein F OS=Homo sapiens GN=SNRPF PE=1 SV=1
537	1	uniprot_human	F8W9K7	50	14129	1	1	1	1	0.34	tr|F8W9K7|F8W9K7_HUMAN NADH dehydrogenase [ubiquinone] iron-sulfur protein 8, mitochondrial (Fragment) OS=Homo sapiens GN=NDUFS8 PE=1 SV=1
538	1	uniprot_human	Q9H4A6	50	34075	2	2	2	2	0.28	sp|Q9H4A6|GOLP3_HUMAN Golgi phosphoprotein 3 OS=Homo sapiens GN=GOLPH3 PE=1 SV=1
539	1	uniprot_human	Q5VTU8	50	5860	1	1	1	1	0.97	sp|Q5VTU8|AT5EL_HUMAN ATP synthase subunit epsilon-like protein, mitochondrial OS=Homo sapiens GN=ATP5EP2 PE=3 SV=1
540	1	uniprot_human	F5H2T0	50	112659	1	1	1	1	0.04	tr|F5H2T0|F5H2T0_HUMAN Elongator complex protein 1 OS=Homo sapiens GN=IKBKAP PE=1 SV=1
541	1	uniprot_human	J3KRI4	49	17767	1	1	1	1	0.27	tr|J3KRI4|J3KRI4_HUMAN Cytoplasmic dynein 1 light intermediate chain 2 (Fragment) OS=Homo sapiens GN=DYNC1LI2 PE=1 SV=1
542	1	uniprot_human	A0A087WVZ9	49	21560	4	4	4	4	1.18	tr|A0A087WVZ9|A0A087WVZ9_HUMAN DNA-directed RNA polymerases I, II, and III subunit RPABC1 OS=Homo sapiens GN=POLR2E PE=1 SV=1
543	1	uniprot_human	Q9NUG6	49	15558	1	1	1	1	0.31	sp|Q9NUG6|PDRG1_HUMAN p53 and DNA damage-regulated protein 1 OS=Homo sapiens GN=PDRG1 PE=1 SV=2
544	1	uniprot_human	O43805	49	13759	1	1	1	1	0.35	sp|O43805|SSNA1_HUMAN Sjoegren syndrome nuclear autoantigen 1 OS=Homo sapiens GN=SSNA1 PE=1 SV=2
545	1	uniprot_human	P53803	49	7228	1	1	1	1	0.75	sp|P53803|RPAB4_HUMAN DNA-directed RNA polymerases I, II, and III subunit RPABC4 OS=Homo sapiens GN=POLR2K PE=3 SV=1
546	1	uniprot_human	A0A087WXC5	49	41153	1	1	1	1	0.11	tr|A0A087WXC5|A0A087WXC5_HUMAN NADH dehydrogenase [ubiquinone] 1 alpha subcomplex subunit 10, mitochondrial OS=Homo sapiens GN=NDUFA10 PE=1 SV=1
547	1	uniprot_human	Q969F1	49	24432	1	1	1	1	0.19	sp|Q969F1|TF3C6_HUMAN General transcription factor 3C polypeptide 6 OS=Homo sapiens GN=GTF3C6 PE=1 SV=1
548	1	uniprot_human	Q06323	49	28876	1	1	1	1	0.16	sp|Q06323|PSME1_HUMAN Proteasome activator complex subunit 1 OS=Homo sapiens GN=PSME1 PE=1 SV=1
550	1	uniprot_human	P82932	48	14275	1	1	1	1	0.34	sp|P82932|RT06_HUMAN 28S ribosomal protein S6, mitochondrial OS=Homo sapiens GN=MRPS6 PE=1 SV=3
551	1	uniprot_human	E9PFD2	48	38072	2	2	2	2	0.25	tr|E9PFD2|E9PFD2_HUMAN Uridine 5'-monophosphate synthase OS=Homo sapiens GN=UMPS PE=1 SV=1
552	1	uniprot_human	F5H6Y0	48	21384	2	2	2	2	0.48	tr|F5H6Y0|F5H6Y0_HUMAN Vacuolar protein sorting-associated protein 33A OS=Homo sapiens GN=VPS33A PE=4 SV=1
553	1	uniprot_human	E9PD53	48	145049	2	2	2	2	0.06	tr|E9PD53|E9PD53_HUMAN Structural maintenance of chromosomes protein OS=Homo sapiens GN=SMC4 PE=1 SV=1
554	1	uniprot_human	Q9P0J0	48	16688	3	3	2	2	0.65	sp|Q9P0J0|NDUAD_HUMAN NADH dehydrogenase [ubiquinone] 1 alpha subcomplex subunit 13 OS=Homo sapiens GN=NDUFA13 PE=1 SV=3
555	1	uniprot_human	P30086	48	21158	1	1	1	1	0.22	sp|P30086|PEBP1_HUMAN Phosphatidylethanolamine-binding protein 1 OS=Homo sapiens GN=PEBP1 PE=1 SV=3
556	1	uniprot_human	A0A087WUZ8	47	20764	1	1	1	1	0.22	tr|A0A087WUZ8|A0A087WUZ8_HUMAN 28S ribosomal protein S34, mitochondrial OS=Homo sapiens GN=MRPS34 PE=1 SV=1
557	1	uniprot_human	Q9BPW8	47	33460	2	2	1	1	0.14	sp|Q9BPW8|NIPS1_HUMAN Protein NipSnap homolog 1 OS=Homo sapiens GN=NIPSNAP1 PE=1 SV=1
558	1	uniprot_human	Q6UX04	47	53985	2	2	2	2	0.17	sp|Q6UX04|CWC27_HUMAN Peptidyl-prolyl cis-trans isomerase CWC27 homolog OS=Homo sapiens GN=CWC27 PE=1 SV=1
559	1	uniprot_human	D6RCF2	47	17621	1	1	1	1	0.27	tr|D6RCF2|D6RCF2_HUMAN Histone H2A OS=Homo sapiens GN=H2AFY PE=1 SV=1
560	1	uniprot_human	Q13813	47	285163	2	2	2	2	0.03	sp|Q13813|SPTN1_HUMAN Spectrin alpha chain, non-erythrocytic 1 OS=Homo sapiens GN=SPTAN1 PE=1 SV=3
561	1	uniprot_human	P56385	47	7928	2	2	1	1	0.67	sp|P56385|ATP5I_HUMAN ATP synthase subunit e, mitochondrial OS=Homo sapiens GN=ATP5I PE=1 SV=2
562	1	uniprot_human	S4R3G0	46	13830	2	2	2	2	0.82	tr|S4R3G0|S4R3G0_HUMAN Serine/arginine-rich-splicing factor 9 OS=Homo sapiens GN=SRSF9 PE=1 SV=1
563	1	uniprot_human	H0YG47	46	25885	1	1	1	1	0.18	tr|H0YG47|H0YG47_HUMAN Protein quaking (Fragment) OS=Homo sapiens GN=QKI PE=1 SV=1
564	1	uniprot_human	Q9C005	46	11243	2	2	1	1	0.44	sp|Q9C005|DPY30_HUMAN Protein dpy-30 homolog OS=Homo sapiens GN=DPY30 PE=1 SV=1
565	1	uniprot_human	A0A087X1W2	46	33185	1	1	1	1	0.14	tr|A0A087X1W2|A0A087X1W2_HUMAN Protein arginine N-methyltransferase 1 OS=Homo sapiens GN=PRMT1 PE=1 SV=1
549	1	uniprot_human	O43809	45	26268	3	3	3	3	0.62	sp|O43809|CPSF5_HUMAN Cleavage and polyadenylation specificity factor subunit 5 OS=Homo sapiens GN=NUDT21 PE=1 SV=1
566	1	uniprot_human	H7C0J5	45	22086	1	1	1	1	0.21	tr|H7C0J5|H7C0J5_HUMAN Centrosomal protein of 104 kDa (Fragment) OS=Homo sapiens GN=CEP104 PE=1 SV=1
567	1	uniprot_human	A0A0B4J296	45	7865	2	2	2	2	1.8	tr|A0A0B4J296|A0A0B4J296_HUMAN Transcription elongation factor B polypeptide 2 OS=Homo sapiens GN=TCEB2 PE=1 SV=1
568	1	uniprot_human	Q8NB46	45	116829	1	1	1	1	0.04	sp|Q8NB46|ANR52_HUMAN Serine/threonine-protein phosphatase 6 regulatory ankyrin repeat subunit C OS=Homo sapiens GN=ANKRD52 PE=1 SV=3
569	1	uniprot_human	Q08211	45	142181	1	1	1	1	0.03	sp|Q08211|DHX9_HUMAN ATP-dependent RNA helicase A OS=Homo sapiens GN=DHX9 PE=1 SV=4
570	1	uniprot_human	Q9H900	45	67685	1	1	1	1	0.06	sp|Q9H900|ZWILC_HUMAN Protein zwilch homolog OS=Homo sapiens GN=ZWILCH PE=1 SV=2
571	1	uniprot_human	E9PLM6	45	17485	1	1	1	1	0.27	tr|E9PLM6|E9PLM6_HUMAN Midkine OS=Homo sapiens GN=MDK PE=1 SV=1
572	1	uniprot_human	Q9Y294	44	23125	1	1	1	1	0.2	sp|Q9Y294|ASF1A_HUMAN Histone chaperone ASF1A OS=Homo sapiens GN=ASF1A PE=1 SV=1
573	1	uniprot_human	C9JIZ6	44	60227	3	3	3	3	0.24	tr|C9JIZ6|C9JIZ6_HUMAN Prosaposin OS=Homo sapiens GN=PSAP PE=1 SV=2
574	1	uniprot_human	I6L8B7	44	11592	1	1	1	1	0.43	tr|I6L8B7|I6L8B7_HUMAN Fatty acid-binding protein, epidermal OS=Homo sapiens GN=FABP5 PE=1 SV=1
575	1	uniprot_human	A0A0A0MTI5	44	16063	1	1	1	1	0.3	tr|A0A0A0MTI5|A0A0A0MTI5_HUMAN Acyl-CoA-binding protein OS=Homo sapiens GN=DBI PE=1 SV=1
576	1	uniprot_human	P62875	43	7868	1	1	1	1	0.67	sp|P62875|RPAB5_HUMAN DNA-directed RNA polymerases I, II, and III subunit RPABC5 OS=Homo sapiens GN=POLR2L PE=1 SV=1
577	1	uniprot_human	H0Y4R1	43	51549	3	3	3	3	0.28	tr|H0Y4R1|H0Y4R1_HUMAN Inosine-5'-monophosphate dehydrogenase 2 (Fragment) OS=Homo sapiens GN=IMPDH2 PE=1 SV=1
579	1	uniprot_human	B4DEB1	43	14158	2	2	2	2	0.8	tr|B4DEB1|B4DEB1_HUMAN Histone H3 OS=Homo sapiens GN=H3F3A PE=1 SV=1
578	1	uniprot_human	O00148	42	49611	3	3	3	3	0.29	sp|O00148|DX39A_HUMAN ATP-dependent RNA helicase DDX39A OS=Homo sapiens GN=DDX39A PE=1 SV=2
580	1	uniprot_human	P04080	42	11190	1	1	1	1	0.44	sp|P04080|CYTB_HUMAN Cystatin-B OS=Homo sapiens GN=CSTB PE=1 SV=2
581	1	uniprot_human	J3KQ96	42	144268	1	1	1	1	0.03	tr|J3KQ96|J3KQ96_HUMAN Treacle protein (Fragment) OS=Homo sapiens GN=TCOF1 PE=1 SV=1
582	1	uniprot_human	Q9BWJ5	42	10243	2	2	1	1	0.5	sp|Q9BWJ5|SF3B5_HUMAN Splicing factor 3B subunit 5 OS=Homo sapiens GN=SF3B5 PE=1 SV=1
583	1	uniprot_human	I3L2R3	41	14180	1	1	1	1	0.34	tr|I3L2R3|I3L2R3_HUMAN Nuclear distribution protein nudE homolog 1 (Fragment) OS=Homo sapiens GN=NDE1 PE=1 SV=1
584	1	uniprot_human	E7EQR4	41	69443	2	2	1	1	0.06	tr|E7EQR4|E7EQR4_HUMAN Ezrin OS=Homo sapiens GN=EZR PE=1 SV=3
585	1	uniprot_human	B5MCL5	41	38916	1	1	1	1	0.12	tr|B5MCL5|B5MCL5_HUMAN SWI/SNF-related matrix-associated actin-dependent regulator of chromatin subfamily B member 1 OS=Homo sapiens GN=SMARCB1 PE=1 SV=1
586	1	uniprot_human	A0A0G2JJF5	41	37399	3	3	1	1	0.12	tr|A0A0G2JJF5|A0A0G2JJF5_HUMAN Advanced glycosylation end product-specific receptor OS=Homo sapiens GN=AGER PE=1 SV=1
587	1	uniprot_human	J3KTC1	41	15507	1	1	1	1	0.31	tr|J3KTC1|J3KTC1_HUMAN RNA-binding protein Musashi homolog 2 (Fragment) OS=Homo sapiens GN=MSI2 PE=1 SV=6
588	1	uniprot_human	K7EQT1	41	40342	1	1	1	1	0.11	tr|K7EQT1|K7EQT1_HUMAN Fizzy-related protein homolog OS=Homo sapiens GN=FZR1 PE=1 SV=1
589	1	uniprot_human	H3BLZ8	41	81073	1	1	1	1	0.05	tr|H3BLZ8|H3BLZ8_HUMAN Probable ATP-dependent RNA helicase DDX17 OS=Homo sapiens GN=DDX17 PE=1 SV=1
590	1	uniprot_human	J3QQY2	40	11536	1	1	1	1	0.43	tr|J3QQY2|J3QQY2_HUMAN Transmembrane and coiled-coil domain-containing protein 1 OS=Homo sapiens GN=TMCO1 PE=1 SV=1
591	1	uniprot_human	Q7Z6L1	40	131439	3	3	1	1	0.03	sp|Q7Z6L1|TCPR1_HUMAN Tectonin beta-propeller repeat-containing protein 1 OS=Homo sapiens GN=TECPR1 PE=1 SV=1
592	1	uniprot_human	Q9UKD2	40	27657	1	1	1	1	0.17	sp|Q9UKD2|MRT4_HUMAN mRNA turnover protein 4 homolog OS=Homo sapiens GN=MRTO4 PE=1 SV=2
593	1	uniprot_human	A0A087WTV6	40	26080	1	1	1	1	0.18	tr|A0A087WTV6|A0A087WTV6_HUMAN Pyrroline-5-carboxylate reductase 2 OS=Homo sapiens GN=PYCR2 PE=1 SV=1
594	1	uniprot_human	Q9NRF9	40	16906	1	1	1	1	0.28	sp|Q9NRF9|DPOE3_HUMAN DNA polymerase epsilon subunit 3 OS=Homo sapiens GN=POLE3 PE=1 SV=1
596	1	uniprot_human	E7ENV7	39	62764	1	1	1	1	0.07	tr|E7ENV7|E7ENV7_HUMAN Copine-8 OS=Homo sapiens GN=CPNE8 PE=1 SV=2
597	1	uniprot_human	Q3LIE7	39	50031	1	1	1	1	0.09	tr|Q3LIE7|Q3LIE7_HUMAN Delta(24)-sterol reductase OS=Homo sapiens GN=Nbla03646 PE=1 SV=1
598	1	uniprot_human	Q01085	39	41906	1	1	1	1	0.11	sp|Q01085|TIAR_HUMAN Nucleolysin TIAR OS=Homo sapiens GN=TIAL1 PE=1 SV=1
599	1	uniprot_human	P25205	39	91551	3	3	3	3	0.15	sp|P25205|MCM3_HUMAN DNA replication licensing factor MCM3 OS=Homo sapiens GN=MCM3 PE=1 SV=3
600	1	uniprot_human	R4GNH3	39	47608	2	2	2	2	0.2	tr|R4GNH3|R4GNH3_HUMAN 26S protease regulatory subunit 6A OS=Homo sapiens GN=PSMC3 PE=1 SV=1
601	1	uniprot_human	H7C2G2	38	31719	1	1	1	1	0.14	tr|H7C2G2|H7C2G2_HUMAN NAD(P)(+)--arginine ADP-ribosyltransferase (Fragment) OS=Homo sapiens GN=ART4 PE=1 SV=1
602	1	uniprot_human	Q8IXM3	38	15430	1	1	1	1	0.31	sp|Q8IXM3|RM41_HUMAN 39S ribosomal protein L41, mitochondrial OS=Homo sapiens GN=MRPL41 PE=1 SV=1
603	1	uniprot_human	Q96AY4	38	272653	4	4	1	1	0.02	sp|Q96AY4|TTC28_HUMAN Tetratricopeptide repeat protein 28 OS=Homo sapiens GN=TTC28 PE=1 SV=4
604	1	uniprot_human	E9PP73	38	56031	1	1	1	1	0.08	tr|E9PP73|E9PP73_HUMAN Coatomer subunit beta (Fragment) OS=Homo sapiens GN=COPB1 PE=1 SV=6
605	1	uniprot_human	H3BR41	38	17123	1	1	1	1	0.28	tr|H3BR41|H3BR41_HUMAN Exportin-6 (Fragment) OS=Homo sapiens GN=XPO6 PE=1 SV=6
606	1	uniprot_human	I3L0E3	38	25875	2	2	2	2	0.39	tr|I3L0E3|I3L0E3_HUMAN HCG1984214, isoform CRA_a OS=Homo sapiens GN=hCG_1984214 PE=3 SV=1
607	1	uniprot_human	D3YTA9	38	21717	1	1	1	1	0.21	tr|D3YTA9|D3YTA9_HUMAN Calcineurin subunit B type 1 OS=Homo sapiens GN=PPP3R1 PE=1 SV=1
608	1	uniprot_human	H0Y8Z9	38	43503	1	1	1	1	0.1	tr|H0Y8Z9|H0Y8Z9_HUMAN Acyl-CoA dehydrogenase family member 9, mitochondrial (Fragment) OS=Homo sapiens GN=ACAD9 PE=1 SV=1
609	1	uniprot_human	C9J792	38	6993	1	1	1	1	0.78	tr|C9J792|C9J792_HUMAN Splicing factor 1 (Fragment) OS=Homo sapiens GN=SF1 PE=1 SV=1
610	1	uniprot_human	A6NLH6	38	16216	1	1	1	1	0.29	tr|A6NLH6|A6NLH6_HUMAN Protein cornichon homolog 4 OS=Homo sapiens GN=CNIH4 PE=1 SV=1
401	2	uniprot_human	Q9Y277	37	30981	2	2	2	2	0.31	sp|Q9Y277|VDAC3_HUMAN Voltage-dependent anion-selective channel protein 3 OS=Homo sapiens GN=VDAC3 PE=1 SV=1
611	1	uniprot_human	H0YDP6	37	22300	2	2	2	2	0.46	tr|H0YDP6|H0YDP6_HUMAN Gem-associated protein 2 (Fragment) OS=Homo sapiens GN=GEMIN2 PE=1 SV=6
612	1	uniprot_human	J3KRP6	37	6447	1	1	1	1	0.87	tr|J3KRP6|J3KRP6_HUMAN Protein SSXT OS=Homo sapiens GN=SS18 PE=1 SV=1
613	1	uniprot_human	G3V279	37	8369	1	1	1	1	0.63	tr|G3V279|G3V279_HUMAN Enhancer of rudimentary homolog OS=Homo sapiens GN=ERH PE=1 SV=1
614	1	uniprot_human	Q59GN2	37	6319	1	1	1	1	0.88	sp|Q59GN2|R39L5_HUMAN Putative 60S ribosomal protein L39-like 5 OS=Homo sapiens GN=RPL39P5 PE=5 SV=2
615	1	uniprot_human	Q8WXD5	37	18983	1	1	1	1	0.25	sp|Q8WXD5|GEMI6_HUMAN Gem-associated protein 6 OS=Homo sapiens GN=GEMIN6 PE=1 SV=1
616	1	uniprot_human	F8W726	37	113730	1	1	1	1	0.04	tr|F8W726|F8W726_HUMAN Ubiquitin-associated protein 2-like OS=Homo sapiens GN=UBAP2L PE=1 SV=2
617	1	uniprot_human	H3BNI9	37	15632	1	1	1	1	0.31	tr|H3BNI9|H3BNI9_HUMAN Casein kinase II subunit alpha' (Fragment) OS=Homo sapiens GN=CSNK2A2 PE=1 SV=1
618	1	uniprot_human	H7C0R3	36	28832	2	2	2	2	0.34	tr|H7C0R3|H7C0R3_HUMAN Glutamine--tRNA ligase (Fragment) OS=Homo sapiens GN=QARS PE=1 SV=1
619	1	uniprot_human	P62310	36	11838	1	1	1	1	0.42	sp|P62310|LSM3_HUMAN U6 snRNA-associated Sm-like protein LSm3 OS=Homo sapiens GN=LSM3 PE=1 SV=2
620	1	uniprot_human	P40937	36	38757	3	3	3	3	0.39	sp|P40937|RFC5_HUMAN Replication factor C subunit 5 OS=Homo sapiens GN=RFC5 PE=1 SV=1
621	1	uniprot_human	H0YCT9	36	25399	1	1	1	1	0.18	tr|H0YCT9|H0YCT9_HUMAN Sororin (Fragment) OS=Homo sapiens GN=CDCA5 PE=4 SV=1
622	1	uniprot_human	Q5TAQ0	36	11959	1	1	1	1	0.41	tr|Q5TAQ0|Q5TAQ0_HUMAN Ubiquinol-cytochrome-c reductase complex assembly factor 2 OS=Homo sapiens GN=UQCC2 PE=1 SV=1
623	1	uniprot_human	Q9Y2V2	36	16110	1	1	1	1	0.3	sp|Q9Y2V2|CHSP1_HUMAN Calcium-regulated heat stable protein 1 OS=Homo sapiens GN=CARHSP1 PE=1 SV=2
624	1	uniprot_human	Q96DA6	36	12491	1	1	1	1	0.39	sp|Q96DA6|TIM14_HUMAN Mitochondrial import inner membrane translocase subunit TIM14 OS=Homo sapiens GN=DNAJC19 PE=1 SV=3
625	1	uniprot_human	Q96CN9	36	87985	2	2	1	1	0.05	sp|Q96CN9|GCC1_HUMAN GRIP and coiled-coil domain-containing protein 1 OS=Homo sapiens GN=GCC1 PE=1 SV=1
626	1	uniprot_human	Q9BPX3	36	115345	2	2	2	2	0.08	sp|Q9BPX3|CND3_HUMAN Condensin complex subunit 3 OS=Homo sapiens GN=NCAPG PE=1 SV=1
627	1	uniprot_human	A6ND22	35	11371	1	1	1	1	0.44	tr|A6ND22|A6ND22_HUMAN 28S ribosomal protein S16, mitochondrial OS=Homo sapiens GN=MRPS16 PE=1 SV=1
628	1	uniprot_human	A8MU58	35	27028	1	1	1	1	0.17	tr|A8MU58|A8MU58_HUMAN Aminoacyl tRNA synthase complex-interacting multifunctional protein 2 OS=Homo sapiens GN=AIMP2 PE=1 SV=2
629	1	uniprot_human	O14949	35	9900	1	1	1	1	0.52	sp|O14949|QCR8_HUMAN Cytochrome b-c1 complex subunit 8 OS=Homo sapiens GN=UQCRQ PE=1 SV=4
630	1	uniprot_human	O95881	35	19365	1	1	1	1	0.24	sp|O95881|TXD12_HUMAN Thioredoxin domain-containing protein 12 OS=Homo sapiens GN=TXNDC12 PE=1 SV=1
631	1	uniprot_human	Q5H928	35	17498	1	1	1	1	0.27	tr|Q5H928|Q5H928_HUMAN 3-hydroxyacyl-CoA dehydrogenase type-2 OS=Homo sapiens GN=HSD17B10 PE=1 SV=1
632	1	uniprot_human	Q9Y2S6	35	7062	1	1	1	1	0.77	sp|Q9Y2S6|TMA7_HUMAN Translation machinery-associated protein 7 OS=Homo sapiens GN=TMA7 PE=1 SV=1
633	1	uniprot_human	A0A024R161	34	16774	1	1	1	1	0.28	tr|A0A024R161|A0A024R161_HUMAN Guanine nucleotide-binding protein subunit gamma OS=Homo sapiens GN=DNAJC25-GNG10 PE=3 SV=1
634	1	uniprot_human	Q5T8A0	34	30745	1	1	1	1	0.15	tr|Q5T8A0|Q5T8A0_HUMAN 28S ribosomal protein S2, mitochondrial (Fragment) OS=Homo sapiens GN=MRPS2 PE=1 SV=1
635	1	uniprot_human	K7ESB0	34	8942	1	1	1	1	0.58	tr|K7ESB0|K7ESB0_HUMAN Centromere protein S (Fragment) OS=Homo sapiens GN=APITD1 PE=1 SV=1
636	1	uniprot_human	Q13085	34	267095	2	2	2	2	0.03	sp|Q13085|ACACA_HUMAN Acetyl-CoA carboxylase 1 OS=Homo sapiens GN=ACACA PE=1 SV=2
637	1	uniprot_human	Q96AG4	34	35308	2	2	2	2	0.27	sp|Q96AG4|LRC59_HUMAN Leucine-rich repeat-containing protein 59 OS=Homo sapiens GN=LRRC59 PE=1 SV=1
638	1	uniprot_human	O95168	34	15256	1	1	1	1	0.32	sp|O95168|NDUB4_HUMAN NADH dehydrogenase [ubiquinone] 1 beta subcomplex subunit 4 OS=Homo sapiens GN=NDUFB4 PE=1 SV=3
639	1	uniprot_human	M0QZX5	34	25618	1	1	1	1	0.18	tr|M0QZX5|M0QZX5_HUMAN Acetolactate synthase-like protein (Fragment) OS=Homo sapiens GN=ILVBL PE=1 SV=6
640	1	uniprot_human	P00403	33	25719	1	1	1	1	0.18	sp|P00403|COX2_HUMAN Cytochrome c oxidase subunit 2 OS=Homo sapiens GN=MT-CO2 PE=1 SV=1
641	1	uniprot_human	O95831	33	67144	1	1	1	1	0.07	sp|O95831|AIFM1_HUMAN Apoptosis-inducing factor 1, mitochondrial OS=Homo sapiens GN=AIFM1 PE=1 SV=1
642	1	uniprot_human	H7BYN3	33	26004	1	1	1	1	0.18	tr|H7BYN3|H7BYN3_HUMAN Transcription factor A, mitochondrial (Fragment) OS=Homo sapiens GN=TFAM PE=1 SV=1
643	1	uniprot_human	Q09161	33	92864	1	1	1	1	0.05	sp|Q09161|NCBP1_HUMAN Nuclear cap-binding protein subunit 1 OS=Homo sapiens GN=NCBP1 PE=1 SV=1
644	1	uniprot_human	H0YMA2	33	12384	1	1	1	1	0.4	tr|H0YMA2|H0YMA2_HUMAN Tropomodulin-2 (Fragment) OS=Homo sapiens GN=TMOD2 PE=1 SV=1
645	1	uniprot_human	Q8WY22	33	27932	1	1	1	1	0.16	sp|Q8WY22|BRI3B_HUMAN BRI3-binding protein OS=Homo sapiens GN=BRI3BP PE=1 SV=1
646	1	uniprot_human	O95817	33	61728	1	1	1	1	0.07	sp|O95817|BAG3_HUMAN BAG family molecular chaperone regulator 3 OS=Homo sapiens GN=BAG3 PE=1 SV=3
647	1	uniprot_human	H0Y362	33	10057	1	1	1	1	0.5	tr|H0Y362|H0Y362_HUMAN Zinc transporter 7 (Fragment) OS=Homo sapiens GN=SLC30A7 PE=1 SV=2
648	1	uniprot_human	E5RIS7	33	12604	2	2	2	2	0.93	tr|E5RIS7|E5RIS7_HUMAN Transcription elongation factor A protein 1 OS=Homo sapiens GN=TCEA1 PE=1 SV=1
649	1	uniprot_human	D6R9Q5	33	12452	1	1	1	1	0.4	tr|D6R9Q5|D6R9Q5_HUMAN Anaphase-promoting complex subunit 10 (Fragment) OS=Homo sapiens GN=ANAPC10 PE=1 SV=1
650	1	uniprot_human	X6RJP6	33	21244	1	1	1	1	0.22	tr|X6RJP6|X6RJP6_HUMAN Transgelin-2 (Fragment) OS=Homo sapiens GN=TAGLN2 PE=1 SV=1
651	1	uniprot_human	P82912	33	20774	2	2	2	2	0.5	sp|P82912|RT11_HUMAN 28S ribosomal protein S11, mitochondrial OS=Homo sapiens GN=MRPS11 PE=1 SV=2
652	1	uniprot_human	P35998	32	49002	2	2	2	2	0.19	sp|P35998|PRS7_HUMAN 26S protease regulatory subunit 7 OS=Homo sapiens GN=PSMC2 PE=1 SV=3
653	1	uniprot_human	O14497	32	242805	1	1	1	1	0.02	sp|O14497|ARI1A_HUMAN AT-rich interactive domain-containing protein 1A OS=Homo sapiens GN=ARID1A PE=1 SV=3
654	1	uniprot_human	H0YDT0	32	82070	1	1	1	1	0.05	tr|H0YDT0|H0YDT0_HUMAN RalBP1-associated Eps domain-containing protein 1 (Fragment) OS=Homo sapiens GN=REPS1 PE=1 SV=1
655	1	uniprot_human	J3KT68	32	11083	1	1	1	1	0.45	tr|J3KT68|J3KT68_HUMAN Transmembrane protein 97 OS=Homo sapiens GN=TMEM97 PE=1 SV=1
656	1	uniprot_human	Q9BU61	32	20566	1	1	1	1	0.23	sp|Q9BU61|NDUF3_HUMAN NADH dehydrogenase [ubiquinone] 1 alpha subcomplex assembly factor 3 OS=Homo sapiens GN=NDUFAF3 PE=1 SV=1
657	1	uniprot_human	H0UI06	32	12950	2	2	2	2	0.89	tr|H0UI06|H0UI06_HUMAN Cytochrome c oxidase subunit 7A2, mitochondrial OS=Homo sapiens GN=COX7A2 PE=1 SV=1
658	1	uniprot_human	Q9NQ50	32	24475	2	2	2	2	0.41	sp|Q9NQ50|RM40_HUMAN 39S ribosomal protein L40, mitochondrial OS=Homo sapiens GN=MRPL40 PE=1 SV=1
659	1	uniprot_human	F5GX77	32	12078	1	1	1	1	0.41	tr|F5GX77|F5GX77_HUMAN Multifunctional methyltransferase subunit TRM112-like protein OS=Homo sapiens GN=TRMT112 PE=1 SV=1
660	1	uniprot_human	A0A0A0MRF4	31	19290	2	2	2	2	0.54	tr|A0A0A0MRF4|A0A0A0MRF4_HUMAN 39S ribosomal protein L19, mitochondrial OS=Homo sapiens GN=MRPL19 PE=1 SV=1
661	1	uniprot_human	C9JV50	31	21645	1	1	1	1	0.21	tr|C9JV50|C9JV50_HUMAN Phosphatidylinositide phosphatase SAC1 (Fragment) OS=Homo sapiens GN=SACM1L PE=1 SV=1
662	1	uniprot_human	Q9NYY8	31	82379	2	2	1	1	0.05	sp|Q9NYY8|FAKD2_HUMAN FAST kinase domain-containing protein 2 OS=Homo sapiens GN=FASTKD2 PE=1 SV=1
663	1	uniprot_human	K7EK43	31	3421	1	1	1	1	2.02	tr|K7EK43|K7EK43_HUMAN Tubulin beta-6 chain (Fragment) OS=Homo sapiens GN=TUBB6 PE=1 SV=1
664	1	uniprot_human	Q15746	31	213320	2	2	2	2	0.04	sp|Q15746|MYLK_HUMAN Myosin light chain kinase, smooth muscle OS=Homo sapiens GN=MYLK PE=1 SV=4
665	1	uniprot_human	C9IZQ1	31	33866	1	1	1	1	0.13	tr|C9IZQ1|C9IZQ1_HUMAN Translocon-associated protein subunit alpha OS=Homo sapiens GN=SSR1 PE=1 SV=1
666	1	uniprot_human	Q9UJS0	31	74528	2	2	2	2	0.12	sp|Q9UJS0|CMC2_HUMAN Calcium-binding mitochondrial carrier protein Aralar2 OS=Homo sapiens GN=SLC25A13 PE=1 SV=2
667	1	uniprot_human	E5RG67	31	18211	1	1	1	1	0.26	tr|E5RG67|E5RG67_HUMAN Nucleolysin TIA-1 isoform p40 OS=Homo sapiens GN=TIA1 PE=1 SV=1
668	1	uniprot_human	Q5JPT9	31	22652	1	1	1	1	0.2	tr|Q5JPT9|Q5JPT9_HUMAN Pyruvate dehydrogenase E1 component subunit alpha, somatic form, mitochondrial (Fragment) OS=Homo sapiens GN=PDHA1 PE=1 SV=6
669	1	uniprot_human	U3KPY1	30	12765	2	2	2	2	0.91	tr|U3KPY1|U3KPY1_HUMAN DNA-directed RNA polymerases I, II, and III subunit RPABC2 (Fragment) OS=Homo sapiens GN=POLR2F PE=1 SV=1
670	1	uniprot_human	E7EWR4	30	63017	1	1	1	1	0.07	tr|E7EWR4|E7EWR4_HUMAN Cleavage stimulation factor subunit 2 OS=Homo sapiens GN=CSTF2 PE=1 SV=1
671	1	uniprot_human	Q96BR5	30	26433	1	1	1	1	0.17	sp|Q96BR5|COA7_HUMAN Cytochrome c oxidase assembly factor 7 OS=Homo sapiens GN=COA7 PE=1 SV=2
672	1	uniprot_human	H7C0U7	30	26835	1	1	1	1	0.17	tr|H7C0U7|H7C0U7_HUMAN Titin (Fragment) OS=Homo sapiens GN=TTN PE=1 SV=2
673	1	uniprot_human	J3KPX7	30	33219	1	1	1	1	0.14	tr|J3KPX7|J3KPX7_HUMAN Prohibitin-2 OS=Homo sapiens GN=PHB2 PE=1 SV=2
674	1	uniprot_human	Q96HR3	30	20435	1	1	1	1	0.23	sp|Q96HR3|MED30_HUMAN Mediator of RNA polymerase II transcription subunit 30 OS=Homo sapiens GN=MED30 PE=1 SV=1
675	1	uniprot_human	P60174	30	31057	1	1	1	1	0.15	sp|P60174|TPIS_HUMAN Triosephosphate isomerase OS=Homo sapiens GN=TPI1 PE=1 SV=3
676	1	uniprot_human	A0A087WW31	30	6809	1	1	1	1	0.81	tr|A0A087WW31|A0A087WW31_HUMAN U4/U6.U5 tri-snRNP-associated protein 2 (Fragment) OS=Homo sapiens GN=USP39 PE=1 SV=1
677	1	uniprot_human	A0A0B4J220	30	14225	1	1	1	1	0.34	tr|A0A0B4J220|A0A0B4J220_HUMAN Chromosome 11 open reading frame 48, isoform CRA_c OS=Homo sapiens GN=C11orf98 PE=1 SV=1
678	1	uniprot_human	A0A087WY88	30	20892	1	1	1	1	0.22	tr|A0A087WY88|A0A087WY88_HUMAN Protein jagunal homolog 1 OS=Homo sapiens GN=JAGN1 PE=1 SV=1
679	1	uniprot_human	A0A087WWY3	30	248149	1	1	1	1	0.02	tr|A0A087WWY3|A0A087WWY3_HUMAN Filamin-A OS=Homo sapiens GN=FLNA PE=1 SV=1
680	1	uniprot_human	H0YB02	29	17338	1	1	1	1	0.27	tr|H0YB02|H0YB02_HUMAN Serine/threonine-protein phosphatase 2B catalytic subunit gamma isoform (Fragment) OS=Homo sapiens GN=PPP3CC PE=1 SV=1
681	1	uniprot_human	F5H702	29	12819	1	1	1	1	0.38	tr|F5H702|F5H702_HUMAN 39S ribosomal protein L48, mitochondrial OS=Homo sapiens GN=MRPL48 PE=1 SV=1
682	1	uniprot_human	H0Y6C7	29	14193	1	1	1	1	0.34	tr|H0Y6C7|H0Y6C7_HUMAN Intraflagellar transport protein 27 homolog (Fragment) OS=Homo sapiens GN=IFT27 PE=1 SV=1
683	1	uniprot_human	K7ESP4	29	24276	2	2	2	2	0.41	tr|K7ESP4|K7ESP4_HUMAN Dephospho-CoA kinase domain-containing protein (Fragment) OS=Homo sapiens GN=DCAKD PE=1 SV=1
684	1	uniprot_human	F8VVA7	29	22383	1	1	1	1	0.21	tr|F8VVA7|F8VVA7_HUMAN Coatomer subunit zeta-1 OS=Homo sapiens GN=COPZ1 PE=1 SV=1
685	1	uniprot_human	J3KTF0	28	8526	1	1	1	1	0.61	tr|J3KTF0|J3KTF0_HUMAN Fatty acid synthase (Fragment) OS=Homo sapiens GN=FASN PE=1 SV=1
686	1	uniprot_human	H0YAE8	28	26280	1	1	1	1	0.17	tr|H0YAE8|H0YAE8_HUMAN Histone RNA hairpin-binding protein (Fragment) OS=Homo sapiens GN=SLBP PE=1 SV=1
687	1	uniprot_human	P15924	28	334021	1	1	1	1	0.01	sp|P15924|DESP_HUMAN Desmoplakin OS=Homo sapiens GN=DSP PE=1 SV=3
688	1	uniprot_human	Q9BS26	28	47341	1	1	1	1	0.09	sp|Q9BS26|ERP44_HUMAN Endoplasmic reticulum resident protein 44 OS=Homo sapiens GN=ERP44 PE=1 SV=1
689	1	uniprot_human	B1AR61	28	15762	1	1	1	1	0.3	tr|B1AR61|B1AR61_HUMAN Hexokinase-1 (Fragment) OS=Homo sapiens GN=HK1 PE=1 SV=1
690	1	uniprot_human	Q9BUH6	28	21968	1	1	1	1	0.21	sp|Q9BUH6|PAXX_HUMAN Protein PAXX OS=Homo sapiens GN=C9orf142 PE=1 SV=2
691	1	uniprot_human	O75940	28	26866	1	1	1	1	0.17	sp|O75940|SPF30_HUMAN Survival of motor neuron-related-splicing factor 30 OS=Homo sapiens GN=SMNDC1 PE=1 SV=1
692	1	uniprot_human	Q9NPH3	28	66118	1	1	1	1	0.07	sp|Q9NPH3|IL1AP_HUMAN Interleukin-1 receptor accessory protein OS=Homo sapiens GN=IL1RAP PE=1 SV=2
693	1	uniprot_human	Q9Y6H1	28	15731	1	1	1	1	0.3	sp|Q9Y6H1|CHCH2_HUMAN Coiled-coil-helix-coiled-coil-helix domain-containing protein 2 OS=Homo sapiens GN=CHCHD2 PE=1 SV=1
694	1	uniprot_human	A0A087WUW6	28	47982	1	1	1	1	0.09	tr|A0A087WUW6|A0A087WUW6_HUMAN NF-kappa-B essential modulator OS=Homo sapiens GN=IKBKG PE=1 SV=1
695	1	uniprot_human	B4E1G1	28	17079	1	1	1	1	0.28	tr|B4E1G1|B4E1G1_HUMAN Derlin-1 OS=Homo sapiens GN=DERL1 PE=1 SV=1
696	1	uniprot_human	P60604	28	18725	1	1	1	1	0.25	sp|P60604|UB2G2_HUMAN Ubiquitin-conjugating enzyme E2 G2 OS=Homo sapiens GN=UBE2G2 PE=1 SV=1
697	1	uniprot_human	Q9Y4W6	27	88984	1	1	1	1	0.05	sp|Q9Y4W6|AFG32_HUMAN AFG3-like protein 2 OS=Homo sapiens GN=AFG3L2 PE=1 SV=2
698	1	uniprot_human	E9PL10	27	15769	1	1	1	1	0.3	tr|E9PL10|E9PL10_HUMAN Transcription factor BTF3 OS=Homo sapiens GN=BTF3L4 PE=1 SV=1
699	1	uniprot_human	A2RQR6	27	21641	1	1	1	1	0.21	tr|A2RQR6|A2RQR6_HUMAN Transcription elongation factor A (SII)-like 4 variant 1 OS=Homo sapiens GN=TCEAL4 PE=1 SV=1
700	1	uniprot_human	E7ETY0	27	13328	1	1	1	1	0.37	tr|E7ETY0|E7ETY0_HUMAN Kallikrein-6 OS=Homo sapiens GN=KLK6 PE=1 SV=1
701	1	uniprot_human	Q5T5H1	27	21152	1	1	1	1	0.22	tr|Q5T5H1|Q5T5H1_HUMAN Alpha-endosulfine OS=Homo sapiens GN=ENSA PE=1 SV=1
702	1	uniprot_human	A0A0J9YW13	27	12370	1	1	1	1	0.4	tr|A0A0J9YW13|A0A0J9YW13_HUMAN RNA-binding protein 8A (Fragment) OS=Homo sapiens GN=RBM8A PE=4 SV=1
703	1	uniprot_human	P47972	27	47411	1	1	1	1	0.09	sp|P47972|NPTX2_HUMAN Neuronal pentraxin-2 OS=Homo sapiens GN=NPTX2 PE=1 SV=2
704	1	uniprot_human	I3L1P8	27	32333	1	1	1	1	0.14	tr|I3L1P8|I3L1P8_HUMAN Mitochondrial 2-oxoglutarate/malate carrier protein (Fragment) OS=Homo sapiens GN=SLC25A11 PE=1 SV=1
705	1	uniprot_human	Q5QNZ2	27	22318	1	1	1	1	0.21	tr|Q5QNZ2|Q5QNZ2_HUMAN ATP synthase F(0) complex subunit B1, mitochondrial OS=Homo sapiens GN=ATP5F1 PE=1 SV=1
706	1	uniprot_human	Q15388	27	16459	1	1	1	1	0.29	sp|Q15388|TOM20_HUMAN Mitochondrial import receptor subunit TOM20 homolog OS=Homo sapiens GN=TOMM20 PE=1 SV=1
707	1	uniprot_human	A0A087WXZ3	27	61354	1	1	1	1	0.07	tr|A0A087WXZ3|A0A087WXZ3_HUMAN YTH domain-containing family protein 2 OS=Homo sapiens GN=YTHDF2 PE=1 SV=1
708	1	uniprot_human	E5RHF4	26	22044	1	1	1	1	0.21	tr|E5RHF4|E5RHF4_HUMAN 39S ribosomal protein L15, mitochondrial (Fragment) OS=Homo sapiens GN=MRPL15 PE=1 SV=1
709	1	uniprot_human	O95926	26	28762	1	1	1	1	0.16	sp|O95926|SYF2_HUMAN Pre-mRNA-splicing factor SYF2 OS=Homo sapiens GN=SYF2 PE=1 SV=1
710	1	uniprot_human	P31944	26	27947	1	1	1	1	0.16	sp|P31944|CASPE_HUMAN Caspase-14 OS=Homo sapiens GN=CASP14 PE=1 SV=2
711	1	uniprot_human	X6RAY8	26	39563	1	1	1	1	0.11	tr|X6RAY8|X6RAY8_HUMAN 39S ribosomal protein L4, mitochondrial OS=Homo sapiens GN=MRPL4 PE=1 SV=1
712	1	uniprot_human	K7EN27	26	17277	1	1	1	1	0.27	tr|K7EN27|K7EN27_HUMAN Protein deglycase DJ-1 (Fragment) OS=Homo sapiens GN=PARK7 PE=1 SV=1
713	1	uniprot_human	A0A087WV44	26	4801	1	1	1	1	1.27	tr|A0A087WV44|A0A087WV44_HUMAN Etoposide-induced protein 2.4 homolog OS=Homo sapiens GN=EI24 PE=1 SV=1
714	1	uniprot_human	B5MCX3	26	37145	1	1	1	1	0.12	tr|B5MCX3|B5MCX3_HUMAN Septin-2 OS=Homo sapiens GN=SEPT2 PE=1 SV=1
715	1	uniprot_human	Q9UQE7	26	141853	1	1	1	1	0.03	sp|Q9UQE7|SMC3_HUMAN Structural maintenance of chromosomes protein 3 OS=Homo sapiens GN=SMC3 PE=1 SV=2
716	1	uniprot_human	G3XAN4	26	33528	1	1	1	1	0.13	tr|G3XAN4|G3XAN4_HUMAN Translocating chain-associated membrane protein 1 OS=Homo sapiens GN=TRAM1 PE=1 SV=1
717	1	uniprot_human	O00487	26	34726	1	1	1	1	0.13	sp|O00487|PSDE_HUMAN 26S proteasome non-ATPase regulatory subunit 14 OS=Homo sapiens GN=PSMD14 PE=1 SV=1
718	1	uniprot_human	A0A0A0MT33	26	149224	1	1	1	1	0.03	tr|A0A0A0MT33|A0A0A0MT33_HUMAN Protein SCAF8 OS=Homo sapiens GN=SCAF8 PE=1 SV=1
719	1	uniprot_human	K7EM18	25	13770	1	1	1	1	0.35	tr|K7EM18|K7EM18_HUMAN Eukaryotic translation initiation factor 1 OS=Homo sapiens GN=EIF1 PE=1 SV=1
720	1	uniprot_human	H0YI98	25	29423	2	2	2	2	0.33	tr|H0YI98|H0YI98_HUMAN Dynactin subunit 2 (Fragment) OS=Homo sapiens GN=DCTN2 PE=1 SV=1
721	1	uniprot_human	P63172	25	12672	1	1	1	1	0.39	sp|P63172|DYLT1_HUMAN Dynein light chain Tctex-type 1 OS=Homo sapiens GN=DYNLT1 PE=1 SV=1
722	1	uniprot_human	E7EWB4	25	21097	1	1	1	1	0.22	tr|E7EWB4|E7EWB4_HUMAN Dihydropyrimidinase-related protein 5 (Fragment) OS=Homo sapiens GN=DPYSL5 PE=1 SV=6
723	1	uniprot_human	Q9UN86	25	54145	2	2	1	1	0.08	sp|Q9UN86|G3BP2_HUMAN Ras GTPase-activating protein-binding protein 2 OS=Homo sapiens GN=G3BP2 PE=1 SV=2
724	1	uniprot_human	G5E9X5	25	48527	1	1	1	1	0.09	tr|G5E9X5|G5E9X5_HUMAN Methylcrotonoyl-CoA carboxylase subunit alpha, mitochondrial OS=Homo sapiens GN=MCCC1 PE=1 SV=1
725	1	uniprot_human	Q9H6T3	25	75957	1	1	1	1	0.06	sp|Q9H6T3|RPAP3_HUMAN RNA polymerase II-associated protein 3 OS=Homo sapiens GN=RPAP3 PE=1 SV=2
726	1	uniprot_human	Q8TDN6	24	41660	1	1	1	1	0.11	sp|Q8TDN6|BRX1_HUMAN Ribosome biogenesis protein BRX1 homolog OS=Homo sapiens GN=BRIX1 PE=1 SV=2
727	1	uniprot_human	Q9UKR5	24	15968	1	1	1	1	0.3	sp|Q9UKR5|ERG28_HUMAN Probable ergosterol biosynthetic protein 28 OS=Homo sapiens GN=C14orf1 PE=1 SV=1
728	1	uniprot_human	C9J0K6	24	17879	3	3	3	3	1.02	tr|C9J0K6|C9J0K6_HUMAN Sorcin OS=Homo sapiens GN=SRI PE=1 SV=1
729	1	uniprot_human	A0A087X1H6	24	28334	1	1	1	1	0.16	tr|A0A087X1H6|A0A087X1H6_HUMAN Hsc70-interacting protein OS=Homo sapiens GN=ST13 PE=1 SV=1
730	1	uniprot_human	A0A0A0MRI5	24	63283	1	1	1	1	0.07	tr|A0A0A0MRI5|A0A0A0MRI5_HUMAN Catenin alpha-2 OS=Homo sapiens GN=CTNNA2 PE=1 SV=1
731	1	uniprot_human	Q16650	24	74520	1	1	1	1	0.06	sp|Q16650|TBR1_HUMAN T-box brain protein 1 OS=Homo sapiens GN=TBR1 PE=2 SV=1
732	1	uniprot_human	P60059	24	7793	1	1	1	1	0.69	sp|P60059|SC61G_HUMAN Protein transport protein Sec61 subunit gamma OS=Homo sapiens GN=SEC61G PE=1 SV=1
733	1	uniprot_human	U3KQD4	23	15960	1	1	1	1	0.3	tr|U3KQD4|U3KQD4_HUMAN Testicular haploid-expressed gene protein OS=Homo sapiens GN=THEG PE=4 SV=2
734	1	uniprot_human	I6L894	23	432499	1	1	1	1	0.01	tr|I6L894|I6L894_HUMAN Ankyrin-2 OS=Homo sapiens GN=ANK2 PE=1 SV=1
735	1	uniprot_human	K7ELL7	23	61124	1	1	1	1	0.07	tr|K7ELL7|K7ELL7_HUMAN Glucosidase 2 subunit beta OS=Homo sapiens GN=PRKCSH PE=1 SV=1
736	1	uniprot_human	J3KNA0	23	55804	1	1	1	1	0.08	tr|J3KNA0|J3KNA0_HUMAN Mitochondrial inner membrane protein OXA1L OS=Homo sapiens GN=OXA1L PE=1 SV=1
737	1	uniprot_human	B1AHC9	23	64528	1	1	1	1	0.07	tr|B1AHC9|B1AHC9_HUMAN X-ray repair cross-complementing protein 6 OS=Homo sapiens GN=XRCC6 PE=1 SV=1
738	1	uniprot_human	A0A087WZH7	23	31691	1	1	1	1	0.14	tr|A0A087WZH7|A0A087WZH7_HUMAN Myristoylated alanine-rich C-kinase substrate OS=Homo sapiens GN=MARCKS PE=1 SV=1
739	1	uniprot_human	H0Y390	23	508121	3	3	1	1	0.01	tr|H0Y390|H0Y390_HUMAN Microtubule-actin cross-linking factor 1, isoforms 1/2/3/5 (Fragment) OS=Homo sapiens GN=MACF1 PE=1 SV=1
740	1	uniprot_human	Q2LD37	23	559352	1	1	1	1	0.01	sp|Q2LD37|K1109_HUMAN Uncharacterized protein KIAA1109 OS=Homo sapiens GN=KIAA1109 PE=1 SV=2
741	1	uniprot_human	Q9UMS4	23	55603	1	1	1	1	0.08	sp|Q9UMS4|PRP19_HUMAN Pre-mRNA-processing factor 19 OS=Homo sapiens GN=PRPF19 PE=1 SV=1
742	1	uniprot_human	Q9UBV8	22	30646	1	1	1	1	0.15	sp|Q9UBV8|PEF1_HUMAN Peflin OS=Homo sapiens GN=PEF1 PE=1 SV=1
743	1	uniprot_human	F8VNX2	22	16904	1	1	1	1	0.28	tr|F8VNX2|F8VNX2_HUMAN ATP-dependent 6-phosphofructokinase, muscle type (Fragment) OS=Homo sapiens GN=PFKM PE=1 SV=1
744	1	uniprot_human	E7EPW2	22	12938	1	1	1	1	0.38	tr|E7EPW2|E7EPW2_HUMAN 28S ribosomal protein S25, mitochondrial OS=Homo sapiens GN=MRPS25 PE=1 SV=1
745	1	uniprot_human	E7ESE2	22	22442	1	1	1	1	0.21	tr|E7ESE2|E7ESE2_HUMAN Prohibitin (Fragment) OS=Homo sapiens GN=PHB PE=1 SV=2
746	1	uniprot_human	Q15424	22	103036	1	1	1	1	0.04	sp|Q15424|SAFB1_HUMAN Scaffold attachment factor B1 OS=Homo sapiens GN=SAFB PE=1 SV=4
747	1	uniprot_human	D6R937	22	16568	1	1	1	1	0.29	tr|D6R937|D6R937_HUMAN Aminoacyl tRNA synthase complex-interacting multifunctional protein 1 (Fragment) OS=Homo sapiens GN=AIMP1 PE=1 SV=1
748	1	uniprot_human	H3BPJ9	22	19531	1	1	1	1	0.24	tr|H3BPJ9|H3BPJ9_HUMAN NADH dehydrogenase [ubiquinone] 1 beta subcomplex subunit 10 OS=Homo sapiens GN=NDUFB10 PE=1 SV=1
749	1	uniprot_human	A0A087WU10	22	8235	1	1	1	1	0.64	tr|A0A087WU10|A0A087WU10_HUMAN Nucleolar protein 16 OS=Homo sapiens GN=NOP16 PE=1 SV=1
750	1	uniprot_human	A9J4F5	22	17411	1	1	1	1	0.27	tr|A9J4F5|A9J4F5_HUMAN Zinc finger protein 593 OS=Homo sapiens GN=ZNF593 PE=1 SV=1
751	1	uniprot_human	J3KS15	21	22176	1	1	1	1	0.21	tr|J3KS15|J3KS15_HUMAN Peptidyl-tRNA hydrolase ICT1, mitochondrial (Fragment) OS=Homo sapiens GN=ICT1 PE=1 SV=1
752	1	uniprot_human	H3BMH2	21	17657	1	1	1	1	0.27	tr|H3BMH2|H3BMH2_HUMAN Ras-related protein Rab-11A (Fragment) OS=Homo sapiens GN=RAB11A PE=3 SV=1
753	1	uniprot_human	P13489	21	51766	1	1	1	1	0.09	sp|P13489|RINI_HUMAN Ribonuclease inhibitor OS=Homo sapiens GN=RNH1 PE=1 SV=2
754	1	uniprot_human	Q6P2P2	21	95524	1	1	1	1	0.05	sp|Q6P2P2|ANM9_HUMAN Putative protein arginine N-methyltransferase 9 OS=Homo sapiens GN=PRMT9 PE=2 SV=1
755	1	uniprot_human	H0YBL5	21	9619	1	1	1	1	0.53	tr|H0YBL5|H0YBL5_HUMAN Centrin-3 (Fragment) OS=Homo sapiens GN=CETN3 PE=1 SV=1
756	1	uniprot_human	E9PN17	21	8447	1	1	1	1	0.62	tr|E9PN17|E9PN17_HUMAN ATP synthase subunit g, mitochondrial OS=Homo sapiens GN=ATP5L PE=1 SV=1
757	1	uniprot_human	Q7L592	21	49435	1	1	1	1	0.09	sp|Q7L592|NDUF7_HUMAN NADH dehydrogenase [ubiquinone] complex I, assembly factor 7 OS=Homo sapiens GN=NDUFAF7 PE=1 SV=1
758	1	uniprot_human	F5H2F4	21	111342	1	1	1	1	0.04	tr|F5H2F4|F5H2F4_HUMAN C-1-tetrahydrofolate synthase, cytoplasmic OS=Homo sapiens GN=MTHFD1 PE=1 SV=1
759	1	uniprot_human	A0A087X2B1	20	40285	1	1	1	1	0.11	tr|A0A087X2B1|A0A087X2B1_HUMAN RNA binding protein fox-1 homolog OS=Homo sapiens GN=RBFOX1 PE=4 SV=1
760	1	uniprot_human	P48634	20	229180	1	1	1	1	0.02	sp|P48634|PRC2A_HUMAN Protein PRRC2A OS=Homo sapiens GN=PRRC2A PE=1 SV=3
761	1	uniprot_human	Q6P161	20	15866	1	1	1	1	0.3	sp|Q6P161|RM54_HUMAN 39S ribosomal protein L54, mitochondrial OS=Homo sapiens GN=MRPL54 PE=1 SV=1
762	1	uniprot_human	F8VVL1	20	18158	1	1	1	1	0.26	tr|F8VVL1|F8VVL1_HUMAN Density-regulated protein OS=Homo sapiens GN=DENR PE=1 SV=1
763	1	uniprot_human	P09669	20	8776	1	1	1	1	0.59	sp|P09669|COX6C_HUMAN Cytochrome c oxidase subunit 6C OS=Homo sapiens GN=COX6C PE=1 SV=2
764	1	uniprot_human	Q13637	20	25210	1	1	1	1	0.18	sp|Q13637|RAB32_HUMAN Ras-related protein Rab-32 OS=Homo sapiens GN=RAB32 PE=1 SV=3
765	1	uniprot_human	O00767	20	41667	2	2	1	1	0.11	sp|O00767|ACOD_HUMAN Acyl-CoA desaturase OS=Homo sapiens GN=SCD PE=1 SV=2
176	2	uniprot_human	H7C2E4	19	32547	2	2	2	2	0.3	tr|H7C2E4|H7C2E4_HUMAN CAD protein (Fragment) OS=Homo sapiens GN=CAD PE=1 SV=1
766	1	uniprot_human	A0A087WWJ1	19	122295	1	1	1	1	0.04	tr|A0A087WWJ1|A0A087WWJ1_HUMAN DNA mismatch repair protein Msh6 OS=Homo sapiens GN=MSH6 PE=1 SV=1
767	1	uniprot_human	H0YDF8	19	15563	1	1	1	1	0.31	tr|H0YDF8|H0YDF8_HUMAN Single Ig IL-1-related receptor (Fragment) OS=Homo sapiens GN=SIGIRR PE=1 SV=1
768	1	uniprot_human	A0A0C4DGZ0	19	218438	1	1	1	1	0.02	tr|A0A0C4DGZ0|A0A0C4DGZ0_HUMAN DNA-directed RNA polymerase OS=Homo sapiens GN=POLR2A PE=1 SV=1
769	1	uniprot_human	F8VXJ7	19	19326	1	1	1	1	0.24	tr|F8VXJ7|F8VXJ7_HUMAN Protein canopy homolog 2 (Fragment) OS=Homo sapiens GN=CNPY2 PE=1 SV=1
770	1	uniprot_human	Q92674	19	87748	1	1	1	1	0.05	sp|Q92674|CENPI_HUMAN Centromere protein I OS=Homo sapiens GN=CENPI PE=1 SV=2
771	1	uniprot_human	Q9H9J2	19	37854	1	1	1	1	0.12	sp|Q9H9J2|RM44_HUMAN 39S ribosomal protein L44, mitochondrial OS=Homo sapiens GN=MRPL44 PE=1 SV=1
772	1	uniprot_human	Q8IYB3	19	102331	1	1	1	1	0.04	sp|Q8IYB3|SRRM1_HUMAN Serine/arginine repetitive matrix protein 1 OS=Homo sapiens GN=SRRM1 PE=1 SV=2
773	1	uniprot_human	O75937	19	29823	2	2	2	2	0.33	sp|O75937|DNJC8_HUMAN DnaJ homolog subfamily C member 8 OS=Homo sapiens GN=DNAJC8 PE=1 SV=2
774	1	uniprot_human	Q8TAE8	19	25425	1	1	1	1	0.18	sp|Q8TAE8|G45IP_HUMAN Growth arrest and DNA damage-inducible proteins-interacting protein 1 OS=Homo sapiens GN=GADD45GIP1 PE=1 SV=1
775	1	uniprot_human	Q5T5C7	19	61788	1	1	1	1	0.07	tr|Q5T5C7|Q5T5C7_HUMAN Serine--tRNA ligase, cytoplasmic OS=Homo sapiens GN=SARS PE=1 SV=1
776	1	uniprot_human	B8ZZJ0	18	6737	1	1	1	1	0.81	tr|B8ZZJ0|B8ZZJ0_HUMAN Small ubiquitin-related modifier 1 OS=Homo sapiens GN=SUMO1 PE=1 SV=1
778	1	uniprot_human	C9JLU1	18	16971	1	1	1	1	0.28	tr|C9JLU1|C9JLU1_HUMAN DNA-directed RNA polymerases I, II, and III subunit RPABC3 (Fragment) OS=Homo sapiens GN=POLR2H PE=1 SV=6
779	1	uniprot_human	A0A087X0L5	18	97669	3	3	1	1	0.04	tr|A0A087X0L5|A0A087X0L5_HUMAN MHC class II transactivator OS=Homo sapiens GN=CIITA PE=4 SV=1
780	1	uniprot_human	Q5TDH4	18	76299	1	1	1	1	0.06	tr|Q5TDH4|Q5TDH4_HUMAN DnaJ homolog subfamily C member 16 OS=Homo sapiens GN=DNAJC16 PE=1 SV=1
781	1	uniprot_human	Q9BU76	18	29679	1	1	1	1	0.15	sp|Q9BU76|MMTA2_HUMAN Multiple myeloma tumor-associated protein 2 OS=Homo sapiens GN=MMTAG2 PE=1 SV=1
782	1	uniprot_human	A2A2D0	18	9787	1	1	1	1	0.52	tr|A2A2D0|A2A2D0_HUMAN Stathmin (Fragment) OS=Homo sapiens GN=STMN1 PE=1 SV=6
783	1	uniprot_human	Q02413	18	114702	1	1	1	1	0.04	sp|Q02413|DSG1_HUMAN Desmoglein-1 OS=Homo sapiens GN=DSG1 PE=1 SV=2
784	1	uniprot_human	Q59H18	18	94160	1	1	1	1	0.05	sp|Q59H18|TNI3K_HUMAN Serine/threonine-protein kinase TNNI3K OS=Homo sapiens GN=TNNI3K PE=1 SV=3
785	1	uniprot_human	H0YND0	18	99331	1	1	1	1	0.04	tr|H0YND0|H0YND0_HUMAN Fibrillin-1 (Fragment) OS=Homo sapiens GN=FBN1 PE=1 SV=1
786	1	uniprot_human	P10644	18	43183	1	1	1	1	0.1	sp|P10644|KAP0_HUMAN cAMP-dependent protein kinase type I-alpha regulatory subunit OS=Homo sapiens GN=PRKAR1A PE=1 SV=1
787	1	uniprot_human	A0A0C4DG44	18	45142	1	1	1	1	0.1	tr|A0A0C4DG44|A0A0C4DG44_HUMAN Serine protease HTRA2, mitochondrial (Fragment) OS=Homo sapiens GN=HTRA2 PE=1 SV=1
788	1	uniprot_human	G5E9F8	18	61914	1	1	1	1	0.07	tr|G5E9F8|G5E9F8_HUMAN Protein S (Alpha), isoform CRA_b OS=Homo sapiens GN=PROS1 PE=1 SV=1
789	1	uniprot_human	Q2VPB7	18	95087	1	1	1	1	0.05	sp|Q2VPB7|AP5B1_HUMAN AP-5 complex subunit beta-1 OS=Homo sapiens GN=AP5B1 PE=1 SV=4
790	1	uniprot_human	A0A087WTT6	17	6282	1	1	1	1	0.88	tr|A0A087WTT6|A0A087WTT6_HUMAN 40S ribosomal protein S29 OS=Homo sapiens GN=RPS29 PE=1 SV=1
791	1	uniprot_human	F8VUA2	17	19918	1	1	1	1	0.24	tr|F8VUA2|F8VUA2_HUMAN Charged multivesicular body protein 1a OS=Homo sapiens GN=CHMP1A PE=1 SV=1
792	1	uniprot_human	B4DKA4	17	54770	1	1	1	1	0.08	tr|B4DKA4|B4DKA4_HUMAN Elongator complex protein 3 OS=Homo sapiens GN=ELP3 PE=1 SV=1
793	1	uniprot_human	A0A0A6YYH2	17	46117	1	1	1	1	0.1	tr|A0A0A6YYH2|A0A0A6YYH2_HUMAN Uncharacterized protein OS=Homo sapiens PE=4 SV=1
794	1	uniprot_human	Q7Z2K8	17	103134	1	1	1	1	0.04	sp|Q7Z2K8|GRIN1_HUMAN G protein-regulated inducer of neurite outgrowth 1 OS=Homo sapiens GN=GPRIN1 PE=2 SV=2
795	1	uniprot_human	H0Y5J4	17	40475	1	1	1	1	0.11	tr|H0Y5J4|H0Y5J4_HUMAN Drebrin-like protein (Fragment) OS=Homo sapiens GN=DBNL PE=1 SV=1
796	1	uniprot_human	B9A062	17	23909	1	1	1	1	0.19	tr|B9A062|B9A062_HUMAN Bifunctional methylenetetrahydrofolate dehydrogenase/cyclohydrolase, mitochondrial OS=Homo sapiens GN=MTHFD2 PE=1 SV=1
797	1	uniprot_human	I3L213	17	23752	1	1	1	1	0.19	tr|I3L213|I3L213_HUMAN Phosphorylase b kinase regulatory subunit beta (Fragment) OS=Homo sapiens GN=PHKB PE=1 SV=1
798	1	uniprot_human	D6RD67	17	31843	1	1	1	1	0.14	tr|D6RD67|D6RD67_HUMAN Methylcrotonoyl-CoA carboxylase beta chain, mitochondrial (Fragment) OS=Homo sapiens GN=MCCC2 PE=1 SV=2
800	1	uniprot_human	Q9H9A6	16	68720	1	1	1	1	0.06	sp|Q9H9A6|LRC40_HUMAN Leucine-rich repeat-containing protein 40 OS=Homo sapiens GN=LRRC40 PE=1 SV=1
801	1	uniprot_human	Q8NDZ4	16	50135	1	1	1	1	0.09	sp|Q8NDZ4|DIA1_HUMAN Deleted in autism protein 1 OS=Homo sapiens GN=C3orf58 PE=1 SV=1
802	1	uniprot_human	H0YKT8	16	20234	1	1	1	1	0.23	tr|H0YKT8|H0YKT8_HUMAN Proteasome subunit beta type (Fragment) OS=Homo sapiens GN=PSMA4 PE=1 SV=6
803	1	uniprot_human	O95810	16	47202	1	1	1	1	0.09	sp|O95810|SDPR_HUMAN Serum deprivation-response protein OS=Homo sapiens GN=SDPR PE=1 SV=3
804	1	uniprot_human	Q9BRT6	16	15329	1	1	1	1	0.31	sp|Q9BRT6|LLPH_HUMAN Protein LLP homolog OS=Homo sapiens GN=LLPH PE=1 SV=1
805	1	uniprot_human	Q9BW30	15	19145	1	1	1	1	0.25	sp|Q9BW30|TPPP3_HUMAN Tubulin polymerization-promoting protein family member 3 OS=Homo sapiens GN=TPPP3 PE=1 SV=1
806	1	uniprot_human	P35244	15	13674	2	2	1	1	0.36	sp|P35244|RFA3_HUMAN Replication protein A 14 kDa subunit OS=Homo sapiens GN=RPA3 PE=1 SV=1
807	1	uniprot_human	Q8WZ79	15	42256	1	1	1	1	0.11	sp|Q8WZ79|DNS2B_HUMAN Deoxyribonuclease-2-beta OS=Homo sapiens GN=DNASE2B PE=2 SV=1
808	1	uniprot_human	Q96GA3	15	55049	1	1	1	1	0.08	sp|Q96GA3|LTV1_HUMAN Protein LTV1 homolog OS=Homo sapiens GN=LTV1 PE=1 SV=1
809	1	uniprot_human	Q9NW13	15	86198	1	1	1	1	0.05	sp|Q9NW13|RBM28_HUMAN RNA-binding protein 28 OS=Homo sapiens GN=RBM28 PE=1 SV=3
810	1	uniprot_human	Q9BV81	15	12067	1	1	1	1	0.41	sp|Q9BV81|EMC6_HUMAN ER membrane protein complex subunit 6 OS=Homo sapiens GN=EMC6 PE=1 SV=1
811	1	uniprot_human	P23246	15	76216	1	1	1	1	0.06	sp|P23246|SFPQ_HUMAN Splicing factor, proline- and glutamine-rich OS=Homo sapiens GN=SFPQ PE=1 SV=2
812	1	uniprot_human	O00186	15	68633	1	1	1	1	0.06	sp|O00186|STXB3_HUMAN Syntaxin-binding protein 3 OS=Homo sapiens GN=STXBP3 PE=1 SV=2
813	1	uniprot_human	H3BQD1	15	18599	1	1	1	1	0.25	tr|H3BQD1|H3BQD1_HUMAN Ubiquitin carboxyl-terminal hydrolase 7 (Fragment) OS=Homo sapiens GN=USP7 PE=1 SV=1
814	1	uniprot_human	K7ESD3	15	15986	1	1	1	1	0.3	tr|K7ESD3|K7ESD3_HUMAN Zinc finger and SCAN domain-containing protein 5B (Fragment) OS=Homo sapiens GN=ZSCAN5B PE=4 SV=2
815	1	uniprot_human	E7EWK7	15	21193	1	1	1	1	0.22	tr|E7EWK7|E7EWK7_HUMAN Nuclear valosin-containing protein-like (Fragment) OS=Homo sapiens GN=NVL PE=1 SV=1
816	1	uniprot_human	Q9BYD2	15	30395	1	1	1	1	0.15	sp|Q9BYD2|RM09_HUMAN 39S ribosomal protein L9, mitochondrial OS=Homo sapiens GN=MRPL9 PE=1 SV=2
817	1	uniprot_human	H3BST1	14	20367	1	1	1	1	0.23	tr|H3BST1|H3BST1_HUMAN Biogenesis of lysosome-related organelles complex 1 subunit 6 OS=Homo sapiens GN=BLOC1S6 PE=1 SV=1
818	1	uniprot_human	A0A087WZ72	14	68267	1	1	1	1	0.06	tr|A0A087WZ72|A0A087WZ72_HUMAN Thrombospondin-type laminin G domain and EAR repeat-containing protein OS=Homo sapiens GN=TSPEAR PE=4 SV=1
819	1	uniprot_human	O60645	14	87303	1	1	1	1	0.05	sp|O60645|EXOC3_HUMAN Exocyst complex component 3 OS=Homo sapiens GN=EXOC3 PE=1 SV=2
820	1	uniprot_human	J3KSY7	14	25804	1	1	1	1	0.18	tr|J3KSY7|J3KSY7_HUMAN Protein CASC3 (Fragment) OS=Homo sapiens GN=CASC3 PE=1 SV=1
821	1	uniprot_human	H0YLA2	14	13278	1	1	1	1	0.37	tr|H0YLA2|H0YLA2_HUMAN Signal recognition particle 14 kDa protein OS=Homo sapiens GN=SRP14 PE=1 SV=1
			P22626
			F8W6I7
			P51991
			Q13151
			Q9HCD5
			P04264
			B0YJC4
			P07196
			Q9BTE3
			P62258
			P63104
			P27348
			P31946
			P61981
			Q04917
			P31947
			A0A0G2JIW1
			P11142
			P11021
			G8JLB6
			P55795
			P52597
			P31942
			Q00839
			A0A0D9SF53
			J3KTA4
			H3BLZ8
			P07437
			P68371
			Q9BVA1
			Q13885
			P04350
			Q9BUF5
			P33991
			E5RFJ8
			P33992
			Q14566
			Q08211
			P68363
			F5H5D3
			A6NHL2
			Q9HBD4
			P51531
			A0A087WVQ6
			A0A087X2G1
			P52272
			M0QZM1
			P35637
			Q92804
			Q9BUJ2
			M0QXS5
			P61978
			Q5T6W2
			B2R5W2
			G3V2Q1
			G3V5V7
			A0A0G2JPF8
			O14497
			Q8NFD5
			A0A087WTT1
			B1ANR0
			H0Y5F5
			O15042
			H0YEQ8
			Q92734
			O43390
			O60506
			Q8TAQ2
			Q92922
			Q12906
			Q96SI9
			Q9Y6Y0
			Q9Y3I0
			Q9NZI8
			O00425
			F8W930
			Q15233
			P23246
			Q8WXF1
			P38646
			P08621
			P62316
			P33993
			Q8NCA5
			Q52LJ0
			J3QLE5
			B4DY09
			O14654
			B0QYK0
			H7BY36
			A0A087WUK2
			A0A087WZV1
			D6RAF8
			A8MXP9
			Q9H0D6
			Q15393
			P68104
			P60709
			P68032
			Q9BYX7
			O96019
			P55265
			Q02809
			Q92785
			Q4VCS5
			P17812
			O75533
			Q15717
			A0A0A0MRX1
			Q15084
			Q9Y224
			P09012
			P08579
			P13639
			Q15029
			Q6PKG0
			F8VPD4
			O75340
			B4DGM3
			Q08380
			J3KPE3
			J3KTL2
			O43143
			Q1KMD3
			E9PQD7
			P60891
			P11908
			P62241
			P62304
			P62318
			J3QK89
			P16989
			A0A087X1S2
			P38159
			P04637
			P49327
			P23396
			F8W8I6
			B4DXZ6
			A8MQB8
			P51116
			Q96GM5
			B9EGA3
			J3KPP4
			F5H013
			K7EQ02
			P62314
			D6REX3
			Q15424
			Q14151
			Q9UKV8
			Q5TA58
			Q96PK6
			O75643
			Q9UL42
			P05141
			P12236
			P07900
			P08238
			Q9NXV6
			P62701
			P36578
			P35580
			P35579
			Q8NHP8
			P62424
			Q93008
			Q01813
			P17858
			P08237
			Q6P2Q9
			Q5JR04
			H0YHA7
			P19338
			P62753
			P62805
			P30050
			P25705
			Q8IXB1
			P20073
			A0A0C4DG17
			Q12824
			Q5BKZ1
			Q15365
			F8VZX2
			Q01081
			Q14558
			O60256
			P61247
			P10809
			F8VR82
			G3XAC6
			P16403
			P51398
			Q9UKM9
			Q02878
			Q8WWM7
			A0A0A0MRR7
			Q7Z417
			P61962
			Q9Y230
			P39019
			A0A087WUS0
			P62995
			P04406
			P18124
			Q13148
			G3V4T2
			I3L397
			Q9NZB2
			A0A0D9SEJ5
			P62937
			Q9UQ35
			P13807
			E7EQV9
			A0A087WUT0
			A0A0C4DFR6
			P06576
			A0A087WTP3
			E7ERC4
			P12532
			P06733
			M0R0F0
			M0R210
			Q10570
			A0A0A0MR66
			P78332
			P52756
			P52292
			K7ENG2
			B4DNK4
			Q86X55
			P46783
			Q07666
			O75525
			E7EPB3
			P62263
			Q15645
			A0A087WZZ5
			Q9NYU2
			P09661
			H0YH87
			O60884
			Q9NPH2
			Q96CX2
			P38919
			P12277
			Q86X76
			P62851
			P49750
			F8VU51
			G5E9V5
			P06748
			P05388
			H3BQN4
			A0A087X2D0
			A0A0B4J1Z1
			Q5JRI1
			E5RI99
			P49411
			Q9NR30
			Q9UN86
			Q13283
			A0A087WYC1
			A0A0A0MSM0
			A0A075B6P5
			P17987
			P27694
			P26196
			P62269
			A0A0A0MSJ0
			J3QLR8
			O43175
			A6NLN1
			A0A0J9YVP6
			Q9BS26
			P62906
			Q7Z2W4
			P26373
			Q6UN15
			E9PJD9
			Q5HY54
			Q09161
			H3BMM9
			Q5VVC8
			A0A0D9SEM4
			Q13247
			B4DJK0
			J3KT29
			C9JP16
			P31689
			Q9P2I0
			A0A0A6YYC3
			G3V2Y4
			J3KQ69
			Q9Y265
			Q9BYN8
			P60866
			Q15459
			Q07021
			B7ZAR1
			P23526
			P62277
			H0Y2W2
			A0A024R4M0
			K7EJT5
			E7EWK3
			A0A087WYU1
			E9PKZ0
			Q9H6S0
			Q9HCJ0
			G5EA06
			F5H1S8
			G3V1V0
			Q9Y676
			A0A0G2JQ62
			Q9ULV4
			P07737
			M0QZC5
			Q9UBV8
			B7Z4C8
			O60684
			P82933
			Q7RTV0
			P98179
			H0YLA2
			P60174
			Q8TEM1
			C9JNW5
			A0A087X1I3
			H0YB34
			A0A087X082
			O00203
			Q9Y2W1
			Q9NYF8
			P62266
			E9PR30
			Q9UJZ1
			P04843
			M0QYS1
			H7C3A1
			Q96I25
			Q01085
			J3QT28
			H7BXY3
			I3L3P7
			P60842
			A0A0A0MSN7
			Q12874
			Q15637
			H7C561
			H0Y9V9
			J3QRS3
			P25398
			P62306
			Q9Y3U8
			Q15427
			F5H365
			Q8NC60
			X6RAL5
			O75874
			Q3MHD2
			J3KT73
			O43592
			O75822
			P22392
			O43823
			P62857
			P15924
			A6NLM8
			Q15758
			O75616
			I3L172
			A0A087WWJ1
			D6RAA6
			Q14247
			Q96KR1
			Q96HQ2
			S4R3N1
			M0R117
			A0A0C4DGS1
			P0C0S5
			Q8WVC2
			P07237
			Q9UMS4
			P10599
			B5MCP9
			P50990
			O15226
			P00338
			P07195
			Q9H857
			J3KP15
			O95831
			O95487
			Q13595
			H0YKD8
			Q5HY57
			P35556
			A0A0C4DGG9
			J3KQE5
			A0A024R7W5
			A0A0G2JM12
			F8WE41
			Q13242
			E7ERS3
			Q92900
			H0Y4R1
			Q13263
			M0QXL5
			Q96DI7
			A0A0A0MSI0
			Q9UKB1
			E9PB61
			A0A0G2JLD8
			G3V3B0
			J3KRP6
			P78527
			F8WJN3
			P09497
			Q96FJ2
			H7C1M2
			Q8NDN9
			M0R181
			P98160
			A0A075B716
			O75177
			B1AKR6
			J3KTJ8
			B4DR61
			P82675
			I3L234
			E9PPG9
			A0A0A0MT33
			A0A087WWU8
			A0A087WWE2
			P54886
			Q9Y399
			H0Y720
			A0A087WTV6
			Q9BQ67
			P42677
			P46777
			F5GY55
			O95486
			A0A075B6G3
			P30153
			F8VVM2
			G5E9Q4
			P81605
			I3L1P8
			P13010
			H0Y5F2
			Q13627
			O14617
			Q53G59
			Q9NX58
			J3QT54
			C9JA28
			Q7L2J0
			Q92572
			Q9H307
			Q96EY1
			K7EIM3
			Q9C0J8
			P55072
			P42285
			E5RJR5
			Q96AY3
			Q9H4A5
			F5H423
			E7ENV7
			P05386
			P12956
			E9PEW8
			Q8NBS9
			H7C3T4
			O94906
			P55884
			E5RK64
			P46109
			Q9NXC5
			B2R4S9
			J3KRN4
			H7BY10
			A0A0A0MT12
			E9PKG1
			E7EMB3
			C9J0K6
			K7EP06
			Q92522
			Q7Z5P9
			Q5T3F8
			A0A087WV73
			Q4G0W3
			Q96H79
			P14373
			K7ELV2
			P13473
			H7C422
			J3KS05
			F8W726
			B4DUR8
			P26641
			H0YJX6
			H7C3E4
			H0YH88
			H7C269
			F2Z388
			C9J2Y9
			H0Y2P0
			P36957
			O00483
			Q08188
			A0A087WWH0
			B4DGU4
			G5EA31
			P13674
			C9IY57
			J3KSI8
			F5H6P7
			H0Y8N7
			Q9BQA1
			H0Y9P1
			A0A087X295
			P49458
			D6RJ07
			J3QRS9
			P14174
			I3L1Q2
			P82932
			Q5T750
			A0A0C4DGW7
			P62633
			A0A096LPH6
			J3KQY6
			Q9NUD5
			Q8WWQ0
			P53396
			P05387
			H0YN26
			Q16650
			O75151
			Q9Y3B4
			H0Y9D9
			P16401
			K7ERY7
			H0YKL9
			A0A087WUZ3
			Q8IY50
			Q92878
			Q5JY65
			H0Y5B4
			F1T0I1
			B5MC59
			Q02413
			A0A0A0MSZ9
			Q8IXT5
			Q5TF21
			P30101
			Q9BWJ5
			P00367
			J3KQ96
			Q9UBS4
			P36542
			Q8N5N7
			Q5JW28
			P19474
			A0A075B6R9
			H3BLV9
			K7EMM4
			A0A087WWF5
			A0A087WZH7
			H7C220
			A0A0A0MR59
			P40227
			Q8IZU1
			H3BVG0
			P48735
			B4DEB1
			A0A087X1B7
			P82663
			Q9NW13
			M0R3F6
			B0YIW6
			A0A087WVZ9
			C9JJ19
			Q5TEJ7
			O15460
			Q9UIW2
			P12004
			Q9BU61
			Q9ULX6
			Q96HS1
			E7EQR4
			O95900
			Q0IIM8
			H7C5E4
			P80723
			Q14204
			C9J4Z3
			A0A0A0MRI5
			A8MXP8
			F6Y5H0
			P01605
			A0A087X2B1
			P31153
			Q32P28
			Q5U5J2
			A0A087WTT8
			A0A0A0MRN0
			E9PJG4
			Q9Y3F4
			A0A0G2JL54
			P35573
			A5YKK6
			D6RBZ4
			Q8WVC0
			P50991
			P12273
			H7C4H2
			B8ZZU8
			Q5SZR1
			D6REM4
			H0YET6
			Q3KQU3
			O43818
			Q8TF72
			H0YCU9
			O43683
			H0Y368
			J3KTM9
			Q13347
			P84090
			A0A087WTI3
			O00505
			A0A0A0MTL9
			P00558
			A0A087WVT6
			M0QXZ3
			F8W9K7
			Q14643
			J3KNC0
			M0R2F5
			C9JGB6
			D3YTB1
			Q9UJ96
			A0A0G2JJF5
			Q96QC0
			A0A087WZN1
			P10155
			B4DWT1
			K7EIN2
			A6NIC1
			Q8IUH3
			Q14449
			O15457
			P30048
			H7C2Y7
			A0A087WW77
			Q99250
			H0Y390
			Q9NYJ8
			D6R956
			J3QS41
			Q15428
			Q15654
			P07305
			A0A0A0MQX4
			A0A0D9SFE5
			A0A0B4J2B4
			P78371
			E9PB51
			E9PLM6
			F2Z2M2
			H0Y702
			P62273
			E5RHF4
			Q4VC05
			Q6DT37
			P35998
			Q2NL82
			P53597
			H0Y8E6
			E9PI78
			P49137
			H7C1Z7
			O00267
			K7EIK1
			F8WDL2
			Q9BWD1
			Q9P2J5
			H3BTA2
			Q9HCJ2
			E5RI94
			H7C248
			Q13003
			A0A0A0MRJ6
			E7ES05
			Q8NB50
			H7BZF5
			P23284
			Q9UQ80

## Sheet: 去重复
Family	Member	Database	Accession	Score	Mass	Num. of matches	Num. of significant matches	Num. of sequences	Num. of significant sequences	emPAI	Description
1	1	uniprot_human	Q96FF9	22605	27755	766	766	28	28	81.51	sp|Q96FF9|CDCA5_HUMAN Sororin OS=Homo sapiens GN=CDCA5 PE=1 SV=1
2	2	uniprot_human	P17066	4098	71440	115	115	11	11	0.93	sp|P17066|HSP76_HUMAN Heat shock 70 kDa protein 6 OS=Homo sapiens GN=HSPA6 PE=1 SV=2
11	2	uniprot_human	Q71U36	2050	50788	49	49	13	13	2.23	sp|Q71U36|TBA1A_HUMAN Tubulin alpha-1A chain OS=Homo sapiens GN=TUBA1A PE=1 SV=1
12	1	uniprot_human	H3BPE7	1773	53693	51	51	8	8	1.39	tr|H3BPE7|H3BPE7_HUMAN RNA-binding protein FUS OS=Homo sapiens GN=FUS PE=1 SV=1
2	5	uniprot_human	E9PK54	1664	20000	49	49	11	11	14.34	tr|E9PK54|E9PK54_HUMAN Heat shock cognate 71 kDa protein (Fragment) OS=Homo sapiens GN=HSPA8 PE=1 SV=6
17	1	uniprot_human	Q9UJX2	1056	69588	27	27	16	16	2.01	sp|Q9UJX2|CDC23_HUMAN Cell division cycle protein 23 homolog OS=Homo sapiens GN=CDC23 PE=1 SV=3
18	1	uniprot_human	F5H0F9	1043	84306	22	22	15	15	1.14	tr|F5H0F9|F5H0F9_HUMAN Anaphase-promoting complex subunit 5 OS=Homo sapiens GN=ANAPC5 PE=1 SV=1
21	1	uniprot_human	Q8NC51	934	44995	34	34	14	14	2.42	sp|Q8NC51|PAIRB_HUMAN Plasminogen activator inhibitor 1 RNA-binding protein OS=Homo sapiens GN=SERBP1 PE=1 SV=2
23	1	uniprot_human	Q96CT7	892	25820	25	25	9	9	3.34	sp|Q96CT7|CC124_HUMAN Coiled-coil domain-containing protein 124 OS=Homo sapiens GN=CCDC124 PE=1 SV=1
24	1	uniprot_human	H0Y7A7	865	20863	31	31	5	5	2.35	tr|H0Y7A7|H0Y7A7_HUMAN Calmodulin (Fragment) OS=Homo sapiens GN=CALM2 PE=1 SV=1
26	1	uniprot_human	K7EJV9	857	19354	24	24	8	8	6.06	tr|K7EJV9|K7EJV9_HUMAN 60S ribosomal protein L23a (Fragment) OS=Homo sapiens GN=RPL23A PE=1 SV=1
27	1	uniprot_human	P10412	840	21852	24	24	6	6	2.17	sp|P10412|H14_HUMAN Histone H1.4 OS=Homo sapiens GN=HIST1H1E PE=1 SV=2
28	1	uniprot_human	P62979	839	18296	30	30	5	5	2.14	sp|P62979|RS27A_HUMAN Ubiquitin-40S ribosomal protein S27a OS=Homo sapiens GN=RPS27A PE=1 SV=2
30	1	uniprot_human	Q13185	819	20969	25	25	6	6	3.96	sp|Q13185|CBX3_HUMAN Chromobox protein homolog 3 OS=Homo sapiens GN=CBX3 PE=1 SV=4
32	1	uniprot_human	Q13200	797	100877	20	20	15	15	0.97	sp|Q13200|PSMD2_HUMAN 26S proteasome non-ATPase regulatory subunit 2 OS=Homo sapiens GN=PSMD2 PE=1 SV=3
33	1	uniprot_human	Q8NHZ8	796	9771	20	20	3	3	2.53	sp|Q8NHZ8|CDC26_HUMAN Anaphase-promoting complex subunit CDC26 OS=Homo sapiens GN=CDC26 PE=1 SV=1
35	1	uniprot_human	P63244	770	35511	18	18	10	10	2.3	sp|P63244|GBLP_HUMAN Guanine nucleotide-binding protein subunit beta-2-like 1 OS=Homo sapiens GN=GNB2L1 PE=1 SV=3
37	1	uniprot_human	P35606	738	103278	22	22	18	18	1.11	sp|P35606|COPB2_HUMAN Coatomer subunit beta' OS=Homo sapiens GN=COPB2 PE=1 SV=2
42	1	uniprot_human	P53621	692	139797	24	24	20	20	0.84	sp|P53621|COPA_HUMAN Coatomer subunit alpha OS=Homo sapiens GN=COPA PE=1 SV=2
43	1	uniprot_human	Q13042	687	72408	22	22	13	13	1.15	sp|Q13042|CDC16_HUMAN Cell division cycle protein 16 homolog OS=Homo sapiens GN=CDC16 PE=1 SV=2
45	1	uniprot_human	E2QRD4	680	139126	23	23	6	6	0.2	tr|E2QRD4|E2QRD4_HUMAN Protein MMS22-like OS=Homo sapiens GN=MMS22L PE=1 SV=1
46	1	uniprot_human	P04844	679	69355	15	15	12	12	1.09	sp|P04844|RPN2_HUMAN Dolichyl-diphosphooligosaccharide--protein glycosyltransferase subunit 2 OS=Homo sapiens GN=RPN2 PE=1 SV=3
47	1	uniprot_human	P46821	670	271665	12	12	12	12	0.21	sp|P46821|MAP1B_HUMAN Microtubule-associated protein 1B OS=Homo sapiens GN=MAP1B PE=1 SV=2
50	1	uniprot_human	Q13643	631	33166	17	17	11	11	3.07	sp|Q13643|FHL3_HUMAN Four and a half LIM domains protein 3 OS=Homo sapiens GN=FHL3 PE=1 SV=4
52	1	uniprot_human	Q92945	616	73355	17	17	15	15	1.39	sp|Q92945|FUBP2_HUMAN Far upstream element-binding protein 2 OS=Homo sapiens GN=KHSRP PE=1 SV=4
54	1	uniprot_human	P63173	613	8270	17	17	5	5	10.55	sp|P63173|RL38_HUMAN 60S ribosomal protein L38 OS=Homo sapiens GN=RPL38 PE=1 SV=2
56	1	uniprot_human	G3V203	609	18859	13	13	6	6	2.79	tr|G3V203|G3V203_HUMAN 60S ribosomal protein L18 OS=Homo sapiens GN=RPL18 PE=1 SV=1
58	1	uniprot_human	M0QXB4	589	37072	10	10	7	7	1.23	tr|M0QXB4|M0QXB4_HUMAN Coatomer protein complex, subunit epsilon, isoform CRA_g OS=Homo sapiens GN=COPE PE=1 SV=1
60	1	uniprot_human	Q86VP6	569	137999	15	15	7	7	0.24	sp|Q86VP6|CAND1_HUMAN Cullin-associated NEDD8-dissociated protein 1 OS=Homo sapiens GN=CAND1 PE=1 SV=2
61	1	uniprot_human	B1AHB1	558	78342	14	14	12	12	0.92	tr|B1AHB1|B1AHB1_HUMAN DNA helicase OS=Homo sapiens GN=MCM5 PE=1 SV=1
64	1	uniprot_human	P54619	523	37727	18	18	12	12	2.85	sp|P54619|AAKG1_HUMAN 5'-AMP-activated protein kinase subunit gamma-1 OS=Homo sapiens GN=PRKAG1 PE=1 SV=1
65	1	uniprot_human	P07919	520	11017	9	9	2	2	1.12	sp|P07919|QCR6_HUMAN Cytochrome b-c1 complex subunit 6, mitochondrial OS=Homo sapiens GN=UQCRH PE=1 SV=2
66	1	uniprot_human	Q53Z07	516	21964	18	18	8	8	3.62	tr|Q53Z07|Q53Z07_HUMAN 60S ribosomal protein L9 OS=Homo sapiens GN=RPL9 PE=1 SV=1
67	1	uniprot_human	Q9NVI7	511	71610	12	12	11	11	0.93	sp|Q9NVI7|ATD3A_HUMAN ATPase family AAA domain-containing protein 3A OS=Homo sapiens GN=ATAD3A PE=1 SV=2
69	1	uniprot_human	P18859	503	12580	8	8	5	5	4.22	sp|P18859|ATP5J_HUMAN ATP synthase-coupling factor 6, mitochondrial OS=Homo sapiens GN=ATP5J PE=1 SV=1
71	1	uniprot_human	O95816	491	23928	17	17	11	11	5.91	sp|O95816|BAG2_HUMAN BAG family molecular chaperone regulator 2 OS=Homo sapiens GN=BAG2 PE=1 SV=1
72	1	uniprot_human	A0A087WXM6	485	19801	12	12	5	5	1.89	tr|A0A087WXM6|A0A087WXM6_HUMAN 60S ribosomal protein L17 (Fragment) OS=Homo sapiens GN=RPL17 PE=3 SV=1
73	1	uniprot_human	P62829	481	14970	11	11	5	5	3.02	sp|P62829|RL23_HUMAN 60S ribosomal protein L23 OS=Homo sapiens GN=RPL23 PE=1 SV=1
75	1	uniprot_human	Q9UJX5	479	92856	13	13	9	9	0.51	sp|Q9UJX5|APC4_HUMAN Anaphase-promoting complex subunit 4 OS=Homo sapiens GN=ANAPC4 PE=1 SV=2
88	1	uniprot_human	P35268	434	14835	12	12	4	4	3.06	sp|P35268|RL22_HUMAN 60S ribosomal protein L22 OS=Homo sapiens GN=RPL22 PE=1 SV=2
49	2	uniprot_human	Q92688	420	28941	12	12	6	6	1.4	sp|Q92688|AN32B_HUMAN Acidic leucine-rich nuclear phosphoprotein 32 family member B OS=Homo sapiens GN=ANP32B PE=1 SV=1
92	1	uniprot_human	O75489	405	30337	8	8	6	6	1.31	sp|O75489|NDUS3_HUMAN NADH dehydrogenase [ubiquinone] iron-sulfur protein 3, mitochondrial OS=Homo sapiens GN=NDUFS3 PE=1 SV=1
93	1	uniprot_human	P05455	404	46979	11	11	11	11	1.71	sp|P05455|LA_HUMAN Lupus La protein OS=Homo sapiens GN=SSB PE=1 SV=2
96	1	uniprot_human	P61604	395	10925	14	14	5	5	5.65	sp|P61604|CH10_HUMAN 10 kDa heat shock protein, mitochondrial OS=Homo sapiens GN=HSPE1 PE=1 SV=2
97	1	uniprot_human	Q96DE5	393	11717	8	8	4	4	3.08	sp|Q96DE5|APC16_HUMAN Anaphase-promoting complex subunit 16 OS=Homo sapiens GN=ANAPC16 PE=1 SV=1
40	3	uniprot_human	H0Y8G5	391	29820	12	12	5	5	1.03	tr|H0Y8G5|H0Y8G5_HUMAN Heterogeneous nuclear ribonucleoprotein D0 (Fragment) OS=Homo sapiens GN=HNRNPD PE=1 SV=6
100	1	uniprot_human	H0YHX9	387	22930	6	6	4	4	1.08	tr|H0YHX9|H0YHX9_HUMAN Nascent polypeptide-associated complex subunit alpha (Fragment) OS=Homo sapiens GN=NACA PE=1 SV=1
103	1	uniprot_human	P15880	386	31590	10	10	7	7	1.55	sp|P15880|RS2_HUMAN 40S ribosomal protein S2 OS=Homo sapiens GN=RPS2 PE=1 SV=2
101	1	uniprot_human	Q8N4Q1	386	16385	6	6	3	3	1.14	sp|Q8N4Q1|MIA40_HUMAN Mitochondrial intermembrane space import and assembly protein 40 OS=Homo sapiens GN=CHCHD4 PE=1 SV=1
105	1	uniprot_human	K4DI93	385	103318	13	13	2	2	0.09	tr|K4DI93|K4DI93_HUMAN Cullin 4B, isoform CRA_e OS=Homo sapiens GN=CUL4B PE=1 SV=1
107	1	uniprot_human	K7EK33	383	43456	7	7	4	4	0.63	tr|K7EK33|K7EK33_HUMAN DAZ-associated protein 1 OS=Homo sapiens GN=DAZAP1 PE=1 SV=2
109	1	uniprot_human	M0R268	367	28370	6	6	3	3	0.56	tr|M0R268|M0R268_HUMAN U1 small nuclear ribonucleoprotein A (Fragment) OS=Homo sapiens GN=SNRPA PE=1 SV=1
110	1	uniprot_human	O95400	363	37737	9	9	8	8	1.46	sp|O95400|CD2B2_HUMAN CD2 antigen cytoplasmic tail-binding protein 2 OS=Homo sapiens GN=CD2BP2 PE=1 SV=1
111	1	uniprot_human	Q9Y5M8	363	29912	6	6	5	5	1.03	sp|Q9Y5M8|SRPRB_HUMAN Signal recognition particle receptor subunit beta OS=Homo sapiens GN=SRPRB PE=1 SV=3
112	1	uniprot_human	J3KN29	359	24709	12	12	7	7	2.9	tr|J3KN29|J3KN29_HUMAN 26S proteasome non-ATPase regulatory subunit 9 OS=Homo sapiens GN=PSMD9 PE=1 SV=1
113	1	uniprot_human	Q9BS18	358	8516	9	9	2	2	1.6	sp|Q9BS18|APC13_HUMAN Anaphase-promoting complex subunit 13 OS=Homo sapiens GN=ANAPC13 PE=1 SV=1
115	1	uniprot_human	Q5VTE0	355	50495	11	11	8	8	0.96	sp|Q5VTE0|EF1A3_HUMAN Putative elongation factor 1-alpha-like 3 OS=Homo sapiens GN=EEF1A1P5 PE=5 SV=1
118	1	uniprot_human	B0QY89	354	71085	11	11	11	11	0.94	tr|B0QY89|B0QY89_HUMAN Eukaryotic translation initiation factor 3 subunit L OS=Homo sapiens GN=EIF3L PE=1 SV=1
120	1	uniprot_human	Q16718	346	13507	8	8	6	6	5.3	sp|Q16718|NDUA5_HUMAN NADH dehydrogenase [ubiquinone] 1 alpha subcomplex subunit 5 OS=Homo sapiens GN=NDUFA5 PE=1 SV=3
123	1	uniprot_human	E9PLL6	332	12251	8	8	4	4	2.88	tr|E9PLL6|E9PLL6_HUMAN 60S ribosomal protein L27a OS=Homo sapiens GN=RPL27A PE=1 SV=1
125	1	uniprot_human	P62280	321	18590	12	12	8	8	5.1	sp|P62280|RS11_HUMAN 40S ribosomal protein S11 OS=Homo sapiens GN=RPS11 PE=1 SV=3
129	1	uniprot_human	Q32Q12	313	32906	15	15	10	10	3.13	tr|Q32Q12|Q32Q12_HUMAN Nucleoside diphosphate kinase OS=Homo sapiens GN=NME1-NME2 PE=1 SV=1
130	1	uniprot_human	P56537	312	27095	7	7	6	6	1.55	sp|P56537|IF6_HUMAN Eukaryotic translation initiation factor 6 OS=Homo sapiens GN=EIF6 PE=1 SV=1
131	1	uniprot_human	Q9Y3D0	311	17766	5	5	4	4	1.57	sp|Q9Y3D0|MIP18_HUMAN Mitotic spindle-associated MMXD complex subunit MIP18 OS=Homo sapiens GN=FAM96B PE=1 SV=1
134	1	uniprot_human	G8JLG1	305	141399	7	7	7	7	0.24	tr|G8JLG1|G8JLG1_HUMAN Structural maintenance of chromosomes protein OS=Homo sapiens GN=SMC1A PE=1 SV=2
135	1	uniprot_human	E7ERH2	304	16138	8	8	5	5	2.66	tr|E7ERH2|E7ERH2_HUMAN S-phase kinase-associated protein 1 (Fragment) OS=Homo sapiens GN=SKP1 PE=1 SV=1
137	1	uniprot_human	P40938	302	41328	9	9	7	7	1.05	sp|P40938|RFC3_HUMAN Replication factor C subunit 3 OS=Homo sapiens GN=RFC3 PE=1 SV=2
138	1	uniprot_human	P62244	298	14944	9	9	4	4	3.02	sp|P62244|RS15A_HUMAN 40S ribosomal protein S15a OS=Homo sapiens GN=RPS15A PE=1 SV=2
141	1	uniprot_human	C9JRZ6	291	26963	6	6	5	5	1.19	tr|C9JRZ6|C9JRZ6_HUMAN MICOS complex subunit MIC19 OS=Homo sapiens GN=CHCHD3 PE=1 SV=1
142	1	uniprot_human	P54136	285	76129	11	11	9	9	0.66	sp|P54136|SYRC_HUMAN Arginine--tRNA ligase, cytoplasmic OS=Homo sapiens GN=RARS PE=1 SV=2
145	1	uniprot_human	Q99653	282	22442	8	8	5	5	1.56	sp|Q99653|CHP1_HUMAN Calcineurin B homologous protein 1 OS=Homo sapiens GN=CHP1 PE=1 SV=3
146	1	uniprot_human	J3QRG6	279	15016	6	6	3	3	1.3	tr|J3QRG6|J3QRG6_HUMAN Cyclin-dependent kinase inhibitor 2A OS=Homo sapiens GN=CDKN2A PE=1 SV=1
148	1	uniprot_human	P62081	276	22113	8	8	5	5	1.59	sp|P62081|RS7_HUMAN 40S ribosomal protein S7 OS=Homo sapiens GN=RPS7 PE=1 SV=1
150	1	uniprot_human	P62913	275	20468	5	5	4	4	1.28	sp|P62913|RL11_HUMAN 60S ribosomal protein L11 OS=Homo sapiens GN=RPL11 PE=1 SV=2
149	1	uniprot_human	P62714	275	36123	7	7	6	6	1.02	sp|P62714|PP2AB_HUMAN Serine/threonine-protein phosphatase 2A catalytic subunit beta isoform OS=Homo sapiens GN=PPP2CB PE=1 SV=1
152	1	uniprot_human	O75306	273	52911	9	9	7	7	0.76	sp|O75306|NDUS2_HUMAN NADH dehydrogenase [ubiquinone] iron-sulfur protein 2, mitochondrial OS=Homo sapiens GN=NDUFS2 PE=1 SV=2
156	1	uniprot_human	P31948	269	63227	9	9	9	9	0.83	sp|P31948|STIP1_HUMAN Stress-induced-phosphoprotein 1 OS=Homo sapiens GN=STIP1 PE=1 SV=1
158	1	uniprot_human	P28799	264	68518	5	5	3	3	0.21	sp|P28799|GRN_HUMAN Granulins OS=Homo sapiens GN=GRN PE=1 SV=2
159	1	uniprot_human	Q3ZCQ8	263	39850	5	5	3	3	0.38	sp|Q3ZCQ8|TIM50_HUMAN Mitochondrial import inner membrane translocase subunit TIM50 OS=Homo sapiens GN=TIMM50 PE=1 SV=2
160	1	uniprot_human	H0YHC3	260	23517	5	5	4	4	1.05	tr|H0YHC3|H0YHC3_HUMAN Nucleosome assembly protein 1-like 1 (Fragment) OS=Homo sapiens GN=NAP1L1 PE=1 SV=1
161	1	uniprot_human	Q14257	255	36911	7	7	5	5	0.77	sp|Q14257|RCN2_HUMAN Reticulocalbin-2 OS=Homo sapiens GN=RCN2 PE=1 SV=1
163	1	uniprot_human	Q9BYG3	254	34372	5	5	3	3	0.45	sp|Q9BYG3|MK67I_HUMAN MKI67 FHA domain-interacting nucleolar phosphoprotein OS=Homo sapiens GN=NIFK PE=1 SV=1
164	1	uniprot_human	Q9UNE7	253	35290	7	7	7	7	1.32	sp|Q9UNE7|CHIP_HUMAN E3 ubiquitin-protein ligase CHIP OS=Homo sapiens GN=STUB1 PE=1 SV=2
168	1	uniprot_human	P09496	247	27174	10	10	5	5	1.17	sp|P09496|CLCA_HUMAN Clathrin light chain A OS=Homo sapiens GN=CLTA PE=1 SV=1
3	5	uniprot_human	G3V1N2	246	11997	14	14	4	4	2.98	tr|G3V1N2|G3V1N2_HUMAN HCG1745306, isoform CRA_a OS=Homo sapiens GN=HBA2 PE=1 SV=1
173	1	uniprot_human	Q9UHV9	238	16695	4	4	3	3	1.12	sp|Q9UHV9|PFD2_HUMAN Prefoldin subunit 2 OS=Homo sapiens GN=PFDN2 PE=1 SV=1
177	1	uniprot_human	Q9HCN8	234	23812	2	2	2	2	0.42	sp|Q9HCN8|SDF2L_HUMAN Stromal cell-derived factor 2-like protein 1 OS=Homo sapiens GN=SDF2L1 PE=1 SV=2
179	1	uniprot_human	Q06830	231	22324	11	11	9	9	6.96	sp|Q06830|PRDX1_HUMAN Peroxiredoxin-1 OS=Homo sapiens GN=PRDX1 PE=1 SV=1
180	1	uniprot_human	P35249	229	40170	8	8	7	7	1.09	sp|P35249|RFC4_HUMAN Replication factor C subunit 4 OS=Homo sapiens GN=RFC4 PE=1 SV=2
182	1	uniprot_human	P84103	225	19546	6	6	4	4	1.36	sp|P84103|SRSF3_HUMAN Serine/arginine-rich splicing factor 3 OS=Homo sapiens GN=SRSF3 PE=1 SV=1
181	1	uniprot_human	Q13442	225	20618	4	4	4	4	1.26	sp|Q13442|HAP28_HUMAN 28 kDa heat- and acid-stable phosphoprotein OS=Homo sapiens GN=PDAP1 PE=1 SV=1
131	2	uniprot_human	H3BNV7	222	17732	4	4	3	3	1.03	tr|H3BNV7|H3BNV7_HUMAN Mitotic spindle-associated MMXD complex subunit MIP18 (Fragment) OS=Homo sapiens GN=FAM96B PE=1 SV=1
187	1	uniprot_human	A0A087WV05	218	12804	7	7	5	5	4.07	tr|A0A087WV05|A0A087WV05_HUMAN Uncharacterized protein OS=Homo sapiens PE=4 SV=1
186	1	uniprot_human	A0A087WZ27	218	14557	6	6	5	5	3.19	tr|A0A087WZ27|A0A087WZ27_HUMAN Zinc finger protein 90 OS=Homo sapiens GN=ZNF90 PE=4 SV=2
188	1	uniprot_human	P78318	217	39312	5	5	4	4	0.54	sp|P78318|IGBP1_HUMAN Immunoglobulin-binding protein 1 OS=Homo sapiens GN=IGBP1 PE=1 SV=1
189	1	uniprot_human	P39023	216	46365	8	8	6	6	0.73	sp|P39023|RL3_HUMAN 60S ribosomal protein L3 OS=Homo sapiens GN=RPL3 PE=1 SV=2
195	1	uniprot_human	Q6P582	213	16268	4	4	3	3	1.16	sp|Q6P582|MZT2A_HUMAN Mitotic-spindle organizing protein 2A OS=Homo sapiens GN=MZT2A PE=1 SV=2
201	1	uniprot_human	P52815	210	21563	6	6	4	4	1.18	sp|P52815|RM12_HUMAN 39S ribosomal protein L12, mitochondrial OS=Homo sapiens GN=MRPL12 PE=1 SV=2
197	1	uniprot_human	F5GWF6	210	57170	5	5	4	4	0.35	tr|F5GWF6|F5GWF6_HUMAN T-complex protein 1 subunit beta OS=Homo sapiens GN=CCT2 PE=1 SV=2
202	1	uniprot_human	Q96TA2	209	86686	5	5	5	5	0.28	sp|Q96TA2|YMEL1_HUMAN ATP-dependent zinc metalloprotease YME1L1 OS=Homo sapiens GN=YME1L1 PE=1 SV=2
205	1	uniprot_human	Q92600	206	33952	3	3	3	3	0.45	sp|Q92600|RCD1_HUMAN Cell differentiation protein RCD1 homolog OS=Homo sapiens GN=RQCD1 PE=1 SV=1
204	1	uniprot_human	Q96QK1	206	92447	7	7	7	7	0.38	sp|Q96QK1|VPS35_HUMAN Vacuolar protein sorting-associated protein 35 OS=Homo sapiens GN=VPS35 PE=1 SV=2
206	1	uniprot_human	K7EIS0	206	29797	3	3	2	2	0.33	tr|K7EIS0|K7EIS0_HUMAN Tubulin gamma chain (Fragment) OS=Homo sapiens GN=TUBG1 PE=1 SV=1
208	1	uniprot_human	A0A0A0MRE5	205	125664	5	5	4	4	0.15	tr|A0A0A0MRE5|A0A0A0MRE5_HUMAN Arf-GAP with SH3 domain, ANK repeat and PH domain-containing protein 1 OS=Homo sapiens GN=ASAP1 PE=1 SV=1
209	1	uniprot_human	P62993	204	25304	7	7	7	7	2.21	sp|P62993|GRB2_HUMAN Growth factor receptor-bound protein 2 OS=Homo sapiens GN=GRB2 PE=1 SV=1
211	1	uniprot_human	O75832	202	24697	8	8	6	6	1.79	sp|O75832|PSD10_HUMAN 26S proteasome non-ATPase regulatory subunit 10 OS=Homo sapiens GN=PSMD10 PE=1 SV=1
213	1	uniprot_human	E5RHG8	202	10068	4	4	2	2	1.26	tr|E5RHG8|E5RHG8_HUMAN Transcription elongation factor B polypeptide 1 (Fragment) OS=Homo sapiens GN=TCEB1 PE=1 SV=1
215	1	uniprot_human	P42766	198	14543	9	9	4	4	2.14	sp|P42766|RL35_HUMAN 60S ribosomal protein L35 OS=Homo sapiens GN=RPL35 PE=1 SV=2
217	1	uniprot_human	P61353	197	15788	6	6	4	4	1.88	sp|P61353|RL27_HUMAN 60S ribosomal protein L27 OS=Homo sapiens GN=RPL27 PE=1 SV=2
218	1	uniprot_human	A0A087X1A9	197	8833	3	3	2	2	1.51	tr|A0A087X1A9|A0A087X1A9_HUMAN Vesicle-trafficking protein SEC22b (Fragment) OS=Homo sapiens GN=SEC22B PE=1 SV=1
216	1	uniprot_human	Q9P035	197	43360	7	7	5	5	0.63	sp|Q9P035|HACD3_HUMAN Very-long-chain (3R)-3-hydroxyacyl-CoA dehydratase 3 OS=Homo sapiens GN=HACD3 PE=1 SV=2
221	1	uniprot_human	O15212	194	14574	4	4	4	4	2.14	sp|O15212|PFD6_HUMAN Prefoldin subunit 6 OS=Homo sapiens GN=PFDN6 PE=1 SV=1
222	1	uniprot_human	C9JQV0	193	21927	4	4	3	3	0.78	tr|C9JQV0|C9JQV0_HUMAN Uncharacterized protein C7orf50 (Fragment) OS=Homo sapiens GN=C7orf50 PE=1 SV=1
225	1	uniprot_human	Q96CS3	188	52933	6	6	5	5	0.49	sp|Q96CS3|FAF2_HUMAN FAS-associated factor 2 OS=Homo sapiens GN=FAF2 PE=1 SV=2
226	1	uniprot_human	Q08AG7	187	8587	3	3	2	2	3.19	sp|Q08AG7|MZT1_HUMAN Mitotic-spindle organizing protein 1 OS=Homo sapiens GN=MZT1 PE=1 SV=2
228	1	uniprot_human	P60228	187	52587	7	7	6	6	0.62	sp|P60228|EIF3E_HUMAN Eukaryotic translation initiation factor 3 subunit E OS=Homo sapiens GN=EIF3E PE=1 SV=1
230	1	uniprot_human	J3KTE4	186	23347	4	4	4	4	1.06	tr|J3KTE4|J3KTE4_HUMAN Ribosomal protein L19 OS=Homo sapiens GN=RPL19 PE=1 SV=1
234	1	uniprot_human	O43678	182	11029	3	3	3	3	2.08	sp|O43678|NDUA2_HUMAN NADH dehydrogenase [ubiquinone] 1 alpha subcomplex subunit 2 OS=Homo sapiens GN=NDUFA2 PE=1 SV=3
235	1	uniprot_human	P14649	182	22864	4	4	3	3	0.74	sp|P14649|MYL6B_HUMAN Myosin light chain 6B OS=Homo sapiens GN=MYL6B PE=1 SV=1
237	1	uniprot_human	Q04837	180	17249	3	3	3	3	1.07	sp|Q04837|SSBP_HUMAN Single-stranded DNA-binding protein, mitochondrial OS=Homo sapiens GN=SSBP1 PE=1 SV=1
147	2	uniprot_human	P67936	173	28619	4	4	3	3	0.56	sp|P67936|TPM4_HUMAN Tropomyosin alpha-4 chain OS=Homo sapiens GN=TPM4 PE=1 SV=3
244	1	uniprot_human	F6WQW2	171	32283	4	4	4	4	0.69	tr|F6WQW2|F6WQW2_HUMAN Ran-specific GTPase-activating protein OS=Homo sapiens GN=RANBP1 PE=1 SV=1
246	1	uniprot_human	Q53GQ0	171	34416	4	4	3	3	0.45	sp|Q53GQ0|DHB12_HUMAN Very-long-chain 3-oxoacyl-CoA reductase OS=Homo sapiens GN=HSD17B12 PE=1 SV=2
201	2	uniprot_human	B4DLN1	169	48582	5	5	4	4	0.42	tr|B4DLN1|B4DLN1_HUMAN Uncharacterized protein OS=Homo sapiens PE=2 SV=1
172	3	uniprot_human	P12235	166	33271	6	6	5	5	0.89	sp|P12235|ADT1_HUMAN ADP/ATP translocase 1 OS=Homo sapiens GN=SLC25A4 PE=1 SV=4
249	1	uniprot_human	A6NIW5	165	15243	3	3	2	2	0.73	tr|A6NIW5|A6NIW5_HUMAN Peroxiredoxin 2, isoform CRA_a OS=Homo sapiens GN=PRDX2 PE=1 SV=2
251	1	uniprot_human	F8W7C6	164	18781	5	5	4	4	1.44	tr|F8W7C6|F8W7C6_HUMAN 60S ribosomal protein L10 OS=Homo sapiens GN=RPL10 PE=1 SV=2
253	1	uniprot_human	O75380	162	14045	4	4	3	3	1.42	sp|O75380|NDUS6_HUMAN NADH dehydrogenase [ubiquinone] iron-sulfur protein 6, mitochondrial OS=Homo sapiens GN=NDUFS6 PE=1 SV=1
259	1	uniprot_human	G3V1A4	158	17029	3	3	3	3	1.09	tr|G3V1A4|G3V1A4_HUMAN Cofilin 1 (Non-muscle), isoform CRA_a OS=Homo sapiens GN=CFL1 PE=1 SV=1
262	1	uniprot_human	Q9UDW1	156	7304	3	3	2	2	2.02	sp|Q9UDW1|QCR9_HUMAN Cytochrome b-c1 complex subunit 9 OS=Homo sapiens GN=UQCR10 PE=1 SV=3
261	1	uniprot_human	H3BPS8	156	30693	3	3	2	2	0.32	tr|H3BPS8|H3BPS8_HUMAN Fructose-bisphosphate aldolase (Fragment) OS=Homo sapiens GN=ALDOA PE=1 SV=1
263	1	uniprot_human	J3KR24	156	132820	7	7	7	7	0.25	tr|J3KR24|J3KR24_HUMAN Isoleucine--tRNA ligase, cytoplasmic OS=Homo sapiens GN=IARS PE=1 SV=1
264	1	uniprot_human	P46778	155	18610	6	6	4	4	1.46	sp|P46778|RL21_HUMAN 60S ribosomal protein L21 OS=Homo sapiens GN=RPL21 PE=1 SV=2
265	1	uniprot_human	E9PK86	155	27055	3	3	3	3	0.6	tr|E9PK86|E9PK86_HUMAN Serpin H1 (Fragment) OS=Homo sapiens GN=SERPINH1 PE=1 SV=1
267	1	uniprot_human	Q9UFG5	154	12927	3	3	3	3	1.63	sp|Q9UFG5|CS025_HUMAN UPF0449 protein C19orf25 OS=Homo sapiens GN=C19orf25 PE=1 SV=2
266	1	uniprot_human	Q9NZ01	154	36410	5	5	3	3	0.42	sp|Q9NZ01|TECR_HUMAN Very-long-chain enoyl-CoA reductase OS=Homo sapiens GN=TECR PE=1 SV=1
270	1	uniprot_human	Q13405	153	19243	3	3	3	3	0.93	sp|Q13405|RM49_HUMAN 39S ribosomal protein L49, mitochondrial OS=Homo sapiens GN=MRPL49 PE=1 SV=1
269	1	uniprot_human	E7EU96	153	45453	5	5	5	5	0.6	tr|E7EU96|E7EU96_HUMAN Casein kinase II subunit alpha OS=Homo sapiens GN=CSNK2A1 PE=1 SV=1
271	1	uniprot_human	D6RC52	152	15236	3	3	2	2	0.73	tr|D6RC52|D6RC52_HUMAN H/ACA ribonucleoprotein complex subunit 2 (Fragment) OS=Homo sapiens GN=NHP2 PE=1 SV=1
272	1	uniprot_human	P19387	151	31764	2	2	2	2	0.31	sp|P19387|RPB3_HUMAN DNA-directed RNA polymerase II subunit RPB3 OS=Homo sapiens GN=POLR2C PE=1 SV=2
273	1	uniprot_human	Q5T7C4	150	18470	5	5	3	3	0.98	tr|Q5T7C4|Q5T7C4_HUMAN High mobility group protein B1 OS=Homo sapiens GN=HMGB1 PE=1 SV=1
275	1	uniprot_human	Q53EL6	149	52102	8	8	7	7	0.77	sp|Q53EL6|PDCD4_HUMAN Programmed cell death protein 4 OS=Homo sapiens GN=PDCD4 PE=1 SV=2
277	1	uniprot_human	Q13243	148	31359	4	4	4	4	0.71	sp|Q13243|SRSF5_HUMAN Serine/arginine-rich splicing factor 5 OS=Homo sapiens GN=SRSF5 PE=1 SV=1
278	1	uniprot_human	P24534	148	24919	3	3	3	3	0.66	sp|P24534|EF1B_HUMAN Elongation factor 1-beta OS=Homo sapiens GN=EEF1B2 PE=1 SV=3
276	1	uniprot_human	P08574	148	35741	4	4	2	2	0.27	sp|P08574|CY1_HUMAN Cytochrome c1, heme protein, mitochondrial OS=Homo sapiens GN=CYC1 PE=1 SV=3
282	1	uniprot_human	G5EA36	146	92764	5	5	4	4	0.2	tr|G5EA36|G5EA36_HUMAN Cell division cycle 27, isoform CRA_c OS=Homo sapiens GN=CDC27 PE=1 SV=1
283	1	uniprot_human	O75947	145	18537	5	5	5	5	2.1	sp|O75947|ATP5H_HUMAN ATP synthase subunit d, mitochondrial OS=Homo sapiens GN=ATP5H PE=1 SV=3
287	1	uniprot_human	A0A0C4DFV9	143	31105	3	3	3	3	0.5	tr|A0A0C4DFV9|A0A0C4DFV9_HUMAN Protein SET OS=Homo sapiens GN=SET PE=1 SV=1
289	1	uniprot_human	P62195	141	45768	4	4	4	4	0.45	sp|P62195|PRS8_HUMAN 26S protease regulatory subunit 8 OS=Homo sapiens GN=PSMC5 PE=1 SV=1
290	1	uniprot_human	H3BNX8	140	17452	5	5	3	3	1.05	tr|H3BNX8|H3BNX8_HUMAN Cytochrome c oxidase subunit 5A, mitochondrial OS=Homo sapiens GN=COX5A PE=1 SV=1
291	1	uniprot_human	P24390	140	24754	3	3	2	2	0.41	sp|P24390|ERD21_HUMAN ER lumen protein-retaining receptor 1 OS=Homo sapiens GN=KDELR1 PE=1 SV=1
294	1	uniprot_human	Q9Y5L4	139	10721	3	3	2	2	1.15	sp|Q9Y5L4|TIM13_HUMAN Mitochondrial import inner membrane translocase subunit Tim13 OS=Homo sapiens GN=TIMM13 PE=1 SV=1
296	1	uniprot_human	P62899	138	14454	5	5	5	5	3.23	sp|P62899|RL31_HUMAN 60S ribosomal protein L31 OS=Homo sapiens GN=RPL31 PE=1 SV=1
297	1	uniprot_human	Q9H444	137	24935	2	2	2	2	0.4	sp|Q9H444|CHM4B_HUMAN Charged multivesicular body protein 4b OS=Homo sapiens GN=CHMP4B PE=1 SV=1
298	1	uniprot_human	Q13257	136	23666	3	3	3	3	0.71	sp|Q13257|MD2L1_HUMAN Mitotic spindle assembly checkpoint protein MAD2A OS=Homo sapiens GN=MAD2L1 PE=1 SV=1
299	1	uniprot_human	L0R819	135	11243	2	2	2	2	1.09	tr|L0R819|L0R819_HUMAN Alternative protein ASNSD1 OS=Homo sapiens GN=ASNSD1 PE=1 SV=1
301	1	uniprot_human	A0A0C4DGV4	133	18489	1	1	1	1	0.25	tr|A0A0C4DGV4|A0A0C4DGV4_HUMAN Hepatitis B virus x interacting protein OS=Homo sapiens GN=LAMTOR5 PE=1 SV=1
302	1	uniprot_human	J3QQQ9	132	12684	7	7	4	4	2.71	tr|J3QQQ9|J3QQQ9_HUMAN Uncharacterized protein OS=Homo sapiens PE=4 SV=1
304	1	uniprot_human	A0A087X1X7	131	69696	3	3	3	3	0.2	tr|A0A087X1X7|A0A087X1X7_HUMAN Elongation factor 1-delta OS=Homo sapiens GN=EEF1D PE=1 SV=1
305	1	uniprot_human	Q5T8U5	129	21342	1	1	1	1	0.22	tr|Q5T8U5|Q5T8U5_HUMAN Surfeit 4 OS=Homo sapiens GN=SURF4 PE=1 SV=1
307	1	uniprot_human	H7C2Q8	128	40830	4	4	4	4	0.52	tr|H7C2Q8|H7C2Q8_HUMAN EBNA1 binding protein 2, isoform CRA_d OS=Homo sapiens GN=EBNA1BP2 PE=1 SV=1
308	1	uniprot_human	Q9NR33	127	12315	3	3	2	2	0.96	sp|Q9NR33|DPOE4_HUMAN DNA polymerase epsilon subunit 4 OS=Homo sapiens GN=POLE4 PE=1 SV=2
311	1	uniprot_human	P51571	126	19158	4	4	3	3	0.93	sp|P51571|SSRD_HUMAN Translocon-associated protein subunit delta OS=Homo sapiens GN=SSR4 PE=1 SV=1
310	1	uniprot_human	Q15046	126	68461	4	4	4	4	0.28	sp|Q15046|SYK_HUMAN Lysine--tRNA ligase OS=Homo sapiens GN=KARS PE=1 SV=3
312	1	uniprot_human	Q9H814	124	44546	4	4	4	4	0.46	sp|Q9H814|PHAX_HUMAN Phosphorylated adapter RNA export protein OS=Homo sapiens GN=PHAX PE=1 SV=1
316	1	uniprot_human	A0A087X1G7	122	18386	2	2	2	2	0.58	tr|A0A087X1G7|A0A087X1G7_HUMAN 15 kDa selenoprotein OS=Homo sapiens GN=SEP15 PE=1 SV=1
315	1	uniprot_human	K7EL20	122	29550	3	3	3	3	0.54	tr|K7EL20|K7EL20_HUMAN Eukaryotic translation initiation factor 3 subunit G (Fragment) OS=Homo sapiens GN=EIF3G PE=1 SV=6
317	1	uniprot_human	Q9HAV7	121	24492	4	4	4	4	0.99	sp|Q9HAV7|GRPE1_HUMAN GrpE protein homolog 1, mitochondrial OS=Homo sapiens GN=GRPEL1 PE=1 SV=2
320	1	uniprot_human	P14854	120	10414	1	1	1	1	0.48	sp|P14854|CX6B1_HUMAN Cytochrome c oxidase subunit 6B1 OS=Homo sapiens GN=COX6B1 PE=1 SV=2
319	1	uniprot_human	K7ELI9	120	11511	1	1	1	1	0.43	tr|K7ELI9|K7ELI9_HUMAN Stromal cell-derived factor 2 (Fragment) OS=Homo sapiens GN=SDF2 PE=1 SV=1
321	1	uniprot_human	P31949	118	11847	4	4	4	4	3.03	sp|P31949|S10AB_HUMAN Protein S100-A11 OS=Homo sapiens GN=S100A11 PE=1 SV=2
323	1	uniprot_human	O00743	118	35806	5	5	3	3	0.43	sp|O00743|PPP6_HUMAN Serine/threonine-protein phosphatase 6 catalytic subunit OS=Homo sapiens GN=PPP6C PE=1 SV=1
322	1	uniprot_human	E7EPT4	118	28231	2	2	2	2	0.35	tr|E7EPT4|E7EPT4_HUMAN NADH dehydrogenase [ubiquinone] flavoprotein 2, mitochondrial OS=Homo sapiens GN=NDUFV2 PE=1 SV=1
327	1	uniprot_human	Q9NZT1	116	15883	2	2	2	2	0.69	sp|Q9NZT1|CALL5_HUMAN Calmodulin-like protein 5 OS=Homo sapiens GN=CALML5 PE=1 SV=2
330	1	uniprot_human	Q9NRY2	114	11418	3	3	2	2	1.06	sp|Q9NRY2|SOSSC_HUMAN SOSS complex subunit C OS=Homo sapiens GN=INIP PE=1 SV=1
329	1	uniprot_human	A0A0B4J2F8	114	13180	2	2	2	2	0.87	tr|A0A0B4J2F8|A0A0B4J2F8_HUMAN DNA-directed RNA polymerase II subunit RPB11-b2 OS=Homo sapiens GN=POLR2J3 PE=4 SV=1
328	1	uniprot_human	Q5W010	114	25265	2	2	1	1	0.18	tr|Q5W010|Q5W010_HUMAN Splicing factor 45 (Fragment) OS=Homo sapiens GN=RBM17 PE=1 SV=1
333	1	uniprot_human	P10606	113	13915	3	3	3	3	1.46	sp|P10606|COX5B_HUMAN Cytochrome c oxidase subunit 5B, mitochondrial OS=Homo sapiens GN=COX5B PE=1 SV=2
332	1	uniprot_human	P30041	113	25133	4	4	4	4	0.96	sp|P30041|PRDX6_HUMAN Peroxiredoxin-6 OS=Homo sapiens GN=PRDX6 PE=1 SV=3
335	1	uniprot_human	P05023	112	114135	5	5	4	4	0.16	sp|P05023|AT1A1_HUMAN Sodium/potassium-transporting ATPase subunit alpha-1 OS=Homo sapiens GN=ATP1A1 PE=1 SV=1
336	1	uniprot_human	E7EUT5	111	28024	2	2	2	2	0.35	tr|E7EUT5|E7EUT5_HUMAN Glyceraldehyde-3-phosphate dehydrogenase OS=Homo sapiens GN=GAPDH PE=1 SV=1
338	1	uniprot_human	P62854	110	13292	3	3	2	2	0.87	sp|P62854|RS26_HUMAN 40S ribosomal protein S26 OS=Homo sapiens GN=RPS26 PE=1 SV=3
235	2	uniprot_human	B7Z6Z4	110	26975	3	3	2	2	0.37	tr|B7Z6Z4|B7Z6Z4_HUMAN Myosin light polypeptide 6 OS=Homo sapiens GN=MYL6 PE=1 SV=1
337	1	uniprot_human	O95429	110	49792	2	2	1	1	0.09	sp|O95429|BAG4_HUMAN BAG family molecular chaperone regulator 4 OS=Homo sapiens GN=BAG4 PE=1 SV=1
340	1	uniprot_human	P18077	109	12587	9	9	4	4	2.75	sp|P18077|RL35A_HUMAN 60S ribosomal protein L35a OS=Homo sapiens GN=RPL35A PE=1 SV=2
52	2	uniprot_human	E9PEB5	109	69032	4	4	4	4	0.28	tr|E9PEB5|E9PEB5_HUMAN Far upstream element-binding protein 1 OS=Homo sapiens GN=FUBP1 PE=1 SV=1
341	1	uniprot_human	Q09666	108	629213	3	3	2	2	0.01	sp|Q09666|AHNK_HUMAN Neuroblast differentiation-associated protein AHNAK OS=Homo sapiens GN=AHNAK PE=1 SV=2
343	1	uniprot_human	O60220	107	11219	2	2	2	2	1.09	sp|O60220|TIM8A_HUMAN Mitochondrial import inner membrane translocase subunit Tim8 A OS=Homo sapiens GN=TIMM8A PE=1 SV=1
342	1	uniprot_human	A0A024QZP7	107	34117	5	5	4	4	0.64	tr|A0A024QZP7|A0A024QZP7_HUMAN Cell division cycle 2, G1 to S and G2 to M, isoform CRA_a OS=Homo sapiens GN=CDC2 PE=1 SV=1
345	1	uniprot_human	O15479	106	35426	2	2	2	2	0.27	sp|O15479|MAGB2_HUMAN Melanoma-associated antigen B2 OS=Homo sapiens GN=MAGEB2 PE=1 SV=3
346	1	uniprot_human	Q9BZE4	106	74317	5	5	4	4	0.26	sp|Q9BZE4|NOG1_HUMAN Nucleolar GTP-binding protein 1 OS=Homo sapiens GN=GTPBP4 PE=1 SV=3
349	1	uniprot_human	F8VYE8	102	35669	3	3	3	3	0.43	tr|F8VYE8|F8VYE8_HUMAN Serine/threonine-protein phosphatase OS=Homo sapiens GN=PPP1CC PE=1 SV=1
350	1	uniprot_human	J3QKS7	102	33470	2	2	2	2	0.29	tr|J3QKS7|J3QKS7_HUMAN SWI/SNF-related matrix-associated actin-dependent regulator of chromatin subfamily E member 1 (Fragment) OS=Homo sapiens GN=SMARCE1 PE=1 SV=1
351	1	uniprot_human	Q9Y2Q9	101	21001	4	4	3	3	0.82	sp|Q9Y2Q9|RT28_HUMAN 28S ribosomal protein S28, mitochondrial OS=Homo sapiens GN=MRPS28 PE=1 SV=1
357	1	uniprot_human	Q9NPA8	100	11635	4	4	3	3	1.9	sp|Q9NPA8|ENY2_HUMAN Transcription and mRNA export factor ENY2 OS=Homo sapiens GN=ENY2 PE=1 SV=1
355	1	uniprot_human	Q6EEV6	100	10735	1	1	1	1	0.47	sp|Q6EEV6|SUMO4_HUMAN Small ubiquitin-related modifier 4 OS=Homo sapiens GN=SUMO4 PE=1 SV=2
356	1	uniprot_human	J3KNJ2	100	21964	2	2	2	2	0.47	tr|J3KNJ2|J3KNJ2_HUMAN Eukaryotic translation initiation factor 3 subunit M (Fragment) OS=Homo sapiens GN=EIF3M PE=1 SV=1
360	1	uniprot_human	Q9NWU2	99	26789	2	2	2	2	0.37	sp|Q9NWU2|GID8_HUMAN Glucose-induced degradation protein 8 homolog OS=Homo sapiens GN=GID8 PE=1 SV=1
359	1	uniprot_human	B7Z645	99	52185	3	3	3	3	0.28	tr|B7Z645|B7Z645_HUMAN Heterogeneous nuclear ribonucleoprotein Q OS=Homo sapiens GN=SYNCRIP PE=1 SV=1
362	1	uniprot_human	P48047	97	23377	4	4	4	4	1.05	sp|P48047|ATPO_HUMAN ATP synthase subunit O, mitochondrial OS=Homo sapiens GN=ATP5O PE=1 SV=1
364	1	uniprot_human	C9JFR7	96	11440	2	2	2	2	1.06	tr|C9JFR7|C9JFR7_HUMAN Cytochrome c (Fragment) OS=Homo sapiens GN=CYCS PE=1 SV=1
367	1	uniprot_human	Q9BVG4	96	26155	4	4	4	4	0.9	sp|Q9BVG4|PBDC1_HUMAN Protein PBDC1 OS=Homo sapiens GN=PBDC1 PE=1 SV=1
368	1	uniprot_human	J3QSU6	95	226357	3	3	2	2	0.04	tr|J3QSU6|J3QSU6_HUMAN Tenascin OS=Homo sapiens GN=TNC PE=1 SV=1
160	2	uniprot_human	A8MXH2	93	18198	2	2	2	2	0.58	tr|A8MXH2|A8MXH2_HUMAN Nucleosome assembly protein 1-like 4 (Fragment) OS=Homo sapiens GN=NAP1L4 PE=1 SV=2
372	1	uniprot_human	O00264	93	21772	2	2	1	1	0.21	sp|O00264|PGRC1_HUMAN Membrane-associated progesterone receptor component 1 OS=Homo sapiens GN=PGRMC1 PE=1 SV=3
374	1	uniprot_human	P00441	92	16154	3	3	3	3	1.17	sp|P00441|SODC_HUMAN Superoxide dismutase [Cu-Zn] OS=Homo sapiens GN=SOD1 PE=1 SV=2
373	1	uniprot_human	P47914	92	17798	2	2	2	2	0.6	sp|P47914|RL29_HUMAN 60S ribosomal protein L29 OS=Homo sapiens GN=RPL29 PE=1 SV=2
377	1	uniprot_human	P14868	90	57499	5	5	5	5	0.45	sp|P14868|SYDC_HUMAN Aspartate--tRNA ligase, cytoplasmic OS=Homo sapiens GN=DARS PE=1 SV=2
376	1	uniprot_human	H0Y9M8	90	13490	2	2	1	1	0.36	tr|H0Y9M8|H0Y9M8_HUMAN NADH dehydrogenase [ubiquinone] iron-sulfur protein 4, mitochondrial (Fragment) OS=Homo sapiens GN=NDUFS4 PE=1 SV=1
378	1	uniprot_human	H0YCD5	88	6821	1	1	1	1	0.81	tr|H0YCD5|H0YCD5_HUMAN 39S ribosomal protein L11, mitochondrial (Fragment) OS=Homo sapiens GN=MRPL11 PE=1 SV=1
381	1	uniprot_human	Q15170	87	18571	4	4	3	3	1.47	sp|Q15170|TCAL1_HUMAN Transcription elongation factor A protein-like 1 OS=Homo sapiens GN=TCEAL1 PE=1 SV=2
382	1	uniprot_human	A0A0A0MQU0	87	47675	4	4	4	4	0.43	tr|A0A0A0MQU0|A0A0A0MQU0_HUMAN WD repeat-containing protein 18 (Fragment) OS=Homo sapiens GN=WDR18 PE=1 SV=1
379	1	uniprot_human	Q92598	87	97716	3	3	3	3	0.14	sp|Q92598|HS105_HUMAN Heat shock protein 105 kDa OS=Homo sapiens GN=HSPH1 PE=1 SV=1
386	1	uniprot_human	O43852	86	37198	5	5	5	5	0.77	sp|O43852|CALU_HUMAN Calumenin OS=Homo sapiens GN=CALU PE=1 SV=2
383	1	uniprot_human	P52298	86	18161	2	2	2	2	0.58	sp|P52298|NCBP2_HUMAN Nuclear cap-binding protein subunit 2 OS=Homo sapiens GN=NCBP2 PE=1 SV=1
387	1	uniprot_human	H7C0C0	85	16723	1	1	1	1	0.28	tr|H7C0C0|H7C0C0_HUMAN General transcription factor 3C polypeptide 3 (Fragment) OS=Homo sapiens GN=GTF3C3 PE=1 SV=1
388	1	uniprot_human	A0A087WUX7	84	4368	1	1	1	1	1.46	tr|A0A087WUX7|A0A087WUX7_HUMAN Uncharacterized protein C1orf109 (Fragment) OS=Homo sapiens GN=C1orf109 PE=1 SV=4
391	1	uniprot_human	A0A0C4DGB0	83	9349	2	2	1	1	0.55	tr|A0A0C4DGB0|A0A0C4DGB0_HUMAN Short coiled-coil protein OS=Homo sapiens GN=SCOC PE=1 SV=1
392	1	uniprot_human	I3L4J1	82	48326	3	3	3	3	0.3	tr|I3L4J1|I3L4J1_HUMAN Uncharacterized protein (Fragment) OS=Homo sapiens PE=1 SV=3
393	1	uniprot_human	G5E972	82	46335	2	2	2	2	0.2	tr|G5E972|G5E972_HUMAN Lamina-associated polypeptide 2, isoforms beta/gamma OS=Homo sapiens GN=TMPO PE=1 SV=1
399	1	uniprot_human	E9PPH5	81	13234	2	2	2	2	0.87	tr|E9PPH5|E9PPH5_HUMAN Acidic leucine-rich nuclear phosphoprotein 32 family member E (Fragment) OS=Homo sapiens GN=ANP32E PE=1 SV=1
395	1	uniprot_human	Q99832	81	59842	6	6	6	6	0.53	sp|Q99832|TCPH_HUMAN T-complex protein 1 subunit eta OS=Homo sapiens GN=CCT7 PE=1 SV=2
396	1	uniprot_human	Q8WXX5	81	30062	3	3	3	3	0.52	sp|Q8WXX5|DNJC9_HUMAN DnaJ homolog subfamily C member 9 OS=Homo sapiens GN=DNAJC9 PE=1 SV=1
401	1	uniprot_human	P21796	81	30868	3	3	3	3	0.51	sp|P21796|VDAC1_HUMAN Voltage-dependent anion-selective channel protein 1 OS=Homo sapiens GN=VDAC1 PE=1 SV=2
400	1	uniprot_human	Q15056	81	27425	2	2	2	2	0.36	sp|Q15056|IF4H_HUMAN Eukaryotic translation initiation factor 4H OS=Homo sapiens GN=EIF4H PE=1 SV=5
397	1	uniprot_human	Q8N6L1	81	14840	1	1	1	1	0.32	sp|Q8N6L1|KTAP2_HUMAN Keratinocyte-associated protein 2 OS=Homo sapiens GN=KRTCAP2 PE=1 SV=2
398	1	uniprot_human	D6R938	81	56890	3	3	3	3	0.25	tr|D6R938|D6R938_HUMAN Calcium/calmodulin-dependent protein kinase (CaM kinase) II delta, isoform CRA_e OS=Homo sapiens GN=CAMK2D PE=1 SV=1
406	1	uniprot_human	H0YJH9	80	11133	2	2	2	2	1.1	tr|H0YJH9|H0YJH9_HUMAN Polyadenylate-binding protein 2 (Fragment) OS=Homo sapiens GN=PABPN1 PE=1 SV=1
403	1	uniprot_human	A0A0B4J2G9	80	18024	4	4	2	2	0.59	tr|A0A0B4J2G9|A0A0B4J2G9_HUMAN HCG1789329, isoform CRA_a OS=Homo sapiens GN=hCG_1789329 PE=3 SV=1
402	1	uniprot_human	D6W5Y5	80	32355	1	1	1	1	0.14	tr|D6W5Y5|D6W5Y5_HUMAN Cold inducible RNA binding protein, isoform CRA_c OS=Homo sapiens GN=CIRBP PE=1 SV=1
410	1	uniprot_human	E9PHI6	79	43395	2	2	2	2	0.22	tr|E9PHI6|E9PHI6_HUMAN Cytoplasmic dynein 1 light intermediate chain 1 OS=Homo sapiens GN=DYNC1LI1 PE=1 SV=1
408	1	uniprot_human	O43290	79	90371	2	2	2	2	0.1	sp|O43290|SNUT1_HUMAN U4/U6.U5 tri-snRNP-associated protein 1 OS=Homo sapiens GN=SART1 PE=1 SV=1
413	1	uniprot_human	V9GYZ6	79	109884	2	2	2	2	0.08	tr|V9GYZ6|V9GYZ6_HUMAN Bifunctional glutamate/proline--tRNA ligase (Fragment) OS=Homo sapiens GN=EPRS PE=1 SV=1
416	1	uniprot_human	D6R9A6	78	15565	1	1	1	1	0.31	tr|D6R9A6|D6R9A6_HUMAN High mobility group protein B2 (Fragment) OS=Homo sapiens GN=HMGB2 PE=1 SV=1
414	1	uniprot_human	H0Y564	78	163055	2	2	1	1	0.03	tr|H0Y564|H0Y564_HUMAN Anaphase-promoting complex subunit 1 (Fragment) OS=Homo sapiens GN=ANAPC1 PE=1 SV=1
415	1	uniprot_human	Q9Y490	78	271766	2	2	2	2	0.03	sp|Q9Y490|TLN1_HUMAN Talin-1 OS=Homo sapiens GN=TLN1 PE=1 SV=3
419	1	uniprot_human	A6NCC9	77	13953	3	3	3	3	1.44	tr|A6NCC9|A6NCC9_HUMAN Protein TSSC4 OS=Homo sapiens GN=TSSC4 PE=1 SV=1
417	1	uniprot_human	P60903	77	11310	3	3	2	2	1.07	sp|P60903|S10AA_HUMAN Protein S100-A10 OS=Homo sapiens GN=S100A10 PE=1 SV=2
421	1	uniprot_human	C9J7B7	77	16725	2	2	2	2	0.65	tr|C9J7B7|C9J7B7_HUMAN 26S proteasome non-ATPase regulatory subunit 6 (Fragment) OS=Homo sapiens GN=PSMD6 PE=1 SV=1
420	1	uniprot_human	K7ERF1	77	22309	3	3	2	2	0.46	tr|K7ERF1|K7ERF1_HUMAN Eukaryotic translation initiation factor 3 subunit K OS=Homo sapiens GN=EIF3K PE=1 SV=1
418	1	uniprot_human	D6RAX7	77	48096	1	1	1	1	0.09	tr|D6RAX7|D6RAX7_HUMAN COP9 signalosome complex subunit 4 OS=Homo sapiens GN=COPS4 PE=1 SV=1
423	1	uniprot_human	P51858	76	26886	1	1	1	1	0.17	sp|P51858|HDGF_HUMAN Hepatoma-derived growth factor OS=Homo sapiens GN=HDGF PE=1 SV=1
427	1	uniprot_human	F5GXX5	75	9605	4	4	3	3	2.58	tr|F5GXX5|F5GXX5_HUMAN Dolichyl-diphosphooligosaccharide--protein glycosyltransferase subunit DAD1 OS=Homo sapiens GN=DAD1 PE=1 SV=1
426	1	uniprot_human	P51970	75	20548	4	4	4	4	1.27	sp|P51970|NDUA8_HUMAN NADH dehydrogenase [ubiquinone] 1 alpha subcomplex subunit 8 OS=Homo sapiens GN=NDUFA8 PE=1 SV=3
394	2	uniprot_human	H0YMV8	75	11851	2	2	2	2	1.01	tr|H0YMV8|H0YMV8_HUMAN 40S ribosomal protein S27 OS=Homo sapiens GN=RPS27L PE=1 SV=1
425	1	uniprot_human	H3BNK3	75	12316	2	2	2	2	0.96	tr|H3BNK3|H3BNK3_HUMAN Acyl carrier protein (Fragment) OS=Homo sapiens GN=NDUFAB1 PE=1 SV=1
424	1	uniprot_human	E5RHF2	75	16655	1	1	1	1	0.29	tr|E5RHF2|E5RHF2_HUMAN COP9 signalosome complex subunit 5 (Fragment) OS=Homo sapiens GN=COPS5 PE=1 SV=1
432	1	uniprot_human	I3L2L5	73	10456	4	4	2	2	1.2	tr|I3L2L5|I3L2L5_HUMAN Protein FAM195B OS=Homo sapiens GN=FAM195B PE=1 SV=1
431	1	uniprot_human	Q5XKP0	73	13136	1	1	1	1	0.37	sp|Q5XKP0|MIC13_HUMAN MICOS complex subunit MIC13 OS=Homo sapiens GN=MIC13 PE=1 SV=1
430	1	uniprot_human	P43686	73	47451	3	3	3	3	0.31	sp|P43686|PRS6B_HUMAN 26S protease regulatory subunit 6B OS=Homo sapiens GN=PSMC4 PE=1 SV=2
434	1	uniprot_human	O43264	73	89628	3	3	3	3	0.15	sp|O43264|ZW10_HUMAN Centromere/kinetochore protein zw10 homolog OS=Homo sapiens GN=ZW10 PE=1 SV=3
433	1	uniprot_human	O00231	73	47719	1	1	1	1	0.09	sp|O00231|PSD11_HUMAN 26S proteasome non-ATPase regulatory subunit 11 OS=Homo sapiens GN=PSMD11 PE=1 SV=3
435	1	uniprot_human	C9JL85	72	5758	1	1	1	1	0.99	tr|C9JL85|C9JL85_HUMAN Myotrophin OS=Homo sapiens GN=MTPN PE=1 SV=1
439	1	uniprot_human	A0A087WUN7	71	10460	3	3	3	3	2.26	tr|A0A087WUN7|A0A087WUN7_HUMAN SRA stem-loop-interacting RNA-binding protein, mitochondrial OS=Homo sapiens GN=SLIRP PE=1 SV=1
437	1	uniprot_human	Q969Q0	71	12746	4	4	3	3	1.65	sp|Q969Q0|RL36L_HUMAN 60S ribosomal protein L36a-like OS=Homo sapiens GN=RPL36AL PE=1 SV=3
436	1	uniprot_human	P49207	71	13513	3	3	2	2	0.85	sp|P49207|RL34_HUMAN 60S ribosomal protein L34 OS=Homo sapiens GN=RPL34 PE=1 SV=3
440	1	uniprot_human	Q9Y448	71	35701	3	3	3	3	0.43	sp|Q9Y448|SKAP_HUMAN Small kinetochore-associated protein OS=Homo sapiens GN=KNSTRN PE=1 SV=2
438	1	uniprot_human	Q6DKK2	71	42715	2	2	1	1	0.1	sp|Q6DKK2|TTC19_HUMAN Tetratricopeptide repeat protein 19, mitochondrial OS=Homo sapiens GN=TTC19 PE=1 SV=4
441	1	uniprot_human	Q16795	70	42654	2	2	2	2	0.22	sp|Q16795|NDUA9_HUMAN NADH dehydrogenase [ubiquinone] 1 alpha subcomplex subunit 9, mitochondrial OS=Homo sapiens GN=NDUFA9 PE=1 SV=2
448	1	uniprot_human	X1WI22	69	5753	1	1	1	1	0.99	tr|X1WI22|X1WI22_HUMAN GTP-binding protein SAR1a (Fragment) OS=Homo sapiens GN=SAR1A PE=1 SV=5
449	1	uniprot_human	A0A087WUD3	69	9420	1	1	1	1	0.54	tr|A0A087WUD3|A0A087WUD3_HUMAN Oligosaccharyltransferase complex subunit OSTC OS=Homo sapiens GN=OSTC PE=1 SV=1
447	1	uniprot_human	P63151	69	52173	2	2	2	2	0.18	sp|P63151|2ABA_HUMAN Serine/threonine-protein phosphatase 2A 55 kDa regulatory subunit B alpha isoform OS=Homo sapiens GN=PPP2R2A PE=1 SV=1
451	1	uniprot_human	P14923	69	82434	2	2	2	2	0.11	sp|P14923|PLAK_HUMAN Junction plakoglobin OS=Homo sapiens GN=JUP PE=1 SV=3
446	1	uniprot_human	Q709F0	69	88026	1	1	1	1	0.05	sp|Q709F0|ACD11_HUMAN Acyl-CoA dehydrogenase family member 11 OS=Homo sapiens GN=ACAD11 PE=1 SV=2
456	1	uniprot_human	A0A087WU53	68	41961	2	2	2	2	0.22	tr|A0A087WU53|A0A087WU53_HUMAN Magnesium transporter protein 1 OS=Homo sapiens GN=MAGT1 PE=1 SV=1
453	1	uniprot_human	Q9NXF1	68	106349	4	4	4	4	0.17	sp|Q9NXF1|TEX10_HUMAN Testis-expressed sequence 10 protein OS=Homo sapiens GN=TEX10 PE=1 SV=2
454	1	uniprot_human	A2A2Q9	68	45575	1	1	1	1	0.1	tr|A2A2Q9|A2A2Q9_HUMAN Protein AAR2 homolog OS=Homo sapiens GN=AAR2 PE=1 SV=1
457	1	uniprot_human	B4DJ81	67	67563	4	4	3	3	0.21	tr|B4DJ81|B4DJ81_HUMAN NADH-ubiquinone oxidoreductase 75 kDa subunit, mitochondrial OS=Homo sapiens GN=NDUFS1 PE=1 SV=1
462	1	uniprot_human	H3BTW4	66	14201	1	1	1	1	0.34	tr|H3BTW4|H3BTW4_HUMAN Sarcoplasmic/endoplasmic reticulum calcium ATPase 1 (Fragment) OS=Homo sapiens GN=ATP2A1 PE=1 SV=1
459	1	uniprot_human	J3QKW2	66	20882	2	2	1	1	0.22	tr|J3QKW2|J3QKW2_HUMAN 28S ribosomal protein S7, mitochondrial OS=Homo sapiens GN=MRPS7 PE=1 SV=1
458	1	uniprot_human	H0YL19	66	23398	1	1	1	1	0.2	tr|H0YL19|H0YL19_HUMAN WD repeat-containing protein 61 OS=Homo sapiens GN=WDR61 PE=1 SV=1
461	1	uniprot_human	B7Z2Y2	66	76488	3	3	3	3	0.18	tr|B7Z2Y2|B7Z2Y2_HUMAN Conserved oligomeric Golgi complex subunit 2 OS=Homo sapiens GN=COG2 PE=1 SV=1
463	1	uniprot_human	Q9H3K6	65	10281	2	2	2	2	1.22	sp|Q9H3K6|BOLA2_HUMAN BolA-like protein 2 OS=Homo sapiens GN=BOLA2 PE=1 SV=1
464	1	uniprot_human	H0Y9X1	65	27894	2	2	1	1	0.16	tr|H0Y9X1|H0Y9X1_HUMAN Translation machinery-associated protein 16 (Fragment) OS=Homo sapiens GN=TMA16 PE=1 SV=1
465	1	uniprot_human	J3QRV9	65	31877	1	1	1	1	0.14	tr|J3QRV9|J3QRV9_HUMAN GTPase Era, mitochondrial (Fragment) OS=Homo sapiens GN=ERAL1 PE=1 SV=2
466	1	uniprot_human	A0A0A0MRE1	65	70440	1	1	1	1	0.06	tr|A0A0A0MRE1|A0A0A0MRE1_HUMAN Exocyst complex component 7 (Fragment) OS=Homo sapiens GN=EXOC7 PE=1 SV=1
471	1	uniprot_human	J3QRD1	64	45019	4	4	4	4	0.46	tr|J3QRD1|J3QRD1_HUMAN Fatty aldehyde dehydrogenase OS=Homo sapiens GN=ALDH3A2 PE=1 SV=1
289	2	uniprot_human	P62191	64	49325	4	4	4	4	0.41	sp|P62191|PRS4_HUMAN 26S protease regulatory subunit 4 OS=Homo sapiens GN=PSMC1 PE=1 SV=1
470	1	uniprot_human	P30049	64	17479	2	2	1	1	0.27	sp|P30049|ATPD_HUMAN ATP synthase subunit delta, mitochondrial OS=Homo sapiens GN=ATP5D PE=1 SV=2
468	1	uniprot_human	B9A041	64	23195	1	1	1	1	0.2	tr|B9A041|B9A041_HUMAN Malate dehydrogenase, cytoplasmic OS=Homo sapiens GN=MDH1 PE=1 SV=1
473	1	uniprot_human	Q9BW61	63	11885	1	1	1	1	0.42	sp|Q9BW61|DDA1_HUMAN DET1- and DDB1-associated protein 1 OS=Homo sapiens GN=DDA1 PE=1 SV=1
472	1	uniprot_human	F5H4V9	63	34459	2	2	2	2	0.28	tr|F5H4V9|F5H4V9_HUMAN Programmed cell death protein 2 OS=Homo sapiens GN=PDCD2 PE=1 SV=1
478	1	uniprot_human	Q8WUW1	62	8796	1	1	1	1	0.59	sp|Q8WUW1|BRK1_HUMAN Protein BRICK1 OS=Homo sapiens GN=BRK1 PE=1 SV=1
474	1	uniprot_human	O43324	62	19855	2	2	2	2	0.53	sp|O43324|MCA3_HUMAN Eukaryotic translation elongation factor 1 epsilon-1 OS=Homo sapiens GN=EEF1E1 PE=1 SV=1
475	1	uniprot_human	H7C5M9	62	14220	1	1	1	1	0.34	tr|H7C5M9|H7C5M9_HUMAN Programmed cell death protein 10 (Fragment) OS=Homo sapiens GN=PDCD10 PE=1 SV=1
476	1	uniprot_human	H3BNF0	62	26764	1	1	1	1	0.17	tr|H3BNF0|H3BNF0_HUMAN Cytosolic Fe-S cluster assembly factor NUBP2 OS=Homo sapiens GN=NUBP2 PE=1 SV=1
480	1	uniprot_human	O60216	61	71930	2	2	2	2	0.13	sp|O60216|RAD21_HUMAN Double-strand-break repair protein rad21 homolog OS=Homo sapiens GN=RAD21 PE=1 SV=2
479	1	uniprot_human	O15355	61	59919	1	1	1	1	0.07	sp|O15355|PPM1G_HUMAN Protein phosphatase 1G OS=Homo sapiens GN=PPM1G PE=1 SV=1
486	1	uniprot_human	K7EQA1	60	9998	2	2	2	2	1.28	tr|K7EQA1|K7EQA1_HUMAN Programmed cell death protein 5 OS=Homo sapiens GN=PDCD5 PE=1 SV=1
483	1	uniprot_human	H0YJ55	60	4798	1	1	1	1	1.27	tr|H0YJ55|H0YJ55_HUMAN V-type proton ATPase subunit D (Fragment) OS=Homo sapiens GN=ATP6V1D PE=1 SV=1
482	1	uniprot_human	G3V1A0	60	13013	2	2	2	2	0.89	tr|G3V1A0|G3V1A0_HUMAN HCG38438, isoform CRA_b OS=Homo sapiens GN=TRAPPC4 PE=1 SV=1
484	1	uniprot_human	H0Y2V1	60	48902	2	2	1	1	0.09	tr|H0Y2V1|H0Y2V1_HUMAN Microtubule-associated protein (Fragment) OS=Homo sapiens GN=MAP4 PE=1 SV=1
489	1	uniprot_human	H3BMT0	59	12280	2	2	2	2	0.96	tr|H3BMT0|H3BMT0_HUMAN Hematological and neurological-expressed 1-like protein (Fragment) OS=Homo sapiens GN=HN1L PE=1 SV=1
488	1	uniprot_human	Q5JTJ3	59	14449	1	1	1	1	0.33	sp|Q5JTJ3|COA6_HUMAN Cytochrome c oxidase assembly factor 6 homolog OS=Homo sapiens GN=COA6 PE=1 SV=1
487	1	uniprot_human	A8K878	59	21586	1	1	1	1	0.22	tr|A8K878|A8K878_HUMAN Mesencephalic astrocyte-derived neurotrophic factor OS=Homo sapiens GN=MANF PE=1 SV=1
492	1	uniprot_human	A0A087X2B4	58	8366	2	2	1	1	0.63	tr|A0A087X2B4|A0A087X2B4_HUMAN Intraflagellar transport 20 homolog (Chlamydomonas), isoform CRA_b OS=Homo sapiens GN=IFT20 PE=1 SV=1
491	1	uniprot_human	A0A0A0MR02	58	30842	2	2	2	2	0.32	tr|A0A0A0MR02|A0A0A0MR02_HUMAN Voltage-dependent anion-selective channel protein 2 (Fragment) OS=Homo sapiens GN=VDAC2 PE=1 SV=1
494	1	uniprot_human	A0A087WYQ6	58	25822	3	3	1	1	0.18	tr|A0A087WYQ6|A0A087WYQ6_HUMAN Glutathione S-transferase OS=Homo sapiens GN=GSTA5 PE=3 SV=1
502	1	uniprot_human	G3XAN8	57	11433	2	2	2	2	1.06	tr|G3XAN8|G3XAN8_HUMAN Mitochondrial import inner membrane translocase subunit Tim8 B OS=Homo sapiens GN=TIMM8B PE=1 SV=1
500	1	uniprot_human	E5RGS4	57	13457	1	1	1	1	0.36	tr|E5RGS4|E5RGS4_HUMAN Prefoldin subunit 1 OS=Homo sapiens GN=PFDN1 PE=1 SV=1
496	1	uniprot_human	Q6P1J9	57	60653	4	4	4	4	0.32	sp|Q6P1J9|CDC73_HUMAN Parafibromin OS=Homo sapiens GN=CDC73 PE=1 SV=1
497	1	uniprot_human	H0Y6E7	57	31837	2	2	2	2	0.3	tr|H0Y6E7|H0Y6E7_HUMAN RNA-binding motif protein, X chromosome (Fragment) OS=Homo sapiens GN=RBMX PE=1 SV=2
498	1	uniprot_human	C9JAK5	57	17802	1	1	1	1	0.27	tr|C9JAK5|C9JAK5_HUMAN ADP-ribosylation factor 4 OS=Homo sapiens GN=ARF4 PE=1 SV=1
495	1	uniprot_human	A0A0D9SFB0	57	18509	1	1	1	1	0.25	tr|A0A0D9SFB0|A0A0D9SFB0_HUMAN Four and a half LIM domains protein 1 (Fragment) OS=Homo sapiens GN=FHL1 PE=1 SV=1
499	1	uniprot_human	Q99615	57	57203	2	2	2	2	0.16	sp|Q99615|DNJC7_HUMAN DnaJ homolog subfamily C member 7 OS=Homo sapiens GN=DNAJC7 PE=1 SV=2
504	1	uniprot_human	Q86SX6	56	16732	1	1	1	1	0.28	sp|Q86SX6|GLRX5_HUMAN Glutaredoxin-related protein 5, mitochondrial OS=Homo sapiens GN=GLRX5 PE=1 SV=2
505	1	uniprot_human	P20774	56	34243	2	2	2	2	0.28	sp|P20774|MIME_HUMAN Mimecan OS=Homo sapiens GN=OGN PE=1 SV=1
507	1	uniprot_human	A0A0B4J210	56	90938	2	2	2	2	0.1	tr|A0A0B4J210|A0A0B4J210_HUMAN La-related protein 1 (Fragment) OS=Homo sapiens GN=LARP1 PE=1 SV=3
508	1	uniprot_human	O15514	55	16415	2	2	2	2	0.66	sp|O15514|RPB4_HUMAN DNA-directed RNA polymerase II subunit RPB4 OS=Homo sapiens GN=POLR2D PE=1 SV=1
509	1	uniprot_human	E9PF19	55	46476	3	3	3	3	0.32	tr|E9PF19|E9PF19_HUMAN Transducin beta-like protein 2 OS=Homo sapiens GN=TBL2 PE=1 SV=1
515	1	uniprot_human	P35250	55	39588	2	2	2	2	0.24	sp|P35250|RFC2_HUMAN Replication factor C subunit 2 OS=Homo sapiens GN=RFC2 PE=1 SV=3
514	1	uniprot_human	A0A0A0MR06	55	20941	1	1	1	1	0.22	tr|A0A0A0MR06|A0A0A0MR06_HUMAN Protein RER1 (Fragment) OS=Homo sapiens GN=RER1 PE=1 SV=1
510	1	uniprot_human	O15400	55	29911	1	1	1	1	0.15	sp|O15400|STX7_HUMAN Syntaxin-7 OS=Homo sapiens GN=STX7 PE=1 SV=4
512	1	uniprot_human	G3V325	55	84684	1	1	1	1	0.05	tr|G3V325|G3V325_HUMAN Protein ATP5J2-PTCD1 OS=Homo sapiens GN=ATP5J2-PTCD1 PE=4 SV=1
517	1	uniprot_human	Q96IX5	54	6510	1	1	1	1	0.85	sp|Q96IX5|USMG5_HUMAN Up-regulated during skeletal muscle growth protein 5 OS=Homo sapiens GN=USMG5 PE=1 SV=1
516	1	uniprot_human	O00303	54	37654	2	2	2	2	0.25	sp|O00303|EIF3F_HUMAN Eukaryotic translation initiation factor 3 subunit F OS=Homo sapiens GN=EIF3F PE=1 SV=1
522	1	uniprot_human	Q9Y333	53	10942	1	1	1	1	0.46	sp|Q9Y333|LSM2_HUMAN U6 snRNA-associated Sm-like protein LSm2 OS=Homo sapiens GN=LSM2 PE=1 SV=1
523	1	uniprot_human	B4DP62	53	23423	1	1	1	1	0.2	tr|B4DP62|B4DP62_HUMAN Solute carrier family 25 (Mitochondrial carrier citrate transporter), member 1, isoform CRA_b OS=Homo sapiens GN=SLC25A1 PE=1 SV=1
521	1	uniprot_human	P51911	53	33321	1	1	1	1	0.14	sp|P51911|CNN1_HUMAN Calponin-1 OS=Homo sapiens GN=CNN1 PE=1 SV=2
527	1	uniprot_human	A0A087WYT3	52	19428	1	1	1	1	0.24	tr|A0A087WYT3|A0A087WYT3_HUMAN Prostaglandin E synthase 3 OS=Homo sapiens GN=PTGES3 PE=1 SV=1
525	1	uniprot_human	H0YKU1	52	20946	2	2	1	1	0.22	tr|H0YKU1|H0YKU1_HUMAN Tropomodulin-3 (Fragment) OS=Homo sapiens GN=TMOD3 PE=1 SV=1
528	1	uniprot_human	P28066	52	26565	1	1	1	1	0.17	sp|P28066|PSA5_HUMAN Proteasome subunit alpha type-5 OS=Homo sapiens GN=PSMA5 PE=1 SV=3
531	1	uniprot_human	P55769	51	14393	2	2	2	2	0.78	sp|P55769|NH2L1_HUMAN NHP2-like protein 1 OS=Homo sapiens GN=NHP2L1 PE=1 SV=3
530	1	uniprot_human	Q9BTT4	51	15792	2	2	2	2	0.7	sp|Q9BTT4|MED10_HUMAN Mediator of RNA polymerase II transcription subunit 10 OS=Homo sapiens GN=MED10 PE=1 SV=1
535	1	uniprot_human	H7C5S0	51	18196	2	2	2	2	0.58	tr|H7C5S0|H7C5S0_HUMAN Actin-like protein 6A (Fragment) OS=Homo sapiens GN=ACTL6A PE=1 SV=1
534	1	uniprot_human	H6UYS7	51	10014	1	1	1	1	0.51	tr|H6UYS7|H6UYS7_HUMAN Alpha-synuclein OS=Homo sapiens GN=SNCA PE=1 SV=1
518	1	uniprot_human	H0YHV5	51	27023	2	2	2	2	0.37	tr|H0YHV5|H0YHV5_HUMAN Methionine--tRNA ligase, cytoplasmic (Fragment) OS=Homo sapiens GN=MARS PE=1 SV=1
539	1	uniprot_human	Q5VTU8	50	5860	1	1	1	1	0.97	sp|Q5VTU8|AT5EL_HUMAN ATP synthase subunit epsilon-like protein, mitochondrial OS=Homo sapiens GN=ATP5EP2 PE=3 SV=1
538	1	uniprot_human	Q9H4A6	50	34075	2	2	2	2	0.28	sp|Q9H4A6|GOLP3_HUMAN Golgi phosphoprotein 3 OS=Homo sapiens GN=GOLPH3 PE=1 SV=1
540	1	uniprot_human	F5H2T0	50	112659	1	1	1	1	0.04	tr|F5H2T0|F5H2T0_HUMAN Elongator complex protein 1 OS=Homo sapiens GN=IKBKAP PE=1 SV=1
545	1	uniprot_human	P53803	49	7228	1	1	1	1	0.75	sp|P53803|RPAB4_HUMAN DNA-directed RNA polymerases I, II, and III subunit RPABC4 OS=Homo sapiens GN=POLR2K PE=3 SV=1
544	1	uniprot_human	O43805	49	13759	1	1	1	1	0.35	sp|O43805|SSNA1_HUMAN Sjoegren syndrome nuclear autoantigen 1 OS=Homo sapiens GN=SSNA1 PE=1 SV=2
543	1	uniprot_human	Q9NUG6	49	15558	1	1	1	1	0.31	sp|Q9NUG6|PDRG1_HUMAN p53 and DNA damage-regulated protein 1 OS=Homo sapiens GN=PDRG1 PE=1 SV=2
541	1	uniprot_human	J3KRI4	49	17767	1	1	1	1	0.27	tr|J3KRI4|J3KRI4_HUMAN Cytoplasmic dynein 1 light intermediate chain 2 (Fragment) OS=Homo sapiens GN=DYNC1LI2 PE=1 SV=1
547	1	uniprot_human	Q969F1	49	24432	1	1	1	1	0.19	sp|Q969F1|TF3C6_HUMAN General transcription factor 3C polypeptide 6 OS=Homo sapiens GN=GTF3C6 PE=1 SV=1
548	1	uniprot_human	Q06323	49	28876	1	1	1	1	0.16	sp|Q06323|PSME1_HUMAN Proteasome activator complex subunit 1 OS=Homo sapiens GN=PSME1 PE=1 SV=1
546	1	uniprot_human	A0A087WXC5	49	41153	1	1	1	1	0.11	tr|A0A087WXC5|A0A087WXC5_HUMAN NADH dehydrogenase [ubiquinone] 1 alpha subcomplex subunit 10, mitochondrial OS=Homo sapiens GN=NDUFA10 PE=1 SV=1
554	1	uniprot_human	Q9P0J0	48	16688	3	3	2	2	0.65	sp|Q9P0J0|NDUAD_HUMAN NADH dehydrogenase [ubiquinone] 1 alpha subcomplex subunit 13 OS=Homo sapiens GN=NDUFA13 PE=1 SV=3
552	1	uniprot_human	F5H6Y0	48	21384	2	2	2	2	0.48	tr|F5H6Y0|F5H6Y0_HUMAN Vacuolar protein sorting-associated protein 33A OS=Homo sapiens GN=VPS33A PE=4 SV=1
551	1	uniprot_human	E9PFD2	48	38072	2	2	2	2	0.25	tr|E9PFD2|E9PFD2_HUMAN Uridine 5'-monophosphate synthase OS=Homo sapiens GN=UMPS PE=1 SV=1
555	1	uniprot_human	P30086	48	21158	1	1	1	1	0.22	sp|P30086|PEBP1_HUMAN Phosphatidylethanolamine-binding protein 1 OS=Homo sapiens GN=PEBP1 PE=1 SV=3
553	1	uniprot_human	E9PD53	48	145049	2	2	2	2	0.06	tr|E9PD53|E9PD53_HUMAN Structural maintenance of chromosomes protein OS=Homo sapiens GN=SMC4 PE=1 SV=1
561	1	uniprot_human	P56385	47	7928	2	2	1	1	0.67	sp|P56385|ATP5I_HUMAN ATP synthase subunit e, mitochondrial OS=Homo sapiens GN=ATP5I PE=1 SV=2
559	1	uniprot_human	D6RCF2	47	17621	1	1	1	1	0.27	tr|D6RCF2|D6RCF2_HUMAN Histone H2A OS=Homo sapiens GN=H2AFY PE=1 SV=1
556	1	uniprot_human	A0A087WUZ8	47	20764	1	1	1	1	0.22	tr|A0A087WUZ8|A0A087WUZ8_HUMAN 28S ribosomal protein S34, mitochondrial OS=Homo sapiens GN=MRPS34 PE=1 SV=1
558	1	uniprot_human	Q6UX04	47	53985	2	2	2	2	0.17	sp|Q6UX04|CWC27_HUMAN Peptidyl-prolyl cis-trans isomerase CWC27 homolog OS=Homo sapiens GN=CWC27 PE=1 SV=1
557	1	uniprot_human	Q9BPW8	47	33460	2	2	1	1	0.14	sp|Q9BPW8|NIPS1_HUMAN Protein NipSnap homolog 1 OS=Homo sapiens GN=NIPSNAP1 PE=1 SV=1
560	1	uniprot_human	Q13813	47	285163	2	2	2	2	0.03	sp|Q13813|SPTN1_HUMAN Spectrin alpha chain, non-erythrocytic 1 OS=Homo sapiens GN=SPTAN1 PE=1 SV=3
562	1	uniprot_human	S4R3G0	46	13830	2	2	2	2	0.82	tr|S4R3G0|S4R3G0_HUMAN Serine/arginine-rich-splicing factor 9 OS=Homo sapiens GN=SRSF9 PE=1 SV=1
564	1	uniprot_human	Q9C005	46	11243	2	2	1	1	0.44	sp|Q9C005|DPY30_HUMAN Protein dpy-30 homolog OS=Homo sapiens GN=DPY30 PE=1 SV=1
563	1	uniprot_human	H0YG47	46	25885	1	1	1	1	0.18	tr|H0YG47|H0YG47_HUMAN Protein quaking (Fragment) OS=Homo sapiens GN=QKI PE=1 SV=1
565	1	uniprot_human	A0A087X1W2	46	33185	1	1	1	1	0.14	tr|A0A087X1W2|A0A087X1W2_HUMAN Protein arginine N-methyltransferase 1 OS=Homo sapiens GN=PRMT1 PE=1 SV=1
567	1	uniprot_human	A0A0B4J296	45	7865	2	2	2	2	1.8	tr|A0A0B4J296|A0A0B4J296_HUMAN Transcription elongation factor B polypeptide 2 OS=Homo sapiens GN=TCEB2 PE=1 SV=1
549	1	uniprot_human	O43809	45	26268	3	3	3	3	0.62	sp|O43809|CPSF5_HUMAN Cleavage and polyadenylation specificity factor subunit 5 OS=Homo sapiens GN=NUDT21 PE=1 SV=1
566	1	uniprot_human	H7C0J5	45	22086	1	1	1	1	0.21	tr|H7C0J5|H7C0J5_HUMAN Centrosomal protein of 104 kDa (Fragment) OS=Homo sapiens GN=CEP104 PE=1 SV=1
570	1	uniprot_human	Q9H900	45	67685	1	1	1	1	0.06	sp|Q9H900|ZWILC_HUMAN Protein zwilch homolog OS=Homo sapiens GN=ZWILCH PE=1 SV=2
568	1	uniprot_human	Q8NB46	45	116829	1	1	1	1	0.04	sp|Q8NB46|ANR52_HUMAN Serine/threonine-protein phosphatase 6 regulatory ankyrin repeat subunit C OS=Homo sapiens GN=ANKRD52 PE=1 SV=3
574	1	uniprot_human	I6L8B7	44	11592	1	1	1	1	0.43	tr|I6L8B7|I6L8B7_HUMAN Fatty acid-binding protein, epidermal OS=Homo sapiens GN=FABP5 PE=1 SV=1
575	1	uniprot_human	A0A0A0MTI5	44	16063	1	1	1	1	0.3	tr|A0A0A0MTI5|A0A0A0MTI5_HUMAN Acyl-CoA-binding protein OS=Homo sapiens GN=DBI PE=1 SV=1
573	1	uniprot_human	C9JIZ6	44	60227	3	3	3	3	0.24	tr|C9JIZ6|C9JIZ6_HUMAN Prosaposin OS=Homo sapiens GN=PSAP PE=1 SV=2
572	1	uniprot_human	Q9Y294	44	23125	1	1	1	1	0.2	sp|Q9Y294|ASF1A_HUMAN Histone chaperone ASF1A OS=Homo sapiens GN=ASF1A PE=1 SV=1
576	1	uniprot_human	P62875	43	7868	1	1	1	1	0.67	sp|P62875|RPAB5_HUMAN DNA-directed RNA polymerases I, II, and III subunit RPABC5 OS=Homo sapiens GN=POLR2L PE=1 SV=1
580	1	uniprot_human	P04080	42	11190	1	1	1	1	0.44	sp|P04080|CYTB_HUMAN Cystatin-B OS=Homo sapiens GN=CSTB PE=1 SV=2
578	1	uniprot_human	O00148	42	49611	3	3	3	3	0.29	sp|O00148|DX39A_HUMAN ATP-dependent RNA helicase DDX39A OS=Homo sapiens GN=DDX39A PE=1 SV=2
583	1	uniprot_human	I3L2R3	41	14180	1	1	1	1	0.34	tr|I3L2R3|I3L2R3_HUMAN Nuclear distribution protein nudE homolog 1 (Fragment) OS=Homo sapiens GN=NDE1 PE=1 SV=1
587	1	uniprot_human	J3KTC1	41	15507	1	1	1	1	0.31	tr|J3KTC1|J3KTC1_HUMAN RNA-binding protein Musashi homolog 2 (Fragment) OS=Homo sapiens GN=MSI2 PE=1 SV=6
585	1	uniprot_human	B5MCL5	41	38916	1	1	1	1	0.12	tr|B5MCL5|B5MCL5_HUMAN SWI/SNF-related matrix-associated actin-dependent regulator of chromatin subfamily B member 1 OS=Homo sapiens GN=SMARCB1 PE=1 SV=1
588	1	uniprot_human	K7EQT1	41	40342	1	1	1	1	0.11	tr|K7EQT1|K7EQT1_HUMAN Fizzy-related protein homolog OS=Homo sapiens GN=FZR1 PE=1 SV=1
590	1	uniprot_human	J3QQY2	40	11536	1	1	1	1	0.43	tr|J3QQY2|J3QQY2_HUMAN Transmembrane and coiled-coil domain-containing protein 1 OS=Homo sapiens GN=TMCO1 PE=1 SV=1
594	1	uniprot_human	Q9NRF9	40	16906	1	1	1	1	0.28	sp|Q9NRF9|DPOE3_HUMAN DNA polymerase epsilon subunit 3 OS=Homo sapiens GN=POLE3 PE=1 SV=1
592	1	uniprot_human	Q9UKD2	40	27657	1	1	1	1	0.17	sp|Q9UKD2|MRT4_HUMAN mRNA turnover protein 4 homolog OS=Homo sapiens GN=MRTO4 PE=1 SV=2
591	1	uniprot_human	Q7Z6L1	40	131439	3	3	1	1	0.03	sp|Q7Z6L1|TCPR1_HUMAN Tectonin beta-propeller repeat-containing protein 1 OS=Homo sapiens GN=TECPR1 PE=1 SV=1
600	1	uniprot_human	R4GNH3	39	47608	2	2	2	2	0.2	tr|R4GNH3|R4GNH3_HUMAN 26S protease regulatory subunit 6A OS=Homo sapiens GN=PSMC3 PE=1 SV=1
599	1	uniprot_human	P25205	39	91551	3	3	3	3	0.15	sp|P25205|MCM3_HUMAN DNA replication licensing factor MCM3 OS=Homo sapiens GN=MCM3 PE=1 SV=3
597	1	uniprot_human	Q3LIE7	39	50031	1	1	1	1	0.09	tr|Q3LIE7|Q3LIE7_HUMAN Delta(24)-sterol reductase OS=Homo sapiens GN=Nbla03646 PE=1 SV=1
609	1	uniprot_human	C9J792	38	6993	1	1	1	1	0.78	tr|C9J792|C9J792_HUMAN Splicing factor 1 (Fragment) OS=Homo sapiens GN=SF1 PE=1 SV=1
606	1	uniprot_human	I3L0E3	38	25875	2	2	2	2	0.39	tr|I3L0E3|I3L0E3_HUMAN HCG1984214, isoform CRA_a OS=Homo sapiens GN=hCG_1984214 PE=3 SV=1
602	1	uniprot_human	Q8IXM3	38	15430	1	1	1	1	0.31	sp|Q8IXM3|RM41_HUMAN 39S ribosomal protein L41, mitochondrial OS=Homo sapiens GN=MRPL41 PE=1 SV=1
610	1	uniprot_human	A6NLH6	38	16216	1	1	1	1	0.29	tr|A6NLH6|A6NLH6_HUMAN Protein cornichon homolog 4 OS=Homo sapiens GN=CNIH4 PE=1 SV=1
605	1	uniprot_human	H3BR41	38	17123	1	1	1	1	0.28	tr|H3BR41|H3BR41_HUMAN Exportin-6 (Fragment) OS=Homo sapiens GN=XPO6 PE=1 SV=6
607	1	uniprot_human	D3YTA9	38	21717	1	1	1	1	0.21	tr|D3YTA9|D3YTA9_HUMAN Calcineurin subunit B type 1 OS=Homo sapiens GN=PPP3R1 PE=1 SV=1
601	1	uniprot_human	H7C2G2	38	31719	1	1	1	1	0.14	tr|H7C2G2|H7C2G2_HUMAN NAD(P)(+)--arginine ADP-ribosyltransferase (Fragment) OS=Homo sapiens GN=ART4 PE=1 SV=1
608	1	uniprot_human	H0Y8Z9	38	43503	1	1	1	1	0.1	tr|H0Y8Z9|H0Y8Z9_HUMAN Acyl-CoA dehydrogenase family member 9, mitochondrial (Fragment) OS=Homo sapiens GN=ACAD9 PE=1 SV=1
604	1	uniprot_human	E9PP73	38	56031	1	1	1	1	0.08	tr|E9PP73|E9PP73_HUMAN Coatomer subunit beta (Fragment) OS=Homo sapiens GN=COPB1 PE=1 SV=6
603	1	uniprot_human	Q96AY4	38	272653	4	4	1	1	0.02	sp|Q96AY4|TTC28_HUMAN Tetratricopeptide repeat protein 28 OS=Homo sapiens GN=TTC28 PE=1 SV=4
614	1	uniprot_human	Q59GN2	37	6319	1	1	1	1	0.88	sp|Q59GN2|R39L5_HUMAN Putative 60S ribosomal protein L39-like 5 OS=Homo sapiens GN=RPL39P5 PE=5 SV=2
613	1	uniprot_human	G3V279	37	8369	1	1	1	1	0.63	tr|G3V279|G3V279_HUMAN Enhancer of rudimentary homolog OS=Homo sapiens GN=ERH PE=1 SV=1
611	1	uniprot_human	H0YDP6	37	22300	2	2	2	2	0.46	tr|H0YDP6|H0YDP6_HUMAN Gem-associated protein 2 (Fragment) OS=Homo sapiens GN=GEMIN2 PE=1 SV=6
401	2	uniprot_human	Q9Y277	37	30981	2	2	2	2	0.31	sp|Q9Y277|VDAC3_HUMAN Voltage-dependent anion-selective channel protein 3 OS=Homo sapiens GN=VDAC3 PE=1 SV=1
617	1	uniprot_human	H3BNI9	37	15632	1	1	1	1	0.31	tr|H3BNI9|H3BNI9_HUMAN Casein kinase II subunit alpha' (Fragment) OS=Homo sapiens GN=CSNK2A2 PE=1 SV=1
615	1	uniprot_human	Q8WXD5	37	18983	1	1	1	1	0.25	sp|Q8WXD5|GEMI6_HUMAN Gem-associated protein 6 OS=Homo sapiens GN=GEMIN6 PE=1 SV=1
619	1	uniprot_human	P62310	36	11838	1	1	1	1	0.42	sp|P62310|LSM3_HUMAN U6 snRNA-associated Sm-like protein LSm3 OS=Homo sapiens GN=LSM3 PE=1 SV=2
622	1	uniprot_human	Q5TAQ0	36	11959	1	1	1	1	0.41	tr|Q5TAQ0|Q5TAQ0_HUMAN Ubiquinol-cytochrome-c reductase complex assembly factor 2 OS=Homo sapiens GN=UQCC2 PE=1 SV=1
620	1	uniprot_human	P40937	36	38757	3	3	3	3	0.39	sp|P40937|RFC5_HUMAN Replication factor C subunit 5 OS=Homo sapiens GN=RFC5 PE=1 SV=1
624	1	uniprot_human	Q96DA6	36	12491	1	1	1	1	0.39	sp|Q96DA6|TIM14_HUMAN Mitochondrial import inner membrane translocase subunit TIM14 OS=Homo sapiens GN=DNAJC19 PE=1 SV=3
618	1	uniprot_human	H7C0R3	36	28832	2	2	2	2	0.34	tr|H7C0R3|H7C0R3_HUMAN Glutamine--tRNA ligase (Fragment) OS=Homo sapiens GN=QARS PE=1 SV=1
623	1	uniprot_human	Q9Y2V2	36	16110	1	1	1	1	0.3	sp|Q9Y2V2|CHSP1_HUMAN Calcium-regulated heat stable protein 1 OS=Homo sapiens GN=CARHSP1 PE=1 SV=2
621	1	uniprot_human	H0YCT9	36	25399	1	1	1	1	0.18	tr|H0YCT9|H0YCT9_HUMAN Sororin (Fragment) OS=Homo sapiens GN=CDCA5 PE=4 SV=1
626	1	uniprot_human	Q9BPX3	36	115345	2	2	2	2	0.08	sp|Q9BPX3|CND3_HUMAN Condensin complex subunit 3 OS=Homo sapiens GN=NCAPG PE=1 SV=1
625	1	uniprot_human	Q96CN9	36	87985	2	2	1	1	0.05	sp|Q96CN9|GCC1_HUMAN GRIP and coiled-coil domain-containing protein 1 OS=Homo sapiens GN=GCC1 PE=1 SV=1
632	1	uniprot_human	Q9Y2S6	35	7062	1	1	1	1	0.77	sp|Q9Y2S6|TMA7_HUMAN Translation machinery-associated protein 7 OS=Homo sapiens GN=TMA7 PE=1 SV=1
629	1	uniprot_human	O14949	35	9900	1	1	1	1	0.52	sp|O14949|QCR8_HUMAN Cytochrome b-c1 complex subunit 8 OS=Homo sapiens GN=UQCRQ PE=1 SV=4
627	1	uniprot_human	A6ND22	35	11371	1	1	1	1	0.44	tr|A6ND22|A6ND22_HUMAN 28S ribosomal protein S16, mitochondrial OS=Homo sapiens GN=MRPS16 PE=1 SV=1
631	1	uniprot_human	Q5H928	35	17498	1	1	1	1	0.27	tr|Q5H928|Q5H928_HUMAN 3-hydroxyacyl-CoA dehydrogenase type-2 OS=Homo sapiens GN=HSD17B10 PE=1 SV=1
630	1	uniprot_human	O95881	35	19365	1	1	1	1	0.24	sp|O95881|TXD12_HUMAN Thioredoxin domain-containing protein 12 OS=Homo sapiens GN=TXNDC12 PE=1 SV=1
628	1	uniprot_human	A8MU58	35	27028	1	1	1	1	0.17	tr|A8MU58|A8MU58_HUMAN Aminoacyl tRNA synthase complex-interacting multifunctional protein 2 OS=Homo sapiens GN=AIMP2 PE=1 SV=2
635	1	uniprot_human	K7ESB0	34	8942	1	1	1	1	0.58	tr|K7ESB0|K7ESB0_HUMAN Centromere protein S (Fragment) OS=Homo sapiens GN=APITD1 PE=1 SV=1
638	1	uniprot_human	O95168	34	15256	1	1	1	1	0.32	sp|O95168|NDUB4_HUMAN NADH dehydrogenase [ubiquinone] 1 beta subcomplex subunit 4 OS=Homo sapiens GN=NDUFB4 PE=1 SV=3
633	1	uniprot_human	A0A024R161	34	16774	1	1	1	1	0.28	tr|A0A024R161|A0A024R161_HUMAN Guanine nucleotide-binding protein subunit gamma OS=Homo sapiens GN=DNAJC25-GNG10 PE=3 SV=1
637	1	uniprot_human	Q96AG4	34	35308	2	2	2	2	0.27	sp|Q96AG4|LRC59_HUMAN Leucine-rich repeat-containing protein 59 OS=Homo sapiens GN=LRRC59 PE=1 SV=1
639	1	uniprot_human	M0QZX5	34	25618	1	1	1	1	0.18	tr|M0QZX5|M0QZX5_HUMAN Acetolactate synthase-like protein (Fragment) OS=Homo sapiens GN=ILVBL PE=1 SV=6
634	1	uniprot_human	Q5T8A0	34	30745	1	1	1	1	0.15	tr|Q5T8A0|Q5T8A0_HUMAN 28S ribosomal protein S2, mitochondrial (Fragment) OS=Homo sapiens GN=MRPS2 PE=1 SV=1
636	1	uniprot_human	Q13085	34	267095	2	2	2	2	0.03	sp|Q13085|ACACA_HUMAN Acetyl-CoA carboxylase 1 OS=Homo sapiens GN=ACACA PE=1 SV=2
648	1	uniprot_human	E5RIS7	33	12604	2	2	2	2	0.93	tr|E5RIS7|E5RIS7_HUMAN Transcription elongation factor A protein 1 OS=Homo sapiens GN=TCEA1 PE=1 SV=1
647	1	uniprot_human	H0Y362	33	10057	1	1	1	1	0.5	tr|H0Y362|H0Y362_HUMAN Zinc transporter 7 (Fragment) OS=Homo sapiens GN=SLC30A7 PE=1 SV=2
651	1	uniprot_human	P82912	33	20774	2	2	2	2	0.5	sp|P82912|RT11_HUMAN 28S ribosomal protein S11, mitochondrial OS=Homo sapiens GN=MRPS11 PE=1 SV=2
644	1	uniprot_human	H0YMA2	33	12384	1	1	1	1	0.4	tr|H0YMA2|H0YMA2_HUMAN Tropomodulin-2 (Fragment) OS=Homo sapiens GN=TMOD2 PE=1 SV=1
649	1	uniprot_human	D6R9Q5	33	12452	1	1	1	1	0.4	tr|D6R9Q5|D6R9Q5_HUMAN Anaphase-promoting complex subunit 10 (Fragment) OS=Homo sapiens GN=ANAPC10 PE=1 SV=1
650	1	uniprot_human	X6RJP6	33	21244	1	1	1	1	0.22	tr|X6RJP6|X6RJP6_HUMAN Transgelin-2 (Fragment) OS=Homo sapiens GN=TAGLN2 PE=1 SV=1
640	1	uniprot_human	P00403	33	25719	1	1	1	1	0.18	sp|P00403|COX2_HUMAN Cytochrome c oxidase subunit 2 OS=Homo sapiens GN=MT-CO2 PE=1 SV=1
642	1	uniprot_human	H7BYN3	33	26004	1	1	1	1	0.18	tr|H7BYN3|H7BYN3_HUMAN Transcription factor A, mitochondrial (Fragment) OS=Homo sapiens GN=TFAM PE=1 SV=1
645	1	uniprot_human	Q8WY22	33	27932	1	1	1	1	0.16	sp|Q8WY22|BRI3B_HUMAN BRI3-binding protein OS=Homo sapiens GN=BRI3BP PE=1 SV=1
646	1	uniprot_human	O95817	33	61728	1	1	1	1	0.07	sp|O95817|BAG3_HUMAN BAG family molecular chaperone regulator 3 OS=Homo sapiens GN=BAG3 PE=1 SV=3
657	1	uniprot_human	H0UI06	32	12950	2	2	2	2	0.89	tr|H0UI06|H0UI06_HUMAN Cytochrome c oxidase subunit 7A2, mitochondrial OS=Homo sapiens GN=COX7A2 PE=1 SV=1
655	1	uniprot_human	J3KT68	32	11083	1	1	1	1	0.45	tr|J3KT68|J3KT68_HUMAN Transmembrane protein 97 OS=Homo sapiens GN=TMEM97 PE=1 SV=1
658	1	uniprot_human	Q9NQ50	32	24475	2	2	2	2	0.41	sp|Q9NQ50|RM40_HUMAN 39S ribosomal protein L40, mitochondrial OS=Homo sapiens GN=MRPL40 PE=1 SV=1
659	1	uniprot_human	F5GX77	32	12078	1	1	1	1	0.41	tr|F5GX77|F5GX77_HUMAN Multifunctional methyltransferase subunit TRM112-like protein OS=Homo sapiens GN=TRMT112 PE=1 SV=1
654	1	uniprot_human	H0YDT0	32	82070	1	1	1	1	0.05	tr|H0YDT0|H0YDT0_HUMAN RalBP1-associated Eps domain-containing protein 1 (Fragment) OS=Homo sapiens GN=REPS1 PE=1 SV=1
663	1	uniprot_human	K7EK43	31	3421	1	1	1	1	2.02	tr|K7EK43|K7EK43_HUMAN Tubulin beta-6 chain (Fragment) OS=Homo sapiens GN=TUBB6 PE=1 SV=1
660	1	uniprot_human	A0A0A0MRF4	31	19290	2	2	2	2	0.54	tr|A0A0A0MRF4|A0A0A0MRF4_HUMAN 39S ribosomal protein L19, mitochondrial OS=Homo sapiens GN=MRPL19 PE=1 SV=1
667	1	uniprot_human	E5RG67	31	18211	1	1	1	1	0.26	tr|E5RG67|E5RG67_HUMAN Nucleolysin TIA-1 isoform p40 OS=Homo sapiens GN=TIA1 PE=1 SV=1
661	1	uniprot_human	C9JV50	31	21645	1	1	1	1	0.21	tr|C9JV50|C9JV50_HUMAN Phosphatidylinositide phosphatase SAC1 (Fragment) OS=Homo sapiens GN=SACM1L PE=1 SV=1
668	1	uniprot_human	Q5JPT9	31	22652	1	1	1	1	0.2	tr|Q5JPT9|Q5JPT9_HUMAN Pyruvate dehydrogenase E1 component subunit alpha, somatic form, mitochondrial (Fragment) OS=Homo sapiens GN=PDHA1 PE=1 SV=6
665	1	uniprot_human	C9IZQ1	31	33866	1	1	1	1	0.13	tr|C9IZQ1|C9IZQ1_HUMAN Translocon-associated protein subunit alpha OS=Homo sapiens GN=SSR1 PE=1 SV=1
666	1	uniprot_human	Q9UJS0	31	74528	2	2	2	2	0.12	sp|Q9UJS0|CMC2_HUMAN Calcium-binding mitochondrial carrier protein Aralar2 OS=Homo sapiens GN=SLC25A13 PE=1 SV=2
662	1	uniprot_human	Q9NYY8	31	82379	2	2	1	1	0.05	sp|Q9NYY8|FAKD2_HUMAN FAST kinase domain-containing protein 2 OS=Homo sapiens GN=FASTKD2 PE=1 SV=1
664	1	uniprot_human	Q15746	31	213320	2	2	2	2	0.04	sp|Q15746|MYLK_HUMAN Myosin light chain kinase, smooth muscle OS=Homo sapiens GN=MYLK PE=1 SV=4
669	1	uniprot_human	U3KPY1	30	12765	2	2	2	2	0.91	tr|U3KPY1|U3KPY1_HUMAN DNA-directed RNA polymerases I, II, and III subunit RPABC2 (Fragment) OS=Homo sapiens GN=POLR2F PE=1 SV=1
676	1	uniprot_human	A0A087WW31	30	6809	1	1	1	1	0.81	tr|A0A087WW31|A0A087WW31_HUMAN U4/U6.U5 tri-snRNP-associated protein 2 (Fragment) OS=Homo sapiens GN=USP39 PE=1 SV=1
677	1	uniprot_human	A0A0B4J220	30	14225	1	1	1	1	0.34	tr|A0A0B4J220|A0A0B4J220_HUMAN Chromosome 11 open reading frame 48, isoform CRA_c OS=Homo sapiens GN=C11orf98 PE=1 SV=1
674	1	uniprot_human	Q96HR3	30	20435	1	1	1	1	0.23	sp|Q96HR3|MED30_HUMAN Mediator of RNA polymerase II transcription subunit 30 OS=Homo sapiens GN=MED30 PE=1 SV=1
678	1	uniprot_human	A0A087WY88	30	20892	1	1	1	1	0.22	tr|A0A087WY88|A0A087WY88_HUMAN Protein jagunal homolog 1 OS=Homo sapiens GN=JAGN1 PE=1 SV=1
671	1	uniprot_human	Q96BR5	30	26433	1	1	1	1	0.17	sp|Q96BR5|COA7_HUMAN Cytochrome c oxidase assembly factor 7 OS=Homo sapiens GN=COA7 PE=1 SV=2
672	1	uniprot_human	H7C0U7	30	26835	1	1	1	1	0.17	tr|H7C0U7|H7C0U7_HUMAN Titin (Fragment) OS=Homo sapiens GN=TTN PE=1 SV=2
673	1	uniprot_human	J3KPX7	30	33219	1	1	1	1	0.14	tr|J3KPX7|J3KPX7_HUMAN Prohibitin-2 OS=Homo sapiens GN=PHB2 PE=1 SV=2
670	1	uniprot_human	E7EWR4	30	63017	1	1	1	1	0.07	tr|E7EWR4|E7EWR4_HUMAN Cleavage stimulation factor subunit 2 OS=Homo sapiens GN=CSTF2 PE=1 SV=1
679	1	uniprot_human	A0A087WWY3	30	248149	1	1	1	1	0.02	tr|A0A087WWY3|A0A087WWY3_HUMAN Filamin-A OS=Homo sapiens GN=FLNA PE=1 SV=1
683	1	uniprot_human	K7ESP4	29	24276	2	2	2	2	0.41	tr|K7ESP4|K7ESP4_HUMAN Dephospho-CoA kinase domain-containing protein (Fragment) OS=Homo sapiens GN=DCAKD PE=1 SV=1
681	1	uniprot_human	F5H702	29	12819	1	1	1	1	0.38	tr|F5H702|F5H702_HUMAN 39S ribosomal protein L48, mitochondrial OS=Homo sapiens GN=MRPL48 PE=1 SV=1
682	1	uniprot_human	H0Y6C7	29	14193	1	1	1	1	0.34	tr|H0Y6C7|H0Y6C7_HUMAN Intraflagellar transport protein 27 homolog (Fragment) OS=Homo sapiens GN=IFT27 PE=1 SV=1
680	1	uniprot_human	H0YB02	29	17338	1	1	1	1	0.27	tr|H0YB02|H0YB02_HUMAN Serine/threonine-protein phosphatase 2B catalytic subunit gamma isoform (Fragment) OS=Homo sapiens GN=PPP3CC PE=1 SV=1
684	1	uniprot_human	F8VVA7	29	22383	1	1	1	1	0.21	tr|F8VVA7|F8VVA7_HUMAN Coatomer subunit zeta-1 OS=Homo sapiens GN=COPZ1 PE=1 SV=1
685	1	uniprot_human	J3KTF0	28	8526	1	1	1	1	0.61	tr|J3KTF0|J3KTF0_HUMAN Fatty acid synthase (Fragment) OS=Homo sapiens GN=FASN PE=1 SV=1
689	1	uniprot_human	B1AR61	28	15762	1	1	1	1	0.3	tr|B1AR61|B1AR61_HUMAN Hexokinase-1 (Fragment) OS=Homo sapiens GN=HK1 PE=1 SV=1
693	1	uniprot_human	Q9Y6H1	28	15731	1	1	1	1	0.3	sp|Q9Y6H1|CHCH2_HUMAN Coiled-coil-helix-coiled-coil-helix domain-containing protein 2 OS=Homo sapiens GN=CHCHD2 PE=1 SV=1
695	1	uniprot_human	B4E1G1	28	17079	1	1	1	1	0.28	tr|B4E1G1|B4E1G1_HUMAN Derlin-1 OS=Homo sapiens GN=DERL1 PE=1 SV=1
696	1	uniprot_human	P60604	28	18725	1	1	1	1	0.25	sp|P60604|UB2G2_HUMAN Ubiquitin-conjugating enzyme E2 G2 OS=Homo sapiens GN=UBE2G2 PE=1 SV=1
690	1	uniprot_human	Q9BUH6	28	21968	1	1	1	1	0.21	sp|Q9BUH6|PAXX_HUMAN Protein PAXX OS=Homo sapiens GN=C9orf142 PE=1 SV=2
686	1	uniprot_human	H0YAE8	28	26280	1	1	1	1	0.17	tr|H0YAE8|H0YAE8_HUMAN Histone RNA hairpin-binding protein (Fragment) OS=Homo sapiens GN=SLBP PE=1 SV=1
691	1	uniprot_human	O75940	28	26866	1	1	1	1	0.17	sp|O75940|SPF30_HUMAN Survival of motor neuron-related-splicing factor 30 OS=Homo sapiens GN=SMNDC1 PE=1 SV=1
694	1	uniprot_human	A0A087WUW6	28	47982	1	1	1	1	0.09	tr|A0A087WUW6|A0A087WUW6_HUMAN NF-kappa-B essential modulator OS=Homo sapiens GN=IKBKG PE=1 SV=1
692	1	uniprot_human	Q9NPH3	28	66118	1	1	1	1	0.07	sp|Q9NPH3|IL1AP_HUMAN Interleukin-1 receptor accessory protein OS=Homo sapiens GN=IL1RAP PE=1 SV=2
702	1	uniprot_human	A0A0J9YW13	27	12370	1	1	1	1	0.4	tr|A0A0J9YW13|A0A0J9YW13_HUMAN RNA-binding protein 8A (Fragment) OS=Homo sapiens GN=RBM8A PE=4 SV=1
700	1	uniprot_human	E7ETY0	27	13328	1	1	1	1	0.37	tr|E7ETY0|E7ETY0_HUMAN Kallikrein-6 OS=Homo sapiens GN=KLK6 PE=1 SV=1
698	1	uniprot_human	E9PL10	27	15769	1	1	1	1	0.3	tr|E9PL10|E9PL10_HUMAN Transcription factor BTF3 OS=Homo sapiens GN=BTF3L4 PE=1 SV=1
706	1	uniprot_human	Q15388	27	16459	1	1	1	1	0.29	sp|Q15388|TOM20_HUMAN Mitochondrial import receptor subunit TOM20 homolog OS=Homo sapiens GN=TOMM20 PE=1 SV=1
701	1	uniprot_human	Q5T5H1	27	21152	1	1	1	1	0.22	tr|Q5T5H1|Q5T5H1_HUMAN Alpha-endosulfine OS=Homo sapiens GN=ENSA PE=1 SV=1
699	1	uniprot_human	A2RQR6	27	21641	1	1	1	1	0.21	tr|A2RQR6|A2RQR6_HUMAN Transcription elongation factor A (SII)-like 4 variant 1 OS=Homo sapiens GN=TCEAL4 PE=1 SV=1
705	1	uniprot_human	Q5QNZ2	27	22318	1	1	1	1	0.21	tr|Q5QNZ2|Q5QNZ2_HUMAN ATP synthase F(0) complex subunit B1, mitochondrial OS=Homo sapiens GN=ATP5F1 PE=1 SV=1
703	1	uniprot_human	P47972	27	47411	1	1	1	1	0.09	sp|P47972|NPTX2_HUMAN Neuronal pentraxin-2 OS=Homo sapiens GN=NPTX2 PE=1 SV=2
707	1	uniprot_human	A0A087WXZ3	27	61354	1	1	1	1	0.07	tr|A0A087WXZ3|A0A087WXZ3_HUMAN YTH domain-containing family protein 2 OS=Homo sapiens GN=YTHDF2 PE=1 SV=1
697	1	uniprot_human	Q9Y4W6	27	88984	1	1	1	1	0.05	sp|Q9Y4W6|AFG32_HUMAN AFG3-like protein 2 OS=Homo sapiens GN=AFG3L2 PE=1 SV=2
713	1	uniprot_human	A0A087WV44	26	4801	1	1	1	1	1.27	tr|A0A087WV44|A0A087WV44_HUMAN Etoposide-induced protein 2.4 homolog OS=Homo sapiens GN=EI24 PE=1 SV=1
712	1	uniprot_human	K7EN27	26	17277	1	1	1	1	0.27	tr|K7EN27|K7EN27_HUMAN Protein deglycase DJ-1 (Fragment) OS=Homo sapiens GN=PARK7 PE=1 SV=1
709	1	uniprot_human	O95926	26	28762	1	1	1	1	0.16	sp|O95926|SYF2_HUMAN Pre-mRNA-splicing factor SYF2 OS=Homo sapiens GN=SYF2 PE=1 SV=1
710	1	uniprot_human	P31944	26	27947	1	1	1	1	0.16	sp|P31944|CASPE_HUMAN Caspase-14 OS=Homo sapiens GN=CASP14 PE=1 SV=2
716	1	uniprot_human	G3XAN4	26	33528	1	1	1	1	0.13	tr|G3XAN4|G3XAN4_HUMAN Translocating chain-associated membrane protein 1 OS=Homo sapiens GN=TRAM1 PE=1 SV=1
717	1	uniprot_human	O00487	26	34726	1	1	1	1	0.13	sp|O00487|PSDE_HUMAN 26S proteasome non-ATPase regulatory subunit 14 OS=Homo sapiens GN=PSMD14 PE=1 SV=1
714	1	uniprot_human	B5MCX3	26	37145	1	1	1	1	0.12	tr|B5MCX3|B5MCX3_HUMAN Septin-2 OS=Homo sapiens GN=SEPT2 PE=1 SV=1
711	1	uniprot_human	X6RAY8	26	39563	1	1	1	1	0.11	tr|X6RAY8|X6RAY8_HUMAN 39S ribosomal protein L4, mitochondrial OS=Homo sapiens GN=MRPL4 PE=1 SV=1
715	1	uniprot_human	Q9UQE7	26	141853	1	1	1	1	0.03	sp|Q9UQE7|SMC3_HUMAN Structural maintenance of chromosomes protein 3 OS=Homo sapiens GN=SMC3 PE=1 SV=2
721	1	uniprot_human	P63172	25	12672	1	1	1	1	0.39	sp|P63172|DYLT1_HUMAN Dynein light chain Tctex-type 1 OS=Homo sapiens GN=DYNLT1 PE=1 SV=1
719	1	uniprot_human	K7EM18	25	13770	1	1	1	1	0.35	tr|K7EM18|K7EM18_HUMAN Eukaryotic translation initiation factor 1 OS=Homo sapiens GN=EIF1 PE=1 SV=1
720	1	uniprot_human	H0YI98	25	29423	2	2	2	2	0.33	tr|H0YI98|H0YI98_HUMAN Dynactin subunit 2 (Fragment) OS=Homo sapiens GN=DCTN2 PE=1 SV=1
722	1	uniprot_human	E7EWB4	25	21097	1	1	1	1	0.22	tr|E7EWB4|E7EWB4_HUMAN Dihydropyrimidinase-related protein 5 (Fragment) OS=Homo sapiens GN=DPYSL5 PE=1 SV=6
724	1	uniprot_human	G5E9X5	25	48527	1	1	1	1	0.09	tr|G5E9X5|G5E9X5_HUMAN Methylcrotonoyl-CoA carboxylase subunit alpha, mitochondrial OS=Homo sapiens GN=MCCC1 PE=1 SV=1
725	1	uniprot_human	Q9H6T3	25	75957	1	1	1	1	0.06	sp|Q9H6T3|RPAP3_HUMAN RNA polymerase II-associated protein 3 OS=Homo sapiens GN=RPAP3 PE=1 SV=2
732	1	uniprot_human	P60059	24	7793	1	1	1	1	0.69	sp|P60059|SC61G_HUMAN Protein transport protein Sec61 subunit gamma OS=Homo sapiens GN=SEC61G PE=1 SV=1
727	1	uniprot_human	Q9UKR5	24	15968	1	1	1	1	0.3	sp|Q9UKR5|ERG28_HUMAN Probable ergosterol biosynthetic protein 28 OS=Homo sapiens GN=C14orf1 PE=1 SV=1
729	1	uniprot_human	A0A087X1H6	24	28334	1	1	1	1	0.16	tr|A0A087X1H6|A0A087X1H6_HUMAN Hsc70-interacting protein OS=Homo sapiens GN=ST13 PE=1 SV=1
726	1	uniprot_human	Q8TDN6	24	41660	1	1	1	1	0.11	sp|Q8TDN6|BRX1_HUMAN Ribosome biogenesis protein BRX1 homolog OS=Homo sapiens GN=BRIX1 PE=1 SV=2
733	1	uniprot_human	U3KQD4	23	15960	1	1	1	1	0.3	tr|U3KQD4|U3KQD4_HUMAN Testicular haploid-expressed gene protein OS=Homo sapiens GN=THEG PE=4 SV=2
736	1	uniprot_human	J3KNA0	23	55804	1	1	1	1	0.08	tr|J3KNA0|J3KNA0_HUMAN Mitochondrial inner membrane protein OXA1L OS=Homo sapiens GN=OXA1L PE=1 SV=1
735	1	uniprot_human	K7ELL7	23	61124	1	1	1	1	0.07	tr|K7ELL7|K7ELL7_HUMAN Glucosidase 2 subunit beta OS=Homo sapiens GN=PRKCSH PE=1 SV=1
737	1	uniprot_human	B1AHC9	23	64528	1	1	1	1	0.07	tr|B1AHC9|B1AHC9_HUMAN X-ray repair cross-complementing protein 6 OS=Homo sapiens GN=XRCC6 PE=1 SV=1
734	1	uniprot_human	I6L894	23	432499	1	1	1	1	0.01	tr|I6L894|I6L894_HUMAN Ankyrin-2 OS=Homo sapiens GN=ANK2 PE=1 SV=1
740	1	uniprot_human	Q2LD37	23	559352	1	1	1	1	0.01	sp|Q2LD37|K1109_HUMAN Uncharacterized protein KIAA1109 OS=Homo sapiens GN=KIAA1109 PE=1 SV=2
749	1	uniprot_human	A0A087WU10	22	8235	1	1	1	1	0.64	tr|A0A087WU10|A0A087WU10_HUMAN Nucleolar protein 16 OS=Homo sapiens GN=NOP16 PE=1 SV=1
744	1	uniprot_human	E7EPW2	22	12938	1	1	1	1	0.38	tr|E7EPW2|E7EPW2_HUMAN 28S ribosomal protein S25, mitochondrial OS=Homo sapiens GN=MRPS25 PE=1 SV=1
747	1	uniprot_human	D6R937	22	16568	1	1	1	1	0.29	tr|D6R937|D6R937_HUMAN Aminoacyl tRNA synthase complex-interacting multifunctional protein 1 (Fragment) OS=Homo sapiens GN=AIMP1 PE=1 SV=1
743	1	uniprot_human	F8VNX2	22	16904	1	1	1	1	0.28	tr|F8VNX2|F8VNX2_HUMAN ATP-dependent 6-phosphofructokinase, muscle type (Fragment) OS=Homo sapiens GN=PFKM PE=1 SV=1
750	1	uniprot_human	A9J4F5	22	17411	1	1	1	1	0.27	tr|A9J4F5|A9J4F5_HUMAN Zinc finger protein 593 OS=Homo sapiens GN=ZNF593 PE=1 SV=1
748	1	uniprot_human	H3BPJ9	22	19531	1	1	1	1	0.24	tr|H3BPJ9|H3BPJ9_HUMAN NADH dehydrogenase [ubiquinone] 1 beta subcomplex subunit 10 OS=Homo sapiens GN=NDUFB10 PE=1 SV=1
745	1	uniprot_human	E7ESE2	22	22442	1	1	1	1	0.21	tr|E7ESE2|E7ESE2_HUMAN Prohibitin (Fragment) OS=Homo sapiens GN=PHB PE=1 SV=2
756	1	uniprot_human	E9PN17	21	8447	1	1	1	1	0.62	tr|E9PN17|E9PN17_HUMAN ATP synthase subunit g, mitochondrial OS=Homo sapiens GN=ATP5L PE=1 SV=1
755	1	uniprot_human	H0YBL5	21	9619	1	1	1	1	0.53	tr|H0YBL5|H0YBL5_HUMAN Centrin-3 (Fragment) OS=Homo sapiens GN=CETN3 PE=1 SV=1
752	1	uniprot_human	H3BMH2	21	17657	1	1	1	1	0.27	tr|H3BMH2|H3BMH2_HUMAN Ras-related protein Rab-11A (Fragment) OS=Homo sapiens GN=RAB11A PE=3 SV=1
751	1	uniprot_human	J3KS15	21	22176	1	1	1	1	0.21	tr|J3KS15|J3KS15_HUMAN Peptidyl-tRNA hydrolase ICT1, mitochondrial (Fragment) OS=Homo sapiens GN=ICT1 PE=1 SV=1
753	1	uniprot_human	P13489	21	51766	1	1	1	1	0.09	sp|P13489|RINI_HUMAN Ribonuclease inhibitor OS=Homo sapiens GN=RNH1 PE=1 SV=2
757	1	uniprot_human	Q7L592	21	49435	1	1	1	1	0.09	sp|Q7L592|NDUF7_HUMAN NADH dehydrogenase [ubiquinone] complex I, assembly factor 7 OS=Homo sapiens GN=NDUFAF7 PE=1 SV=1
754	1	uniprot_human	Q6P2P2	21	95524	1	1	1	1	0.05	sp|Q6P2P2|ANM9_HUMAN Putative protein arginine N-methyltransferase 9 OS=Homo sapiens GN=PRMT9 PE=2 SV=1
758	1	uniprot_human	F5H2F4	21	111342	1	1	1	1	0.04	tr|F5H2F4|F5H2F4_HUMAN C-1-tetrahydrofolate synthase, cytoplasmic OS=Homo sapiens GN=MTHFD1 PE=1 SV=1
763	1	uniprot_human	P09669	20	8776	1	1	1	1	0.59	sp|P09669|COX6C_HUMAN Cytochrome c oxidase subunit 6C OS=Homo sapiens GN=COX6C PE=1 SV=2
761	1	uniprot_human	Q6P161	20	15866	1	1	1	1	0.3	sp|Q6P161|RM54_HUMAN 39S ribosomal protein L54, mitochondrial OS=Homo sapiens GN=MRPL54 PE=1 SV=1
762	1	uniprot_human	F8VVL1	20	18158	1	1	1	1	0.26	tr|F8VVL1|F8VVL1_HUMAN Density-regulated protein OS=Homo sapiens GN=DENR PE=1 SV=1
764	1	uniprot_human	Q13637	20	25210	1	1	1	1	0.18	sp|Q13637|RAB32_HUMAN Ras-related protein Rab-32 OS=Homo sapiens GN=RAB32 PE=1 SV=3
765	1	uniprot_human	O00767	20	41667	2	2	1	1	0.11	sp|O00767|ACOD_HUMAN Acyl-CoA desaturase OS=Homo sapiens GN=SCD PE=1 SV=2
760	1	uniprot_human	P48634	20	229180	1	1	1	1	0.02	sp|P48634|PRC2A_HUMAN Protein PRRC2A OS=Homo sapiens GN=PRRC2A PE=1 SV=3
773	1	uniprot_human	O75937	19	29823	2	2	2	2	0.33	sp|O75937|DNJC8_HUMAN DnaJ homolog subfamily C member 8 OS=Homo sapiens GN=DNAJC8 PE=1 SV=2
767	1	uniprot_human	H0YDF8	19	15563	1	1	1	1	0.31	tr|H0YDF8|H0YDF8_HUMAN Single Ig IL-1-related receptor (Fragment) OS=Homo sapiens GN=SIGIRR PE=1 SV=1
176	2	uniprot_human	H7C2E4	19	32547	2	2	2	2	0.3	tr|H7C2E4|H7C2E4_HUMAN CAD protein (Fragment) OS=Homo sapiens GN=CAD PE=1 SV=1
769	1	uniprot_human	F8VXJ7	19	19326	1	1	1	1	0.24	tr|F8VXJ7|F8VXJ7_HUMAN Protein canopy homolog 2 (Fragment) OS=Homo sapiens GN=CNPY2 PE=1 SV=1
774	1	uniprot_human	Q8TAE8	19	25425	1	1	1	1	0.18	sp|Q8TAE8|G45IP_HUMAN Growth arrest and DNA damage-inducible proteins-interacting protein 1 OS=Homo sapiens GN=GADD45GIP1 PE=1 SV=1
771	1	uniprot_human	Q9H9J2	19	37854	1	1	1	1	0.12	sp|Q9H9J2|RM44_HUMAN 39S ribosomal protein L44, mitochondrial OS=Homo sapiens GN=MRPL44 PE=1 SV=1
775	1	uniprot_human	Q5T5C7	19	61788	1	1	1	1	0.07	tr|Q5T5C7|Q5T5C7_HUMAN Serine--tRNA ligase, cytoplasmic OS=Homo sapiens GN=SARS PE=1 SV=1
770	1	uniprot_human	Q92674	19	87748	1	1	1	1	0.05	sp|Q92674|CENPI_HUMAN Centromere protein I OS=Homo sapiens GN=CENPI PE=1 SV=2
772	1	uniprot_human	Q8IYB3	19	102331	1	1	1	1	0.04	sp|Q8IYB3|SRRM1_HUMAN Serine/arginine repetitive matrix protein 1 OS=Homo sapiens GN=SRRM1 PE=1 SV=2
768	1	uniprot_human	A0A0C4DGZ0	19	218438	1	1	1	1	0.02	tr|A0A0C4DGZ0|A0A0C4DGZ0_HUMAN DNA-directed RNA polymerase OS=Homo sapiens GN=POLR2A PE=1 SV=1
776	1	uniprot_human	B8ZZJ0	18	6737	1	1	1	1	0.81	tr|B8ZZJ0|B8ZZJ0_HUMAN Small ubiquitin-related modifier 1 OS=Homo sapiens GN=SUMO1 PE=1 SV=1
782	1	uniprot_human	A2A2D0	18	9787	1	1	1	1	0.52	tr|A2A2D0|A2A2D0_HUMAN Stathmin (Fragment) OS=Homo sapiens GN=STMN1 PE=1 SV=6
778	1	uniprot_human	C9JLU1	18	16971	1	1	1	1	0.28	tr|C9JLU1|C9JLU1_HUMAN DNA-directed RNA polymerases I, II, and III subunit RPABC3 (Fragment) OS=Homo sapiens GN=POLR2H PE=1 SV=6
781	1	uniprot_human	Q9BU76	18	29679	1	1	1	1	0.15	sp|Q9BU76|MMTA2_HUMAN Multiple myeloma tumor-associated protein 2 OS=Homo sapiens GN=MMTAG2 PE=1 SV=1
786	1	uniprot_human	P10644	18	43183	1	1	1	1	0.1	sp|P10644|KAP0_HUMAN cAMP-dependent protein kinase type I-alpha regulatory subunit OS=Homo sapiens GN=PRKAR1A PE=1 SV=1
787	1	uniprot_human	A0A0C4DG44	18	45142	1	1	1	1	0.1	tr|A0A0C4DG44|A0A0C4DG44_HUMAN Serine protease HTRA2, mitochondrial (Fragment) OS=Homo sapiens GN=HTRA2 PE=1 SV=1
788	1	uniprot_human	G5E9F8	18	61914	1	1	1	1	0.07	tr|G5E9F8|G5E9F8_HUMAN Protein S (Alpha), isoform CRA_b OS=Homo sapiens GN=PROS1 PE=1 SV=1
780	1	uniprot_human	Q5TDH4	18	76299	1	1	1	1	0.06	tr|Q5TDH4|Q5TDH4_HUMAN DnaJ homolog subfamily C member 16 OS=Homo sapiens GN=DNAJC16 PE=1 SV=1
784	1	uniprot_human	Q59H18	18	94160	1	1	1	1	0.05	sp|Q59H18|TNI3K_HUMAN Serine/threonine-protein kinase TNNI3K OS=Homo sapiens GN=TNNI3K PE=1 SV=3
789	1	uniprot_human	Q2VPB7	18	95087	1	1	1	1	0.05	sp|Q2VPB7|AP5B1_HUMAN AP-5 complex subunit beta-1 OS=Homo sapiens GN=AP5B1 PE=1 SV=4
779	1	uniprot_human	A0A087X0L5	18	97669	3	3	1	1	0.04	tr|A0A087X0L5|A0A087X0L5_HUMAN MHC class II transactivator OS=Homo sapiens GN=CIITA PE=4 SV=1
785	1	uniprot_human	H0YND0	18	99331	1	1	1	1	0.04	tr|H0YND0|H0YND0_HUMAN Fibrillin-1 (Fragment) OS=Homo sapiens GN=FBN1 PE=1 SV=1
790	1	uniprot_human	A0A087WTT6	17	6282	1	1	1	1	0.88	tr|A0A087WTT6|A0A087WTT6_HUMAN 40S ribosomal protein S29 OS=Homo sapiens GN=RPS29 PE=1 SV=1
791	1	uniprot_human	F8VUA2	17	19918	1	1	1	1	0.24	tr|F8VUA2|F8VUA2_HUMAN Charged multivesicular body protein 1a OS=Homo sapiens GN=CHMP1A PE=1 SV=1
796	1	uniprot_human	B9A062	17	23909	1	1	1	1	0.19	tr|B9A062|B9A062_HUMAN Bifunctional methylenetetrahydrofolate dehydrogenase/cyclohydrolase, mitochondrial OS=Homo sapiens GN=MTHFD2 PE=1 SV=1
797	1	uniprot_human	I3L213	17	23752	1	1	1	1	0.19	tr|I3L213|I3L213_HUMAN Phosphorylase b kinase regulatory subunit beta (Fragment) OS=Homo sapiens GN=PHKB PE=1 SV=1
798	1	uniprot_human	D6RD67	17	31843	1	1	1	1	0.14	tr|D6RD67|D6RD67_HUMAN Methylcrotonoyl-CoA carboxylase beta chain, mitochondrial (Fragment) OS=Homo sapiens GN=MCCC2 PE=1 SV=2
795	1	uniprot_human	H0Y5J4	17	40475	1	1	1	1	0.11	tr|H0Y5J4|H0Y5J4_HUMAN Drebrin-like protein (Fragment) OS=Homo sapiens GN=DBNL PE=1 SV=1
793	1	uniprot_human	A0A0A6YYH2	17	46117	1	1	1	1	0.1	tr|A0A0A6YYH2|A0A0A6YYH2_HUMAN Uncharacterized protein OS=Homo sapiens PE=4 SV=1
792	1	uniprot_human	B4DKA4	17	54770	1	1	1	1	0.08	tr|B4DKA4|B4DKA4_HUMAN Elongator complex protein 3 OS=Homo sapiens GN=ELP3 PE=1 SV=1
794	1	uniprot_human	Q7Z2K8	17	103134	1	1	1	1	0.04	sp|Q7Z2K8|GRIN1_HUMAN G protein-regulated inducer of neurite outgrowth 1 OS=Homo sapiens GN=GPRIN1 PE=2 SV=2
804	1	uniprot_human	Q9BRT6	16	15329	1	1	1	1	0.31	sp|Q9BRT6|LLPH_HUMAN Protein LLP homolog OS=Homo sapiens GN=LLPH PE=1 SV=1
802	1	uniprot_human	H0YKT8	16	20234	1	1	1	1	0.23	tr|H0YKT8|H0YKT8_HUMAN Proteasome subunit beta type (Fragment) OS=Homo sapiens GN=PSMA4 PE=1 SV=6
801	1	uniprot_human	Q8NDZ4	16	50135	1	1	1	1	0.09	sp|Q8NDZ4|DIA1_HUMAN Deleted in autism protein 1 OS=Homo sapiens GN=C3orf58 PE=1 SV=1
803	1	uniprot_human	O95810	16	47202	1	1	1	1	0.09	sp|O95810|SDPR_HUMAN Serum deprivation-response protein OS=Homo sapiens GN=SDPR PE=1 SV=3
800	1	uniprot_human	Q9H9A6	16	68720	1	1	1	1	0.06	sp|Q9H9A6|LRC40_HUMAN Leucine-rich repeat-containing protein 40 OS=Homo sapiens GN=LRRC40 PE=1 SV=1
810	1	uniprot_human	Q9BV81	15	12067	1	1	1	1	0.41	sp|Q9BV81|EMC6_HUMAN ER membrane protein complex subunit 6 OS=Homo sapiens GN=EMC6 PE=1 SV=1
806	1	uniprot_human	P35244	15	13674	2	2	1	1	0.36	sp|P35244|RFA3_HUMAN Replication protein A 14 kDa subunit OS=Homo sapiens GN=RPA3 PE=1 SV=1
814	1	uniprot_human	K7ESD3	15	15986	1	1	1	1	0.3	tr|K7ESD3|K7ESD3_HUMAN Zinc finger and SCAN domain-containing protein 5B (Fragment) OS=Homo sapiens GN=ZSCAN5B PE=4 SV=2
805	1	uniprot_human	Q9BW30	15	19145	1	1	1	1	0.25	sp|Q9BW30|TPPP3_HUMAN Tubulin polymerization-promoting protein family member 3 OS=Homo sapiens GN=TPPP3 PE=1 SV=1
813	1	uniprot_human	H3BQD1	15	18599	1	1	1	1	0.25	tr|H3BQD1|H3BQD1_HUMAN Ubiquitin carboxyl-terminal hydrolase 7 (Fragment) OS=Homo sapiens GN=USP7 PE=1 SV=1
815	1	uniprot_human	E7EWK7	15	21193	1	1	1	1	0.22	tr|E7EWK7|E7EWK7_HUMAN Nuclear valosin-containing protein-like (Fragment) OS=Homo sapiens GN=NVL PE=1 SV=1
816	1	uniprot_human	Q9BYD2	15	30395	1	1	1	1	0.15	sp|Q9BYD2|RM09_HUMAN 39S ribosomal protein L9, mitochondrial OS=Homo sapiens GN=MRPL9 PE=1 SV=2
807	1	uniprot_human	Q8WZ79	15	42256	1	1	1	1	0.11	sp|Q8WZ79|DNS2B_HUMAN Deoxyribonuclease-2-beta OS=Homo sapiens GN=DNASE2B PE=2 SV=1
808	1	uniprot_human	Q96GA3	15	55049	1	1	1	1	0.08	sp|Q96GA3|LTV1_HUMAN Protein LTV1 homolog OS=Homo sapiens GN=LTV1 PE=1 SV=1
812	1	uniprot_human	O00186	15	68633	1	1	1	1	0.06	sp|O00186|STXB3_HUMAN Syntaxin-binding protein 3 OS=Homo sapiens GN=STXBP3 PE=1 SV=2
817	1	uniprot_human	H3BST1	14	20367	1	1	1	1	0.23	tr|H3BST1|H3BST1_HUMAN Biogenesis of lysosome-related organelles complex 1 subunit 6 OS=Homo sapiens GN=BLOC1S6 PE=1 SV=1
820	1	uniprot_human	J3KSY7	14	25804	1	1	1	1	0.18	tr|J3KSY7|J3KSY7_HUMAN Protein CASC3 (Fragment) OS=Homo sapiens GN=CASC3 PE=1 SV=1
818	1	uniprot_human	A0A087WZ72	14	68267	1	1	1	1	0.06	tr|A0A087WZ72|A0A087WZ72_HUMAN Thrombospondin-type laminin G domain and EAR repeat-containing protein OS=Homo sapiens GN=TSPEAR PE=4 SV=1
819	1	uniprot_human	O60645	14	87303	1	1	1	1	0.05	sp|O60645|EXOC3_HUMAN Exocyst complex component 3 OS=Homo sapiens GN=EXOC3 PE=1 SV=2

## Sheet: SCORE前100
Family	Member	Database	Accession	Score	Mass	Num. of matches	Num. of significant matches	Num. of sequences	Num. of significant sequences	emPAI	Description
1	1	uniprot_human	Q96FF9	22605	27755	766	766	28	28	81.51	sp|Q96FF9|CDCA5_HUMAN Sororin OS=Homo sapiens GN=CDCA5 PE=1 SV=1
2	2	uniprot_human	P17066	4098	71440	115	115	11	11	0.93	sp|P17066|HSP76_HUMAN Heat shock 70 kDa protein 6 OS=Homo sapiens GN=HSPA6 PE=1 SV=2
11	2	uniprot_human	Q71U36	2050	50788	49	49	13	13	2.23	sp|Q71U36|TBA1A_HUMAN Tubulin alpha-1A chain OS=Homo sapiens GN=TUBA1A PE=1 SV=1
12	1	uniprot_human	H3BPE7	1773	53693	51	51	8	8	1.39	tr|H3BPE7|H3BPE7_HUMAN RNA-binding protein FUS OS=Homo sapiens GN=FUS PE=1 SV=1
2	5	uniprot_human	E9PK54	1664	20000	49	49	11	11	14.34	tr|E9PK54|E9PK54_HUMAN Heat shock cognate 71 kDa protein (Fragment) OS=Homo sapiens GN=HSPA8 PE=1 SV=6
17	1	uniprot_human	Q9UJX2	1056	69588	27	27	16	16	2.01	sp|Q9UJX2|CDC23_HUMAN Cell division cycle protein 23 homolog OS=Homo sapiens GN=CDC23 PE=1 SV=3
18	1	uniprot_human	F5H0F9	1043	84306	22	22	15	15	1.14	tr|F5H0F9|F5H0F9_HUMAN Anaphase-promoting complex subunit 5 OS=Homo sapiens GN=ANAPC5 PE=1 SV=1
21	1	uniprot_human	Q8NC51	934	44995	34	34	14	14	2.42	sp|Q8NC51|PAIRB_HUMAN Plasminogen activator inhibitor 1 RNA-binding protein OS=Homo sapiens GN=SERBP1 PE=1 SV=2
23	1	uniprot_human	Q96CT7	892	25820	25	25	9	9	3.34	sp|Q96CT7|CC124_HUMAN Coiled-coil domain-containing protein 124 OS=Homo sapiens GN=CCDC124 PE=1 SV=1
24	1	uniprot_human	H0Y7A7	865	20863	31	31	5	5	2.35	tr|H0Y7A7|H0Y7A7_HUMAN Calmodulin (Fragment) OS=Homo sapiens GN=CALM2 PE=1 SV=1
26	1	uniprot_human	K7EJV9	857	19354	24	24	8	8	6.06	tr|K7EJV9|K7EJV9_HUMAN 60S ribosomal protein L23a (Fragment) OS=Homo sapiens GN=RPL23A PE=1 SV=1
27	1	uniprot_human	P10412	840	21852	24	24	6	6	2.17	sp|P10412|H14_HUMAN Histone H1.4 OS=Homo sapiens GN=HIST1H1E PE=1 SV=2
28	1	uniprot_human	P62979	839	18296	30	30	5	5	2.14	sp|P62979|RS27A_HUMAN Ubiquitin-40S ribosomal protein S27a OS=Homo sapiens GN=RPS27A PE=1 SV=2
30	1	uniprot_human	Q13185	819	20969	25	25	6	6	3.96	sp|Q13185|CBX3_HUMAN Chromobox protein homolog 3 OS=Homo sapiens GN=CBX3 PE=1 SV=4
32	1	uniprot_human	Q13200	797	100877	20	20	15	15	0.97	sp|Q13200|PSMD2_HUMAN 26S proteasome non-ATPase regulatory subunit 2 OS=Homo sapiens GN=PSMD2 PE=1 SV=3
33	1	uniprot_human	Q8NHZ8	796	9771	20	20	3	3	2.53	sp|Q8NHZ8|CDC26_HUMAN Anaphase-promoting complex subunit CDC26 OS=Homo sapiens GN=CDC26 PE=1 SV=1
35	1	uniprot_human	P63244	770	35511	18	18	10	10	2.3	sp|P63244|GBLP_HUMAN Guanine nucleotide-binding protein subunit beta-2-like 1 OS=Homo sapiens GN=GNB2L1 PE=1 SV=3
37	1	uniprot_human	P35606	738	103278	22	22	18	18	1.11	sp|P35606|COPB2_HUMAN Coatomer subunit beta' OS=Homo sapiens GN=COPB2 PE=1 SV=2
42	1	uniprot_human	P53621	692	139797	24	24	20	20	0.84	sp|P53621|COPA_HUMAN Coatomer subunit alpha OS=Homo sapiens GN=COPA PE=1 SV=2
43	1	uniprot_human	Q13042	687	72408	22	22	13	13	1.15	sp|Q13042|CDC16_HUMAN Cell division cycle protein 16 homolog OS=Homo sapiens GN=CDC16 PE=1 SV=2
45	1	uniprot_human	E2QRD4	680	139126	23	23	6	6	0.2	tr|E2QRD4|E2QRD4_HUMAN Protein MMS22-like OS=Homo sapiens GN=MMS22L PE=1 SV=1
46	1	uniprot_human	P04844	679	69355	15	15	12	12	1.09	sp|P04844|RPN2_HUMAN Dolichyl-diphosphooligosaccharide--protein glycosyltransferase subunit 2 OS=Homo sapiens GN=RPN2 PE=1 SV=3
47	1	uniprot_human	P46821	670	271665	12	12	12	12	0.21	sp|P46821|MAP1B_HUMAN Microtubule-associated protein 1B OS=Homo sapiens GN=MAP1B PE=1 SV=2
50	1	uniprot_human	Q13643	631	33166	17	17	11	11	3.07	sp|Q13643|FHL3_HUMAN Four and a half LIM domains protein 3 OS=Homo sapiens GN=FHL3 PE=1 SV=4
52	1	uniprot_human	Q92945	616	73355	17	17	15	15	1.39	sp|Q92945|FUBP2_HUMAN Far upstream element-binding protein 2 OS=Homo sapiens GN=KHSRP PE=1 SV=4
54	1	uniprot_human	P63173	613	8270	17	17	5	5	10.55	sp|P63173|RL38_HUMAN 60S ribosomal protein L38 OS=Homo sapiens GN=RPL38 PE=1 SV=2
56	1	uniprot_human	G3V203	609	18859	13	13	6	6	2.79	tr|G3V203|G3V203_HUMAN 60S ribosomal protein L18 OS=Homo sapiens GN=RPL18 PE=1 SV=1
58	1	uniprot_human	M0QXB4	589	37072	10	10	7	7	1.23	tr|M0QXB4|M0QXB4_HUMAN Coatomer protein complex, subunit epsilon, isoform CRA_g OS=Homo sapiens GN=COPE PE=1 SV=1
60	1	uniprot_human	Q86VP6	569	137999	15	15	7	7	0.24	sp|Q86VP6|CAND1_HUMAN Cullin-associated NEDD8-dissociated protein 1 OS=Homo sapiens GN=CAND1 PE=1 SV=2
61	1	uniprot_human	B1AHB1	558	78342	14	14	12	12	0.92	tr|B1AHB1|B1AHB1_HUMAN DNA helicase OS=Homo sapiens GN=MCM5 PE=1 SV=1
64	1	uniprot_human	P54619	523	37727	18	18	12	12	2.85	sp|P54619|AAKG1_HUMAN 5'-AMP-activated protein kinase subunit gamma-1 OS=Homo sapiens GN=PRKAG1 PE=1 SV=1
65	1	uniprot_human	P07919	520	11017	9	9	2	2	1.12	sp|P07919|QCR6_HUMAN Cytochrome b-c1 complex subunit 6, mitochondrial OS=Homo sapiens GN=UQCRH PE=1 SV=2
66	1	uniprot_human	Q53Z07	516	21964	18	18	8	8	3.62	tr|Q53Z07|Q53Z07_HUMAN 60S ribosomal protein L9 OS=Homo sapiens GN=RPL9 PE=1 SV=1
67	1	uniprot_human	Q9NVI7	511	71610	12	12	11	11	0.93	sp|Q9NVI7|ATD3A_HUMAN ATPase family AAA domain-containing protein 3A OS=Homo sapiens GN=ATAD3A PE=1 SV=2
69	1	uniprot_human	P18859	503	12580	8	8	5	5	4.22	sp|P18859|ATP5J_HUMAN ATP synthase-coupling factor 6, mitochondrial OS=Homo sapiens GN=ATP5J PE=1 SV=1
71	1	uniprot_human	O95816	491	23928	17	17	11	11	5.91	sp|O95816|BAG2_HUMAN BAG family molecular chaperone regulator 2 OS=Homo sapiens GN=BAG2 PE=1 SV=1
72	1	uniprot_human	A0A087WXM6	485	19801	12	12	5	5	1.89	tr|A0A087WXM6|A0A087WXM6_HUMAN 60S ribosomal protein L17 (Fragment) OS=Homo sapiens GN=RPL17 PE=3 SV=1
73	1	uniprot_human	P62829	481	14970	11	11	5	5	3.02	sp|P62829|RL23_HUMAN 60S ribosomal protein L23 OS=Homo sapiens GN=RPL23 PE=1 SV=1
75	1	uniprot_human	Q9UJX5	479	92856	13	13	9	9	0.51	sp|Q9UJX5|APC4_HUMAN Anaphase-promoting complex subunit 4 OS=Homo sapiens GN=ANAPC4 PE=1 SV=2
88	1	uniprot_human	P35268	434	14835	12	12	4	4	3.06	sp|P35268|RL22_HUMAN 60S ribosomal protein L22 OS=Homo sapiens GN=RPL22 PE=1 SV=2
49	2	uniprot_human	Q92688	420	28941	12	12	6	6	1.4	sp|Q92688|AN32B_HUMAN Acidic leucine-rich nuclear phosphoprotein 32 family member B OS=Homo sapiens GN=ANP32B PE=1 SV=1
92	1	uniprot_human	O75489	405	30337	8	8	6	6	1.31	sp|O75489|NDUS3_HUMAN NADH dehydrogenase [ubiquinone] iron-sulfur protein 3, mitochondrial OS=Homo sapiens GN=NDUFS3 PE=1 SV=1
93	1	uniprot_human	P05455	404	46979	11	11	11	11	1.71	sp|P05455|LA_HUMAN Lupus La protein OS=Homo sapiens GN=SSB PE=1 SV=2
96	1	uniprot_human	P61604	395	10925	14	14	5	5	5.65	sp|P61604|CH10_HUMAN 10 kDa heat shock protein, mitochondrial OS=Homo sapiens GN=HSPE1 PE=1 SV=2
97	1	uniprot_human	Q96DE5	393	11717	8	8	4	4	3.08	sp|Q96DE5|APC16_HUMAN Anaphase-promoting complex subunit 16 OS=Homo sapiens GN=ANAPC16 PE=1 SV=1
40	3	uniprot_human	H0Y8G5	391	29820	12	12	5	5	1.03	tr|H0Y8G5|H0Y8G5_HUMAN Heterogeneous nuclear ribonucleoprotein D0 (Fragment) OS=Homo sapiens GN=HNRNPD PE=1 SV=6
100	1	uniprot_human	H0YHX9	387	22930	6	6	4	4	1.08	tr|H0YHX9|H0YHX9_HUMAN Nascent polypeptide-associated complex subunit alpha (Fragment) OS=Homo sapiens GN=NACA PE=1 SV=1
103	1	uniprot_human	P15880	386	31590	10	10	7	7	1.55	sp|P15880|RS2_HUMAN 40S ribosomal protein S2 OS=Homo sapiens GN=RPS2 PE=1 SV=2
101	1	uniprot_human	Q8N4Q1	386	16385	6	6	3	3	1.14	sp|Q8N4Q1|MIA40_HUMAN Mitochondrial intermembrane space import and assembly protein 40 OS=Homo sapiens GN=CHCHD4 PE=1 SV=1
105	1	uniprot_human	K4DI93	385	103318	13	13	2	2	0.09	tr|K4DI93|K4DI93_HUMAN Cullin 4B, isoform CRA_e OS=Homo sapiens GN=CUL4B PE=1 SV=1
107	1	uniprot_human	K7EK33	383	43456	7	7	4	4	0.63	tr|K7EK33|K7EK33_HUMAN DAZ-associated protein 1 OS=Homo sapiens GN=DAZAP1 PE=1 SV=2
109	1	uniprot_human	M0R268	367	28370	6	6	3	3	0.56	tr|M0R268|M0R268_HUMAN U1 small nuclear ribonucleoprotein A (Fragment) OS=Homo sapiens GN=SNRPA PE=1 SV=1
110	1	uniprot_human	O95400	363	37737	9	9	8	8	1.46	sp|O95400|CD2B2_HUMAN CD2 antigen cytoplasmic tail-binding protein 2 OS=Homo sapiens GN=CD2BP2 PE=1 SV=1
111	1	uniprot_human	Q9Y5M8	363	29912	6	6	5	5	1.03	sp|Q9Y5M8|SRPRB_HUMAN Signal recognition particle receptor subunit beta OS=Homo sapiens GN=SRPRB PE=1 SV=3
112	1	uniprot_human	J3KN29	359	24709	12	12	7	7	2.9	tr|J3KN29|J3KN29_HUMAN 26S proteasome non-ATPase regulatory subunit 9 OS=Homo sapiens GN=PSMD9 PE=1 SV=1
113	1	uniprot_human	Q9BS18	358	8516	9	9	2	2	1.6	sp|Q9BS18|APC13_HUMAN Anaphase-promoting complex subunit 13 OS=Homo sapiens GN=ANAPC13 PE=1 SV=1
115	1	uniprot_human	Q5VTE0	355	50495	11	11	8	8	0.96	sp|Q5VTE0|EF1A3_HUMAN Putative elongation factor 1-alpha-like 3 OS=Homo sapiens GN=EEF1A1P5 PE=5 SV=1
118	1	uniprot_human	B0QY89	354	71085	11	11	11	11	0.94	tr|B0QY89|B0QY89_HUMAN Eukaryotic translation initiation factor 3 subunit L OS=Homo sapiens GN=EIF3L PE=1 SV=1
120	1	uniprot_human	Q16718	346	13507	8	8	6	6	5.3	sp|Q16718|NDUA5_HUMAN NADH dehydrogenase [ubiquinone] 1 alpha subcomplex subunit 5 OS=Homo sapiens GN=NDUFA5 PE=1 SV=3
123	1	uniprot_human	E9PLL6	332	12251	8	8	4	4	2.88	tr|E9PLL6|E9PLL6_HUMAN 60S ribosomal protein L27a OS=Homo sapiens GN=RPL27A PE=1 SV=1
125	1	uniprot_human	P62280	321	18590	12	12	8	8	5.1	sp|P62280|RS11_HUMAN 40S ribosomal protein S11 OS=Homo sapiens GN=RPS11 PE=1 SV=3
129	1	uniprot_human	Q32Q12	313	32906	15	15	10	10	3.13	tr|Q32Q12|Q32Q12_HUMAN Nucleoside diphosphate kinase OS=Homo sapiens GN=NME1-NME2 PE=1 SV=1
130	1	uniprot_human	P56537	312	27095	7	7	6	6	1.55	sp|P56537|IF6_HUMAN Eukaryotic translation initiation factor 6 OS=Homo sapiens GN=EIF6 PE=1 SV=1
131	1	uniprot_human	Q9Y3D0	311	17766	5	5	4	4	1.57	sp|Q9Y3D0|MIP18_HUMAN Mitotic spindle-associated MMXD complex subunit MIP18 OS=Homo sapiens GN=FAM96B PE=1 SV=1
134	1	uniprot_human	G8JLG1	305	141399	7	7	7	7	0.24	tr|G8JLG1|G8JLG1_HUMAN Structural maintenance of chromosomes protein OS=Homo sapiens GN=SMC1A PE=1 SV=2
135	1	uniprot_human	E7ERH2	304	16138	8	8	5	5	2.66	tr|E7ERH2|E7ERH2_HUMAN S-phase kinase-associated protein 1 (Fragment) OS=Homo sapiens GN=SKP1 PE=1 SV=1
137	1	uniprot_human	P40938	302	41328	9	9	7	7	1.05	sp|P40938|RFC3_HUMAN Replication factor C subunit 3 OS=Homo sapiens GN=RFC3 PE=1 SV=2
138	1	uniprot_human	P62244	298	14944	9	9	4	4	3.02	sp|P62244|RS15A_HUMAN 40S ribosomal protein S15a OS=Homo sapiens GN=RPS15A PE=1 SV=2
141	1	uniprot_human	C9JRZ6	291	26963	6	6	5	5	1.19	tr|C9JRZ6|C9JRZ6_HUMAN MICOS complex subunit MIC19 OS=Homo sapiens GN=CHCHD3 PE=1 SV=1
142	1	uniprot_human	P54136	285	76129	11	11	9	9	0.66	sp|P54136|SYRC_HUMAN Arginine--tRNA ligase, cytoplasmic OS=Homo sapiens GN=RARS PE=1 SV=2
145	1	uniprot_human	Q99653	282	22442	8	8	5	5	1.56	sp|Q99653|CHP1_HUMAN Calcineurin B homologous protein 1 OS=Homo sapiens GN=CHP1 PE=1 SV=3
146	1	uniprot_human	J3QRG6	279	15016	6	6	3	3	1.3	tr|J3QRG6|J3QRG6_HUMAN Cyclin-dependent kinase inhibitor 2A OS=Homo sapiens GN=CDKN2A PE=1 SV=1
148	1	uniprot_human	P62081	276	22113	8	8	5	5	1.59	sp|P62081|RS7_HUMAN 40S ribosomal protein S7 OS=Homo sapiens GN=RPS7 PE=1 SV=1
150	1	uniprot_human	P62913	275	20468	5	5	4	4	1.28	sp|P62913|RL11_HUMAN 60S ribosomal protein L11 OS=Homo sapiens GN=RPL11 PE=1 SV=2
149	1	uniprot_human	P62714	275	36123	7	7	6	6	1.02	sp|P62714|PP2AB_HUMAN Serine/threonine-protein phosphatase 2A catalytic subunit beta isoform OS=Homo sapiens GN=PPP2CB PE=1 SV=1
152	1	uniprot_human	O75306	273	52911	9	9	7	7	0.76	sp|O75306|NDUS2_HUMAN NADH dehydrogenase [ubiquinone] iron-sulfur protein 2, mitochondrial OS=Homo sapiens GN=NDUFS2 PE=1 SV=2
156	1	uniprot_human	P31948	269	63227	9	9	9	9	0.83	sp|P31948|STIP1_HUMAN Stress-induced-phosphoprotein 1 OS=Homo sapiens GN=STIP1 PE=1 SV=1
158	1	uniprot_human	P28799	264	68518	5	5	3	3	0.21	sp|P28799|GRN_HUMAN Granulins OS=Homo sapiens GN=GRN PE=1 SV=2
159	1	uniprot_human	Q3ZCQ8	263	39850	5	5	3	3	0.38	sp|Q3ZCQ8|TIM50_HUMAN Mitochondrial import inner membrane translocase subunit TIM50 OS=Homo sapiens GN=TIMM50 PE=1 SV=2
160	1	uniprot_human	H0YHC3	260	23517	5	5	4	4	1.05	tr|H0YHC3|H0YHC3_HUMAN Nucleosome assembly protein 1-like 1 (Fragment) OS=Homo sapiens GN=NAP1L1 PE=1 SV=1
161	1	uniprot_human	Q14257	255	36911	7	7	5	5	0.77	sp|Q14257|RCN2_HUMAN Reticulocalbin-2 OS=Homo sapiens GN=RCN2 PE=1 SV=1
163	1	uniprot_human	Q9BYG3	254	34372	5	5	3	3	0.45	sp|Q9BYG3|MK67I_HUMAN MKI67 FHA domain-interacting nucleolar phosphoprotein OS=Homo sapiens GN=NIFK PE=1 SV=1
164	1	uniprot_human	Q9UNE7	253	35290	7	7	7	7	1.32	sp|Q9UNE7|CHIP_HUMAN E3 ubiquitin-protein ligase CHIP OS=Homo sapiens GN=STUB1 PE=1 SV=2
168	1	uniprot_human	P09496	247	27174	10	10	5	5	1.17	sp|P09496|CLCA_HUMAN Clathrin light chain A OS=Homo sapiens GN=CLTA PE=1 SV=1
3	5	uniprot_human	G3V1N2	246	11997	14	14	4	4	2.98	tr|G3V1N2|G3V1N2_HUMAN HCG1745306, isoform CRA_a OS=Homo sapiens GN=HBA2 PE=1 SV=1
173	1	uniprot_human	Q9UHV9	238	16695	4	4	3	3	1.12	sp|Q9UHV9|PFD2_HUMAN Prefoldin subunit 2 OS=Homo sapiens GN=PFDN2 PE=1 SV=1
177	1	uniprot_human	Q9HCN8	234	23812	2	2	2	2	0.42	sp|Q9HCN8|SDF2L_HUMAN Stromal cell-derived factor 2-like protein 1 OS=Homo sapiens GN=SDF2L1 PE=1 SV=2
179	1	uniprot_human	Q06830	231	22324	11	11	9	9	6.96	sp|Q06830|PRDX1_HUMAN Peroxiredoxin-1 OS=Homo sapiens GN=PRDX1 PE=1 SV=1
180	1	uniprot_human	P35249	229	40170	8	8	7	7	1.09	sp|P35249|RFC4_HUMAN Replication factor C subunit 4 OS=Homo sapiens GN=RFC4 PE=1 SV=2
182	1	uniprot_human	P84103	225	19546	6	6	4	4	1.36	sp|P84103|SRSF3_HUMAN Serine/arginine-rich splicing factor 3 OS=Homo sapiens GN=SRSF3 PE=1 SV=1
181	1	uniprot_human	Q13442	225	20618	4	4	4	4	1.26	sp|Q13442|HAP28_HUMAN 28 kDa heat- and acid-stable phosphoprotein OS=Homo sapiens GN=PDAP1 PE=1 SV=1
131	2	uniprot_human	H3BNV7	222	17732	4	4	3	3	1.03	tr|H3BNV7|H3BNV7_HUMAN Mitotic spindle-associated MMXD complex subunit MIP18 (Fragment) OS=Homo sapiens GN=FAM96B PE=1 SV=1
187	1	uniprot_human	A0A087WV05	218	12804	7	7	5	5	4.07	tr|A0A087WV05|A0A087WV05_HUMAN Uncharacterized protein OS=Homo sapiens PE=4 SV=1
186	1	uniprot_human	A0A087WZ27	218	14557	6	6	5	5	3.19	tr|A0A087WZ27|A0A087WZ27_HUMAN Zinc finger protein 90 OS=Homo sapiens GN=ZNF90 PE=4 SV=2
188	1	uniprot_human	P78318	217	39312	5	5	4	4	0.54	sp|P78318|IGBP1_HUMAN Immunoglobulin-binding protein 1 OS=Homo sapiens GN=IGBP1 PE=1 SV=1
189	1	uniprot_human	P39023	216	46365	8	8	6	6	0.73	sp|P39023|RL3_HUMAN 60S ribosomal protein L3 OS=Homo sapiens GN=RPL3 PE=1 SV=2
195	1	uniprot_human	Q6P582	213	16268	4	4	3	3	1.16	sp|Q6P582|MZT2A_HUMAN Mitotic-spindle organizing protein 2A OS=Homo sapiens GN=MZT2A PE=1 SV=2
201	1	uniprot_human	P52815	210	21563	6	6	4	4	1.18	sp|P52815|RM12_HUMAN 39S ribosomal protein L12, mitochondrial OS=Homo sapiens GN=MRPL12 PE=1 SV=2
197	1	uniprot_human	F5GWF6	210	57170	5	5	4	4	0.35	tr|F5GWF6|F5GWF6_HUMAN T-complex protein 1 subunit beta OS=Homo sapiens GN=CCT2 PE=1 SV=2
202	1	uniprot_human	Q96TA2	209	86686	5	5	5	5	0.28	sp|Q96TA2|YMEL1_HUMAN ATP-dependent zinc metalloprotease YME1L1 OS=Homo sapiens GN=YME1L1 PE=1 SV=2

## Sheet: PAI前100
Family	Member	Database	Accession	Score	Mass	Num. of matches	Num. of significant matches	Num. of sequences	Num. of significant sequences	emPAI	Description
1	1	uniprot_human	Q96FF9	22605	27755	766	766	28	28	81.51	sp|Q96FF9|CDCA5_HUMAN Sororin OS=Homo sapiens GN=CDCA5 PE=1 SV=1
2	5	uniprot_human	E9PK54	1664	20000	49	49	11	11	14.34	tr|E9PK54|E9PK54_HUMAN Heat shock cognate 71 kDa protein (Fragment) OS=Homo sapiens GN=HSPA8 PE=1 SV=6
54	1	uniprot_human	P63173	613	8270	17	17	5	5	10.55	sp|P63173|RL38_HUMAN 60S ribosomal protein L38 OS=Homo sapiens GN=RPL38 PE=1 SV=2
179	1	uniprot_human	Q06830	231	22324	11	11	9	9	6.96	sp|Q06830|PRDX1_HUMAN Peroxiredoxin-1 OS=Homo sapiens GN=PRDX1 PE=1 SV=1
26	1	uniprot_human	K7EJV9	857	19354	24	24	8	8	6.06	tr|K7EJV9|K7EJV9_HUMAN 60S ribosomal protein L23a (Fragment) OS=Homo sapiens GN=RPL23A PE=1 SV=1
71	1	uniprot_human	O95816	491	23928	17	17	11	11	5.91	sp|O95816|BAG2_HUMAN BAG family molecular chaperone regulator 2 OS=Homo sapiens GN=BAG2 PE=1 SV=1
96	1	uniprot_human	P61604	395	10925	14	14	5	5	5.65	sp|P61604|CH10_HUMAN 10 kDa heat shock protein, mitochondrial OS=Homo sapiens GN=HSPE1 PE=1 SV=2
120	1	uniprot_human	Q16718	346	13507	8	8	6	6	5.3	sp|Q16718|NDUA5_HUMAN NADH dehydrogenase [ubiquinone] 1 alpha subcomplex subunit 5 OS=Homo sapiens GN=NDUFA5 PE=1 SV=3
125	1	uniprot_human	P62280	321	18590	12	12	8	8	5.1	sp|P62280|RS11_HUMAN 40S ribosomal protein S11 OS=Homo sapiens GN=RPS11 PE=1 SV=3
69	1	uniprot_human	P18859	503	12580	8	8	5	5	4.22	sp|P18859|ATP5J_HUMAN ATP synthase-coupling factor 6, mitochondrial OS=Homo sapiens GN=ATP5J PE=1 SV=1
187	1	uniprot_human	A0A087WV05	218	12804	7	7	5	5	4.07	tr|A0A087WV05|A0A087WV05_HUMAN Uncharacterized protein OS=Homo sapiens PE=4 SV=1
30	1	uniprot_human	Q13185	819	20969	25	25	6	6	3.96	sp|Q13185|CBX3_HUMAN Chromobox protein homolog 3 OS=Homo sapiens GN=CBX3 PE=1 SV=4
66	1	uniprot_human	Q53Z07	516	21964	18	18	8	8	3.62	tr|Q53Z07|Q53Z07_HUMAN 60S ribosomal protein L9 OS=Homo sapiens GN=RPL9 PE=1 SV=1
23	1	uniprot_human	Q96CT7	892	25820	25	25	9	9	3.34	sp|Q96CT7|CC124_HUMAN Coiled-coil domain-containing protein 124 OS=Homo sapiens GN=CCDC124 PE=1 SV=1
296	1	uniprot_human	P62899	138	14454	5	5	5	5	3.23	sp|P62899|RL31_HUMAN 60S ribosomal protein L31 OS=Homo sapiens GN=RPL31 PE=1 SV=1
186	1	uniprot_human	A0A087WZ27	218	14557	6	6	5	5	3.19	tr|A0A087WZ27|A0A087WZ27_HUMAN Zinc finger protein 90 OS=Homo sapiens GN=ZNF90 PE=4 SV=2
226	1	uniprot_human	Q08AG7	187	8587	3	3	2	2	3.19	sp|Q08AG7|MZT1_HUMAN Mitotic-spindle organizing protein 1 OS=Homo sapiens GN=MZT1 PE=1 SV=2
129	1	uniprot_human	Q32Q12	313	32906	15	15	10	10	3.13	tr|Q32Q12|Q32Q12_HUMAN Nucleoside diphosphate kinase OS=Homo sapiens GN=NME1-NME2 PE=1 SV=1
97	1	uniprot_human	Q96DE5	393	11717	8	8	4	4	3.08	sp|Q96DE5|APC16_HUMAN Anaphase-promoting complex subunit 16 OS=Homo sapiens GN=ANAPC16 PE=1 SV=1
50	1	uniprot_human	Q13643	631	33166	17	17	11	11	3.07	sp|Q13643|FHL3_HUMAN Four and a half LIM domains protein 3 OS=Homo sapiens GN=FHL3 PE=1 SV=4
88	1	uniprot_human	P35268	434	14835	12	12	4	4	3.06	sp|P35268|RL22_HUMAN 60S ribosomal protein L22 OS=Homo sapiens GN=RPL22 PE=1 SV=2
321	1	uniprot_human	P31949	118	11847	4	4	4	4	3.03	sp|P31949|S10AB_HUMAN Protein S100-A11 OS=Homo sapiens GN=S100A11 PE=1 SV=2
73	1	uniprot_human	P62829	481	14970	11	11	5	5	3.02	sp|P62829|RL23_HUMAN 60S ribosomal protein L23 OS=Homo sapiens GN=RPL23 PE=1 SV=1
138	1	uniprot_human	P62244	298	14944	9	9	4	4	3.02	sp|P62244|RS15A_HUMAN 40S ribosomal protein S15a OS=Homo sapiens GN=RPS15A PE=1 SV=2
3	5	uniprot_human	G3V1N2	246	11997	14	14	4	4	2.98	tr|G3V1N2|G3V1N2_HUMAN HCG1745306, isoform CRA_a OS=Homo sapiens GN=HBA2 PE=1 SV=1
112	1	uniprot_human	J3KN29	359	24709	12	12	7	7	2.9	tr|J3KN29|J3KN29_HUMAN 26S proteasome non-ATPase regulatory subunit 9 OS=Homo sapiens GN=PSMD9 PE=1 SV=1
123	1	uniprot_human	E9PLL6	332	12251	8	8	4	4	2.88	tr|E9PLL6|E9PLL6_HUMAN 60S ribosomal protein L27a OS=Homo sapiens GN=RPL27A PE=1 SV=1
64	1	uniprot_human	P54619	523	37727	18	18	12	12	2.85	sp|P54619|AAKG1_HUMAN 5'-AMP-activated protein kinase subunit gamma-1 OS=Homo sapiens GN=PRKAG1 PE=1 SV=1
56	1	uniprot_human	G3V203	609	18859	13	13	6	6	2.79	tr|G3V203|G3V203_HUMAN 60S ribosomal protein L18 OS=Homo sapiens GN=RPL18 PE=1 SV=1
340	1	uniprot_human	P18077	109	12587	9	9	4	4	2.75	sp|P18077|RL35A_HUMAN 60S ribosomal protein L35a OS=Homo sapiens GN=RPL35A PE=1 SV=2
302	1	uniprot_human	J3QQQ9	132	12684	7	7	4	4	2.71	tr|J3QQQ9|J3QQQ9_HUMAN Uncharacterized protein OS=Homo sapiens PE=4 SV=1
135	1	uniprot_human	E7ERH2	304	16138	8	8	5	5	2.66	tr|E7ERH2|E7ERH2_HUMAN S-phase kinase-associated protein 1 (Fragment) OS=Homo sapiens GN=SKP1 PE=1 SV=1
427	1	uniprot_human	F5GXX5	75	9605	4	4	3	3	2.58	tr|F5GXX5|F5GXX5_HUMAN Dolichyl-diphosphooligosaccharide--protein glycosyltransferase subunit DAD1 OS=Homo sapiens GN=DAD1 PE=1 SV=1
33	1	uniprot_human	Q8NHZ8	796	9771	20	20	3	3	2.53	sp|Q8NHZ8|CDC26_HUMAN Anaphase-promoting complex subunit CDC26 OS=Homo sapiens GN=CDC26 PE=1 SV=1
21	1	uniprot_human	Q8NC51	934	44995	34	34	14	14	2.42	sp|Q8NC51|PAIRB_HUMAN Plasminogen activator inhibitor 1 RNA-binding protein OS=Homo sapiens GN=SERBP1 PE=1 SV=2
24	1	uniprot_human	H0Y7A7	865	20863	31	31	5	5	2.35	tr|H0Y7A7|H0Y7A7_HUMAN Calmodulin (Fragment) OS=Homo sapiens GN=CALM2 PE=1 SV=1
35	1	uniprot_human	P63244	770	35511	18	18	10	10	2.3	sp|P63244|GBLP_HUMAN Guanine nucleotide-binding protein subunit beta-2-like 1 OS=Homo sapiens GN=GNB2L1 PE=1 SV=3
439	1	uniprot_human	A0A087WUN7	71	10460	3	3	3	3	2.26	tr|A0A087WUN7|A0A087WUN7_HUMAN SRA stem-loop-interacting RNA-binding protein, mitochondrial OS=Homo sapiens GN=SLIRP PE=1 SV=1
11	2	uniprot_human	Q71U36	2050	50788	49	49	13	13	2.23	sp|Q71U36|TBA1A_HUMAN Tubulin alpha-1A chain OS=Homo sapiens GN=TUBA1A PE=1 SV=1
209	1	uniprot_human	P62993	204	25304	7	7	7	7	2.21	sp|P62993|GRB2_HUMAN Growth factor receptor-bound protein 2 OS=Homo sapiens GN=GRB2 PE=1 SV=1
27	1	uniprot_human	P10412	840	21852	24	24	6	6	2.17	sp|P10412|H14_HUMAN Histone H1.4 OS=Homo sapiens GN=HIST1H1E PE=1 SV=2
28	1	uniprot_human	P62979	839	18296	30	30	5	5	2.14	sp|P62979|RS27A_HUMAN Ubiquitin-40S ribosomal protein S27a OS=Homo sapiens GN=RPS27A PE=1 SV=2
215	1	uniprot_human	P42766	198	14543	9	9	4	4	2.14	sp|P42766|RL35_HUMAN 60S ribosomal protein L35 OS=Homo sapiens GN=RPL35 PE=1 SV=2
221	1	uniprot_human	O15212	194	14574	4	4	4	4	2.14	sp|O15212|PFD6_HUMAN Prefoldin subunit 6 OS=Homo sapiens GN=PFDN6 PE=1 SV=1
283	1	uniprot_human	O75947	145	18537	5	5	5	5	2.1	sp|O75947|ATP5H_HUMAN ATP synthase subunit d, mitochondrial OS=Homo sapiens GN=ATP5H PE=1 SV=3
234	1	uniprot_human	O43678	182	11029	3	3	3	3	2.08	sp|O43678|NDUA2_HUMAN NADH dehydrogenase [ubiquinone] 1 alpha subcomplex subunit 2 OS=Homo sapiens GN=NDUFA2 PE=1 SV=3
262	1	uniprot_human	Q9UDW1	156	7304	3	3	2	2	2.02	sp|Q9UDW1|QCR9_HUMAN Cytochrome b-c1 complex subunit 9 OS=Homo sapiens GN=UQCR10 PE=1 SV=3
663	1	uniprot_human	K7EK43	31	3421	1	1	1	1	2.02	tr|K7EK43|K7EK43_HUMAN Tubulin beta-6 chain (Fragment) OS=Homo sapiens GN=TUBB6 PE=1 SV=1
17	1	uniprot_human	Q9UJX2	1056	69588	27	27	16	16	2.01	sp|Q9UJX2|CDC23_HUMAN Cell division cycle protein 23 homolog OS=Homo sapiens GN=CDC23 PE=1 SV=3
357	1	uniprot_human	Q9NPA8	100	11635	4	4	3	3	1.9	sp|Q9NPA8|ENY2_HUMAN Transcription and mRNA export factor ENY2 OS=Homo sapiens GN=ENY2 PE=1 SV=1
72	1	uniprot_human	A0A087WXM6	485	19801	12	12	5	5	1.89	tr|A0A087WXM6|A0A087WXM6_HUMAN 60S ribosomal protein L17 (Fragment) OS=Homo sapiens GN=RPL17 PE=3 SV=1
217	1	uniprot_human	P61353	197	15788	6	6	4	4	1.88	sp|P61353|RL27_HUMAN 60S ribosomal protein L27 OS=Homo sapiens GN=RPL27 PE=1 SV=2
567	1	uniprot_human	A0A0B4J296	45	7865	2	2	2	2	1.8	tr|A0A0B4J296|A0A0B4J296_HUMAN Transcription elongation factor B polypeptide 2 OS=Homo sapiens GN=TCEB2 PE=1 SV=1
211	1	uniprot_human	O75832	202	24697	8	8	6	6	1.79	sp|O75832|PSD10_HUMAN 26S proteasome non-ATPase regulatory subunit 10 OS=Homo sapiens GN=PSMD10 PE=1 SV=1
93	1	uniprot_human	P05455	404	46979	11	11	11	11	1.71	sp|P05455|LA_HUMAN Lupus La protein OS=Homo sapiens GN=SSB PE=1 SV=2
437	1	uniprot_human	Q969Q0	71	12746	4	4	3	3	1.65	sp|Q969Q0|RL36L_HUMAN 60S ribosomal protein L36a-like OS=Homo sapiens GN=RPL36AL PE=1 SV=3
267	1	uniprot_human	Q9UFG5	154	12927	3	3	3	3	1.63	sp|Q9UFG5|CS025_HUMAN UPF0449 protein C19orf25 OS=Homo sapiens GN=C19orf25 PE=1 SV=2
113	1	uniprot_human	Q9BS18	358	8516	9	9	2	2	1.6	sp|Q9BS18|APC13_HUMAN Anaphase-promoting complex subunit 13 OS=Homo sapiens GN=ANAPC13 PE=1 SV=1
148	1	uniprot_human	P62081	276	22113	8	8	5	5	1.59	sp|P62081|RS7_HUMAN 40S ribosomal protein S7 OS=Homo sapiens GN=RPS7 PE=1 SV=1
131	1	uniprot_human	Q9Y3D0	311	17766	5	5	4	4	1.57	sp|Q9Y3D0|MIP18_HUMAN Mitotic spindle-associated MMXD complex subunit MIP18 OS=Homo sapiens GN=FAM96B PE=1 SV=1
145	1	uniprot_human	Q99653	282	22442	8	8	5	5	1.56	sp|Q99653|CHP1_HUMAN Calcineurin B homologous protein 1 OS=Homo sapiens GN=CHP1 PE=1 SV=3
103	1	uniprot_human	P15880	386	31590	10	10	7	7	1.55	sp|P15880|RS2_HUMAN 40S ribosomal protein S2 OS=Homo sapiens GN=RPS2 PE=1 SV=2
130	1	uniprot_human	P56537	312	27095	7	7	6	6	1.55	sp|P56537|IF6_HUMAN Eukaryotic translation initiation factor 6 OS=Homo sapiens GN=EIF6 PE=1 SV=1
218	1	uniprot_human	A0A087X1A9	197	8833	3	3	2	2	1.51	tr|A0A087X1A9|A0A087X1A9_HUMAN Vesicle-trafficking protein SEC22b (Fragment) OS=Homo sapiens GN=SEC22B PE=1 SV=1
381	1	uniprot_human	Q15170	87	18571	4	4	3	3	1.47	sp|Q15170|TCAL1_HUMAN Transcription elongation factor A protein-like 1 OS=Homo sapiens GN=TCEAL1 PE=1 SV=2
110	1	uniprot_human	O95400	363	37737	9	9	8	8	1.46	sp|O95400|CD2B2_HUMAN CD2 antigen cytoplasmic tail-binding protein 2 OS=Homo sapiens GN=CD2BP2 PE=1 SV=1
264	1	uniprot_human	P46778	155	18610	6	6	4	4	1.46	sp|P46778|RL21_HUMAN 60S ribosomal protein L21 OS=Homo sapiens GN=RPL21 PE=1 SV=2
333	1	uniprot_human	P10606	113	13915	3	3	3	3	1.46	sp|P10606|COX5B_HUMAN Cytochrome c oxidase subunit 5B, mitochondrial OS=Homo sapiens GN=COX5B PE=1 SV=2
388	1	uniprot_human	A0A087WUX7	84	4368	1	1	1	1	1.46	tr|A0A087WUX7|A0A087WUX7_HUMAN Uncharacterized protein C1orf109 (Fragment) OS=Homo sapiens GN=C1orf109 PE=1 SV=4
251	1	uniprot_human	F8W7C6	164	18781	5	5	4	4	1.44	tr|F8W7C6|F8W7C6_HUMAN 60S ribosomal protein L10 OS=Homo sapiens GN=RPL10 PE=1 SV=2
419	1	uniprot_human	A6NCC9	77	13953	3	3	3	3	1.44	tr|A6NCC9|A6NCC9_HUMAN Protein TSSC4 OS=Homo sapiens GN=TSSC4 PE=1 SV=1
253	1	uniprot_human	O75380	162	14045	4	4	3	3	1.42	sp|O75380|NDUS6_HUMAN NADH dehydrogenase [ubiquinone] iron-sulfur protein 6, mitochondrial OS=Homo sapiens GN=NDUFS6 PE=1 SV=1
49	2	uniprot_human	Q92688	420	28941	12	12	6	6	1.4	sp|Q92688|AN32B_HUMAN Acidic leucine-rich nuclear phosphoprotein 32 family member B OS=Homo sapiens GN=ANP32B PE=1 SV=1
12	1	uniprot_human	H3BPE7	1773	53693	51	51	8	8	1.39	tr|H3BPE7|H3BPE7_HUMAN RNA-binding protein FUS OS=Homo sapiens GN=FUS PE=1 SV=1
52	1	uniprot_human	Q92945	616	73355	17	17	15	15	1.39	sp|Q92945|FUBP2_HUMAN Far upstream element-binding protein 2 OS=Homo sapiens GN=KHSRP PE=1 SV=4
182	1	uniprot_human	P84103	225	19546	6	6	4	4	1.36	sp|P84103|SRSF3_HUMAN Serine/arginine-rich splicing factor 3 OS=Homo sapiens GN=SRSF3 PE=1 SV=1
164	1	uniprot_human	Q9UNE7	253	35290	7	7	7	7	1.32	sp|Q9UNE7|CHIP_HUMAN E3 ubiquitin-protein ligase CHIP OS=Homo sapiens GN=STUB1 PE=1 SV=2
92	1	uniprot_human	O75489	405	30337	8	8	6	6	1.31	sp|O75489|NDUS3_HUMAN NADH dehydrogenase [ubiquinone] iron-sulfur protein 3, mitochondrial OS=Homo sapiens GN=NDUFS3 PE=1 SV=1
146	1	uniprot_human	J3QRG6	279	15016	6	6	3	3	1.3	tr|J3QRG6|J3QRG6_HUMAN Cyclin-dependent kinase inhibitor 2A OS=Homo sapiens GN=CDKN2A PE=1 SV=1
150	1	uniprot_human	P62913	275	20468	5	5	4	4	1.28	sp|P62913|RL11_HUMAN 60S ribosomal protein L11 OS=Homo sapiens GN=RPL11 PE=1 SV=2
486	1	uniprot_human	K7EQA1	60	9998	2	2	2	2	1.28	tr|K7EQA1|K7EQA1_HUMAN Programmed cell death protein 5 OS=Homo sapiens GN=PDCD5 PE=1 SV=1
426	1	uniprot_human	P51970	75	20548	4	4	4	4	1.27	sp|P51970|NDUA8_HUMAN NADH dehydrogenase [ubiquinone] 1 alpha subcomplex subunit 8 OS=Homo sapiens GN=NDUFA8 PE=1 SV=3
483	1	uniprot_human	H0YJ55	60	4798	1	1	1	1	1.27	tr|H0YJ55|H0YJ55_HUMAN V-type proton ATPase subunit D (Fragment) OS=Homo sapiens GN=ATP6V1D PE=1 SV=1
713	1	uniprot_human	A0A087WV44	26	4801	1	1	1	1	1.27	tr|A0A087WV44|A0A087WV44_HUMAN Etoposide-induced protein 2.4 homolog OS=Homo sapiens GN=EI24 PE=1 SV=1
181	1	uniprot_human	Q13442	225	20618	4	4	4	4	1.26	sp|Q13442|HAP28_HUMAN 28 kDa heat- and acid-stable phosphoprotein OS=Homo sapiens GN=PDAP1 PE=1 SV=1
213	1	uniprot_human	E5RHG8	202	10068	4	4	2	2	1.26	tr|E5RHG8|E5RHG8_HUMAN Transcription elongation factor B polypeptide 1 (Fragment) OS=Homo sapiens GN=TCEB1 PE=1 SV=1
58	1	uniprot_human	M0QXB4	589	37072	10	10	7	7	1.23	tr|M0QXB4|M0QXB4_HUMAN Coatomer protein complex, subunit epsilon, isoform CRA_g OS=Homo sapiens GN=COPE PE=1 SV=1
463	1	uniprot_human	Q9H3K6	65	10281	2	2	2	2	1.22	sp|Q9H3K6|BOLA2_HUMAN BolA-like protein 2 OS=Homo sapiens GN=BOLA2 PE=1 SV=1
432	1	uniprot_human	I3L2L5	73	10456	4	4	2	2	1.2	tr|I3L2L5|I3L2L5_HUMAN Protein FAM195B OS=Homo sapiens GN=FAM195B PE=1 SV=1
141	1	uniprot_human	C9JRZ6	291	26963	6	6	5	5	1.19	tr|C9JRZ6|C9JRZ6_HUMAN MICOS complex subunit MIC19 OS=Homo sapiens GN=CHCHD3 PE=1 SV=1
201	1	uniprot_human	P52815	210	21563	6	6	4	4	1.18	sp|P52815|RM12_HUMAN 39S ribosomal protein L12, mitochondrial OS=Homo sapiens GN=MRPL12 PE=1 SV=2
168	1	uniprot_human	P09496	247	27174	10	10	5	5	1.17	sp|P09496|CLCA_HUMAN Clathrin light chain A OS=Homo sapiens GN=CLTA PE=1 SV=1
374	1	uniprot_human	P00441	92	16154	3	3	3	3	1.17	sp|P00441|SODC_HUMAN Superoxide dismutase [Cu-Zn] OS=Homo sapiens GN=SOD1 PE=1 SV=2
195	1	uniprot_human	Q6P582	213	16268	4	4	3	3	1.16	sp|Q6P582|MZT2A_HUMAN Mitotic-spindle organizing protein 2A OS=Homo sapiens GN=MZT2A PE=1 SV=2
43	1	uniprot_human	Q13042	687	72408	22	22	13	13	1.15	sp|Q13042|CDC16_HUMAN Cell division cycle protein 16 homolog OS=Homo sapiens GN=CDC16 PE=1 SV=2
294	1	uniprot_human	Q9Y5L4	139	10721	3	3	2	2	1.15	sp|Q9Y5L4|TIM13_HUMAN Mitochondrial import inner membrane translocase subunit Tim13 OS=Homo sapiens GN=TIMM13 PE=1 SV=1
18	1	uniprot_human	F5H0F9	1043	84306	22	22	15	15	1.14	tr|F5H0F9|F5H0F9_HUMAN Anaphase-promoting complex subunit 5 OS=Homo sapiens GN=ANAPC5 PE=1 SV=1
101	1	uniprot_human	Q8N4Q1	386	16385	6	6	3	3	1.14	sp|Q8N4Q1|MIA40_HUMAN Mitochondrial intermembrane space import and assembly protein 40 OS=Homo sapiens GN=CHCHD4 PE=1 SV=1
65	1	uniprot_human	P07919	520	11017	9	9	2	2	1.12	sp|P07919|QCR6_HUMAN Cytochrome b-c1 complex subunit 6, mitochondrial OS=Homo sapiens GN=UQCRH PE=1 SV=2
173	1	uniprot_human	Q9UHV9	238	16695	4	4	3	3	1.12	sp|Q9UHV9|PFD2_HUMAN Prefoldin subunit 2 OS=Homo sapiens GN=PFDN2 PE=1 SV=1

## Sheet: 特别关心
	Score	Num. of significant matches	Num. of significant sequences	emPAI	Description
spindle	311	5	4	1.57	sp|Q9Y3D0|MIP18_HUMAN Mitotic spindle-associated MMXD complex subunit MIP18 OS=Homo sapiens GN=FAM96B PE=1 SV=1
	222	4	3	1.03	tr|H3BNV7|H3BNV7_HUMAN Mitotic spindle-associated MMXD complex subunit MIP18 (Fragment) OS=Homo sapiens GN=FAM96B PE=1 SV=1
	213	4	3	1.16	sp|Q6P582|MZT2A_HUMAN Mitotic-spindle organizing protein 2A OS=Homo sapiens GN=MZT2A PE=1 SV=2
	187	3	2	3.19	sp|Q08AG7|MZT1_HUMAN Mitotic-spindle organizing protein 1 OS=Homo sapiens GN=MZT1 PE=1 SV=2
	136	3	3	0.71	sp|Q13257|MD2L1_HUMAN Mitotic spindle assembly checkpoint protein MAD2A OS=Homo sapiens GN=MAD2L1 PE=1 SV=1
	2050	49	13	2.23	sp|Q71U36|TBA1A_HUMAN Tubulin alpha-1A chain OS=Homo sapiens GN=TUBA1A PE=1 SV=1
	206	3	2	0.33	tr|K7EIS0|K7EIS0_HUMAN Tubulin gamma chain (Fragment) OS=Homo sapiens GN=TUBG1 PE=1 SV=1
	31	1	1	2.02	tr|K7EK43|K7EK43_HUMAN Tubulin beta-6 chain (Fragment) OS=Homo sapiens GN=TUBB6 PE=1 SV=1
	15	1	1	0.25	sp|Q9BW30|TPPP3_HUMAN Tubulin polymerization-promoting protein family member 3 OS=Homo sapiens GN=TPPP3 PE=1 SV=1
	45	1	1	0.21	tr|H7C0J5|H7C0J5_HUMAN Centrosomal protein of 104 kDa (Fragment) OS=Homo sapiens GN=CEP104 PE=1 SV=1
	21	1	1	0.53	tr|H0YBL5|H0YBL5_HUMAN Centrin-3 (Fragment) OS=Homo sapiens GN=CETN3 PE=1 SV=1
	670	12	12	0.21	sp|P46821|MAP1B_HUMAN Microtubule-associated protein 1B OS=Homo sapiens GN=MAP1B PE=1 SV=2
	60	2	1	0.09	tr|H0Y2V1|H0Y2V1_HUMAN Microtubule-associated protein (Fragment) OS=Homo sapiens GN=MAP4 PE=1 SV=1
ORF	193	4	3	0.78	tr|C9JQV0|C9JQV0_HUMAN Uncharacterized protein C7orf50 (Fragment) OS=Homo sapiens GN=C7orf50 PE=1 SV=1
	154	3	3	1.63	sp|Q9UFG5|CS025_HUMAN UPF0449 protein C19orf25 OS=Homo sapiens GN=C19orf25 PE=1 SV=2
	84	1	1	1.46	tr|A0A087WUX7|A0A087WUX7_HUMAN Uncharacterized protein C1orf109 (Fragment) OS=Homo sapiens GN=C1orf109 PE=1 SV=4
	30	1	1	0.34	tr|A0A0B4J220|A0A0B4J220_HUMAN Chromosome 11 open reading frame 48, isoform CRA_c OS=Homo sapiens GN=C11orf98 PE=1 SV=1
	28	1	1	0.21	sp|Q9BUH6|PAXX_HUMAN Protein PAXX OS=Homo sapiens GN=C9orf142 PE=1 SV=2
	24	1	1	0.3	sp|Q9UKR5|ERG28_HUMAN Probable ergosterol biosynthetic protein 28 OS=Homo sapiens GN=C14orf1 PE=1 SV=1
	16	1	1	0.09	sp|Q8NDZ4|DIA1_HUMAN Deleted in autism protein 1 OS=Homo sapiens GN=C3orf58 PE=1 SV=1
480	1	uniprot_human	O60216	61	71930	2	2	2	2	0.13	sp|O60216|RAD21_HUMAN Double-strand-break repair protein rad21 homolog OS=Homo sapiens GN=RAD21 PE=1 SV=2
134	1	uniprot_human	G8JLG1	305	141399	7	7	7	7	0.24	tr|G8JLG1|G8JLG1_HUMAN Structural maintenance of chromosomes protein OS=Homo sapiens GN=SMC1A PE=1 SV=2
