# Supplementary material for: S-phase PARylation of microprotein RSMC enhances the function of Sororin in sister chromatid cohesion
Source: EMBO J. 2025 Nov 19;45(1):278–309. doi: 10.1038/s44318-025-00641-8 (PMC12759081; doi:10.1038/s44318-025-00641-8)
Supplement: Supplementary file 2 — Source data Fig. 1 [file 44318_2025_641_MOESM2_ESM.zip › EMBOJ-2025-120713R_SourceDataForFigure1/EMBOJ-2025-120713R_SourceDataForFigure1A/IP-MS2/IP-MS2 Flag.xlsx]

## Sheet: WT
User	Zhen Li
MS data file	G:\UserData\QE1\2019\201904\20190424\WJX-WT.raw
Database 1	contaminants 20120713 (417 sequences; 196,014 residues)
Database 2	uniprot_human 2015_10 (70,071 sequences; 23,653,967 residues)
Taxonomy 1	(none)
Taxonomy 2	(none)
Timestamp	28 Apr 2019 at 09:16:08 GMT
Type of search	MS/MS Ion Search
Enzyme	Trypsin
Fixed modifications	Carbamidomethyl (C)
Variable modifications	Oxidation (M)
Mass values	Monoisotopic
Protein mass	Unrestricted
Peptide mass tolerance	20 ppm
Fragment mass tolerance	0.02 Da
Max missed cleavages	2
Instrument type	ESI-TRAP
Number of queries	27747
Significance threshold p<	0.05
Max. number of families	AUTO
Ions score or expect cut-off	-1
Preferred taxonomy	All entries
Show Percolator scores?	no
Family	Member	Database	Accession	Score	Mass	Num. of matches	Num. of significant matches	Num. of sequences	Num. of significant sequences	emPAI	Description
1	1	uniprot_human	P22626	4592	37464	159	159	19	19	10.89	sp|P22626|ROA2_HUMAN Heterogeneous nuclear ribonucleoproteins A2/B1 OS=Homo sapiens GN=HNRNPA2B1 PE=1 SV=2
1	2	uniprot_human	F8W6I7	3016	33249	111	111	17	17	10.09	tr|F8W6I7|F8W6I7_HUMAN Heterogeneous nuclear ribonucleoprotein A1 OS=Homo sapiens GN=HNRNPA1 PE=1 SV=2
1	3	uniprot_human	P51991	2093	39799	83	83	12	12	3.41	sp|P51991|ROA3_HUMAN Heterogeneous nuclear ribonucleoprotein A3 OS=Homo sapiens GN=HNRNPA3 PE=1 SV=2
1	4	uniprot_human	Q13151	1006	30993	48	48	7	7	1.59	sp|Q13151|ROA0_HUMAN Heterogeneous nuclear ribonucleoprotein A0 OS=Homo sapiens GN=HNRNPA0 PE=1 SV=1
1	5	uniprot_human	Q9HCD5	53	65725	7	7	2	2	0.14	sp|Q9HCD5|NCOA5_HUMAN Nuclear receptor coactivator 5 OS=Homo sapiens GN=NCOA5 PE=1 SV=2
2	1	uniprot_human	P04264	3840	66170	104	104	27	27	6.3	sp|P04264|K2C1_HUMAN Keratin, type II cytoskeletal 1 OS=Homo sapiens GN=KRT1 PE=1 SV=6
2	2	contaminants	P35908	1287	66110	37	37	20	20	2.61	SWISS-PROT:P35908 Tax_Id=9606 Gene_Symbol=KRT2 Keratin, type II cytoskeletal 2 epidermal
2	3	contaminants	P13647	586	62568	24	24	17	17	2.16	SWISS-PROT:P13647 Tax_Id=9606 Gene_Symbol=KRT5 Keratin, type II cytoskeletal 5
2	4	contaminants	P02538	505	60293	19	19	11	11	1.17	SWISS-PROT:P02538 Tax_Id=9606 Gene_Symbol=KRT6A Keratin, type II cytoskeletal 6A
2	5	contaminants	Q3TTY5	385	71336	12	12	6	6	0.52	SWISS-PROT:Q3TTY5 Tax_Id=10090 Gene_Symbol=Krt2 Keratin, type II cytoskeletal 2 epidermal
2	6	uniprot_human	B0YJC4	304	49680	9	9	9	9	1.15	tr|B0YJC4|B0YJC4_HUMAN Vimentin OS=Homo sapiens GN=VIM PE=1 SV=1
2	7	uniprot_human	P07196	175	61536	9	9	9	9	0.86	sp|P07196|NFL_HUMAN Neurofilament light polypeptide OS=Homo sapiens GN=NEFL PE=1 SV=3
2	8	contaminants	Q7RTT2	75	57728	3	3	3	3	0.25	TREMBL:Q7RTT2 Tax_Id=9606 Gene_Symbol=KRT78 Keratin-78
2	9	contaminants	Q32MB2	53	59457	3	3	3	3	0.24	TREMBL:Q32MB2;Q86Y46 Tax_Id=9606 Gene_Symbol=KRT73 Keratin-73
3	1	uniprot_human	Q9BTE3	3562	73789	93	93	28	28	5.3	sp|Q9BTE3|MCMBP_HUMAN Mini-chromosome maintenance complex-binding protein OS=Homo sapiens GN=MCMBP PE=1 SV=2
4	1	uniprot_human	P62258	3186	29326	103	103	18	18	30.42	sp|P62258|1433E_HUMAN 14-3-3 protein epsilon OS=Homo sapiens GN=YWHAE PE=1 SV=1
4	2	uniprot_human	P63104	1991	27899	67	67	13	13	10.2	sp|P63104|1433Z_HUMAN 14-3-3 protein zeta/delta OS=Homo sapiens GN=YWHAZ PE=1 SV=1
4	3	uniprot_human	P27348	1145	28032	44	44	11	11	6.01	sp|P27348|1433T_HUMAN 14-3-3 protein theta OS=Homo sapiens GN=YWHAQ PE=1 SV=1
4	4	uniprot_human	P31946	1110	28179	45	45	10	10	5.96	sp|P31946|1433B_HUMAN 14-3-3 protein beta/alpha OS=Homo sapiens GN=YWHAB PE=1 SV=3
4	5	uniprot_human	P61981	1031	28456	37	37	8	8	3.4	sp|P61981|1433G_HUMAN 14-3-3 protein gamma OS=Homo sapiens GN=YWHAG PE=1 SV=2
4	6	uniprot_human	Q04917	910	28372	38	38	9	9	3.4	sp|Q04917|1433F_HUMAN 14-3-3 protein eta OS=Homo sapiens GN=YWHAH PE=1 SV=4
4	7	uniprot_human	P31947	869	27871	34	34	6	6	1.88	sp|P31947|1433S_HUMAN 14-3-3 protein sigma OS=Homo sapiens GN=SFN PE=1 SV=1
5	1	uniprot_human	A0A0G2JIW1	3002	70351	99	99	27	27	5.49	tr|A0A0G2JIW1|A0A0G2JIW1_HUMAN Heat shock 70 kDa protein 1B OS=Homo sapiens GN=HSPA1B PE=1 SV=1
5	2	uniprot_human	P11142	1033	71082	35	35	16	16	1.6	sp|P11142|HSP7C_HUMAN Heat shock cognate 71 kDa protein OS=Homo sapiens GN=HSPA8 PE=1 SV=1
5	3	uniprot_human	P11021	397	72402	16	16	11	11	0.91	sp|P11021|GRP78_HUMAN 78 kDa glucose-regulated protein OS=Homo sapiens GN=HSPA5 PE=1 SV=2
6	1	uniprot_human	G8JLB6	2702	51482	78	78	14	14	2.73	tr|G8JLB6|G8JLB6_HUMAN Heterogeneous nuclear ribonucleoprotein H OS=Homo sapiens GN=HNRNPH1 PE=1 SV=1
6	2	uniprot_human	P55795	1357	49517	41	41	10	10	1.79	sp|P55795|HNRH2_HUMAN Heterogeneous nuclear ribonucleoprotein H2 OS=Homo sapiens GN=HNRNPH2 PE=1 SV=1
6	3	uniprot_human	P52597	1140	45985	34	34	9	9	1.29	sp|P52597|HNRPF_HUMAN Heterogeneous nuclear ribonucleoprotein F OS=Homo sapiens GN=HNRNPF PE=1 SV=3
6	4	uniprot_human	P31942	908	36960	27	27	10	10	2.51	sp|P31942|HNRH3_HUMAN Heterogeneous nuclear ribonucleoprotein H3 OS=Homo sapiens GN=HNRNPH3 PE=1 SV=2
7	1	contaminants	P13645	2638	59703	68	68	27	27	6.84	SWISS-PROT:P13645 Tax_Id=9606 Gene_Symbol=KRT10 Keratin, type I cytoskeletal 10
7	2	contaminants	P35527	1273	62320	32	32	21	21	3.79	SWISS-PROT:P35527 Tax_Id=9606 Gene_Symbol=KRT9 Keratin, type I cytoskeletal 9
7	3	contaminants	P02533	462	51875	20	20	11	11	1.67	SWISS-PROT:P02533 Tax_Id=9606 Gene_Symbol=KRT14 Keratin, type I cytoskeletal 14
7	4	contaminants	P08779	341	51578	16	16	7	7	0.93	SWISS-PROT:P08779 Tax_Id=9606 Gene_Symbol=KRT16 Keratin, type I cytoskeletal 16
7	5	contaminants	P19001	211	44515	11	11	5	5	0.61	SWISS-PROT:P19001 Tax_Id=10090 Gene_Symbol=Krt19 Keratin, type I cytoskeletal 19
8	1	uniprot_human	Q00839	2577	91269	88	88	22	22	2.36	sp|Q00839|HNRPU_HUMAN Heterogeneous nuclear ribonucleoprotein U OS=Homo sapiens GN=HNRNPU PE=1 SV=6
9	1	uniprot_human	A0A0D9SF53	2465	82110	78	78	32	32	4.8	tr|A0A0D9SF53|A0A0D9SF53_HUMAN ATP-dependent RNA helicase DDX3X OS=Homo sapiens GN=DDX3X PE=1 SV=1
9	2	uniprot_human	J3KTA4	1382	69557	43	43	26	26	4.52	tr|J3KTA4|J3KTA4_HUMAN Probable ATP-dependent RNA helicase DDX5 OS=Homo sapiens GN=DDX5 PE=1 SV=1
9	3	uniprot_human	H3BLZ8	1264	81073	36	36	24	24	2.71	tr|H3BLZ8|H3BLZ8_HUMAN Probable ATP-dependent RNA helicase DDX17 OS=Homo sapiens GN=DDX17 PE=1 SV=1
10	1	uniprot_human	P07437	2434	50095	82	82	20	20	8.81	sp|P07437|TBB5_HUMAN Tubulin beta chain OS=Homo sapiens GN=TUBB PE=1 SV=2
10	2	uniprot_human	P68371	2235	50255	75	75	20	20	8.72	sp|P68371|TBB4B_HUMAN Tubulin beta-4B chain OS=Homo sapiens GN=TUBB4B PE=1 SV=1
10	3	uniprot_human	Q9BVA1	1936	50377	67	67	15	15	4.84	sp|Q9BVA1|TBB2B_HUMAN Tubulin beta-2B chain OS=Homo sapiens GN=TUBB2B PE=1 SV=1
10	4	uniprot_human	Q13885	1919	50274	67	67	15	15	4.86	sp|Q13885|TBB2A_HUMAN Tubulin beta-2A chain OS=Homo sapiens GN=TUBB2A PE=1 SV=1
10	5	uniprot_human	P04350	1683	50010	58	58	18	18	6.61	sp|P04350|TBB4A_HUMAN Tubulin beta-4A chain OS=Homo sapiens GN=TUBB4A PE=1 SV=2
10	6	uniprot_human	Q9BUF5	675	50281	24	24	8	8	1.53	sp|Q9BUF5|TBB6_HUMAN Tubulin beta-6 chain OS=Homo sapiens GN=TUBB6 PE=1 SV=1
11	1	uniprot_human	P33991	2175	97068	70	70	33	33	3.64	sp|P33991|MCM4_HUMAN DNA replication licensing factor MCM4 OS=Homo sapiens GN=MCM4 PE=1 SV=5
11	2	uniprot_human	E5RFJ8	537	23533	12	12	6	6	1.91	tr|E5RFJ8|E5RFJ8_HUMAN DNA replication licensing factor MCM4 (Fragment) OS=Homo sapiens GN=MCM4 PE=1 SV=6
12	1	uniprot_human	P33992	2060	83031	66	66	30	30	4.14	sp|P33992|MCM5_HUMAN DNA replication licensing factor MCM5 OS=Homo sapiens GN=MCM5 PE=1 SV=5
13	1	uniprot_human	Q14566	2034	93801	72	72	36	36	4.35	sp|Q14566|MCM6_HUMAN DNA replication licensing factor MCM6 OS=Homo sapiens GN=MCM6 PE=1 SV=1
14	1	uniprot_human	Q08211	2014	142181	62	62	39	39	2.21	sp|Q08211|DHX9_HUMAN ATP-dependent RNA helicase A OS=Homo sapiens GN=DHX9 PE=1 SV=4
15	1	uniprot_human	P68363	1771	50804	56	56	16	16	3.87	sp|P68363|TBA1B_HUMAN Tubulin alpha-1B chain OS=Homo sapiens GN=TUBA1B PE=1 SV=1
15	2	uniprot_human	F5H5D3	1468	58606	47	47	16	16	2.42	tr|F5H5D3|F5H5D3_HUMAN Tubulin alpha-1C chain OS=Homo sapiens GN=TUBA1C PE=1 SV=1
15	3	uniprot_human	A6NHL2	268	50675	3	3	2	2	0.18	sp|A6NHL2|TBAL3_HUMAN Tubulin alpha chain-like 3 OS=Homo sapiens GN=TUBAL3 PE=1 SV=2
16	1	uniprot_human	Q9HBD4	1702	188658	52	52	33	33	1.11	tr|Q9HBD4|Q9HBD4_HUMAN SMARCA4 isoform 2 OS=Homo sapiens GN=SMARCA4 PE=1 SV=1
16	2	uniprot_human	P51531	975	181794	32	32	23	23	0.71	sp|P51531|SMCA2_HUMAN Probable global transcription activator SNF2L2 OS=Homo sapiens GN=SMARCA2 PE=1 SV=2
17	1	uniprot_human	A0A087WVQ6	1668	193703	59	59	43	43	1.58	tr|A0A087WVQ6|A0A087WVQ6_HUMAN Clathrin heavy chain OS=Homo sapiens GN=CLTC PE=1 SV=1
18	1	uniprot_human	A0A087X2G1	1633	74898	54	54	27	27	3.62	tr|A0A087X2G1|A0A087X2G1_HUMAN ATP-dependent RNA helicase DDX1 OS=Homo sapiens GN=DDX1 PE=1 SV=1
19	1	uniprot_human	P52272	1626	77749	55	55	30	30	6.16	sp|P52272|HNRPM_HUMAN Heterogeneous nuclear ribonucleoprotein M OS=Homo sapiens GN=HNRNPM PE=1 SV=3
19	2	uniprot_human	M0QZM1	953	40017	35	35	18	18	10.31	tr|M0QZM1|M0QZM1_HUMAN Heterogeneous nuclear ribonucleoprotein M (Fragment) OS=Homo sapiens GN=HNRNPM PE=1 SV=1
20	1	uniprot_human	P35637	1542	53622	50	50	11	11	2.27	sp|P35637|FUS_HUMAN RNA-binding protein FUS OS=Homo sapiens GN=FUS PE=1 SV=1
20	2	uniprot_human	Q92804	201	62021	14	14	6	6	0.61	sp|Q92804|RBP56_HUMAN TATA-binding protein-associated factor 2N OS=Homo sapiens GN=TAF15 PE=1 SV=1
21	1	uniprot_human	Q9BUJ2	1539	96250	49	49	25	25	2.15	sp|Q9BUJ2|HNRL1_HUMAN Heterogeneous nuclear ribonucleoprotein U-like protein 1 OS=Homo sapiens GN=HNRNPUL1 PE=1 SV=2
22	1	uniprot_human	M0QXS5	1486	59292	47	47	19	19	4.18	tr|M0QXS5|M0QXS5_HUMAN Heterogeneous nuclear ribonucleoprotein L (Fragment) OS=Homo sapiens GN=HNRNPL PE=1 SV=1
23	1	uniprot_human	P61978	1481	51230	48	48	19	19	4.22	sp|P61978|HNRPK_HUMAN Heterogeneous nuclear ribonucleoprotein K OS=Homo sapiens GN=HNRNPK PE=1 SV=1
23	2	uniprot_human	Q5T6W2	1335	42009	45	45	17	17	5.13	tr|Q5T6W2|Q5T6W2_HUMAN Heterogeneous nuclear ribonucleoprotein K (Fragment) OS=Homo sapiens GN=HNRNPK PE=1 SV=1
24	1	uniprot_human	B2R5W2	1418	31986	57	57	15	15	9.73	tr|B2R5W2|B2R5W2_HUMAN Heterogeneous nuclear ribonucleoproteins C1/C2 OS=Homo sapiens GN=HNRNPC PE=1 SV=1
24	2	uniprot_human	G3V2Q1	1114	33607	51	51	15	15	7.43	tr|G3V2Q1|G3V2Q1_HUMAN Heterogeneous nuclear ribonucleoproteins C1/C2 OS=Homo sapiens GN=HNRNPC PE=1 SV=1
24	3	uniprot_human	G3V5V7	493	20242	30	30	10	10	8.75	tr|G3V5V7|G3V5V7_HUMAN Heterogeneous nuclear ribonucleoproteins C1/C2 (Fragment) OS=Homo sapiens GN=HNRNPC PE=1 SV=1
24	4	uniprot_human	A0A0G2JPF8	415	32209	17	17	8	8	1.85	tr|A0A0G2JPF8|A0A0G2JPF8_HUMAN Heterogeneous nuclear ribonucleoprotein C-like 4 OS=Homo sapiens GN=HNRNPCL4 PE=4 SV=1
25	1	contaminants	P02769	1409	71244	46	46	26	26	4.3	SWISS-PROT:P02769 (Bos taurus) Bovine serum albumin precursor
25	2	contaminants	Beef	271	38622	8	8	5	5	0.73
25	3	contaminants	P01966	155	15175	4	4	3	3	1.27	SWISS-PROT:P01966 (Bos taurus) Hemoglobin subunit alpha
26	1	uniprot_human	O14497	1290	242805	48	48	39	39	0.98	sp|O14497|ARI1A_HUMAN AT-rich interactive domain-containing protein 1A OS=Homo sapiens GN=ARID1A PE=1 SV=3
26	2	uniprot_human	Q8NFD5	827	237057	34	34	25	25	0.6	sp|Q8NFD5|ARI1B_HUMAN AT-rich interactive domain-containing protein 1B OS=Homo sapiens GN=ARID1B PE=1 SV=2
27	1	uniprot_human	A0A087WTT1	1277	58727	40	40	21	21	5.08	tr|A0A087WTT1|A0A087WTT1_HUMAN Polyadenylate-binding protein OS=Homo sapiens GN=PABPC1 PE=1 SV=1
27	2	uniprot_human	B1ANR0	960	68156	30	30	17	17	2.26	tr|B1ANR0|B1ANR0_HUMAN Polyadenylate-binding protein OS=Homo sapiens GN=PABPC4 PE=1 SV=1
27	3	uniprot_human	H0Y5F5	682	60492	26	26	15	15	2.07	tr|H0Y5F5|H0Y5F5_HUMAN Polyadenylate-binding protein (Fragment) OS=Homo sapiens GN=PABPC4 PE=1 SV=1
27	4	uniprot_human	O15042	458	118675	22	22	16	16	0.77	sp|O15042|SR140_HUMAN U2 snRNP-associated SURP motif-containing protein OS=Homo sapiens GN=U2SURP PE=1 SV=2
27	5	uniprot_human	H0YEQ8	245	12694	9	9	5	5	6.09	tr|H0YEQ8|H0YEQ8_HUMAN Polyadenylate-binding protein 4 (Fragment) OS=Homo sapiens GN=PABPC4 PE=1 SV=1
28	1	uniprot_human	Q92734	1168	43478	39	39	8	8	2.21	sp|Q92734|TFG_HUMAN Protein TFG OS=Homo sapiens GN=TFG PE=1 SV=2
29	1	uniprot_human	O43390	1125	71184	36	36	18	18	2.11	sp|O43390|HNRPR_HUMAN Heterogeneous nuclear ribonucleoprotein R OS=Homo sapiens GN=HNRNPR PE=1 SV=1
29	2	uniprot_human	O60506	653	69788	24	24	17	17	1.81	sp|O60506|HNRPQ_HUMAN Heterogeneous nuclear ribonucleoprotein Q OS=Homo sapiens GN=SYNCRIP PE=1 SV=2
30	1	uniprot_human	Q8TAQ2	1108	133196	36	36	24	24	1.22	sp|Q8TAQ2|SMRC2_HUMAN SWI/SNF complex subunit SMARCC2 OS=Homo sapiens GN=SMARCC2 PE=1 SV=1
30	2	uniprot_human	Q92922	1035	123303	35	35	21	21	1.14	sp|Q92922|SMRC1_HUMAN SWI/SNF complex subunit SMARCC1 OS=Homo sapiens GN=SMARCC1 PE=1 SV=3
31	1	contaminants	GST	1094	27738	34	34	9	9	3.55
32	1	uniprot_human	Q12906	1087	95678	37	37	22	22	1.66	sp|Q12906|ILF3_HUMAN Interleukin enhancer-binding factor 3 OS=Homo sapiens GN=ILF3 PE=1 SV=3
32	2	uniprot_human	Q96SI9	266	74290	12	12	7	7	0.49	sp|Q96SI9|STRBP_HUMAN Spermatid perinuclear RNA-binding protein OS=Homo sapiens GN=STRBP PE=1 SV=1
33	1	uniprot_human	Q9Y6Y0	1027	72937	32	32	18	18	1.85	sp|Q9Y6Y0|NS1BP_HUMAN Influenza virus NS1A-binding protein OS=Homo sapiens GN=IVNS1ABP PE=1 SV=3
34	1	uniprot_human	Q9Y3I0	1026	55688	27	27	18	18	3.24	sp|Q9Y3I0|RTCB_HUMAN tRNA-splicing ligase RtcB homolog OS=Homo sapiens GN=RTCB PE=1 SV=1
35	1	uniprot_human	Q9NZI8	1017	63783	30	30	18	18	2.54	sp|Q9NZI8|IF2B1_HUMAN Insulin-like growth factor 2 mRNA-binding protein 1 OS=Homo sapiens GN=IGF2BP1 PE=1 SV=2
35	2	uniprot_human	O00425	641	64008	25	25	16	16	2.29	sp|O00425|IF2B3_HUMAN Insulin-like growth factor 2 mRNA-binding protein 3 OS=Homo sapiens GN=IGF2BP3 PE=1 SV=2
35	3	uniprot_human	F8W930	247	66859	9	9	6	6	0.56	tr|F8W930|F8W930_HUMAN Insulin-like growth factor 2 mRNA-binding protein 2 OS=Homo sapiens GN=IGF2BP2 PE=1 SV=1
36	1	uniprot_human	Q15233	1011	54311	38	38	17	17	4.15	sp|Q15233|NONO_HUMAN Non-POU domain-containing octamer-binding protein OS=Homo sapiens GN=NONO PE=1 SV=4
36	2	uniprot_human	P23246	905	76216	35	35	19	19	2.22	sp|P23246|SFPQ_HUMAN Splicing factor, proline- and glutamine-rich OS=Homo sapiens GN=SFPQ PE=1 SV=2
36	3	uniprot_human	Q8WXF1	405	58820	10	10	7	7	0.66	sp|Q8WXF1|PSPC1_HUMAN Paraspeckle component 1 OS=Homo sapiens GN=PSPC1 PE=1 SV=1
37	1	uniprot_human	P38646	916	73920	28	28	17	17	1.65	sp|P38646|GRP75_HUMAN Stress-70 protein, mitochondrial OS=Homo sapiens GN=HSPA9 PE=1 SV=2
38	1	uniprot_human	P08621	887	51583	32	32	14	14	2.15	sp|P08621|RU17_HUMAN U1 small nuclear ribonucleoprotein 70 kDa OS=Homo sapiens GN=SNRNP70 PE=1 SV=2
39	1	uniprot_human	P62316	880	13632	26	26	8	8	14.33	sp|P62316|SMD2_HUMAN Small nuclear ribonucleoprotein Sm D2 OS=Homo sapiens GN=SNRPD2 PE=1 SV=1
40	1	uniprot_human	P33993	872	81884	32	32	22	22	2.13	sp|P33993|MCM7_HUMAN DNA replication licensing factor MCM7 OS=Homo sapiens GN=MCM7 PE=1 SV=4
41	1	uniprot_human	Q8NCA5	855	55823	21	21	13	13	1.68	sp|Q8NCA5|FA98A_HUMAN Protein FAM98A OS=Homo sapiens GN=FAM98A PE=1 SV=1
41	2	uniprot_human	Q52LJ0	500	37566	9	9	9	9	1.75	sp|Q52LJ0|FA98B_HUMAN Protein FAM98B OS=Homo sapiens GN=FAM98B PE=1 SV=1
42	1	uniprot_human	J3QLE5	850	17706	29	29	7	7	9.47	tr|J3QLE5|J3QLE5_HUMAN Small nuclear ribonucleoprotein-associated protein N (Fragment) OS=Homo sapiens GN=SNRPN PE=4 SV=1
43	1	uniprot_human	B4DY09	745	39057	22	22	11	11	2.28	tr|B4DY09|B4DY09_HUMAN Interleukin enhancer-binding factor 2 OS=Homo sapiens GN=ILF2 PE=1 SV=1
44	1	uniprot_human	O14654	743	134711	26	26	20	20	0.88	sp|O14654|IRS4_HUMAN Insulin receptor substrate 4 OS=Homo sapiens GN=IRS4 PE=1 SV=1
45	1	uniprot_human	B0QYK0	727	65174	24	24	7	7	0.8	tr|B0QYK0|B0QYK0_HUMAN RNA-binding protein EWS OS=Homo sapiens GN=EWSR1 PE=1 SV=1
45	2	uniprot_human	H7BY36	409	32618	17	17	6	6	1.47	tr|H7BY36|H7BY36_HUMAN RNA-binding protein EWS (Fragment) OS=Homo sapiens GN=EWSR1 PE=1 SV=1
46	1	uniprot_human	A0A087WUK2	711	40187	21	21	11	11	2.92	tr|A0A087WUK2|A0A087WUK2_HUMAN Heterogeneous nuclear ribonucleoprotein D-like OS=Homo sapiens GN=HNRNPDL PE=1 SV=1
46	2	uniprot_human	A0A087WZV1	458	36650	15	15	6	6	1.24	tr|A0A087WZV1|A0A087WZV1_HUMAN Heterogeneous nuclear ribonucleoprotein A/B OS=Homo sapiens GN=HNRNPAB PE=1 SV=1
46	3	uniprot_human	D6RAF8	354	23119	12	12	5	5	1.97	tr|D6RAF8|D6RAF8_HUMAN Heterogeneous nuclear ribonucleoprotein D0 (Fragment) OS=Homo sapiens GN=HNRNPD PE=1 SV=1
47	1	uniprot_human	A8MXP9	704	100419	28	28	18	18	1.14	tr|A8MXP9|A8MXP9_HUMAN Matrin-3 OS=Homo sapiens GN=MATR3 PE=1 SV=1
48	1	uniprot_human	Q9H0D6	701	109426	35	35	26	26	1.75	sp|Q9H0D6|XRN2_HUMAN 5'-3' exoribonuclease 2 OS=Homo sapiens GN=XRN2 PE=1 SV=1
49	1	uniprot_human	Q15393	675	136575	24	24	21	21	0.92	sp|Q15393|SF3B3_HUMAN Splicing factor 3B subunit 3 OS=Homo sapiens GN=SF3B3 PE=1 SV=4
50	1	uniprot_human	P68104	622	50451	20	20	11	11	1.52	sp|P68104|EF1A1_HUMAN Elongation factor 1-alpha 1 OS=Homo sapiens GN=EEF1A1 PE=1 SV=1
51	1	uniprot_human	P60709	603	42052	21	21	12	12	2.34	sp|P60709|ACTB_HUMAN Actin, cytoplasmic 1 OS=Homo sapiens GN=ACTB PE=1 SV=1
51	2	uniprot_human	P68032	333	42334	12	12	7	7	1.01	sp|P68032|ACTC_HUMAN Actin, alpha cardiac muscle 1 OS=Homo sapiens GN=ACTC1 PE=1 SV=1
51	3	uniprot_human	Q9BYX7	236	42331	8	8	4	4	0.49	sp|Q9BYX7|ACTBM_HUMAN Putative beta-actin-like protein 3 OS=Homo sapiens GN=POTEKP PE=5 SV=1
52	1	uniprot_human	O96019	590	47944	19	19	11	11	1.64	sp|O96019|ACL6A_HUMAN Actin-like protein 6A OS=Homo sapiens GN=ACTL6A PE=1 SV=1
53	1	uniprot_human	P55265	582	137178	22	22	21	21	0.92	sp|P55265|DSRAD_HUMAN Double-stranded RNA-specific adenosine deaminase OS=Homo sapiens GN=ADAR PE=1 SV=4
54	1	uniprot_human	Q02809	555	84068	23	23	20	20	1.75	sp|Q02809|PLOD1_HUMAN Procollagen-lysine,2-oxoglutarate 5-dioxygenase 1 OS=Homo sapiens GN=PLOD1 PE=1 SV=2
55	1	uniprot_human	Q92785	552	45268	19	19	13	13	2.37	sp|Q92785|REQU_HUMAN Zinc finger protein ubi-d4 OS=Homo sapiens GN=DPF2 PE=1 SV=2
56	1	uniprot_human	Q4VCS5	539	118469	27	27	23	23	1.28	sp|Q4VCS5|AMOT_HUMAN Angiomotin OS=Homo sapiens GN=AMOT PE=1 SV=1
57	1	uniprot_human	P17812	536	67332	21	21	15	15	1.57	sp|P17812|PYRG1_HUMAN CTP synthase 1 OS=Homo sapiens GN=CTPS1 PE=1 SV=2
58	1	uniprot_human	O75533	531	146479	20	20	18	18	0.69	sp|O75533|SF3B1_HUMAN Splicing factor 3B subunit 1 OS=Homo sapiens GN=SF3B1 PE=1 SV=3
59	1	uniprot_human	Q15717	519	36240	15	15	10	10	2.21	sp|Q15717|ELAV1_HUMAN ELAV-like protein 1 OS=Homo sapiens GN=ELAVL1 PE=1 SV=2
59	2	uniprot_human	A0A0A0MRX1	101	42948	3	3	3	3	0.34	tr|A0A0A0MRX1|A0A0A0MRX1_HUMAN ELAV-like protein OS=Homo sapiens GN=ELAVL2 PE=1 SV=1
60	1	uniprot_human	Q15084	505	48490	12	12	10	10	1.39	sp|Q15084|PDIA6_HUMAN Protein disulfide-isomerase A6 OS=Homo sapiens GN=PDIA6 PE=1 SV=1
61	1	uniprot_human	Q9Y224	496	28165	12	12	9	9	2.83	sp|Q9Y224|CN166_HUMAN UPF0568 protein C14orf166 OS=Homo sapiens GN=C14orf166 PE=1 SV=1
62	1	uniprot_human	P09012	488	31259	20	20	6	6	2.36	sp|P09012|SNRPA_HUMAN U1 small nuclear ribonucleoprotein A OS=Homo sapiens GN=SNRPA PE=1 SV=3
62	2	uniprot_human	P08579	76	25470	4	4	3	3	0.64	sp|P08579|RU2B_HUMAN U2 small nuclear ribonucleoprotein B'' OS=Homo sapiens GN=SNRPB2 PE=1 SV=1
63	1	uniprot_human	P13639	478	96246	18	18	16	16	1.03	sp|P13639|EF2_HUMAN Elongation factor 2 OS=Homo sapiens GN=EEF2 PE=1 SV=4
63	2	uniprot_human	Q15029	158	110336	12	12	12	12	0.59	sp|Q15029|U5S1_HUMAN 116 kDa U5 small nuclear ribonucleoprotein component OS=Homo sapiens GN=EFTUD2 PE=1 SV=1
64	1	uniprot_human	Q6PKG0	469	123833	20	20	16	16	0.79	sp|Q6PKG0|LARP1_HUMAN La-related protein 1 OS=Homo sapiens GN=LARP1 PE=1 SV=2
65	1	uniprot_human	F8VPD4	441	238097	25	25	23	23	0.51	tr|F8VPD4|F8VPD4_HUMAN CAD protein OS=Homo sapiens GN=CAD PE=1 SV=1
66	1	uniprot_human	O75340	441	21912	13	13	7	7	2.82	sp|O75340|PDCD6_HUMAN Programmed cell death protein 6 OS=Homo sapiens GN=PDCD6 PE=1 SV=1
67	1	uniprot_human	B4DGM3	438	44800	15	15	11	11	1.82	tr|B4DGM3|B4DGM3_HUMAN SWI/SNF-related matrix-associated actin-dependent regulator of chromatin subfamily E member 1 OS=Homo sapiens GN=SMARCE1 PE=1 SV=1
68	1	uniprot_human	Q08380	437	66202	12	12	9	9	0.78	sp|Q08380|LG3BP_HUMAN Galectin-3-binding protein OS=Homo sapiens GN=LGALS3BP PE=1 SV=1
69	1	uniprot_human	J3KPE3	416	30541	14	14	10	10	2.97	tr|J3KPE3|J3KPE3_HUMAN Guanine nucleotide-binding protein subunit beta-2-like 1 OS=Homo sapiens GN=GNB2L1 PE=1 SV=1
70	1	uniprot_human	J3KTL2	399	28426	16	16	11	11	4.1	tr|J3KTL2|J3KTL2_HUMAN Serine/arginine-rich-splicing factor 1 OS=Homo sapiens GN=SRSF1 PE=1 SV=1
71	1	uniprot_human	O43143	398	91673	16	16	14	14	0.91	sp|O43143|DHX15_HUMAN Pre-mRNA-splicing factor ATP-dependent RNA helicase DHX15 OS=Homo sapiens GN=DHX15 PE=1 SV=2
72	1	uniprot_human	Q1KMD3	392	85622	13	13	11	11	0.73	sp|Q1KMD3|HNRL2_HUMAN Heterogeneous nuclear ribonucleoprotein U-like protein 2 OS=Homo sapiens GN=HNRNPUL2 PE=1 SV=1
73	1	contaminants	P02070	390	16001	11	11	6	6	5.18	SWISS-PROT:P02070 (Bos taurus) Hemoglobin subunit beta
74	1	uniprot_human	E9PQD7	384	25366	10	10	9	9	3.42	tr|E9PQD7|E9PQD7_HUMAN 40S ribosomal protein S2 OS=Homo sapiens GN=RPS2 PE=1 SV=1
75	1	uniprot_human	P60891	382	35325	11	11	8	8	1.6	sp|P60891|PRPS1_HUMAN Ribose-phosphate pyrophosphokinase 1 OS=Homo sapiens GN=PRPS1 PE=1 SV=2
75	2	uniprot_human	P11908	203	35146	5	5	5	5	0.82	sp|P11908|PRPS2_HUMAN Ribose-phosphate pyrophosphokinase 2 OS=Homo sapiens GN=PRPS2 PE=1 SV=2
76	1	uniprot_human	P62241	370	24475	14	14	8	8	2.96	sp|P62241|RS8_HUMAN 40S ribosomal protein S8 OS=Homo sapiens GN=RPS8 PE=1 SV=2
77	1	uniprot_human	P62304	365	10854	15	15	4	4	8.65	sp|P62304|RUXE_HUMAN Small nuclear ribonucleoprotein E OS=Homo sapiens GN=SNRPE PE=1 SV=1
78	1	uniprot_human	P62318	363	14021	13	13	3	3	3.4	sp|P62318|SMD3_HUMAN Small nuclear ribonucleoprotein Sm D3 OS=Homo sapiens GN=SNRPD3 PE=1 SV=1
79	1	uniprot_human	J3QK89	361	105324	18	18	14	14	0.76	tr|J3QK89|J3QK89_HUMAN Calcium homeostasis endoplasmic reticulum protein OS=Homo sapiens GN=CHERP PE=1 SV=1
80	1	uniprot_human	P16989	357	40066	9	9	7	7	1.09	sp|P16989|YBOX3_HUMAN Y-box-binding protein 3 OS=Homo sapiens GN=YBX3 PE=1 SV=4
80	2	uniprot_human	A0A087X1S2	333	34693	8	8	6	6	1.07	tr|A0A087X1S2|A0A087X1S2_HUMAN Nuclease-sensitive element-binding protein 1 OS=Homo sapiens GN=YBX1 PE=1 SV=2
81	1	uniprot_human	P38159	355	42306	14	14	9	9	1.46	sp|P38159|RBMX_HUMAN RNA-binding motif protein, X chromosome OS=Homo sapiens GN=RBMX PE=1 SV=3
82	1	uniprot_human	P04637	350	44196	13	13	8	8	1.15	sp|P04637|P53_HUMAN Cellular tumor antigen p53 OS=Homo sapiens GN=TP53 PE=1 SV=4
83	1	uniprot_human	P49327	343	275877	19	19	18	18	0.32	sp|P49327|FAS_HUMAN Fatty acid synthase OS=Homo sapiens GN=FASN PE=1 SV=3
84	1	uniprot_human	P23396	331	26842	13	13	12	12	5.54	sp|P23396|RS3_HUMAN 40S ribosomal protein S3 OS=Homo sapiens GN=RPS3 PE=1 SV=2
85	1	uniprot_human	F8W8I6	326	43150	9	9	7	7	0.98	tr|F8W8I6|F8W8I6_HUMAN Nucleolysin TIA-1 isoform p40 OS=Homo sapiens GN=TIA1 PE=1 SV=1
86	1	uniprot_human	B4DXZ6	324	68627	14	14	12	12	1.1	tr|B4DXZ6|B4DXZ6_HUMAN Fragile X mental retardation syndrome-related protein 1 OS=Homo sapiens GN=FXR1 PE=1 SV=1
86	2	uniprot_human	A8MQB8	301	66066	9	9	7	7	0.57	tr|A8MQB8|A8MQB8_HUMAN Fragile X mental retardation protein 1 OS=Homo sapiens GN=FMR1 PE=1 SV=1
86	3	uniprot_human	P51116	276	74520	12	12	10	10	0.77	sp|P51116|FXR2_HUMAN Fragile X mental retardation syndrome-related protein 2 OS=Homo sapiens GN=FXR2 PE=1 SV=2
87	1	contaminants	P02662	321	22960	10	10	4	4	1.49	SWISS-PROT:P02662 Alpha-S1-casein - Bos taurus (Bovine).
88	1	uniprot_human	Q96GM5	321	58481	9	9	9	9	0.92	sp|Q96GM5|SMRD1_HUMAN SWI/SNF-related matrix-associated actin-dependent regulator of chromatin subfamily D member 1 OS=Homo sapiens GN=SMARCD1 PE=1 SV=2
88	2	uniprot_human	B9EGA3	274	56050	12	12	11	11	1.3	tr|B9EGA3|B9EGA3_HUMAN SMARCD2 protein OS=Homo sapiens GN=SMARCD2 PE=1 SV=1
89	1	uniprot_human	J3KPP4	310	58698	9	9	6	6	0.54	tr|J3KPP4|J3KPP4_HUMAN Cisplatin resistance-associated overexpressed protein, isoform CRA_b OS=Homo sapiens GN=LUC7L3 PE=1 SV=1
90	1	uniprot_human	F5H013	308	7705	9	9	3	3	7.27	tr|F5H013|F5H013_HUMAN Small nuclear ribonucleoprotein G OS=Homo sapiens GN=SNRPG PE=1 SV=1
91	1	uniprot_human	K7EQ02	302	35169	5	5	4	4	0.62	tr|K7EQ02|K7EQ02_HUMAN DAZ-associated protein 1 (Fragment) OS=Homo sapiens GN=DAZAP1 PE=1 SV=2
92	1	uniprot_human	P62314	300	13273	12	12	4	4	2.46	sp|P62314|SMD1_HUMAN Small nuclear ribonucleoprotein Sm D1 OS=Homo sapiens GN=SNRPD1 PE=1 SV=1
93	1	uniprot_human	D6REX3	299	137110	15	15	13	13	0.54	tr|D6REX3|D6REX3_HUMAN Protein transport protein Sec31A OS=Homo sapiens GN=SEC31A PE=1 SV=1
94	1	uniprot_human	Q15424	299	103036	10	10	10	10	0.51	sp|Q15424|SAFB1_HUMAN Scaffold attachment factor B1 OS=Homo sapiens GN=SAFB PE=1 SV=4
94	2	uniprot_human	Q14151	139	107921	6	6	6	6	0.27	sp|Q14151|SAFB2_HUMAN Scaffold attachment factor B2 OS=Homo sapiens GN=SAFB2 PE=1 SV=1
95	1	uniprot_human	Q9UKV8	292	98400	11	11	11	11	0.61	sp|Q9UKV8|AGO2_HUMAN Protein argonaute-2 OS=Homo sapiens GN=AGO2 PE=1 SV=3
95	2	uniprot_human	Q5TA58	88	89905	5	5	5	5	0.27	tr|Q5TA58|Q5TA58_HUMAN Protein argonaute OS=Homo sapiens GN=AGO1 PE=1 SV=1
96	1	uniprot_human	Q96PK6	290	69620	13	13	11	11	0.96	sp|Q96PK6|RBM14_HUMAN RNA-binding protein 14 OS=Homo sapiens GN=RBM14 PE=1 SV=2
97	1	uniprot_human	O75643	280	246006	13	13	13	13	0.25	sp|O75643|U520_HUMAN U5 small nuclear ribonucleoprotein 200 kDa helicase OS=Homo sapiens GN=SNRNP200 PE=1 SV=2
98	1	uniprot_human	Q9UL42	280	41711	12	12	10	10	1.75	sp|Q9UL42|PNMA2_HUMAN Paraneoplastic antigen Ma2 OS=Homo sapiens GN=PNMA2 PE=1 SV=2
99	1	uniprot_human	P05141	278	33059	12	12	9	9	2.15	sp|P05141|ADT2_HUMAN ADP/ATP translocase 2 OS=Homo sapiens GN=SLC25A5 PE=1 SV=7
99	2	uniprot_human	P12236	233	33073	12	12	9	9	2.15	sp|P12236|ADT3_HUMAN ADP/ATP translocase 3 OS=Homo sapiens GN=SLC25A6 PE=1 SV=4
100	1	uniprot_human	P07900	274	85006	8	8	7	7	0.42	sp|P07900|HS90A_HUMAN Heat shock protein HSP 90-alpha OS=Homo sapiens GN=HSP90AA1 PE=1 SV=5
100	2	uniprot_human	P08238	188	83554	8	8	8	8	0.5	sp|P08238|HS90B_HUMAN Heat shock protein HSP 90-beta OS=Homo sapiens GN=HSP90AB1 PE=1 SV=4
101	1	uniprot_human	Q9NXV6	271	61544	9	9	8	8	0.74	sp|Q9NXV6|CARF_HUMAN CDKN2A-interacting protein OS=Homo sapiens GN=CDKN2AIP PE=1 SV=3
102	1	uniprot_human	P62701	269	29807	11	11	10	10	3.1	sp|P62701|RS4X_HUMAN 40S ribosomal protein S4, X isoform OS=Homo sapiens GN=RPS4X PE=1 SV=2
103	1	uniprot_human	P36578	268	47953	11	11	8	8	1.03	sp|P36578|RL4_HUMAN 60S ribosomal protein L4 OS=Homo sapiens GN=RPL4 PE=1 SV=5
104	1	uniprot_human	P35580	261	229827	12	12	12	12	0.25	sp|P35580|MYH10_HUMAN Myosin-10 OS=Homo sapiens GN=MYH10 PE=1 SV=3
104	2	uniprot_human	P35579	258	227646	12	12	12	12	0.25	sp|P35579|MYH9_HUMAN Myosin-9 OS=Homo sapiens GN=MYH9 PE=1 SV=4
105	1	uniprot_human	Q8NHP8	257	65886	13	13	10	10	0.9	sp|Q8NHP8|PLBL2_HUMAN Putative phospholipase B-like 2 OS=Homo sapiens GN=PLBD2 PE=1 SV=2
106	1	uniprot_human	P62424	256	30148	7	7	7	7	1.65	sp|P62424|RL7A_HUMAN 60S ribosomal protein L7a OS=Homo sapiens GN=RPL7A PE=1 SV=2
107	1	uniprot_human	Q93008	251	295515	13	13	12	12	0.19	sp|Q93008|USP9X_HUMAN Probable ubiquitin carboxyl-terminal hydrolase FAF-X OS=Homo sapiens GN=USP9X PE=1 SV=3
108	1	uniprot_human	Q01813	249	86454	13	13	11	11	0.72	sp|Q01813|PFKAP_HUMAN ATP-dependent 6-phosphofructokinase, platelet type OS=Homo sapiens GN=PFKP PE=1 SV=2
108	2	uniprot_human	P17858	132	85762	6	6	6	6	0.35	sp|P17858|PFKAL_HUMAN ATP-dependent 6-phosphofructokinase, liver type OS=Homo sapiens GN=PFKL PE=1 SV=6
108	3	uniprot_human	P08237	74	85984	3	3	3	3	0.16	sp|P08237|PFKAM_HUMAN ATP-dependent 6-phosphofructokinase, muscle type OS=Homo sapiens GN=PFKM PE=1 SV=2
109	1	uniprot_human	Q6P2Q9	244	274738	9	9	9	9	0.15	sp|Q6P2Q9|PRP8_HUMAN Pre-mRNA-processing-splicing factor 8 OS=Homo sapiens GN=PRPF8 PE=1 SV=2
110	1	uniprot_human	Q5JR04	241	107941	16	16	15	15	0.81	tr|Q5JR04|Q5JR04_HUMAN Mov10, Moloney leukemia virus 10, homolog (Mouse), isoform CRA_a OS=Homo sapiens GN=MOV10 PE=1 SV=1
111	1	uniprot_human	H0YHA7	239	19134	4	4	3	3	0.93	tr|H0YHA7|H0YHA7_HUMAN 60S ribosomal protein L18 (Fragment) OS=Homo sapiens GN=RPL18 PE=1 SV=1
112	1	uniprot_human	P19338	238	76625	11	11	9	9	0.65	sp|P19338|NUCL_HUMAN Nucleolin OS=Homo sapiens GN=NCL PE=1 SV=3
113	1	uniprot_human	P62753	228	28834	5	5	3	3	0.55	sp|P62753|RS6_HUMAN 40S ribosomal protein S6 OS=Homo sapiens GN=RPS6 PE=1 SV=1
114	1	uniprot_human	P62805	227	11360	8	8	4	4	3.28	sp|P62805|H4_HUMAN Histone H4 OS=Homo sapiens GN=HIST1H4A PE=1 SV=2
115	1	uniprot_human	P30050	226	17979	6	6	5	5	2.19	sp|P30050|RL12_HUMAN 60S ribosomal protein L12 OS=Homo sapiens GN=RPL12 PE=1 SV=1
116	1	uniprot_human	P25705	224	59828	8	8	8	8	0.76	sp|P25705|ATPA_HUMAN ATP synthase subunit alpha, mitochondrial OS=Homo sapiens GN=ATP5A1 PE=1 SV=1
117	1	uniprot_human	Q8IXB1	222	92333	9	9	9	9	0.51	sp|Q8IXB1|DJC10_HUMAN DnaJ homolog subfamily C member 10 OS=Homo sapiens GN=DNAJC10 PE=1 SV=2
118	1	uniprot_human	P20073	219	52991	6	6	6	6	0.62	sp|P20073|ANXA7_HUMAN Annexin A7 OS=Homo sapiens GN=ANXA7 PE=1 SV=3
119	1	uniprot_human	A0A0C4DG17	217	33464	8	8	6	6	1.13	tr|A0A0C4DG17|A0A0C4DG17_HUMAN 40S ribosomal protein SA OS=Homo sapiens GN=RPSA PE=1 SV=1
120	1	uniprot_human	Q12824	209	44398	10	10	8	8	1.14	sp|Q12824|SNF5_HUMAN SWI/SNF-related matrix-associated actin-dependent regulator of chromatin subfamily B member 1 OS=Homo sapiens GN=SMARCB1 PE=1 SV=2
121	1	uniprot_human	Q5BKZ1	208	65955	6	6	5	5	0.38	sp|Q5BKZ1|ZN326_HUMAN DBIRD complex subunit ZNF326 OS=Homo sapiens GN=ZNF326 PE=1 SV=2
122	1	uniprot_human	Q15365	206	37987	8	8	7	7	1.18	sp|Q15365|PCBP1_HUMAN Poly(rC)-binding protein 1 OS=Homo sapiens GN=PCBP1 PE=1 SV=2
122	2	uniprot_human	F8VZX2	133	34121	5	5	5	5	0.86	tr|F8VZX2|F8VZX2_HUMAN Poly(rC)-binding protein 2 OS=Homo sapiens GN=PCBP2 PE=1 SV=1
123	1	uniprot_human	Q01081	205	28368	6	6	3	3	0.56	sp|Q01081|U2AF1_HUMAN Splicing factor U2AF 35 kDa subunit OS=Homo sapiens GN=U2AF1 PE=1 SV=3
124	1	uniprot_human	Q14558	205	39654	10	10	7	7	1.11	sp|Q14558|KPRA_HUMAN Phosphoribosyl pyrophosphate synthase-associated protein 1 OS=Homo sapiens GN=PRPSAP1 PE=1 SV=2
124	2	uniprot_human	O60256	194	41299	10	10	8	8	1.27	sp|O60256|KPRB_HUMAN Phosphoribosyl pyrophosphate synthase-associated protein 2 OS=Homo sapiens GN=PRPSAP2 PE=1 SV=1
125	1	uniprot_human	P61247	204	30154	8	8	6	6	1.31	sp|P61247|RS3A_HUMAN 40S ribosomal protein S3a OS=Homo sapiens GN=RPS3A PE=1 SV=2
126	1	uniprot_human	P10809	202	61187	7	7	7	7	0.62	sp|P10809|CH60_HUMAN 60 kDa heat shock protein, mitochondrial OS=Homo sapiens GN=HSPD1 PE=1 SV=2
127	1	uniprot_human	F8VR82	200	31765	7	7	6	6	1.22	tr|F8VR82|F8VR82_HUMAN Serine/threonine-protein phosphatase OS=Homo sapiens GN=PPP1CC PE=1 SV=1
128	1	uniprot_human	G3XAC6	200	48108	8	8	6	6	0.7	tr|G3XAC6|G3XAC6_HUMAN RNA-binding protein 39 OS=Homo sapiens GN=RBM39 PE=1 SV=1
129	1	uniprot_human	P16403	199	21352	7	7	5	5	1.67	sp|P16403|H12_HUMAN Histone H1.2 OS=Homo sapiens GN=HIST1H1C PE=1 SV=2
130	1	uniprot_human	P51398	198	45880	7	7	6	6	0.74	sp|P51398|RT29_HUMAN 28S ribosomal protein S29, mitochondrial OS=Homo sapiens GN=DAP3 PE=1 SV=1
131	1	uniprot_human	Q9UKM9	194	32501	8	8	5	5	0.91	sp|Q9UKM9|RALY_HUMAN RNA-binding protein Raly OS=Homo sapiens GN=RALY PE=1 SV=1
132	1	uniprot_human	Q02878	192	32765	6	6	5	5	0.9	sp|Q02878|RL6_HUMAN 60S ribosomal protein L6 OS=Homo sapiens GN=RPL6 PE=1 SV=3
133	1	uniprot_human	Q8WWM7	190	113589	11	11	10	10	0.45	sp|Q8WWM7|ATX2L_HUMAN Ataxin-2-like protein OS=Homo sapiens GN=ATXN2L PE=1 SV=2
134	1	uniprot_human	A0A0A0MRR7	189	19901	5	5	2	2	0.88	tr|A0A0A0MRR7|A0A0A0MRR7_HUMAN U1 small nuclear ribonucleoprotein C OS=Homo sapiens GN=SNRPC PE=1 SV=1
135	1	uniprot_human	Q7Z417	186	76132	8	8	8	8	0.56	sp|Q7Z417|NUFP2_HUMAN Nuclear fragile X mental retardation-interacting protein 2 OS=Homo sapiens GN=NUFIP2 PE=1 SV=1
136	1	uniprot_human	P61962	185	39528	4	4	4	4	0.53	sp|P61962|DCAF7_HUMAN DDB1- and CUL4-associated factor 7 OS=Homo sapiens GN=DCAF7 PE=1 SV=1
137	1	uniprot_human	Q9Y230	184	51296	6	6	6	6	0.64	sp|Q9Y230|RUVB2_HUMAN RuvB-like 2 OS=Homo sapiens GN=RUVBL2 PE=1 SV=3
138	1	uniprot_human	P39019	182	16051	8	8	5	5	2.64	sp|P39019|RS19_HUMAN 40S ribosomal protein S19 OS=Homo sapiens GN=RPS19 PE=1 SV=2
139	1	uniprot_human	A0A087WUS0	179	15343	4	4	3	3	1.26	tr|A0A087WUS0|A0A087WUS0_HUMAN 40S ribosomal protein S24 OS=Homo sapiens GN=RPS24 PE=1 SV=1
140	1	uniprot_human	P62995	175	33760	5	5	5	5	0.87	sp|P62995|TRA2B_HUMAN Transformer-2 protein homolog beta OS=Homo sapiens GN=TRA2B PE=1 SV=1
141	1	uniprot_human	P04406	175	36201	6	6	5	5	0.79	sp|P04406|G3P_HUMAN Glyceraldehyde-3-phosphate dehydrogenase OS=Homo sapiens GN=GAPDH PE=1 SV=3
142	1	uniprot_human	P18124	174	29264	7	7	5	5	1.05	sp|P18124|RL7_HUMAN 60S ribosomal protein L7 OS=Homo sapiens GN=RPL7 PE=1 SV=1
143	1	uniprot_human	Q13148	173	45053	4	4	4	4	0.46	sp|Q13148|TADBP_HUMAN TAR DNA-binding protein 43 OS=Homo sapiens GN=TARDBP PE=1 SV=1
144	1	uniprot_human	G3V4T2	173	20344	4	4	3	3	0.85	tr|G3V4T2|G3V4T2_HUMAN Polyadenylate-binding protein 2 OS=Homo sapiens GN=PABPN1 PE=1 SV=1
145	1	uniprot_human	I3L397	172	16237	4	4	3	3	1.16	tr|I3L397|I3L397_HUMAN Eukaryotic translation initiation factor 5A (Fragment) OS=Homo sapiens GN=EIF5A PE=1 SV=6
146	1	uniprot_human	Q9NZB2	169	123008	10	10	10	10	0.41	sp|Q9NZB2|F120A_HUMAN Constitutive coactivator of PPAR-gamma-like protein 1 OS=Homo sapiens GN=FAM120A PE=1 SV=2
147	1	uniprot_human	A0A0D9SEJ5	168	107172	8	8	8	8	0.37	tr|A0A0D9SEJ5|A0A0D9SEJ5_HUMAN Constitutive coactivator of peroxisome proliferator-activated receptor gamma OS=Homo sapiens GN=FAM120B PE=1 SV=1
148	1	uniprot_human	P62937	167	18229	6	6	4	4	2.15	sp|P62937|PPIA_HUMAN Peptidyl-prolyl cis-trans isomerase A OS=Homo sapiens GN=PPIA PE=1 SV=2
149	1	contaminants	Ubiquitin	167	8560	6	6	3	3	3.17
150	1	uniprot_human	Q9UQ35	166	300179	8	8	8	8	0.12	sp|Q9UQ35|SRRM2_HUMAN Serine/arginine repetitive matrix protein 2 OS=Homo sapiens GN=SRRM2 PE=1 SV=2
151	1	uniprot_human	P13807	166	84531	9	9	8	8	0.49	sp|P13807|GYS1_HUMAN Glycogen [starch] synthase, muscle OS=Homo sapiens GN=GYS1 PE=1 SV=2
152	1	uniprot_human	E7EQV9	165	20611	5	5	5	5	1.75	tr|E7EQV9|E7EQV9_HUMAN Ribosomal protein L15 (Fragment) OS=Homo sapiens GN=RPL15 PE=1 SV=1
153	1	uniprot_human	A0A087WUT0	164	58819	6	6	6	6	0.54	tr|A0A087WUT0|A0A087WUT0_HUMAN Myelin expression factor 2 OS=Homo sapiens GN=MYEF2 PE=1 SV=1
154	1	uniprot_human	A0A0C4DFR6	164	36347	7	7	5	5	0.79	tr|A0A0C4DFR6|A0A0C4DFR6_HUMAN Protein SEC13 homolog OS=Homo sapiens GN=SEC13 PE=1 SV=1
155	1	uniprot_human	P06576	160	56525	6	6	5	5	0.46	sp|P06576|ATPB_HUMAN ATP synthase subunit beta, mitochondrial OS=Homo sapiens GN=ATP5B PE=1 SV=3
156	1	uniprot_human	A0A087WTP3	157	73438	8	8	5	5	0.33	tr|A0A087WTP3|A0A087WTP3_HUMAN Far upstream element-binding protein 2 OS=Homo sapiens GN=KHSRP PE=1 SV=1
157	1	uniprot_human	E7ERC4	157	21486	6	6	4	4	1.18	tr|E7ERC4|E7ERC4_HUMAN Lupus La protein (Fragment) OS=Homo sapiens GN=SSB PE=1 SV=1
158	1	uniprot_human	P12532	156	47406	7	7	7	7	0.87	sp|P12532|KCRU_HUMAN Creatine kinase U-type, mitochondrial OS=Homo sapiens GN=CKMT1A PE=1 SV=1
159	1	uniprot_human	P06733	156	47481	6	6	6	6	0.71	sp|P06733|ENOA_HUMAN Alpha-enolase OS=Homo sapiens GN=ENO1 PE=1 SV=2
160	1	uniprot_human	M0R0F0	156	22548	5	5	4	4	1.1	tr|M0R0F0|M0R0F0_HUMAN 40S ribosomal protein S5 (Fragment) OS=Homo sapiens GN=RPS5 PE=1 SV=1
161	1	uniprot_human	M0R210	156	14524	5	5	5	5	3.16	tr|M0R210|M0R210_HUMAN 40S ribosomal protein S16 OS=Homo sapiens GN=RPS16 PE=1 SV=1
162	1	uniprot_human	Q10570	153	162036	5	5	5	5	0.14	sp|Q10570|CPSF1_HUMAN Cleavage and polyadenylation specificity factor subunit 1 OS=Homo sapiens GN=CPSF1 PE=1 SV=2
163	1	uniprot_human	A0A0A0MR66	153	110641	8	8	7	7	0.31	tr|A0A0A0MR66|A0A0A0MR66_HUMAN RNA binding motif protein 10, isoform CRA_d OS=Homo sapiens GN=RBM10 PE=1 SV=1
163	2	uniprot_human	P78332	99	129192	4	4	4	4	0.14	sp|P78332|RBM6_HUMAN RNA-binding protein 6 OS=Homo sapiens GN=RBM6 PE=1 SV=5
163	3	uniprot_human	P52756	29	92610	5	5	4	4	0.2	sp|P52756|RBM5_HUMAN RNA-binding protein 5 OS=Homo sapiens GN=RBM5 PE=1 SV=2
164	1	uniprot_human	P52292	152	58168	8	8	7	7	0.67	sp|P52292|IMA1_HUMAN Importin subunit alpha-1 OS=Homo sapiens GN=KPNA2 PE=1 SV=1
165	1	uniprot_human	K7ENG2	151	34222	10	10	6	6	1.1	tr|K7ENG2|K7ENG2_HUMAN Splicing factor U2AF 65 kDa subunit OS=Homo sapiens GN=U2AF2 PE=1 SV=1
166	1	uniprot_human	B4DNK4	150	50436	10	10	9	9	1.13	tr|B4DNK4|B4DNK4_HUMAN Pyruvate kinase OS=Homo sapiens GN=PKM PE=1 SV=1
167	1	uniprot_human	Q86X55	149	66382	8	8	7	7	0.56	sp|Q86X55|CARM1_HUMAN Histone-arginine methyltransferase CARM1 OS=Homo sapiens GN=CARM1 PE=1 SV=3
168	1	contaminants	P00761	146	25078	7	7	2	2	0.4	SWISS-PROT:P00761|TRYP_PIG Trypsin - Sus scrofa (Pig).
169	1	uniprot_human	P46783	145	18886	5	5	3	3	0.94	sp|P46783|RS10_HUMAN 40S ribosomal protein S10 OS=Homo sapiens GN=RPS10 PE=1 SV=1
170	1	uniprot_human	Q07666	144	48311	5	5	3	3	0.3	sp|Q07666|KHDR1_HUMAN KH domain-containing, RNA-binding, signal transduction-associated protein 1 OS=Homo sapiens GN=KHDRBS1 PE=1 SV=1
170	2	uniprot_human	O75525	41	38776	2	2	2	2	0.24	sp|O75525|KHDR3_HUMAN KH domain-containing, RNA-binding, signal transduction-associated protein 3 OS=Homo sapiens GN=KHDRBS3 PE=1 SV=1
171	1	uniprot_human	E7EPB3	142	14663	4	4	3	3	1.34	tr|E7EPB3|E7EPB3_HUMAN 60S ribosomal protein L14 OS=Homo sapiens GN=RPL14 PE=1 SV=1
172	1	uniprot_human	P62263	142	16434	5	5	4	4	1.76	sp|P62263|RS14_HUMAN 40S ribosomal protein S14 OS=Homo sapiens GN=RPS14 PE=1 SV=3
173	1	uniprot_human	Q15645	140	48863	6	6	5	5	0.54	sp|Q15645|PCH2_HUMAN Pachytene checkpoint protein 2 homolog OS=Homo sapiens GN=TRIP13 PE=1 SV=2
174	1	uniprot_human	A0A087WZZ5	138	97639	7	7	7	7	0.36	tr|A0A087WZZ5|A0A087WZZ5_HUMAN Splicing factor 3B subunit 2 OS=Homo sapiens GN=SF3B2 PE=1 SV=1
175	1	uniprot_human	Q9NYU2	137	177819	7	7	7	7	0.18	sp|Q9NYU2|UGGG1_HUMAN UDP-glucose:glycoprotein glucosyltransferase 1 OS=Homo sapiens GN=UGGT1 PE=1 SV=3
176	1	uniprot_human	P09661	137	28512	8	8	8	8	2.25	sp|P09661|RU2A_HUMAN U2 small nuclear ribonucleoprotein A' OS=Homo sapiens GN=SNRPA1 PE=1 SV=2
177	1	uniprot_human	H0YH87	137	98626	6	6	6	6	0.3	tr|H0YH87|H0YH87_HUMAN Ataxin-2 (Fragment) OS=Homo sapiens GN=ATXN2 PE=1 SV=1
178	1	uniprot_human	O60884	134	46344	4	4	4	4	0.44	sp|O60884|DNJA2_HUMAN DnaJ homolog subfamily A member 2 OS=Homo sapiens GN=DNAJA2 PE=1 SV=1
179	1	uniprot_human	Q9NPH2	133	61542	6	6	4	4	0.32	sp|Q9NPH2|INO1_HUMAN Inositol-3-phosphate synthase 1 OS=Homo sapiens GN=ISYNA1 PE=1 SV=1
180	1	uniprot_human	Q96CX2	133	35964	5	5	4	4	0.6	sp|Q96CX2|KCD12_HUMAN BTB/POZ domain-containing protein KCTD12 OS=Homo sapiens GN=KCTD12 PE=1 SV=1
181	1	uniprot_human	P38919	133	47126	6	6	5	5	0.57	sp|P38919|IF4A3_HUMAN Eukaryotic initiation factor 4A-III OS=Homo sapiens GN=EIF4A3 PE=1 SV=4
182	1	uniprot_human	P12277	132	42902	4	4	4	4	0.48	sp|P12277|KCRB_HUMAN Creatine kinase B-type OS=Homo sapiens GN=CKB PE=1 SV=1
183	1	uniprot_human	Q86X76	131	36728	6	6	6	6	0.99	sp|Q86X76|NIT1_HUMAN Nitrilase homolog 1 OS=Homo sapiens GN=NIT1 PE=1 SV=2
184	1	uniprot_human	P62851	130	13791	4	4	3	3	1.47	sp|P62851|RS25_HUMAN 40S ribosomal protein S25 OS=Homo sapiens GN=RPS25 PE=1 SV=1
185	1	uniprot_human	P49750	130	220077	8	8	8	8	0.17	sp|P49750|YLPM1_HUMAN YLP motif-containing protein 1 OS=Homo sapiens GN=YLPM1 PE=1 SV=3
185	2	uniprot_human	F8VU51	69	160755	4	4	4	4	0.11	tr|F8VU51|F8VU51_HUMAN YLP motif-containing protein 1 OS=Homo sapiens GN=YLPM1 PE=1 SV=1
186	1	uniprot_human	G5E9V5	130	41354	5	5	4	4	0.5	tr|G5E9V5|G5E9V5_HUMAN 28S ribosomal protein S22, mitochondrial OS=Homo sapiens GN=MRPS22 PE=1 SV=1
187	1	uniprot_human	P06748	130	32726	5	5	5	5	0.9	sp|P06748|NPM_HUMAN Nucleophosmin OS=Homo sapiens GN=NPM1 PE=1 SV=2
188	1	uniprot_human	P05388	128	34423	7	7	7	7	1.36	sp|P05388|RLA0_HUMAN 60S acidic ribosomal protein P0 OS=Homo sapiens GN=RPLP0 PE=1 SV=1
189	1	uniprot_human	H3BQN4	128	39772	4	4	4	4	0.53	tr|H3BQN4|H3BQN4_HUMAN Fructose-bisphosphate aldolase OS=Homo sapiens GN=ALDOA PE=1 SV=1
190	1	uniprot_human	A0A087X2D0	127	10599	4	4	3	3	2.21	tr|A0A087X2D0|A0A087X2D0_HUMAN Serine/arginine-rich-splicing factor 3 OS=Homo sapiens GN=SRSF3 PE=1 SV=1
190	2	uniprot_human	A0A0B4J1Z1	93	15981	2	2	2	2	0.68	tr|A0A0B4J1Z1|A0A0B4J1Z1_HUMAN Serine/arginine-rich-splicing factor 7 OS=Homo sapiens GN=SRSF7 PE=1 SV=1
191	1	uniprot_human	Q5JRI1	127	20957	3	3	3	3	0.82	tr|Q5JRI1|Q5JRI1_HUMAN Serine/arginine-rich-splicing factor 10 OS=Homo sapiens GN=SRSF10 PE=1 SV=1
192	1	uniprot_human	E5RI99	127	12819	3	3	3	3	1.64	tr|E5RI99|E5RI99_HUMAN 60S ribosomal protein L30 (Fragment) OS=Homo sapiens GN=RPL30 PE=1 SV=1
193	1	uniprot_human	P49411	127	49852	4	4	3	3	0.29	sp|P49411|EFTU_HUMAN Elongation factor Tu, mitochondrial OS=Homo sapiens GN=TUFM PE=1 SV=2
194	1	uniprot_human	Q9NR30	126	87804	5	5	4	4	0.21	sp|Q9NR30|DDX21_HUMAN Nucleolar RNA helicase 2 OS=Homo sapiens GN=DDX21 PE=1 SV=5
195	1	uniprot_human	Q9UN86	125	54145	5	5	4	4	0.37	sp|Q9UN86|G3BP2_HUMAN Ras GTPase-activating protein-binding protein 2 OS=Homo sapiens GN=G3BP2 PE=1 SV=2
195	2	uniprot_human	Q13283	93	52189	6	6	6	6	0.63	sp|Q13283|G3BP1_HUMAN Ras GTPase-activating protein-binding protein 1 OS=Homo sapiens GN=G3BP1 PE=1 SV=1
196	1	uniprot_human	A0A087WYC1	125	79411	6	6	5	5	0.31	tr|A0A087WYC1|A0A087WYC1_HUMAN Heat shock 70 kDa protein 4 OS=Homo sapiens GN=HSPA4 PE=1 SV=1
196	2	uniprot_human	A0A0A0MSM0	52	89470	2	2	2	2	0.1	tr|A0A0A0MSM0|A0A0A0MSM0_HUMAN Heat shock protein 105 kDa OS=Homo sapiens GN=HSPH1 PE=1 SV=1
197	1	uniprot_human	A0A075B6P5	125	13062	1	1	1	1	0.37	tr|A0A075B6P5|A0A075B6P5_HUMAN Protein IGKV2-28 (Fragment) OS=Homo sapiens GN=IGKV2D-28 PE=1 SV=1
198	1	uniprot_human	P17987	124	60819	4	4	4	4	0.32	sp|P17987|TCPA_HUMAN T-complex protein 1 subunit alpha OS=Homo sapiens GN=TCP1 PE=1 SV=1
199	1	uniprot_human	P27694	123	68723	7	7	6	6	0.45	sp|P27694|RFA1_HUMAN Replication protein A 70 kDa DNA-binding subunit OS=Homo sapiens GN=RPA1 PE=1 SV=2
200	1	uniprot_human	P26196	122	54781	10	10	9	9	1	sp|P26196|DDX6_HUMAN Probable ATP-dependent RNA helicase DDX6 OS=Homo sapiens GN=DDX6 PE=1 SV=2
201	1	uniprot_human	P62269	120	17708	4	4	3	3	1.02	sp|P62269|RS18_HUMAN 40S ribosomal protein S18 OS=Homo sapiens GN=RPS18 PE=1 SV=3
202	1	contaminants	Q0IIK2	119	79856	3	3	3	3	0.17	TREMBL:Q0IIK2 (Bos taurus) Transferrin
203	1	uniprot_human	A0A0A0MSJ0	119	78051	5	5	3	3	0.18	tr|A0A0A0MSJ0|A0A0A0MSJ0_HUMAN ATP-dependent RNA helicase DDX42 OS=Homo sapiens GN=DDX42 PE=1 SV=1
204	1	uniprot_human	J3QLR8	119	17563	3	3	3	3	1.04	tr|J3QLR8|J3QLR8_HUMAN 28S ribosomal protein S23, mitochondrial OS=Homo sapiens GN=MRPS23 PE=1 SV=1
205	1	uniprot_human	O43175	118	57356	5	5	5	5	0.45	sp|O43175|SERA_HUMAN D-3-phosphoglycerate dehydrogenase OS=Homo sapiens GN=PHGDH PE=1 SV=4
206	1	uniprot_human	A6NLN1	118	56589	6	6	5	5	0.45	tr|A6NLN1|A6NLN1_HUMAN Polypyrimidine tract binding protein 1, isoform CRA_b OS=Homo sapiens GN=PTBP1 PE=1 SV=4
207	1	uniprot_human	A0A0J9YVP6	117	57533	5	5	5	5	0.45	tr|A0A0J9YVP6|A0A0J9YVP6_HUMAN Poly(U)-binding-splicing factor PUF60 (Fragment) OS=Homo sapiens GN=PUF60 PE=4 SV=1
208	1	uniprot_human	Q9BS26	117	47341	6	6	6	6	0.71	sp|Q9BS26|ERP44_HUMAN Endoplasmic reticulum resident protein 44 OS=Homo sapiens GN=ERP44 PE=1 SV=1
209	1	uniprot_human	P62906	116	24987	5	5	4	4	0.96	sp|P62906|RL10A_HUMAN 60S ribosomal protein L10a OS=Homo sapiens GN=RPL10A PE=1 SV=2
210	1	uniprot_human	Q7Z2W4	114	103135	9	9	9	9	0.45	sp|Q7Z2W4|ZCCHV_HUMAN Zinc finger CCCH-type antiviral protein 1 OS=Homo sapiens GN=ZC3HAV1 PE=1 SV=3
211	1	uniprot_human	P26373	114	24304	4	4	3	3	0.68	sp|P26373|RL13_HUMAN 60S ribosomal protein L13 OS=Homo sapiens GN=RPL13 PE=1 SV=4
212	1	uniprot_human	Q6UN15	114	66601	5	5	4	4	0.29	sp|Q6UN15|FIP1_HUMAN Pre-mRNA 3'-end-processing factor FIP1 OS=Homo sapiens GN=FIP1L1 PE=1 SV=1
213	1	uniprot_human	E9PJD9	113	10235	4	4	3	3	2.33	tr|E9PJD9|E9PJD9_HUMAN 60S ribosomal protein L27a OS=Homo sapiens GN=RPL27A PE=1 SV=1
214	1	uniprot_human	Q5HY54	112	279115	7	7	7	7	0.11	tr|Q5HY54|Q5HY54_HUMAN Filamin-A OS=Homo sapiens GN=FLNA PE=1 SV=1
215	1	uniprot_human	Q09161	112	92864	4	4	4	4	0.2	sp|Q09161|NCBP1_HUMAN Nuclear cap-binding protein subunit 1 OS=Homo sapiens GN=NCBP1 PE=1 SV=1
216	1	uniprot_human	H3BMM9	111	31681	3	3	3	3	0.49	tr|H3BMM9|H3BMM9_HUMAN RNA-binding protein with serine-rich domain 1 (Fragment) OS=Homo sapiens GN=RNPS1 PE=1 SV=1
217	1	uniprot_human	Q5VVC8	111	20167	3	3	2	2	0.51	tr|Q5VVC8|Q5VVC8_HUMAN 60S ribosomal protein L11 (Fragment) OS=Homo sapiens GN=RPL11 PE=1 SV=1
218	1	uniprot_human	A0A0D9SEM4	111	43736	7	7	5	5	0.62	tr|A0A0D9SEM4|A0A0D9SEM4_HUMAN Serine/arginine-rich-splicing factor 4 (Fragment) OS=Homo sapiens GN=SRSF4 PE=1 SV=1
218	2	uniprot_human	Q13247	105	39677	5	5	4	4	0.53	sp|Q13247|SRSF6_HUMAN Serine/arginine-rich splicing factor 6 OS=Homo sapiens GN=SRSF6 PE=1 SV=2
218	3	uniprot_human	B4DJK0	46	14599	4	4	3	3	1.34	tr|B4DJK0|B4DJK0_HUMAN Serine/arginine-rich-splicing factor 5 OS=Homo sapiens GN=SRSF5 PE=1 SV=1
219	1	uniprot_human	J3KT29	110	13241	3	3	3	3	1.56	tr|J3KT29|J3KT29_HUMAN 60S ribosomal protein L23 OS=Homo sapiens GN=RPL23 PE=1 SV=1
220	1	uniprot_human	C9JP16	109	41920	2	2	2	2	0.22	tr|C9JP16|C9JP16_HUMAN Cartilage-associated protein OS=Homo sapiens GN=CRTAP PE=1 SV=1
221	1	uniprot_human	P31689	109	45581	5	5	5	5	0.59	sp|P31689|DNJA1_HUMAN DnaJ homolog subfamily A member 1 OS=Homo sapiens GN=DNAJA1 PE=1 SV=2
222	1	uniprot_human	Q9P2I0	109	89286	4	4	4	4	0.21	sp|Q9P2I0|CPSF2_HUMAN Cleavage and polyadenylation specificity factor subunit 2 OS=Homo sapiens GN=CPSF2 PE=1 SV=2
223	1	uniprot_human	A0A0A6YYC3	108	46657	5	5	5	5	0.57	tr|A0A0A6YYC3|A0A0A6YYC3_HUMAN Protein C7orf55-LUC7L2 OS=Homo sapiens GN=C7orf55-LUC7L2 PE=4 SV=1
224	1	uniprot_human	G3V2Y4	106	25774	3	3	3	3	0.63	tr|G3V2Y4|G3V2Y4_HUMAN Serine hydroxymethyltransferase (Fragment) OS=Homo sapiens GN=SHMT2 PE=1 SV=1
225	1	uniprot_human	J3KQ69	106	92671	6	6	5	5	0.26	tr|J3KQ69|J3KQ69_HUMAN DNA replication licensing factor MCM3 OS=Homo sapiens GN=MCM3 PE=1 SV=2
226	1	uniprot_human	Q9Y265	105	50538	4	4	4	4	0.4	sp|Q9Y265|RUVB1_HUMAN RuvB-like 1 OS=Homo sapiens GN=RUVBL1 PE=1 SV=1
227	1	uniprot_human	Q9BYN8	104	24254	3	3	3	3	0.68	sp|Q9BYN8|RT26_HUMAN 28S ribosomal protein S26, mitochondrial OS=Homo sapiens GN=MRPS26 PE=1 SV=1
228	1	uniprot_human	P60866	103	13478	3	3	3	3	1.52	sp|P60866|RS20_HUMAN 40S ribosomal protein S20 OS=Homo sapiens GN=RPS20 PE=1 SV=1
229	1	uniprot_human	Q15459	102	88888	7	7	6	6	0.33	sp|Q15459|SF3A1_HUMAN Splicing factor 3A subunit 1 OS=Homo sapiens GN=SF3A1 PE=1 SV=1
230	1	uniprot_human	Q07021	102	31742	3	3	3	3	0.49	sp|Q07021|C1QBP_HUMAN Complement component 1 Q subcomponent-binding protein, mitochondrial OS=Homo sapiens GN=C1QBP PE=1 SV=1
231	1	uniprot_human	B7ZAR1	101	55770	2	2	2	2	0.16	tr|B7ZAR1|B7ZAR1_HUMAN T-complex protein 1 subunit epsilon OS=Homo sapiens GN=CCT5 PE=1 SV=1
232	1	uniprot_human	P23526	100	48255	5	5	5	5	0.55	sp|P23526|SAHH_HUMAN Adenosylhomocysteinase OS=Homo sapiens GN=AHCY PE=1 SV=4
233	1	uniprot_human	P62277	100	17212	5	5	4	4	1.63	sp|P62277|RS13_HUMAN 40S ribosomal protein S13 OS=Homo sapiens GN=RPS13 PE=1 SV=2
234	1	uniprot_human	H0Y2W2	98	64600	2	2	2	2	0.14	tr|H0Y2W2|H0Y2W2_HUMAN ATPase family AAA domain-containing protein 3A (Fragment) OS=Homo sapiens GN=ATAD3A PE=1 SV=1
235	1	uniprot_human	A0A024R4M0	98	22635	6	6	6	6	2.04	tr|A0A024R4M0|A0A024R4M0_HUMAN 40S ribosomal protein S9 OS=Homo sapiens GN=RPS9 PE=1 SV=1
236	1	uniprot_human	K7EJT5	98	5080	2	2	2	2	3.68	tr|K7EJT5|K7EJT5_HUMAN 60S ribosomal protein L22 (Fragment) OS=Homo sapiens GN=RPL22 PE=1 SV=1
237	1	uniprot_human	E7EWK3	98	92115	5	5	4	4	0.2	tr|E7EWK3|E7EWK3_HUMAN ATP-dependent RNA helicase DHX36 (Fragment) OS=Homo sapiens GN=DHX36 PE=1 SV=1
238	1	uniprot_human	A0A087WYU1	96	66834	6	6	6	6	0.46	tr|A0A087WYU1|A0A087WYU1_HUMAN Sorting nexin OS=Homo sapiens GN=SNX9 PE=1 SV=1
239	1	uniprot_human	E9PKZ0	96	22603	3	3	2	2	0.45	tr|E9PKZ0|E9PKZ0_HUMAN 60S ribosomal protein L8 (Fragment) OS=Homo sapiens GN=RPL8 PE=1 SV=1
240	1	uniprot_human	Q9H6S0	96	161573	7	7	7	7	0.2	sp|Q9H6S0|YTDC2_HUMAN Probable ATP-dependent RNA helicase YTHDC2 OS=Homo sapiens GN=YTHDC2 PE=1 SV=2
241	1	uniprot_human	Q9HCJ0	96	176427	6	6	6	6	0.16	sp|Q9HCJ0|TNR6C_HUMAN Trinucleotide repeat-containing gene 6C protein OS=Homo sapiens GN=TNRC6C PE=1 SV=3
242	1	uniprot_human	G5EA06	95	41588	4	4	4	4	0.5	tr|G5EA06|G5EA06_HUMAN 28S ribosomal protein S27, mitochondrial OS=Homo sapiens GN=MRPS27 PE=1 SV=1
243	1	uniprot_human	F5H1S8	95	16776	6	6	4	4	1.7	tr|F5H1S8|F5H1S8_HUMAN Malectin (Fragment) OS=Homo sapiens GN=MLEC PE=1 SV=1
244	1	uniprot_human	G3V1V0	94	18311	5	5	5	5	2.12	tr|G3V1V0|G3V1V0_HUMAN Myosin light polypeptide 6 OS=Homo sapiens GN=MYL6 PE=1 SV=1
245	1	uniprot_human	Q9Y676	93	29719	3	3	2	2	0.33	sp|Q9Y676|RT18B_HUMAN 28S ribosomal protein S18b, mitochondrial OS=Homo sapiens GN=MRPS18B PE=1 SV=1
246	1	uniprot_human	A0A0G2JQ62	93	55008	1	1	1	1	0.08	tr|A0A0G2JQ62|A0A0G2JQ62_HUMAN Lysophosphatidylcholine acyltransferase 1 (Fragment) OS=Homo sapiens GN=LPCAT1 PE=1 SV=1
247	1	uniprot_human	Q9ULV4	93	53899	3	3	3	3	0.27	sp|Q9ULV4|COR1C_HUMAN Coronin-1C OS=Homo sapiens GN=CORO1C PE=1 SV=1
248	1	uniprot_human	P07737	92	15216	4	4	3	3	1.27	sp|P07737|PROF1_HUMAN Profilin-1 OS=Homo sapiens GN=PFN1 PE=1 SV=2
249	1	uniprot_human	M0QZC5	92	14103	7	7	5	5	3.35	tr|M0QZC5|M0QZC5_HUMAN 40S ribosomal protein S11 OS=Homo sapiens GN=RPS11 PE=1 SV=1
250	1	uniprot_human	Q9UBV8	92	30646	3	3	3	3	0.51	sp|Q9UBV8|PEF1_HUMAN Peflin OS=Homo sapiens GN=PEF1 PE=1 SV=1
251	1	uniprot_human	B7Z4C8	92	15166	4	4	2	2	0.73	tr|B7Z4C8|B7Z4C8_HUMAN 60S ribosomal protein L31 OS=Homo sapiens GN=RPL31 PE=1 SV=1
252	1	uniprot_human	O60684	92	60733	4	4	4	4	0.32	sp|O60684|IMA7_HUMAN Importin subunit alpha-7 OS=Homo sapiens GN=KPNA6 PE=1 SV=1
253	1	uniprot_human	P82933	92	46034	3	3	3	3	0.32	sp|P82933|RT09_HUMAN 28S ribosomal protein S9, mitochondrial OS=Homo sapiens GN=MRPS9 PE=1 SV=2
254	1	uniprot_human	Q7RTV0	90	13138	2	2	2	2	0.88	sp|Q7RTV0|PHF5A_HUMAN PHD finger-like domain-containing protein 5A OS=Homo sapiens GN=PHF5A PE=1 SV=1
255	1	contaminants	Q5D862	89	249296	3	3	2	2	0.03	SWISS-PROT:Q5D862 Tax_Id=9606 Gene_Symbol=FLG2 Filaggrin-2
256	1	uniprot_human	P98179	88	17160	5	5	3	3	1.63	sp|P98179|RBM3_HUMAN RNA-binding protein 3 OS=Homo sapiens GN=RBM3 PE=1 SV=1
257	1	uniprot_human	H0YLA2	87	13278	2	2	2	2	0.86	tr|H0YLA2|H0YLA2_HUMAN Signal recognition particle 14 kDa protein OS=Homo sapiens GN=SRP14 PE=1 SV=1
258	1	uniprot_human	P60174	87	31057	5	5	5	5	0.97	sp|P60174|TPIS_HUMAN Triosephosphate isomerase OS=Homo sapiens GN=TPI1 PE=1 SV=3
259	1	uniprot_human	Q8TEM1	87	205895	4	4	4	4	0.09	sp|Q8TEM1|PO210_HUMAN Nuclear pore membrane glycoprotein 210 OS=Homo sapiens GN=NUP210 PE=1 SV=3
260	1	uniprot_human	C9JNW5	87	17646	2	2	2	2	0.6	tr|C9JNW5|C9JNW5_HUMAN 60S ribosomal protein L24 OS=Homo sapiens GN=RPL24 PE=1 SV=1
261	1	uniprot_human	A0A087X1I3	87	57311	1	1	1	1	0.08	tr|A0A087X1I3|A0A087X1I3_HUMAN Succinate dehydrogenase [ubiquinone] flavoprotein subunit, mitochondrial OS=Homo sapiens GN=SDHA PE=1 SV=1
262	1	uniprot_human	H0YB34	86	16123	2	2	2	2	0.68	tr|H0YB34|H0YB34_HUMAN Ribonuclease UK114 (Fragment) OS=Homo sapiens GN=HRSP12 PE=1 SV=1
263	1	uniprot_human	A0A087X082	86	72939	2	2	2	2	0.12	tr|A0A087X082|A0A087X082_HUMAN Caprin-1 OS=Homo sapiens GN=CAPRIN1 PE=1 SV=1
264	1	uniprot_human	O00203	85	121815	2	2	2	2	0.07	sp|O00203|AP3B1_HUMAN AP-3 complex subunit beta-1 OS=Homo sapiens GN=AP3B1 PE=1 SV=3
265	1	uniprot_human	Q9Y2W1	85	108658	5	5	5	5	0.22	sp|Q9Y2W1|TR150_HUMAN Thyroid hormone receptor-associated protein 3 OS=Homo sapiens GN=THRAP3 PE=1 SV=2
265	2	uniprot_human	Q9NYF8	77	106173	4	4	4	4	0.17	sp|Q9NYF8|BCLF1_HUMAN Bcl-2-associated transcription factor 1 OS=Homo sapiens GN=BCLAF1 PE=1 SV=2
266	1	uniprot_human	P62266	85	15969	4	4	3	3	1.18	sp|P62266|RS23_HUMAN 40S ribosomal protein S23 OS=Homo sapiens GN=RPS23 PE=1 SV=3
267	1	uniprot_human	E9PR30	83	10898	2	2	1	1	0.46	tr|E9PR30|E9PR30_HUMAN 40S ribosomal protein S30 OS=Homo sapiens GN=FAU PE=1 SV=1
268	1	uniprot_human	Q9UJZ1	83	38624	2	2	2	2	0.24	sp|Q9UJZ1|STML2_HUMAN Stomatin-like protein 2, mitochondrial OS=Homo sapiens GN=STOML2 PE=1 SV=1
269	1	uniprot_human	P04843	83	68641	7	7	6	6	0.45	sp|P04843|RPN1_HUMAN Dolichyl-diphosphooligosaccharide--protein glycosyltransferase subunit 1 OS=Homo sapiens GN=RPN1 PE=1 SV=1
270	1	uniprot_human	M0QYS1	82	24258	3	3	3	3	0.68	tr|M0QYS1|M0QYS1_HUMAN 60S ribosomal protein L13a (Fragment) OS=Homo sapiens GN=RPL13A PE=1 SV=2
271	1	uniprot_human	H7C3A1	82	57154	4	4	3	3	0.25	tr|H7C3A1|H7C3A1_HUMAN Serrate RNA effector molecule homolog (Fragment) OS=Homo sapiens GN=SRRT PE=1 SV=1
272	1	uniprot_human	Q96I25	82	45162	4	4	3	3	0.32	sp|Q96I25|SPF45_HUMAN Splicing factor 45 OS=Homo sapiens GN=RBM17 PE=1 SV=1
273	1	uniprot_human	Q01085	82	41906	3	3	3	3	0.35	sp|Q01085|TIAR_HUMAN Nucleolysin TIAR OS=Homo sapiens GN=TIAL1 PE=1 SV=1
274	1	uniprot_human	J3QT28	81	32083	5	5	5	5	0.93	tr|J3QT28|J3QT28_HUMAN Mitotic checkpoint protein BUB3 (Fragment) OS=Homo sapiens GN=BUB3 PE=1 SV=1
275	1	uniprot_human	H7BXY3	80	131495	5	5	5	5	0.18	tr|H7BXY3|H7BXY3_HUMAN Putative ATP-dependent RNA helicase DHX30 OS=Homo sapiens GN=DHX30 PE=1 SV=1
276	1	uniprot_human	I3L3P7	79	11584	6	6	4	4	3.17	tr|I3L3P7|I3L3P7_HUMAN 40S ribosomal protein S15a OS=Homo sapiens GN=RPS15A PE=1 SV=1
277	1	uniprot_human	P60842	79	46353	3	3	3	3	0.31	sp|P60842|IF4A1_HUMAN Eukaryotic initiation factor 4A-I OS=Homo sapiens GN=EIF4A1 PE=1 SV=1
278	1	uniprot_human	A0A0A0MSN7	79	53381	1	1	1	1	0.08	tr|A0A0A0MSN7|A0A0A0MSN7_HUMAN Protein arginine N-methyltransferase 3 OS=Homo sapiens GN=PRMT3 PE=1 SV=1
279	1	uniprot_human	Q12874	78	59154	3	3	3	3	0.24	sp|Q12874|SF3A3_HUMAN Splicing factor 3A subunit 3 OS=Homo sapiens GN=SF3A3 PE=1 SV=1
280	1	uniprot_human	Q15637	78	68514	3	3	2	2	0.13	sp|Q15637|SF01_HUMAN Splicing factor 1 OS=Homo sapiens GN=SF1 PE=1 SV=4
280	2	uniprot_human	H7C561	69	30368	4	4	3	3	0.52	tr|H7C561|H7C561_HUMAN Splicing factor 1 (Fragment) OS=Homo sapiens GN=SF1 PE=1 SV=6
281	1	uniprot_human	H0Y9V9	78	21671	5	5	5	5	1.63	tr|H0Y9V9|H0Y9V9_HUMAN 60S ribosomal protein L9 (Fragment) OS=Homo sapiens GN=RPL9 PE=1 SV=1
282	1	uniprot_human	J3QRS3	78	20501	3	3	2	2	0.5	tr|J3QRS3|J3QRS3_HUMAN Myosin regulatory light chain 12A OS=Homo sapiens GN=MYL12A PE=1 SV=1
283	1	uniprot_human	P25398	78	14905	6	6	5	5	4.34	sp|P25398|RS12_HUMAN 40S ribosomal protein S12 OS=Homo sapiens GN=RPS12 PE=1 SV=3
284	1	uniprot_human	P62306	78	9776	2	2	1	1	0.52	sp|P62306|RUXF_HUMAN Small nuclear ribonucleoprotein F OS=Homo sapiens GN=SNRPF PE=1 SV=1
285	1	uniprot_human	Q9Y3U8	77	12303	1	1	1	1	0.4	sp|Q9Y3U8|RL36_HUMAN 60S ribosomal protein L36 OS=Homo sapiens GN=RPL36 PE=1 SV=3
286	1	uniprot_human	Q15427	76	44414	1	1	1	1	0.1	sp|Q15427|SF3B4_HUMAN Splicing factor 3B subunit 4 OS=Homo sapiens GN=SF3B4 PE=1 SV=1
287	1	uniprot_human	F5H365	71	83828	2	2	2	2	0.11	tr|F5H365|F5H365_HUMAN Protein transport protein Sec23A OS=Homo sapiens GN=SEC23A PE=1 SV=1
288	1	uniprot_human	Q8NC60	76	78979	2	2	2	2	0.11	sp|Q8NC60|NOA1_HUMAN Nitric oxide-associated protein 1 OS=Homo sapiens GN=NOA1 PE=1 SV=2
289	1	uniprot_human	X6RAL5	76	19571	2	2	2	2	0.53	tr|X6RAL5|X6RAL5_HUMAN Histone deacetylase complex subunit SAP18 OS=Homo sapiens GN=SAP18 PE=1 SV=1
290	1	uniprot_human	O75874	75	46915	1	1	1	1	0.09	sp|O75874|IDHC_HUMAN Isocitrate dehydrogenase [NADP] cytoplasmic OS=Homo sapiens GN=IDH1 PE=1 SV=2
291	1	uniprot_human	Q3MHD2	74	21972	2	2	2	2	0.46	sp|Q3MHD2|LSM12_HUMAN Protein LSM12 homolog OS=Homo sapiens GN=LSM12 PE=1 SV=2
292	1	uniprot_human	J3KT73	74	7617	2	2	1	1	0.7	tr|J3KT73|J3KT73_HUMAN 60S ribosomal protein L38 OS=Homo sapiens GN=RPL38 PE=1 SV=1
293	1	uniprot_human	O43592	74	111148	3	3	3	3	0.12	sp|O43592|XPOT_HUMAN Exportin-T OS=Homo sapiens GN=XPOT PE=1 SV=2
294	1	uniprot_human	O75822	73	29159	2	2	2	2	0.33	sp|O75822|EIF3J_HUMAN Eukaryotic translation initiation factor 3 subunit J OS=Homo sapiens GN=EIF3J PE=1 SV=2
295	1	uniprot_human	P22392	73	17401	4	4	4	4	1.6	sp|P22392|NDKB_HUMAN Nucleoside diphosphate kinase B OS=Homo sapiens GN=NME2 PE=1 SV=1
296	1	uniprot_human	O43823	73	76631	3	3	2	2	0.12	sp|O43823|AKAP8_HUMAN A-kinase anchor protein 8 OS=Homo sapiens GN=AKAP8 PE=1 SV=1
297	1	uniprot_human	P62857	72	7893	2	2	1	1	0.67	sp|P62857|RS28_HUMAN 40S ribosomal protein S28 OS=Homo sapiens GN=RPS28 PE=1 SV=1
298	1	uniprot_human	P15924	72	334021	4	4	4	4	0.05	sp|P15924|DESP_HUMAN Desmoplakin OS=Homo sapiens GN=DSP PE=1 SV=3
299	1	uniprot_human	A6NLM8	72	16406	3	3	2	2	0.66	tr|A6NLM8|A6NLM8_HUMAN Translocon-associated protein subunit delta OS=Homo sapiens GN=SSR4 PE=1 SV=1
300	1	uniprot_human	Q15758	71	57018	2	2	2	2	0.16	sp|Q15758|AAAT_HUMAN Neutral amino acid transporter B(0) OS=Homo sapiens GN=SLC1A5 PE=1 SV=2
301	1	uniprot_human	O75616	71	48833	2	2	2	2	0.19	sp|O75616|ERAL1_HUMAN GTPase Era, mitochondrial OS=Homo sapiens GN=ERAL1 PE=1 SV=2
302	1	uniprot_human	I3L172	70	7085	1	1	1	1	0.76	tr|I3L172|I3L172_HUMAN Protein FAM195A OS=Homo sapiens GN=FAM195A PE=1 SV=1
303	1	uniprot_human	A0A087WWJ1	70	122295	4	4	4	4	0.15	tr|A0A087WWJ1|A0A087WWJ1_HUMAN DNA mismatch repair protein Msh6 OS=Homo sapiens GN=MSH6 PE=1 SV=1
304	1	uniprot_human	D6RAA6	70	25435	1	1	1	1	0.18	tr|D6RAA6|D6RAA6_HUMAN Transmembrane protein 33 (Fragment) OS=Homo sapiens GN=TMEM33 PE=1 SV=1
305	1	uniprot_human	Q14247	70	61720	4	4	4	4	0.32	sp|Q14247|SRC8_HUMAN Src substrate cortactin OS=Homo sapiens GN=CTTN PE=1 SV=2
306	1	uniprot_human	Q96KR1	68	118079	3	3	3	3	0.11	sp|Q96KR1|ZFR_HUMAN Zinc finger RNA-binding protein OS=Homo sapiens GN=ZFR PE=1 SV=2
307	1	uniprot_human	Q96HQ2	67	13244	1	1	1	1	0.37	sp|Q96HQ2|C2AIL_HUMAN CDKN2AIP N-terminal-like protein OS=Homo sapiens GN=CDKN2AIPNL PE=1 SV=1
308	1	uniprot_human	S4R3N1	67	30231	2	2	2	2	0.32	tr|S4R3N1|S4R3N1_HUMAN Protein HSPE1-MOB4 OS=Homo sapiens GN=HSPE1-MOB4 PE=3 SV=1
309	1	uniprot_human	M0R117	67	18352	4	4	4	4	1.49	tr|M0R117|M0R117_HUMAN 60S ribosomal protein L18a OS=Homo sapiens GN=RPL18A PE=1 SV=1
310	1	uniprot_human	A0A0C4DGS1	67	48883	3	3	3	3	0.3	tr|A0A0C4DGS1|A0A0C4DGS1_HUMAN Dolichyl-diphosphooligosaccharide--protein glycosyltransferase 48 kDa subunit OS=Homo sapiens GN=DDOST PE=1 SV=1
311	1	uniprot_human	P0C0S5	66	13545	4	4	2	2	0.84	sp|P0C0S5|H2AZ_HUMAN Histone H2A.Z OS=Homo sapiens GN=H2AFZ PE=1 SV=2
312	1	uniprot_human	Q8WVC2	64	8958	2	2	2	2	1.48	tr|Q8WVC2|Q8WVC2_HUMAN 40S ribosomal protein S21 OS=Homo sapiens GN=RPS21 PE=1 SV=1
313	1	uniprot_human	P07237	63	57480	3	3	3	3	0.25	sp|P07237|PDIA1_HUMAN Protein disulfide-isomerase OS=Homo sapiens GN=P4HB PE=1 SV=3
314	1	uniprot_human	Q9UMS4	63	55603	2	2	2	2	0.16	sp|Q9UMS4|PRP19_HUMAN Pre-mRNA-processing factor 19 OS=Homo sapiens GN=PRPF19 PE=1 SV=1
315	1	uniprot_human	P10599	63	12015	2	2	2	2	0.99	sp|P10599|THIO_HUMAN Thioredoxin OS=Homo sapiens GN=TXN PE=1 SV=3
316	1	uniprot_human	B5MCP9	63	21299	4	4	3	3	0.8	tr|B5MCP9|B5MCP9_HUMAN 40S ribosomal protein S7 OS=Homo sapiens GN=RPS7 PE=1 SV=1
317	1	uniprot_human	P50990	62	60153	2	2	2	2	0.15	sp|P50990|TCPQ_HUMAN T-complex protein 1 subunit theta OS=Homo sapiens GN=CCT8 PE=1 SV=4
318	1	uniprot_human	O15226	62	78308	4	4	4	4	0.24	sp|O15226|NKRF_HUMAN NF-kappa-B-repressing factor OS=Homo sapiens GN=NKRF PE=1 SV=2
319	1	uniprot_human	P00338	62	36950	3	3	3	3	0.41	sp|P00338|LDHA_HUMAN L-lactate dehydrogenase A chain OS=Homo sapiens GN=LDHA PE=1 SV=2
319	2	uniprot_human	P07195	61	36900	2	2	2	2	0.26	sp|P07195|LDHB_HUMAN L-lactate dehydrogenase B chain OS=Homo sapiens GN=LDHB PE=1 SV=2
320	1	uniprot_human	Q9H857	61	61022	5	5	5	5	0.42	sp|Q9H857|NT5D2_HUMAN 5'-nucleotidase domain-containing protein 2 OS=Homo sapiens GN=NT5DC2 PE=1 SV=1
321	1	uniprot_human	J3KP15	61	15362	3	3	2	2	0.72	tr|J3KP15|J3KP15_HUMAN Serine/arginine-rich-splicing factor 2 (Fragment) OS=Homo sapiens GN=SRSF2 PE=1 SV=6
322	1	uniprot_human	O95831	61	67144	4	4	4	4	0.29	sp|O95831|AIFM1_HUMAN Apoptosis-inducing factor 1, mitochondrial OS=Homo sapiens GN=AIFM1 PE=1 SV=1
323	1	uniprot_human	O95487	60	138529	3	3	3	3	0.1	sp|O95487|SC24B_HUMAN Protein transport protein Sec24B OS=Homo sapiens GN=SEC24B PE=1 SV=2
324	1	uniprot_human	Q13595	60	32726	2	2	2	2	0.29	sp|Q13595|TRA2A_HUMAN Transformer-2 protein homolog alpha OS=Homo sapiens GN=TRA2A PE=1 SV=1
325	1	uniprot_human	H0YKD8	59	19174	2	2	2	2	0.55	tr|H0YKD8|H0YKD8_HUMAN 60S ribosomal protein L28 OS=Homo sapiens GN=RPL28 PE=1 SV=1
326	1	uniprot_human	Q5HY57	59	24980	2	2	2	2	0.4	tr|Q5HY57|Q5HY57_HUMAN Emerin OS=Homo sapiens GN=EMD PE=1 SV=1
327	1	uniprot_human	P35556	59	335257	5	5	5	5	0.07	sp|P35556|FBN2_HUMAN Fibrillin-2 OS=Homo sapiens GN=FBN2 PE=1 SV=3
328	1	uniprot_human	A0A0C4DGG9	59	221933	2	2	2	2	0.04	tr|A0A0C4DGG9|A0A0C4DGG9_HUMAN Chromodomain-helicase-DNA-binding protein 4 OS=Homo sapiens GN=CHD4 PE=1 SV=1
329	1	uniprot_human	J3KQE5	58	27027	3	3	3	3	0.6	tr|J3KQE5|J3KQE5_HUMAN GTP-binding nuclear protein Ran (Fragment) OS=Homo sapiens GN=RAN PE=1 SV=1
330	1	uniprot_human	A0A024R7W5	57	58389	1	1	1	1	0.08	tr|A0A024R7W5|A0A024R7W5_HUMAN YTH domain family, member 3, isoform CRA_a OS=Homo sapiens GN=YTHDF3 PE=1 SV=1
331	1	contaminants	Q9TTE1	57	46289	3	3	2	2	0.2	SWISS-PROT:Q9TTE1 (Bos taurus) Endopin-1 precursor
332	1	uniprot_human	A0A0G2JM12	57	35585	1	1	1	1	0.13	tr|A0A0G2JM12|A0A0G2JM12_HUMAN Casein kinase II subunit beta OS=Homo sapiens GN=CSNK2B PE=1 SV=1
333	1	uniprot_human	F8WE41	57	6195	1	1	1	1	0.9	tr|F8WE41|F8WE41_HUMAN Nuclear cap-binding protein subunit 2 OS=Homo sapiens GN=NCBP2 PE=1 SV=1
334	1	uniprot_human	Q13242	56	25640	4	4	4	4	0.93	sp|Q13242|SRSF9_HUMAN Serine/arginine-rich splicing factor 9 OS=Homo sapiens GN=SRSF9 PE=1 SV=1
335	1	uniprot_human	E7ERS3	56	109103	3	3	2	2	0.08	tr|E7ERS3|E7ERS3_HUMAN Zinc finger CCCH domain-containing protein 18 OS=Homo sapiens GN=ZC3H18 PE=1 SV=1
336	1	uniprot_human	Q92900	56	125578	2	2	2	2	0.07	sp|Q92900|RENT1_HUMAN Regulator of nonsense transcripts 1 OS=Homo sapiens GN=UPF1 PE=1 SV=2
337	1	uniprot_human	H0Y4R1	56	51549	3	3	3	3	0.28	tr|H0Y4R1|H0Y4R1_HUMAN Inosine-5'-monophosphate dehydrogenase 2 (Fragment) OS=Homo sapiens GN=IMPDH2 PE=1 SV=1
338	1	uniprot_human	Q13263	55	90261	3	3	3	3	0.15	sp|Q13263|TIF1B_HUMAN Transcription intermediary factor 1-beta OS=Homo sapiens GN=TRIM28 PE=1 SV=5
339	1	uniprot_human	M0QXL5	55	26737	1	1	1	1	0.17	tr|M0QXL5|M0QXL5_HUMAN rRNA 2'-O-methyltransferase fibrillarin (Fragment) OS=Homo sapiens GN=FBL PE=1 SV=1
340	1	uniprot_human	Q96DI7	55	39742	2	2	2	2	0.24	sp|Q96DI7|SNR40_HUMAN U5 small nuclear ribonucleoprotein 40 kDa protein OS=Homo sapiens GN=SNRNP40 PE=1 SV=1
341	1	uniprot_human	A0A0A0MSI0	54	19135	2	2	2	2	0.55	tr|A0A0A0MSI0|A0A0A0MSI0_HUMAN Peroxiredoxin-1 (Fragment) OS=Homo sapiens GN=PRDX1 PE=1 SV=1
342	1	uniprot_human	Q9UKB1	54	63249	3	3	3	3	0.22	sp|Q9UKB1|FBW1B_HUMAN F-box/WD repeat-containing protein 11 OS=Homo sapiens GN=FBXW11 PE=1 SV=1
343	1	uniprot_human	E9PB61	54	27541	4	4	3	3	0.58	tr|E9PB61|E9PB61_HUMAN THO complex subunit 4 OS=Homo sapiens GN=ALYREF PE=1 SV=1
344	1	uniprot_human	A0A0G2JLD8	54	15588	1	1	1	1	0.31	tr|A0A0G2JLD8|A0A0G2JLD8_HUMAN Single-stranded DNA-binding protein, mitochondrial (Fragment) OS=Homo sapiens GN=SSBP1 PE=1 SV=1
345	1	uniprot_human	G3V3B0	53	67683	4	4	4	4	0.28	tr|G3V3B0|G3V3B0_HUMAN Apoptotic chromatin condensation inducer in the nucleus OS=Homo sapiens GN=ACIN1 PE=1 SV=1
346	1	uniprot_human	J3KRP6	53	6447	4	4	2	2	2.47	tr|J3KRP6|J3KRP6_HUMAN Protein SSXT OS=Homo sapiens GN=SS18 PE=1 SV=1
347	1	uniprot_human	P78527	53	473749	4	4	4	4	0.04	sp|P78527|PRKDC_HUMAN DNA-dependent protein kinase catalytic subunit OS=Homo sapiens GN=PRKDC PE=1 SV=3
348	1	uniprot_human	F8WJN3	53	52409	3	3	3	3	0.27	tr|F8WJN3|F8WJN3_HUMAN Cleavage and polyadenylation-specificity factor subunit 6 OS=Homo sapiens GN=CPSF6 PE=1 SV=1
349	1	uniprot_human	P09497	53	25289	1	1	1	1	0.18	sp|P09497|CLCB_HUMAN Clathrin light chain B OS=Homo sapiens GN=CLTB PE=1 SV=1
350	1	uniprot_human	Q96FJ2	52	10457	1	1	1	1	0.48	sp|Q96FJ2|DYL2_HUMAN Dynein light chain 2, cytoplasmic OS=Homo sapiens GN=DYNLL2 PE=1 SV=1
351	1	uniprot_human	H7C1M2	52	160263	1	1	1	1	0.03	tr|H7C1M2|H7C1M2_HUMAN Protein SON (Fragment) OS=Homo sapiens GN=SON PE=1 SV=1
352	1	uniprot_human	Q8NDN9	51	59355	1	1	1	1	0.07	sp|Q8NDN9|RCBT1_HUMAN RCC1 and BTB domain-containing protein 1 OS=Homo sapiens GN=RCBTB1 PE=2 SV=1
353	1	uniprot_human	M0R181	51	14197	2	2	1	1	0.34	tr|M0R181|M0R181_HUMAN 60S ribosomal protein L21 (Fragment) OS=Homo sapiens GN=RPL21 PE=1 SV=1
354	1	uniprot_human	P98160	51	479253	3	3	3	3	0.03	sp|P98160|PGBM_HUMAN Basement membrane-specific heparan sulfate proteoglycan core protein OS=Homo sapiens GN=HSPG2 PE=1 SV=4
355	1	uniprot_human	A0A075B716	50	21914	2	2	2	2	0.47	tr|A0A075B716|A0A075B716_HUMAN 40S ribosomal protein S17 OS=Homo sapiens GN=RPS17 PE=1 SV=1
356	1	uniprot_human	O75177	50	43078	1	1	1	1	0.1	sp|O75177|CREST_HUMAN Calcium-responsive transactivator OS=Homo sapiens GN=SS18L1 PE=1 SV=2
357	1	uniprot_human	B1AKR6	50	16527	1	1	1	1	0.29	tr|B1AKR6|B1AKR6_HUMAN Dynein light chain roadblock-type 1 OS=Homo sapiens GN=DYNLRB1 PE=1 SV=1
358	1	uniprot_human	J3KTJ8	49	11491	3	3	3	3	1.92	tr|J3KTJ8|J3KTJ8_HUMAN 60S ribosomal protein L26 (Fragment) OS=Homo sapiens GN=RPL26 PE=4 SV=6
359	1	uniprot_human	B4DR61	49	53371	2	2	2	2	0.17	tr|B4DR61|B4DR61_HUMAN Protein transport protein Sec61 subunit alpha isoform 1 OS=Homo sapiens GN=SEC61A1 PE=1 SV=1
360	1	uniprot_human	P82675	49	48489	1	1	1	1	0.09	sp|P82675|RT05_HUMAN 28S ribosomal protein S5, mitochondrial OS=Homo sapiens GN=MRPS5 PE=1 SV=2
361	1	uniprot_human	I3L234	49	11678	2	2	2	2	1.03	tr|I3L234|I3L234_HUMAN Ribosomal L1 domain-containing protein 1 (Fragment) OS=Homo sapiens GN=RSL1D1 PE=1 SV=1
362	1	uniprot_human	E9PPG9	48	24445	2	2	2	2	0.41	tr|E9PPG9|E9PPG9_HUMAN mRNA export factor OS=Homo sapiens GN=RAE1 PE=1 SV=1
363	1	uniprot_human	A0A0A0MT33	48	149224	1	1	1	1	0.03	tr|A0A0A0MT33|A0A0A0MT33_HUMAN Protein SCAF8 OS=Homo sapiens GN=SCAF8 PE=1 SV=1
364	1	uniprot_human	A0A087WWU8	48	26632	1	1	1	1	0.17	tr|A0A087WWU8|A0A087WWU8_HUMAN Tropomyosin alpha-3 chain OS=Homo sapiens GN=TPM3 PE=1 SV=1
365	1	uniprot_human	A0A087WWE2	47	219435	1	1	1	1	0.02	tr|A0A087WWE2|A0A087WWE2_HUMAN DNA-directed RNA polymerase OS=Homo sapiens GN=POLR2A PE=1 SV=1
366	1	uniprot_human	P54886	47	87989	3	3	3	3	0.16	sp|P54886|P5CS_HUMAN Delta-1-pyrroline-5-carboxylate synthase OS=Homo sapiens GN=ALDH18A1 PE=1 SV=2
367	1	uniprot_human	Q9Y399	47	33513	2	2	2	2	0.29	sp|Q9Y399|RT02_HUMAN 28S ribosomal protein S2, mitochondrial OS=Homo sapiens GN=MRPS2 PE=1 SV=1
368	1	uniprot_human	H0Y720	47	148929	2	2	2	2	0.06	tr|H0Y720|H0Y720_HUMAN Trinucleotide repeat-containing gene 6B protein (Fragment) OS=Homo sapiens GN=TNRC6B PE=1 SV=1
369	1	uniprot_human	A0A087WTV6	47	26080	1	1	1	1	0.17	tr|A0A087WTV6|A0A087WTV6_HUMAN Pyrroline-5-carboxylate reductase 2 OS=Homo sapiens GN=PYCR2 PE=1 SV=1
370	1	uniprot_human	Q9BQ67	47	49787	3	3	3	3	0.29	sp|Q9BQ67|GRWD1_HUMAN Glutamate-rich WD repeat-containing protein 1 OS=Homo sapiens GN=GRWD1 PE=1 SV=1
371	1	uniprot_human	P42677	47	9797	3	3	2	2	1.31	sp|P42677|RS27_HUMAN 40S ribosomal protein S27 OS=Homo sapiens GN=RPS27 PE=1 SV=3
372	1	uniprot_human	P46777	47	34569	4	4	3	3	0.44	sp|P46777|RL5_HUMAN 60S ribosomal protein L5 OS=Homo sapiens GN=RPL5 PE=1 SV=3
373	1	uniprot_human	F5GY55	47	122891	2	2	2	2	0.07	tr|F5GY55|F5GY55_HUMAN DNA damage-binding protein 1 OS=Homo sapiens GN=DDB1 PE=1 SV=1
374	1	uniprot_human	O95486	47	120472	2	2	2	2	0.07	sp|O95486|SC24A_HUMAN Protein transport protein Sec24A OS=Homo sapiens GN=SEC24A PE=1 SV=2
375	1	uniprot_human	A0A075B6G3	46	428565	2	2	1	1	0.01	tr|A0A075B6G3|A0A075B6G3_HUMAN Dystrophin OS=Homo sapiens GN=DMD PE=1 SV=1
376	1	uniprot_human	P30153	46	66065	2	2	2	2	0.14	sp|P30153|2AAA_HUMAN Serine/threonine-protein phosphatase 2A 65 kDa regulatory subunit A alpha isoform OS=Homo sapiens GN=PPP2R1A PE=1 SV=4
377	1	uniprot_human	F8VVM2	46	36537	2	2	1	1	0.12	tr|F8VVM2|F8VVM2_HUMAN Phosphate carrier protein, mitochondrial OS=Homo sapiens GN=SLC25A3 PE=1 SV=1
378	1	uniprot_human	G5E9Q4	45	11616	1	1	1	1	0.42	tr|G5E9Q4|G5E9Q4_HUMAN Interferon-inducible double-stranded RNA-dependent protein kinase activator A OS=Homo sapiens GN=PRKRA PE=1 SV=1
379	1	uniprot_human	P81605	45	11391	2	2	2	2	1.05	sp|P81605|DCD_HUMAN Dermcidin OS=Homo sapiens GN=DCD PE=1 SV=2
380	1	uniprot_human	I3L1P8	45	32333	1	1	1	1	0.14	tr|I3L1P8|I3L1P8_HUMAN Mitochondrial 2-oxoglutarate/malate carrier protein (Fragment) OS=Homo sapiens GN=SLC25A11 PE=1 SV=1
381	1	uniprot_human	P13010	45	83222	1	1	1	1	0.05	sp|P13010|XRCC5_HUMAN X-ray repair cross-complementing protein 5 OS=Homo sapiens GN=XRCC5 PE=1 SV=3
382	1	uniprot_human	H0Y5F2	45	69441	1	1	1	1	0.06	tr|H0Y5F2|H0Y5F2_HUMAN Uncharacterized protein C1orf167 (Fragment) OS=Homo sapiens GN=C1orf167 PE=1 SV=1
383	1	uniprot_human	Q13627	45	86043	1	1	1	1	0.05	sp|Q13627|DYR1A_HUMAN Dual specificity tyrosine-phosphorylation-regulated kinase 1A OS=Homo sapiens GN=DYRK1A PE=1 SV=2
384	1	uniprot_human	O14617	44	131159	2	2	2	2	0.07	sp|O14617|AP3D1_HUMAN AP-3 complex subunit delta-1 OS=Homo sapiens GN=AP3D1 PE=1 SV=1
385	1	uniprot_human	Q53G59	44	64206	4	4	4	4	0.3	sp|Q53G59|KLH12_HUMAN Kelch-like protein 12 OS=Homo sapiens GN=KLHL12 PE=1 SV=2
386	1	uniprot_human	Q9NX58	43	44044	1	1	1	1	0.1	sp|Q9NX58|LYAR_HUMAN Cell growth-regulating nucleolar protein OS=Homo sapiens GN=LYAR PE=1 SV=2
387	1	uniprot_human	J3QT54	43	22606	1	1	1	1	0.2	tr|J3QT54|J3QT54_HUMAN Cleavage and polyadenylation-specificity factor subunit 7 (Fragment) OS=Homo sapiens GN=CPSF7 PE=1 SV=6
388	1	uniprot_human	C9JA28	43	20206	1	1	1	1	0.23	tr|C9JA28|C9JA28_HUMAN Translocon-associated protein subunit gamma OS=Homo sapiens GN=SSR3 PE=1 SV=1
389	1	uniprot_human	Q7L2J0	43	74937	1	1	1	1	0.06	sp|Q7L2J0|MEPCE_HUMAN 7SK snRNA methylphosphate capping enzyme OS=Homo sapiens GN=MEPCE PE=1 SV=1
390	1	uniprot_human	Q92572	43	21946	2	2	2	2	0.46	sp|Q92572|AP3S1_HUMAN AP-3 complex subunit sigma-1 OS=Homo sapiens GN=AP3S1 PE=1 SV=1
391	1	uniprot_human	Q9H307	43	81679	1	1	1	1	0.05	sp|Q9H307|PININ_HUMAN Pinin OS=Homo sapiens GN=PNN PE=1 SV=4
392	1	uniprot_human	Q96EY1	43	53083	3	3	3	3	0.27	sp|Q96EY1|DNJA3_HUMAN DnaJ homolog subfamily A member 3, mitochondrial OS=Homo sapiens GN=DNAJA3 PE=1 SV=2
393	1	uniprot_human	K7EIM3	43	14116	1	1	1	1	0.34	tr|K7EIM3|K7EIM3_HUMAN Schlafen family member 11 (Fragment) OS=Homo sapiens GN=SLFN11 PE=1 SV=1
394	1	uniprot_human	Q9C0J8	42	146198	3	3	3	3	0.09	sp|Q9C0J8|WDR33_HUMAN pre-mRNA 3' end processing protein WDR33 OS=Homo sapiens GN=WDR33 PE=1 SV=2
395	1	uniprot_human	P55072	42	89950	3	3	3	3	0.15	sp|P55072|TERA_HUMAN Transitional endoplasmic reticulum ATPase OS=Homo sapiens GN=VCP PE=1 SV=4
396	1	uniprot_human	P42285	42	118756	2	2	2	2	0.07	sp|P42285|SK2L2_HUMAN Superkiller viralicidic activity 2-like 2 OS=Homo sapiens GN=SKIV2L2 PE=1 SV=3
397	1	uniprot_human	E5RJR5	42	18879	1	1	1	1	0.25	tr|E5RJR5|E5RJR5_HUMAN S-phase kinase-associated protein 1 OS=Homo sapiens GN=SKP1 PE=1 SV=1
398	1	uniprot_human	Q96AY3	42	64717	2	2	2	2	0.14	sp|Q96AY3|FKB10_HUMAN Peptidyl-prolyl cis-trans isomerase FKBP10 OS=Homo sapiens GN=FKBP10 PE=1 SV=1
399	1	uniprot_human	Q9H4A5	41	32804	1	1	1	1	0.14	sp|Q9H4A5|GLP3L_HUMAN Golgi phosphoprotein 3-like OS=Homo sapiens GN=GOLPH3L PE=1 SV=1
400	1	contaminants	Snake_IgV-1-4	41	12852	2	2	1	1	0.38
401	1	uniprot_human	F5H423	41	23388	1	1	1	1	0.2	tr|F5H423|F5H423_HUMAN Uncharacterized protein OS=Homo sapiens PE=3 SV=1
402	1	uniprot_human	E7ENV7	41	62764	1	1	1	1	0.07	tr|E7ENV7|E7ENV7_HUMAN Copine-8 OS=Homo sapiens GN=CPNE8 PE=1 SV=2
403	1	uniprot_human	P05386	41	11621	1	1	1	1	0.42	sp|P05386|RLA1_HUMAN 60S acidic ribosomal protein P1 OS=Homo sapiens GN=RPLP1 PE=1 SV=1
404	1	uniprot_human	P12956	41	70084	3	3	3	3	0.2	sp|P12956|XRCC6_HUMAN X-ray repair cross-complementing protein 6 OS=Homo sapiens GN=XRCC6 PE=1 SV=2
405	1	uniprot_human	E9PEW8	40	11396	2	2	1	1	0.43	tr|E9PEW8|E9PEW8_HUMAN Hemoglobin subunit delta (Fragment) OS=Homo sapiens GN=HBD PE=1 SV=1
406	1	uniprot_human	Q8NBS9	40	48283	3	3	3	3	0.3	sp|Q8NBS9|TXND5_HUMAN Thioredoxin domain-containing protein 5 OS=Homo sapiens GN=TXNDC5 PE=1 SV=2
407	1	uniprot_human	H7C3T4	40	18485	1	1	1	1	0.25	tr|H7C3T4|H7C3T4_HUMAN Peroxiredoxin-4 (Fragment) OS=Homo sapiens GN=PRDX4 PE=1 SV=1
408	1	uniprot_human	O94906	39	107656	2	2	2	2	0.08	sp|O94906|PRP6_HUMAN Pre-mRNA-processing factor 6 OS=Homo sapiens GN=PRPF6 PE=1 SV=1
409	1	uniprot_human	P55884	39	92823	1	1	1	1	0.05	sp|P55884|EIF3B_HUMAN Eukaryotic translation initiation factor 3 subunit B OS=Homo sapiens GN=EIF3B PE=1 SV=3
410	1	uniprot_human	E5RK64	39	7910	1	1	1	1	0.67	tr|E5RK64|E5RK64_HUMAN Vesicle-associated membrane protein-associated protein B/C OS=Homo sapiens GN=VAPB PE=1 SV=1
411	1	uniprot_human	P46109	39	33870	3	3	3	3	0.45	sp|P46109|CRKL_HUMAN Crk-like protein OS=Homo sapiens GN=CRKL PE=1 SV=1
412	1	uniprot_human	Q9NXC5	38	100232	2	2	2	2	0.09	sp|Q9NXC5|MIO_HUMAN WD repeat-containing protein mio OS=Homo sapiens GN=MIOS PE=1 SV=2
413	1	uniprot_human	B2R4S9	38	13898	1	1	1	1	0.35	tr|B2R4S9|B2R4S9_HUMAN Histone H2B OS=Homo sapiens GN=HIST1H2BC PE=2 SV=1
414	1	uniprot_human	J3KRN4	38	70823	1	1	1	1	0.06	tr|J3KRN4|J3KRN4_HUMAN Mitogen-activated protein kinase kinase kinase 3 OS=Homo sapiens GN=MAP3K3 PE=1 SV=1
415	1	uniprot_human	H7BY10	38	17849	3	3	3	3	1.01	tr|H7BY10|H7BY10_HUMAN 60S ribosomal protein L23a (Fragment) OS=Homo sapiens GN=RPL23A PE=1 SV=1
416	1	uniprot_human	A0A0A0MT12	37	26680	2	2	2	2	0.37	tr|A0A0A0MT12|A0A0A0MT12_HUMAN Spliceosome RNA helicase DDX39B (Fragment) OS=Homo sapiens GN=DDX39B PE=1 SV=4
417	1	uniprot_human	E9PKG1	37	38198	2	2	2	2	0.25	tr|E9PKG1|E9PKG1_HUMAN Protein arginine N-methyltransferase 1 OS=Homo sapiens GN=PRMT1 PE=1 SV=1
418	1	uniprot_human	E7EMB3	30	21846	2	2	2	2	0.47	tr|E7EMB3|E7EMB3_HUMAN Calmodulin OS=Homo sapiens GN=CALM2 PE=1 SV=1
419	1	uniprot_human	C9J0K6	37	17879	1	1	1	1	0.26	tr|C9J0K6|C9J0K6_HUMAN Sorcin OS=Homo sapiens GN=SRI PE=1 SV=1
420	1	uniprot_human	K7EP06	37	35330	4	4	3	3	0.43	tr|K7EP06|K7EP06_HUMAN mRNA cap guanine-N7 methyltransferase OS=Homo sapiens GN=RNMT PE=1 SV=1
421	1	uniprot_human	Q92522	37	22474	1	1	1	1	0.21	sp|Q92522|H1X_HUMAN Histone H1x OS=Homo sapiens GN=H1FX PE=1 SV=1
422	1	uniprot_human	Q7Z5P9	37	605203	1	1	1	1	0.01	sp|Q7Z5P9|MUC19_HUMAN Mucin-19 OS=Homo sapiens GN=MUC19 PE=1 SV=2
423	1	uniprot_human	Q5T3F8	37	96493	2	2	1	1	0.05	sp|Q5T3F8|CSCL2_HUMAN CSC1-like protein 2 OS=Homo sapiens GN=TMEM63B PE=1 SV=1
424	1	uniprot_human	A0A087WV73	36	94723	2	2	2	2	0.09	tr|A0A087WV73|A0A087WV73_HUMAN Probable 28S rRNA (cytosine(4447)-C(5))-methyltransferase OS=Homo sapiens GN=NOP2 PE=1 SV=1
425	1	uniprot_human	Q4G0W3	36	59297	1	1	1	1	0.07	tr|Q4G0W3|Q4G0W3_HUMAN COL14A1 protein OS=Homo sapiens GN=COL14A1 PE=1 SV=1
426	1	uniprot_human	Q96H79	36	33967	3	3	3	3	0.45	sp|Q96H79|ZCCHL_HUMAN Zinc finger CCCH-type antiviral protein 1-like OS=Homo sapiens GN=ZC3HAV1L PE=1 SV=2
427	1	uniprot_human	P14373	36	59763	1	1	1	1	0.07	sp|P14373|TRI27_HUMAN Zinc finger protein RFP OS=Homo sapiens GN=TRIM27 PE=1 SV=1
428	1	uniprot_human	K7ELV2	36	29922	1	1	1	1	0.15	tr|K7ELV2|K7ELV2_HUMAN Nucleoporin SEH1 (Fragment) OS=Homo sapiens GN=SEH1L PE=1 SV=1
429	1	uniprot_human	P13473	36	45503	1	1	1	1	0.1	sp|P13473|LAMP2_HUMAN Lysosome-associated membrane glycoprotein 2 OS=Homo sapiens GN=LAMP2 PE=1 SV=2
430	1	uniprot_human	H7C422	36	35345	3	3	3	3	0.43	tr|H7C422|H7C422_HUMAN 60S ribosomal protein L3 (Fragment) OS=Homo sapiens GN=RPL3 PE=1 SV=1
431	1	uniprot_human	J3KS05	36	20132	2	2	2	2	0.52	tr|J3KS05|J3KS05_HUMAN Chromobox protein homolog 1 (Fragment) OS=Homo sapiens GN=CBX1 PE=1 SV=6
432	1	uniprot_human	F8W726	30	113730	4	4	4	4	0.16	tr|F8W726|F8W726_HUMAN Ubiquitin-associated protein 2-like OS=Homo sapiens GN=UBAP2L PE=1 SV=2
433	1	uniprot_human	B4DUR8	36	56152	1	1	1	1	0.08	tr|B4DUR8|B4DUR8_HUMAN T-complex protein 1 subunit gamma OS=Homo sapiens GN=CCT3 PE=1 SV=1
434	1	uniprot_human	P26641	36	50429	1	1	1	1	0.09	sp|P26641|EF1G_HUMAN Elongation factor 1-gamma OS=Homo sapiens GN=EEF1G PE=1 SV=3
435	1	uniprot_human	H0YJX6	36	32462	1	1	1	1	0.14	tr|H0YJX6|H0YJX6_HUMAN Protein arginine N-methyltransferase 5 (Fragment) OS=Homo sapiens GN=PRMT5 PE=1 SV=1
436	1	uniprot_human	H7C3E4	36	9129	1	1	1	1	0.57	tr|H7C3E4|H7C3E4_HUMAN FERM, RhoGEF and pleckstrin domain-containing protein 2 (Fragment) OS=Homo sapiens GN=FARP2 PE=1 SV=1
437	1	uniprot_human	H0YH88	35	21179	1	1	1	1	0.22	tr|H0YH88|H0YH88_HUMAN Nucleosome assembly protein 1-like 1 (Fragment) OS=Homo sapiens GN=NAP1L1 PE=1 SV=1
438	1	uniprot_human	H7C269	35	98854	1	1	1	1	0.04	tr|H7C269|H7C269_HUMAN Trinucleotide repeat-containing gene 6A protein (Fragment) OS=Homo sapiens GN=TNRC6A PE=1 SV=1
439	1	uniprot_human	F2Z388	35	10809	1	1	1	1	0.46	tr|F2Z388|F2Z388_HUMAN 60S ribosomal protein L35 OS=Homo sapiens GN=RPL35 PE=1 SV=1
440	1	uniprot_human	C9J2Y9	35	134397	2	2	2	2	0.07	tr|C9J2Y9|C9J2Y9_HUMAN DNA-directed RNA polymerase OS=Homo sapiens GN=POLR2B PE=1 SV=2
441	1	uniprot_human	H0Y2P0	35	31332	1	1	1	1	0.14	tr|H0Y2P0|H0Y2P0_HUMAN CD44 antigen (Fragment) OS=Homo sapiens GN=CD44 PE=1 SV=1
442	1	uniprot_human	P36957	35	49067	1	1	1	1	0.09	sp|P36957|ODO2_HUMAN Dihydrolipoyllysine-residue succinyltransferase component of 2-oxoglutarate dehydrogenase complex, mitochondrial OS=Homo sapiens GN=DLST PE=1 SV=4
443	1	uniprot_human	O00483	34	9421	1	1	1	1	0.54	sp|O00483|NDUA4_HUMAN Cytochrome c oxidase subunit NDUFA4 OS=Homo sapiens GN=NDUFA4 PE=1 SV=1
444	1	uniprot_human	Q08188	34	76926	1	1	1	1	0.06	sp|Q08188|TGM3_HUMAN Protein-glutamine gamma-glutamyltransferase E OS=Homo sapiens GN=TGM3 PE=1 SV=4
445	1	uniprot_human	A0A087WWH0	34	15375	1	1	1	1	0.31	tr|A0A087WWH0|A0A087WWH0_HUMAN 60S ribosomal protein L17 (Fragment) OS=Homo sapiens GN=RPL17 PE=3 SV=4
446	1	uniprot_human	B4DGU4	33	85339	1	1	1	1	0.05	tr|B4DGU4|B4DGU4_HUMAN Catenin beta-1 OS=Homo sapiens GN=CTNNB1 PE=1 SV=1
447	1	contaminants	Q3SZR3	33	23453	1	1	1	1	0.2	SWISS-PROT:Q3SZR3 (Bos taurus) Alpha-1-acid glycoprotein precursor
448	1	uniprot_human	G5EA31	33	113510	2	2	2	2	0.08	tr|G5EA31|G5EA31_HUMAN Protein transport protein Sec24C OS=Homo sapiens GN=SEC24C PE=1 SV=1
449	1	uniprot_human	P13674	33	61296	1	1	1	1	0.07	sp|P13674|P4HA1_HUMAN Prolyl 4-hydroxylase subunit alpha-1 OS=Homo sapiens GN=P4HA1 PE=1 SV=2
450	1	uniprot_human	C9IY57	33	21783	1	1	1	1	0.21	tr|C9IY57|C9IY57_HUMAN E3 ubiquitin-protein ligase makorin-1 (Fragment) OS=Homo sapiens GN=MKRN1 PE=1 SV=1
451	1	uniprot_human	J3KSI8	33	18488	2	2	2	2	0.57	tr|J3KSI8|J3KSI8_HUMAN 28S ribosomal protein S7, mitochondrial (Fragment) OS=Homo sapiens GN=MRPS7 PE=1 SV=1
452	1	uniprot_human	F5H6P7	32	11848	1	1	1	1	0.41	tr|F5H6P7|F5H6P7_HUMAN Protein mago nashi homolog 2 OS=Homo sapiens GN=MAGOHB PE=4 SV=1
453	1	uniprot_human	H0Y8N7	32	26708	1	1	1	1	0.17	tr|H0Y8N7|H0Y8N7_HUMAN 39S ribosomal protein L1, mitochondrial (Fragment) OS=Homo sapiens GN=MRPL1 PE=1 SV=1
454	1	uniprot_human	Q9BQA1	32	37442	1	1	1	1	0.12	sp|Q9BQA1|MEP50_HUMAN Methylosome protein 50 OS=Homo sapiens GN=WDR77 PE=1 SV=1
455	1	uniprot_human	H0Y9P1	32	95701	1	1	1	1	0.05	tr|H0Y9P1|H0Y9P1_HUMAN BMP-2-inducible protein kinase (Fragment) OS=Homo sapiens GN=BMP2K PE=1 SV=1
456	1	uniprot_human	A0A087X295	32	126917	1	1	1	1	0.03	tr|A0A087X295|A0A087X295_HUMAN WD repeat-containing protein 6 OS=Homo sapiens GN=WDR6 PE=1 SV=1
457	1	uniprot_human	P49458	32	10219	1	1	1	1	0.49	sp|P49458|SRP09_HUMAN Signal recognition particle 9 kDa protein OS=Homo sapiens GN=SRP9 PE=1 SV=2
458	1	uniprot_human	D6RJ07	32	35251	1	1	1	1	0.13	tr|D6RJ07|D6RJ07_HUMAN Zinc finger protein 346 OS=Homo sapiens GN=ZNF346 PE=1 SV=1
459	1	uniprot_human	J3QRS9	32	52849	3	3	2	2	0.17	tr|J3QRS9|J3QRS9_HUMAN BUB3-interacting and GLEBS motif-containing protein ZNF207 OS=Homo sapiens GN=ZNF207 PE=1 SV=1
460	1	uniprot_human	P14174	32	12639	1	1	1	1	0.39	sp|P14174|MIF_HUMAN Macrophage migration inhibitory factor OS=Homo sapiens GN=MIF PE=1 SV=4
461	1	uniprot_human	I3L1Q2	31	32874	2	2	2	2	0.29	tr|I3L1Q2|I3L1Q2_HUMAN B-cell CLL/lymphoma 7 protein family member C (Fragment) OS=Homo sapiens GN=BCL7C PE=1 SV=1
462	1	uniprot_human	P82932	31	14275	1	1	1	1	0.34	sp|P82932|RT06_HUMAN 28S ribosomal protein S6, mitochondrial OS=Homo sapiens GN=MRPS6 PE=1 SV=3
463	1	uniprot_human	Q5T750	31	28557	1	1	1	1	0.16	sp|Q5T750|XP32_HUMAN Skin-specific protein 32 OS=Homo sapiens GN=XP32 PE=1 SV=1
464	1	uniprot_human	A0A0C4DGW7	31	90066	1	1	1	1	0.05	tr|A0A0C4DGW7|A0A0C4DGW7_HUMAN Protein FAM47A OS=Homo sapiens GN=FAM47A PE=4 SV=1
465	1	uniprot_human	P62633	31	20704	2	2	2	2	0.5	sp|P62633|CNBP_HUMAN Cellular nucleic acid-binding protein OS=Homo sapiens GN=CNBP PE=1 SV=1
466	1	uniprot_human	A0A096LPH6	31	104612	1	1	1	1	0.04	tr|A0A096LPH6|A0A096LPH6_HUMAN Zinc finger protein 638 OS=Homo sapiens GN=ZNF638 PE=1 SV=1
467	1	uniprot_human	J3KQY6	30	45713	3	3	3	3	0.32	tr|J3KQY6|J3KQY6_HUMAN Zinc finger protein neuro-d4 OS=Homo sapiens GN=DPF1 PE=1 SV=1
468	1	uniprot_human	Q9NUD5	30	44389	1	1	1	1	0.1	sp|Q9NUD5|ZCHC3_HUMAN Zinc finger CCHC domain-containing protein 3 OS=Homo sapiens GN=ZCCHC3 PE=1 SV=1
469	1	uniprot_human	Q8WWQ0	30	208327	1	1	1	1	0.02	sp|Q8WWQ0|PHIP_HUMAN PH-interacting protein OS=Homo sapiens GN=PHIP PE=1 SV=2
470	1	uniprot_human	P53396	30	121674	1	1	1	1	0.04	sp|P53396|ACLY_HUMAN ATP-citrate synthase OS=Homo sapiens GN=ACLY PE=1 SV=3
471	1	uniprot_human	P05387	30	11658	1	1	1	1	0.42	sp|P05387|RLA2_HUMAN 60S acidic ribosomal protein P2 OS=Homo sapiens GN=RPLP2 PE=1 SV=1
472	1	uniprot_human	H0YN26	30	20099	1	1	1	1	0.23	tr|H0YN26|H0YN26_HUMAN Acidic leucine-rich nuclear phosphoprotein 32 family member A OS=Homo sapiens GN=ANP32A PE=1 SV=1
473	1	uniprot_human	Q16650	30	74520	1	1	1	1	0.06	sp|Q16650|TBR1_HUMAN T-box brain protein 1 OS=Homo sapiens GN=TBR1 PE=2 SV=1
474	1	uniprot_human	O75151	30	121669	2	2	1	1	0.04	sp|O75151|PHF2_HUMAN Lysine-specific demethylase PHF2 OS=Homo sapiens GN=PHF2 PE=1 SV=4
475	1	uniprot_human	Q9Y3B4	30	14690	1	1	1	1	0.33	sp|Q9Y3B4|SF3B6_HUMAN Splicing factor 3B subunit 6 OS=Homo sapiens GN=SF3B6 PE=1 SV=1
476	1	uniprot_human	H0Y9D9	29	18804	1	1	1	1	0.25	tr|H0Y9D9|H0Y9D9_HUMAN Cytoplasmic polyadenylation element-binding protein 2 (Fragment) OS=Homo sapiens GN=CPEB2 PE=1 SV=1
477	1	uniprot_human	P16401	29	22566	1	1	1	1	0.2	sp|P16401|H15_HUMAN Histone H1.5 OS=Homo sapiens GN=HIST1H1B PE=1 SV=3
478	1	uniprot_human	K7ERY7	29	4477	1	1	1	1	1.41	tr|K7ERY7|K7ERY7_HUMAN 60S ribosomal protein L27 OS=Homo sapiens GN=RPL27 PE=1 SV=1
479	1	uniprot_human	H0YKL9	29	12113	1	1	1	1	0.41	tr|H0YKL9|H0YKL9_HUMAN Annexin (Fragment) OS=Homo sapiens GN=ANXA2 PE=1 SV=1
480	1	uniprot_human	A0A087WUZ3	29	275457	1	1	1	1	0.02	tr|A0A087WUZ3|A0A087WUZ3_HUMAN Spectrin beta chain, non-erythrocytic 1 OS=Homo sapiens GN=SPTBN1 PE=1 SV=1
481	1	uniprot_human	Q8IY50	28	47471	1	1	1	1	0.09	sp|Q8IY50|S35F3_HUMAN Putative thiamine transporter SLC35F3 OS=Homo sapiens GN=SLC35F3 PE=2 SV=2
482	1	uniprot_human	Q92878	28	154823	2	2	2	2	0.06	sp|Q92878|RAD50_HUMAN DNA repair protein RAD50 OS=Homo sapiens GN=RAD50 PE=1 SV=1
483	1	uniprot_human	Q5JY65	28	99625	2	2	2	2	0.09	tr|Q5JY65|Q5JY65_HUMAN Crooked neck-like protein 1 OS=Homo sapiens GN=CRNKL1 PE=1 SV=1
484	1	uniprot_human	H0Y5B4	28	13504	1	1	1	1	0.36	tr|H0Y5B4|H0Y5B4_HUMAN 60S ribosomal protein L36a OS=Homo sapiens GN=RPL36A PE=3 SV=2
485	1	uniprot_human	F1T0I1	28	250867	2	2	2	2	0.03	tr|F1T0I1|F1T0I1_HUMAN Protein transport protein Sec16A OS=Homo sapiens GN=SEC16A PE=1 SV=1
486	1	uniprot_human	B5MC59	28	9222	1	1	1	1	0.56	tr|B5MC59|B5MC59_HUMAN Replication protein A 14 kDa subunit OS=Homo sapiens GN=RPA3 PE=1 SV=1
487	1	uniprot_human	Q02413	28	114702	1	1	1	1	0.04	sp|Q02413|DSG1_HUMAN Desmoglein-1 OS=Homo sapiens GN=DSG1 PE=1 SV=2
488	1	uniprot_human	A0A0A0MSZ9	28	38994	2	2	2	2	0.24	tr|A0A0A0MSZ9|A0A0A0MSZ9_HUMAN Cleavage stimulation factor subunit 1 (Fragment) OS=Homo sapiens GN=CSTF1 PE=1 SV=1
489	1	uniprot_human	Q8IXT5	27	118372	2	2	1	1	0.04	sp|Q8IXT5|RB12B_HUMAN RNA-binding protein 12B OS=Homo sapiens GN=RBM12B PE=1 SV=2
490	1	uniprot_human	Q5TF21	27	103478	1	1	1	1	0.04	sp|Q5TF21|SOGA3_HUMAN Protein SOGA3 OS=Homo sapiens GN=SOGA3 PE=3 SV=1
491	1	uniprot_human	P30101	27	57146	1	1	1	1	0.08	sp|P30101|PDIA3_HUMAN Protein disulfide-isomerase A3 OS=Homo sapiens GN=PDIA3 PE=1 SV=4
492	1	uniprot_human	Q9BWJ5	27	10243	1	1	1	1	0.49	sp|Q9BWJ5|SF3B5_HUMAN Splicing factor 3B subunit 5 OS=Homo sapiens GN=SF3B5 PE=1 SV=1
493	1	uniprot_human	P00367	27	61701	1	1	1	1	0.07	sp|P00367|DHE3_HUMAN Glutamate dehydrogenase 1, mitochondrial OS=Homo sapiens GN=GLUD1 PE=1 SV=2
494	1	uniprot_human	J3KQ96	27	144268	2	2	2	2	0.06	tr|J3KQ96|J3KQ96_HUMAN Treacle protein (Fragment) OS=Homo sapiens GN=TCOF1 PE=1 SV=1
495	1	uniprot_human	Q9UBS4	27	40774	2	2	2	2	0.23	sp|Q9UBS4|DJB11_HUMAN DnaJ homolog subfamily B member 11 OS=Homo sapiens GN=DNAJB11 PE=1 SV=1
496	1	uniprot_human	P36542	27	33032	1	1	1	1	0.14	sp|P36542|ATPG_HUMAN ATP synthase subunit gamma, mitochondrial OS=Homo sapiens GN=ATP5C1 PE=1 SV=1
497	1	uniprot_human	Q8N5N7	27	18484	1	1	1	1	0.25	sp|Q8N5N7|RM50_HUMAN 39S ribosomal protein L50, mitochondrial OS=Homo sapiens GN=MRPL50 PE=1 SV=2
498	1	uniprot_human	Q5JW28	26	22461	2	2	2	2	0.45	tr|Q5JW28|Q5JW28_HUMAN Double-stranded RNA-binding protein Staufen homolog 1 (Fragment) OS=Homo sapiens GN=STAU1 PE=1 SV=1
499	1	uniprot_human	P19474	26	55162	1	1	1	1	0.08	sp|P19474|RO52_HUMAN E3 ubiquitin-protein ligase TRIM21 OS=Homo sapiens GN=TRIM21 PE=1 SV=1
500	1	uniprot_human	A0A075B6R9	26	13128	1	1	1	1	0.37	tr|A0A075B6R9|A0A075B6R9_HUMAN Protein IGKV2D-24 (Fragment) OS=Homo sapiens GN=IGKV2D-24 PE=4 SV=1
501	1	uniprot_human	H3BLV9	26	76676	1	1	1	1	0.06	tr|H3BLV9|H3BLV9_HUMAN SRSF protein kinase 1 (Fragment) OS=Homo sapiens GN=SRPK1 PE=1 SV=1
502	1	uniprot_human	K7EMM4	26	24181	1	1	1	1	0.19	tr|K7EMM4|K7EMM4_HUMAN Transcription factor E2-alpha (Fragment) OS=Homo sapiens GN=TCF3 PE=1 SV=2
503	1	uniprot_human	A0A087WWF5	26	26759	1	1	1	1	0.17	tr|A0A087WWF5|A0A087WWF5_HUMAN Casein kinase I isoform gamma-2 (Fragment) OS=Homo sapiens GN=CSNK1G2 PE=1 SV=1
504	1	uniprot_human	A0A087WZH7	26	31691	1	1	1	1	0.14	tr|A0A087WZH7|A0A087WZH7_HUMAN Myristoylated alanine-rich C-kinase substrate OS=Homo sapiens GN=MARCKS PE=1 SV=1
505	1	uniprot_human	H7C220	26	21028	1	1	1	1	0.22	tr|H7C220|H7C220_HUMAN Anoctamin (Fragment) OS=Homo sapiens GN=ANO7 PE=3 SV=6
506	1	uniprot_human	A0A0A0MR59	26	100154	2	2	2	2	0.09	tr|A0A0A0MR59|A0A0A0MR59_HUMAN Pumilio homolog 2 OS=Homo sapiens GN=PUM2 PE=1 SV=1
507	1	uniprot_human	P40227	26	58444	1	1	1	1	0.08	sp|P40227|TCPZ_HUMAN T-complex protein 1 subunit zeta OS=Homo sapiens GN=CCT6A PE=1 SV=3
508	1	uniprot_human	Q8IZU1	25	37430	1	1	1	1	0.12	sp|Q8IZU1|FAM9A_HUMAN Protein FAM9A OS=Homo sapiens GN=FAM9A PE=1 SV=1
509	1	uniprot_human	H3BVG0	25	100291	1	1	1	1	0.04	tr|H3BVG0|H3BVG0_HUMAN Nuclear pore complex protein Nup93 OS=Homo sapiens GN=NUP93 PE=1 SV=1
510	1	uniprot_human	P48735	25	51333	1	1	1	1	0.09	sp|P48735|IDHP_HUMAN Isocitrate dehydrogenase [NADP], mitochondrial OS=Homo sapiens GN=IDH2 PE=1 SV=2
511	1	uniprot_human	B4DEB1	25	14158	1	1	1	1	0.34	tr|B4DEB1|B4DEB1_HUMAN Histone H3 OS=Homo sapiens GN=H3F3A PE=1 SV=1
512	1	uniprot_human	A0A087X1B7	25	8515	1	1	1	1	0.61	tr|A0A087X1B7|A0A087X1B7_HUMAN Chromatin target of PRMT1 protein OS=Homo sapiens GN=CHTOP PE=1 SV=1
513	1	uniprot_human	P82663	24	20331	1	1	1	1	0.23	sp|P82663|RT25_HUMAN 28S ribosomal protein S25, mitochondrial OS=Homo sapiens GN=MRPS25 PE=1 SV=1
514	1	uniprot_human	Q9NW13	24	86198	1	1	1	1	0.05	sp|Q9NW13|RBM28_HUMAN RNA-binding protein 28 OS=Homo sapiens GN=RBM28 PE=1 SV=3
515	1	uniprot_human	M0R3F6	24	94485	2	2	2	2	0.09	tr|M0R3F6|M0R3F6_HUMAN SURP and G-patch domain-containing protein 2 OS=Homo sapiens GN=SUGP2 PE=1 SV=1
516	1	uniprot_human	B0YIW6	24	62157	2	2	2	2	0.15	tr|B0YIW6|B0YIW6_HUMAN Archain 1, isoform CRA_a OS=Homo sapiens GN=ARCN1 PE=1 SV=1
517	1	uniprot_human	A0A087WVZ9	24	21560	1	1	1	1	0.21	tr|A0A087WVZ9|A0A087WVZ9_HUMAN DNA-directed RNA polymerases I, II, and III subunit RPABC1 OS=Homo sapiens GN=POLR2E PE=1 SV=1
518	1	uniprot_human	C9JJ19	24	26373	2	2	2	2	0.37	tr|C9JJ19|C9JJ19_HUMAN 28S ribosomal protein S34, mitochondrial OS=Homo sapiens GN=MRPS34 PE=1 SV=2
519	1	uniprot_human	Q5TEJ7	24	19478	1	1	1	1	0.24	tr|Q5TEJ7|Q5TEJ7_HUMAN Replication protein A 32 kDa subunit (Fragment) OS=Homo sapiens GN=RPA2 PE=1 SV=1
520	1	uniprot_human	O15460	24	61263	1	1	1	1	0.07	sp|O15460|P4HA2_HUMAN Prolyl 4-hydroxylase subunit alpha-2 OS=Homo sapiens GN=P4HA2 PE=1 SV=1
521	1	uniprot_human	Q9UIW2	24	214126	1	1	1	1	0.02	sp|Q9UIW2|PLXA1_HUMAN Plexin-A1 OS=Homo sapiens GN=PLXNA1 PE=1 SV=3
522	1	uniprot_human	P12004	24	29092	1	1	1	1	0.16	sp|P12004|PCNA_HUMAN Proliferating cell nuclear antigen OS=Homo sapiens GN=PCNA PE=1 SV=1
523	1	uniprot_human	Q9BU61	24	20566	1	1	1	1	0.23	sp|Q9BU61|NDUF3_HUMAN NADH dehydrogenase [ubiquinone] 1 alpha subcomplex assembly factor 3 OS=Homo sapiens GN=NDUFAF3 PE=1 SV=1
524	1	uniprot_human	Q9ULX6	24	72060	1	1	1	1	0.06	sp|Q9ULX6|AKP8L_HUMAN A-kinase anchor protein 8-like OS=Homo sapiens GN=AKAP8L PE=1 SV=3
525	1	uniprot_human	Q96HS1	24	32213	3	3	3	3	0.48	sp|Q96HS1|PGAM5_HUMAN Serine/threonine-protein phosphatase PGAM5, mitochondrial OS=Homo sapiens GN=PGAM5 PE=1 SV=2
526	1	uniprot_human	E7EQR4	24	69443	1	1	1	1	0.06	tr|E7EQR4|E7EQR4_HUMAN Ezrin OS=Homo sapiens GN=EZR PE=1 SV=3
527	1	uniprot_human	O95900	24	36956	1	1	1	1	0.12	sp|O95900|TRUB2_HUMAN Probable tRNA pseudouridine synthase 2 OS=Homo sapiens GN=TRUB2 PE=1 SV=1
528	1	uniprot_human	Q0IIM8	24	130110	1	1	1	1	0.03	sp|Q0IIM8|TBC8B_HUMAN TBC1 domain family member 8B OS=Homo sapiens GN=TBC1D8B PE=1 SV=2
529	1	uniprot_human	H7C5E4	23	131191	1	1	1	1	0.03	tr|H7C5E4|H7C5E4_HUMAN 5'-3' exoribonuclease 1 (Fragment) OS=Homo sapiens GN=XRN1 PE=1 SV=1
530	1	contaminants	alfa-s2	23	26173	1	1	1	1	0.17
531	1	uniprot_human	P80723	23	22680	1	1	1	1	0.2	sp|P80723|BASP1_HUMAN Brain acid soluble protein 1 OS=Homo sapiens GN=BASP1 PE=1 SV=2
532	1	uniprot_human	Q14204	23	534809	2	2	2	2	0.02	sp|Q14204|DYHC1_HUMAN Cytoplasmic dynein 1 heavy chain 1 OS=Homo sapiens GN=DYNC1H1 PE=1 SV=5
533	1	contaminants	CASK_CAPHI	23	21599	1	1	1	1	0.21	192 aa P02670
534	1	uniprot_human	C9J4Z3	23	7847	1	1	1	1	0.67	tr|C9J4Z3|C9J4Z3_HUMAN 60S ribosomal protein L37a OS=Homo sapiens GN=RPL37A PE=1 SV=1
535	1	uniprot_human	A0A0A0MRI5	23	63283	1	1	1	1	0.07	tr|A0A0A0MRI5|A0A0A0MRI5_HUMAN Catenin alpha-2 OS=Homo sapiens GN=CTNNA2 PE=1 SV=1
536	1	uniprot_human	A8MXP8	22	24838	1	1	1	1	0.18	tr|A8MXP8|A8MXP8_HUMAN Reticulocalbin-2 OS=Homo sapiens GN=RCN2 PE=1 SV=1
537	1	uniprot_human	F6Y5H0	22	42224	2	2	1	1	0.11	tr|F6Y5H0|F6Y5H0_HUMAN RNA-binding motif, single-stranded-interacting protein 1 OS=Homo sapiens GN=RBMS1 PE=1 SV=1
538	1	uniprot_human	P01605	22	11941	1	1	1	1	0.41	sp|P01605|KV113_HUMAN Ig kappa chain V-I region Lay OS=Homo sapiens PE=1 SV=1
539	1	uniprot_human	A0A087X2B1	22	40285	1	1	1	1	0.11	tr|A0A087X2B1|A0A087X2B1_HUMAN RNA binding protein fox-1 homolog OS=Homo sapiens GN=RBFOX1 PE=4 SV=1
540	1	uniprot_human	P31153	22	43975	1	1	1	1	0.1	sp|P31153|METK2_HUMAN S-adenosylmethionine synthase isoform type-2 OS=Homo sapiens GN=MAT2A PE=1 SV=1
541	1	uniprot_human	Q32P28	22	84196	2	2	2	2	0.11	sp|Q32P28|P3H1_HUMAN Prolyl 3-hydroxylase 1 OS=Homo sapiens GN=P3H1 PE=1 SV=2
542	1	uniprot_human	Q5U5J2	22	46050	1	1	1	1	0.1	tr|Q5U5J2|Q5U5J2_HUMAN CSNK2A1 protein OS=Homo sapiens GN=CSNK2A1 PE=1 SV=1
543	1	uniprot_human	A0A087WTT8	22	113104	1	1	1	1	0.04	tr|A0A087WTT8|A0A087WTT8_HUMAN Contactin-5 OS=Homo sapiens GN=CNTN5 PE=1 SV=1
544	1	uniprot_human	A0A0A0MRN0	22	52627	1	1	1	1	0.08	tr|A0A0A0MRN0|A0A0A0MRN0_HUMAN PRP38 pre-mRNA processing factor 38 (Yeast) domain containing B, isoform CRA_b OS=Homo sapiens GN=PRPF38B PE=1 SV=1
545	1	uniprot_human	E9PJG4	22	17935	2	2	2	2	0.59	tr|E9PJG4|E9PJG4_HUMAN Squalene synthase (Fragment) OS=Homo sapiens GN=FDFT1 PE=1 SV=1
546	1	uniprot_human	Q9Y3F4	22	38756	1	1	1	1	0.12	sp|Q9Y3F4|STRAP_HUMAN Serine-threonine kinase receptor-associated protein OS=Homo sapiens GN=STRAP PE=1 SV=1
547	1	uniprot_human	A0A0G2JL54	22	189080	1	1	1	1	0.02	tr|A0A0G2JL54|A0A0G2JL54_HUMAN Complement C4-B OS=Homo sapiens GN=C4B_2 PE=1 SV=1
548	1	uniprot_human	P35573	22	176819	2	2	2	2	0.05	sp|P35573|GDE_HUMAN Glycogen debranching enzyme OS=Homo sapiens GN=AGL PE=1 SV=3
549	1	uniprot_human	A5YKK6	22	269106	2	2	2	2	0.03	sp|A5YKK6|CNOT1_HUMAN CCR4-NOT transcription complex subunit 1 OS=Homo sapiens GN=CNOT1 PE=1 SV=2
550	1	uniprot_human	D6RBZ4	22	28488	1	1	1	1	0.16	tr|D6RBZ4|D6RBZ4_HUMAN UPF0704 protein C6orf165 (Fragment) OS=Homo sapiens GN=C6orf165 PE=1 SV=6
551	1	uniprot_human	Q8WVC0	21	75473	1	1	1	1	0.06	sp|Q8WVC0|LEO1_HUMAN RNA polymerase-associated protein LEO1 OS=Homo sapiens GN=LEO1 PE=1 SV=1
552	1	uniprot_human	P50991	21	58401	1	1	1	1	0.08	sp|P50991|TCPD_HUMAN T-complex protein 1 subunit delta OS=Homo sapiens GN=CCT4 PE=1 SV=4
553	1	uniprot_human	P12273	21	16847	1	1	1	1	0.28	sp|P12273|PIP_HUMAN Prolactin-inducible protein OS=Homo sapiens GN=PIP PE=1 SV=1
554	1	uniprot_human	H7C4H2	21	17716	1	1	1	1	0.26	tr|H7C4H2|H7C4H2_HUMAN Signal recognition particle receptor subunit beta (Fragment) OS=Homo sapiens GN=SRPRB PE=1 SV=1
555	1	uniprot_human	B8ZZU8	21	12633	1	1	1	1	0.39	tr|B8ZZU8|B8ZZU8_HUMAN Transcription elongation factor B (SIII), polypeptide 2 (18kDa, elongin B), isoform CRA_b OS=Homo sapiens GN=TCEB2 PE=1 SV=1
556	1	uniprot_human	Q5SZR1	21	26282	1	1	1	1	0.17	tr|Q5SZR1|Q5SZR1_HUMAN 39S ribosomal protein L9, mitochondrial OS=Homo sapiens GN=MRPL9 PE=1 SV=1
557	1	uniprot_human	D6REM4	21	27951	1	1	1	1	0.16	tr|D6REM4|D6REM4_HUMAN Casein kinase I isoform alpha OS=Homo sapiens GN=CSNK1A1 PE=1 SV=1
558	1	uniprot_human	H0YET6	21	21940	1	1	1	1	0.21	tr|H0YET6|H0YET6_HUMAN Dolichyl-diphosphooligosaccharide--protein glycosyltransferase subunit STT3A (Fragment) OS=Homo sapiens GN=STT3A PE=1 SV=1
559	1	uniprot_human	Q3KQU3	21	93106	1	1	1	1	0.05	sp|Q3KQU3|MA7D1_HUMAN MAP7 domain-containing protein 1 OS=Homo sapiens GN=MAP7D1 PE=1 SV=1
560	1	uniprot_human	O43818	21	52436	1	1	1	1	0.08	sp|O43818|U3IP2_HUMAN U3 small nucleolar RNA-interacting protein 2 OS=Homo sapiens GN=RRP9 PE=1 SV=1
561	1	uniprot_human	Q8TF72	21	218321	1	1	1	1	0.02	sp|Q8TF72|SHRM3_HUMAN Protein Shroom3 OS=Homo sapiens GN=SHROOM3 PE=1 SV=2
562	1	uniprot_human	H0YCU9	21	16833	1	1	1	1	0.28	tr|H0YCU9|H0YCU9_HUMAN Transgelin (Fragment) OS=Homo sapiens GN=TAGLN PE=1 SV=1
563	1	uniprot_human	O43683	21	123437	1	1	1	1	0.04	sp|O43683|BUB1_HUMAN Mitotic checkpoint serine/threonine-protein kinase BUB1 OS=Homo sapiens GN=BUB1 PE=1 SV=1
564	1	uniprot_human	H0Y368	21	33537	1	1	1	1	0.13	tr|H0Y368|H0Y368_HUMAN Dolichol-phosphate mannosyltransferase subunit 1 (Fragment) OS=Homo sapiens GN=DPM1 PE=1 SV=1
565	1	uniprot_human	J3KTM9	21	77710	1	1	1	1	0.06	tr|J3KTM9|J3KTM9_HUMAN Importin subunit beta-1 (Fragment) OS=Homo sapiens GN=KPNB1 PE=1 SV=1
566	1	uniprot_human	Q13347	20	36878	1	1	1	1	0.12	sp|Q13347|EIF3I_HUMAN Eukaryotic translation initiation factor 3 subunit I OS=Homo sapiens GN=EIF3I PE=1 SV=1
567	1	uniprot_human	P84090	20	12422	1	1	1	1	0.39	sp|P84090|ERH_HUMAN Enhancer of rudimentary homolog OS=Homo sapiens GN=ERH PE=1 SV=1
568	1	uniprot_human	A0A087WTI3	20	23830	1	1	1	1	0.19	tr|A0A087WTI3|A0A087WTI3_HUMAN NADH dehydrogenase [ubiquinone] iron-sulfur protein 7, mitochondrial OS=Homo sapiens GN=NDUFS7 PE=1 SV=1
569	1	uniprot_human	O00505	20	58288	1	1	1	1	0.08	sp|O00505|IMA4_HUMAN Importin subunit alpha-4 OS=Homo sapiens GN=KPNA3 PE=1 SV=2
570	1	uniprot_human	A0A0A0MTL9	20	153413	1	1	1	1	0.03	tr|A0A0A0MTL9|A0A0A0MTL9_HUMAN Nidogen-2 OS=Homo sapiens GN=NID2 PE=1 SV=1
571	1	uniprot_human	P00558	20	44985	1	1	1	1	0.1	sp|P00558|PGK1_HUMAN Phosphoglycerate kinase 1 OS=Homo sapiens GN=PGK1 PE=1 SV=3
572	1	uniprot_human	A0A087WVT6	20	37919	1	1	1	1	0.12	tr|A0A087WVT6|A0A087WVT6_HUMAN Single-stranded DNA-binding protein 3 OS=Homo sapiens GN=SSBP3 PE=1 SV=1
573	1	uniprot_human	M0QXZ3	20	11795	1	1	1	1	0.42	tr|M0QXZ3|M0QXZ3_HUMAN Complement C3 (Fragment) OS=Homo sapiens GN=C3 PE=1 SV=1
574	1	uniprot_human	F8W9K7	20	14129	1	1	1	1	0.34	tr|F8W9K7|F8W9K7_HUMAN NADH dehydrogenase [ubiquinone] iron-sulfur protein 8, mitochondrial (Fragment) OS=Homo sapiens GN=NDUFS8 PE=1 SV=1
575	1	uniprot_human	Q14643	19	317151	1	1	1	1	0.01	sp|Q14643|ITPR1_HUMAN Inositol 1,4,5-trisphosphate receptor type 1 OS=Homo sapiens GN=ITPR1 PE=1 SV=3
576	1	uniprot_human	J3KNC0	19	6736	1	1	1	1	0.81	tr|J3KNC0|J3KNC0_HUMAN Transcription initiation factor IIA subunit 1 OS=Homo sapiens GN=GTF2A1 PE=1 SV=1
577	1	uniprot_human	M0R2F5	19	15862	1	1	1	1	0.3	tr|M0R2F5|M0R2F5_HUMAN Coiled-coil domain-containing protein 124 (Fragment) OS=Homo sapiens GN=CCDC124 PE=1 SV=6
578	1	uniprot_human	C9JGB6	19	18133	1	1	1	1	0.26	tr|C9JGB6|C9JGB6_HUMAN Adseverin (Fragment) OS=Homo sapiens GN=SCIN PE=1 SV=1
579	1	uniprot_human	D3YTB1	19	15721	1	1	1	1	0.3	tr|D3YTB1|D3YTB1_HUMAN 60S ribosomal protein L32 (Fragment) OS=Homo sapiens GN=RPL32 PE=1 SV=1
580	1	uniprot_human	Q9UJ96	19	52176	1	1	1	1	0.08	sp|Q9UJ96|KCNG2_HUMAN Potassium voltage-gated channel subfamily G member 2 OS=Homo sapiens GN=KCNG2 PE=1 SV=1
581	1	uniprot_human	A0A0G2JJF5	19	37399	2	2	1	1	0.12	tr|A0A0G2JJF5|A0A0G2JJF5_HUMAN Advanced glycosylation end product-specific receptor OS=Homo sapiens GN=AGER PE=1 SV=1
582	1	contaminants	Beta-lactoglobulin	19	18512	2	2	2	2	0.57
583	1	uniprot_human	Q96QC0	19	99338	1	1	1	1	0.04	sp|Q96QC0|PP1RA_HUMAN Serine/threonine-protein phosphatase 1 regulatory subunit 10 OS=Homo sapiens GN=PPP1R10 PE=1 SV=1
584	1	uniprot_human	A0A087WZN1	19	42669	1	1	1	1	0.1	tr|A0A087WZN1|A0A087WZN1_HUMAN Isocitrate dehydrogenase [NAD] subunit, mitochondrial OS=Homo sapiens GN=IDH3B PE=1 SV=1
585	1	uniprot_human	P10155	19	61372	1	1	1	1	0.07	sp|P10155|RO60_HUMAN 60 kDa SS-A/Ro ribonucleoprotein OS=Homo sapiens GN=TROVE2 PE=1 SV=2
586	1	uniprot_human	B4DWT1	19	13184	1	1	1	1	0.37	tr|B4DWT1|B4DWT1_HUMAN Serine/arginine-rich-splicing factor 11 OS=Homo sapiens GN=SRSF11 PE=1 SV=1
587	1	uniprot_human	K7EIN2	19	22078	1	1	1	1	0.21	tr|K7EIN2|K7EIN2_HUMAN Protein syndesmos (Fragment) OS=Homo sapiens GN=NUDT16L1 PE=1 SV=1
588	1	uniprot_human	A6NIC1	18	5172	1	1	1	1	1.13	tr|A6NIC1|A6NIC1_HUMAN RNA 3'-terminal phosphate cyclase OS=Homo sapiens GN=RTCA PE=1 SV=1
589	1	contaminants	A2I7N0	18	46396	1	1	1	1	0.1	TREMBL:A2I7N0;Q28922;Q3ZEJ6 (Bos taurus) SERPINA3-4
590	1	uniprot_human	Q8IUH3	18	53868	1	1	1	1	0.08	sp|Q8IUH3|RBM45_HUMAN RNA-binding protein 45 OS=Homo sapiens GN=RBM45 PE=1 SV=1
591	1	uniprot_human	Q14449	18	61634	1	1	1	1	0.07	sp|Q14449|GRB14_HUMAN Growth factor receptor-bound protein 14 OS=Homo sapiens GN=GRB14 PE=1 SV=2
592	1	uniprot_human	O15457	18	105773	1	1	1	1	0.04	sp|O15457|MSH4_HUMAN MutS protein homolog 4 OS=Homo sapiens GN=MSH4 PE=1 SV=2
593	1	uniprot_human	P30048	18	28017	1	1	1	1	0.16	sp|P30048|PRDX3_HUMAN Thioredoxin-dependent peroxide reductase, mitochondrial OS=Homo sapiens GN=PRDX3 PE=1 SV=3
594	1	uniprot_human	H7C2Y7	18	21894	1	1	1	1	0.21	tr|H7C2Y7|H7C2Y7_HUMAN Unconventional myosin-Ib (Fragment) OS=Homo sapiens GN=MYO1B PE=1 SV=1
595	1	uniprot_human	A0A087WW77	18	115666	1	1	1	1	0.04	tr|A0A087WW77|A0A087WW77_HUMAN Lethal(2) giant larvae protein homolog 1 OS=Homo sapiens GN=LLGL1 PE=1 SV=1
596	1	uniprot_human	Q99250	18	229994	1	1	1	1	0.02	sp|Q99250|SCN2A_HUMAN Sodium channel protein type 2 subunit alpha OS=Homo sapiens GN=SCN2A PE=1 SV=3
597	1	uniprot_human	H0Y390	17	508121	1	1	1	1	0.01	tr|H0Y390|H0Y390_HUMAN Microtubule-actin cross-linking factor 1, isoforms 1/2/3/5 (Fragment) OS=Homo sapiens GN=MACF1 PE=1 SV=1
598	1	uniprot_human	Q9NYJ8	17	77017	1	1	1	1	0.06	sp|Q9NYJ8|TAB2_HUMAN TGF-beta-activated kinase 1 and MAP3K7-binding protein 2 OS=Homo sapiens GN=TAB2 PE=1 SV=1
599	1	uniprot_human	D6R956	17	27108	1	1	1	1	0.17	tr|D6R956|D6R956_HUMAN Ubiquitin carboxyl-terminal hydrolase OS=Homo sapiens GN=UCHL1 PE=1 SV=1
600	1	uniprot_human	J3QS41	17	220688	1	1	1	1	0.02	tr|J3QS41|J3QS41_HUMAN Probable helicase with zinc finger domain OS=Homo sapiens GN=HELZ PE=1 SV=1
601	1	uniprot_human	Q15428	17	49338	1	1	1	1	0.09	sp|Q15428|SF3A2_HUMAN Splicing factor 3A subunit 2 OS=Homo sapiens GN=SF3A2 PE=1 SV=2
602	1	uniprot_human	Q15654	17	51738	1	1	1	1	0.09	sp|Q15654|TRIP6_HUMAN Thyroid receptor-interacting protein 6 OS=Homo sapiens GN=TRIP6 PE=1 SV=3
603	1	uniprot_human	P07305	17	20850	1	1	1	1	0.22	sp|P07305|H10_HUMAN Histone H1.0 OS=Homo sapiens GN=H1F0 PE=1 SV=3
604	1	uniprot_human	A0A0A0MQX4	17	29682	1	1	1	1	0.15	tr|A0A0A0MQX4|A0A0A0MQX4_HUMAN N-terminal kinase-like protein OS=Homo sapiens GN=SCYL1 PE=1 SV=1
605	1	uniprot_human	A0A0D9SFE5	17	37729	1	1	1	1	0.12	tr|A0A0D9SFE5|A0A0D9SFE5_HUMAN Lamin B1, isoform CRA_a OS=Homo sapiens GN=LMNB1 PE=1 SV=1
606	1	uniprot_human	A0A0B4J2B4	17	13733	1	1	1	1	0.35	tr|A0A0B4J2B4|A0A0B4J2B4_HUMAN 40S ribosomal protein S15 OS=Homo sapiens GN=RPS15 PE=1 SV=1
607	1	uniprot_human	P78371	17	57794	1	1	1	1	0.08	sp|P78371|TCPB_HUMAN T-complex protein 1 subunit beta OS=Homo sapiens GN=CCT2 PE=1 SV=4
608	1	uniprot_human	E9PB51	17	26498	2	2	2	2	0.37	tr|E9PB51|E9PB51_HUMAN RNA-binding protein 4 (Fragment) OS=Homo sapiens GN=RBM4 PE=1 SV=1
609	1	uniprot_human	E9PLM6	16	17485	1	1	1	1	0.27	tr|E9PLM6|E9PLM6_HUMAN Midkine OS=Homo sapiens GN=MDK PE=1 SV=1
610	1	uniprot_human	F2Z2M2	16	11908	1	1	1	1	0.41	tr|F2Z2M2|F2Z2M2_HUMAN Tripartite motif-containing protein 14 OS=Homo sapiens GN=TRIM14 PE=1 SV=1
611	1	uniprot_human	H0Y702	16	23359	1	1	1	1	0.2	tr|H0Y702|H0Y702_HUMAN SCL-interrupting locus protein (Fragment) OS=Homo sapiens GN=STIL PE=1 SV=1
612	1	uniprot_human	P62273	16	6900	1	1	1	1	0.79	sp|P62273|RS29_HUMAN 40S ribosomal protein S29 OS=Homo sapiens GN=RPS29 PE=1 SV=2
613	1	uniprot_human	E5RHF4	16	22044	1	1	1	1	0.21	tr|E5RHF4|E5RHF4_HUMAN 39S ribosomal protein L15, mitochondrial (Fragment) OS=Homo sapiens GN=MRPL15 PE=1 SV=1
614	1	uniprot_human	Q4VC05	16	22853	1	1	1	1	0.2	sp|Q4VC05|BCL7A_HUMAN B-cell CLL/lymphoma 7 protein family member A OS=Homo sapiens GN=BCL7A PE=1 SV=1
615	1	uniprot_human	Q6DT37	16	173778	1	1	1	1	0.02	sp|Q6DT37|MRCKG_HUMAN Serine/threonine-protein kinase MRCK gamma OS=Homo sapiens GN=CDC42BPG PE=1 SV=2
616	1	uniprot_human	P35998	15	49002	1	1	1	1	0.09	sp|P35998|PRS7_HUMAN 26S protease regulatory subunit 7 OS=Homo sapiens GN=PSMC2 PE=1 SV=3
617	1	uniprot_human	Q2NL82	15	92151	1	1	1	1	0.05	sp|Q2NL82|TSR1_HUMAN Pre-rRNA-processing protein TSR1 homolog OS=Homo sapiens GN=TSR1 PE=1 SV=1
618	1	uniprot_human	P53597	15	36626	1	1	1	1	0.12	sp|P53597|SUCA_HUMAN Succinyl-CoA ligase [ADP/GDP-forming] subunit alpha, mitochondrial OS=Homo sapiens GN=SUCLG1 PE=1 SV=4
619	1	uniprot_human	H0Y8E6	15	94792	1	1	1	1	0.05	tr|H0Y8E6|H0Y8E6_HUMAN DNA replication licensing factor MCM2 (Fragment) OS=Homo sapiens GN=MCM2 PE=1 SV=1
620	1	uniprot_human	E9PI78	15	11398	1	1	1	1	0.43	tr|E9PI78|E9PI78_HUMAN 39S ribosomal protein L49, mitochondrial OS=Homo sapiens GN=MRPL49 PE=1 SV=1
621	1	uniprot_human	P49137	15	45938	1	1	1	1	0.1	sp|P49137|MAPK2_HUMAN MAP kinase-activated protein kinase 2 OS=Homo sapiens GN=MAPKAPK2 PE=1 SV=1
622	1	uniprot_human	H7C1Z7	15	29525	1	1	1	1	0.15	tr|H7C1Z7|H7C1Z7_HUMAN Carboxy-terminal domain RNA polymerase II polypeptide A small phosphatase 1 (Fragment) OS=Homo sapiens GN=CTDSP1 PE=1 SV=1
623	1	uniprot_human	O00267	15	121324	1	1	1	1	0.04	sp|O00267|SPT5H_HUMAN Transcription elongation factor SPT5 OS=Homo sapiens GN=SUPT5H PE=1 SV=1
624	1	uniprot_human	K7EIK1	15	21740	1	1	1	1	0.21	tr|K7EIK1|K7EIK1_HUMAN WW domain-binding protein 2 (Fragment) OS=Homo sapiens GN=WBP2 PE=1 SV=1
625	1	uniprot_human	F8WDL2	15	10691	1	1	1	1	0.47	tr|F8WDL2|F8WDL2_HUMAN cAMP-regulated phosphoprotein 21 OS=Homo sapiens GN=ARPP21 PE=1 SV=1
626	1	uniprot_human	Q9BWD1	15	41838	1	1	1	1	0.11	sp|Q9BWD1|THIC_HUMAN Acetyl-CoA acetyltransferase, cytosolic OS=Homo sapiens GN=ACAT2 PE=1 SV=2
627	1	uniprot_human	Q9P2J5	15	135577	1	1	1	1	0.03	sp|Q9P2J5|SYLC_HUMAN Leucine--tRNA ligase, cytoplasmic OS=Homo sapiens GN=LARS PE=1 SV=2
628	1	uniprot_human	H3BTA2	15	31112	1	1	1	1	0.15	tr|H3BTA2|H3BTA2_HUMAN Serine/threonine-protein phosphatase (Fragment) OS=Homo sapiens GN=PPP4C PE=1 SV=1
629	1	uniprot_human	Q9HCJ2	15	72702	1	1	1	1	0.06	sp|Q9HCJ2|LRC4C_HUMAN Leucine-rich repeat-containing protein 4C OS=Homo sapiens GN=LRRC4C PE=1 SV=1
630	1	uniprot_human	E5RI94	15	73920	1	1	1	1	0.06	tr|E5RI94|E5RI94_HUMAN TBC1 domain family member 31 OS=Homo sapiens GN=TBC1D31 PE=1 SV=1
631	1	uniprot_human	H7C248	15	20006	1	1	1	1	0.23	tr|H7C248|H7C248_HUMAN Lysyl oxidase homolog 3 (Fragment) OS=Homo sapiens GN=LOXL3 PE=1 SV=1
632	1	uniprot_human	Q13003	15	104825	1	1	1	1	0.04	sp|Q13003|GRIK3_HUMAN Glutamate receptor ionotropic, kainate 3 OS=Homo sapiens GN=GRIK3 PE=2 SV=3
633	1	uniprot_human	A0A0A0MRJ6	15	30524	1	1	1	1	0.15	tr|A0A0A0MRJ6|A0A0A0MRJ6_HUMAN Protein-L-isoaspartate O-methyltransferase OS=Homo sapiens GN=PCMT1 PE=1 SV=1
634	1	uniprot_human	E7ES05	15	9002	1	1	1	1	0.57	tr|E7ES05|E7ES05_HUMAN Growth hormone receptor OS=Homo sapiens GN=GHR PE=1 SV=1
635	1	uniprot_human	Q8NB50	15	105581	1	1	1	1	0.04	sp|Q8NB50|ZFP62_HUMAN Zinc finger protein 62 homolog OS=Homo sapiens GN=ZFP62 PE=1 SV=3
636	1	uniprot_human	H7BZF5	14	15788	1	1	1	1	0.3	tr|H7BZF5|H7BZF5_HUMAN Uncharacterized protein C2orf80 (Fragment) OS=Homo sapiens GN=C2orf80 PE=4 SV=1
637	1	uniprot_human	P23284	14	23785	1	1	1	1	0.19	sp|P23284|PPIB_HUMAN Peptidyl-prolyl cis-trans isomerase B OS=Homo sapiens GN=PPIB PE=1 SV=2
638	1	uniprot_human	Q9UQ80	14	44101	1	1	1	1	0.1	sp|Q9UQ80|PA2G4_HUMAN Proliferation-associated protein 2G4 OS=Homo sapiens GN=PA2G4 PE=1 SV=3
