# Supplementary material for: S-phase PARylation of microprotein RSMC enhances the function of Sororin in sister chromatid cohesion
Source: EMBO J. 2025 Nov 19;45(1):278–309. doi: 10.1038/s44318-025-00641-8 (PMC12759081; doi:10.1038/s44318-025-00641-8)
Supplement: Supplementary file 2 — Source data Fig. 1 [file 44318_2025_641_MOESM2_ESM.zip › EMBOJ-2025-120713R_SourceDataForFigure1/EMBOJ-2025-120713R_SourceDataForFigure1D/FIG 1D statistical results.xlsx]

## Sheet: Original data
RSMC-3Flag	Sororin	SMC3	Sororin+RSMC-3Flag	SMC3+RSMC-3Flag
0	1	0	7	60
0	0	0	2	46
0	2	0	7	51
0	0	0	4	38
0	0	0	5	28
0	0	0	14	36
0	0	0	3	22
0	0	0	10	17
0	1	0	4	4
0	0	1	14	3
0	0	0	4	36
0	0	0	3	4
0	0	0	10	19
0	0	0	2	18
0	0	0	11	20
0	0	0	2	29
0	0	0	10	32
0	0	0	7	28
0	0	0	2	49
1	0	0	2	22
0	0	1	4	43
0	0	0	24	46
0	0	0	7	23
0	0	0	13	19
0	0	0	16	37
0	0	0	3	23
0	0	0	6	26
0	0	0	3	23
0	0	0	10	31
0	0	0	15	39
0	0	0	6	18
0	0	0	14	22
0	0	0	26	28
0	0	0	13	29
0	0	0	13	46
1	0	0	3	29
0	0	0	10	25
0	0	0	21	32
0	0	1	21	39
0	0	1	5	15
0	0	0	13	28
0	0	0	4	41
0	0	1	23	46
1	0	1	14	22
0	0	0	15	27
0	0	0	13	10
0	0	0	9	33
0	0	0	8	45
0	0	0	9	26
0	0	0	6	20
0	0	0	8	22
0	0	0	4	33
0	0	0	9	24
0	0	0	8	15
0	1	0	21	11
0	0	0	8	16
0	1	0	6	8
0	0	0	19	21
0	0	0	3	28
0	0	2	10	12
0	0	0	10	20
0	0	0	8	17
0	0	0	8	30
0	0	0	12	17
0	1	0	4	29
0	1	0	20	25
0	1	0	10	21
1	0	0	13	25
0	0	0	15	1
0	0	0	8	2
0	0	0	12	37
0	1	0	9	22
0	0	0	11	47
0	0	0	18	2
1	0	0	9	28
0	0	0	14	20
0	0	0	23	29
0	0	0	16	32
0	0	1	3	14
0	0	0	19	25
0	0	0	7	23
0	0	0	15	5
1	0	1	25	36
0	0	0	22	60
0	0	1	13	49
0	0	1	32	9
0	0	0	14	43
0	0	0	5	58
0	0	0	24	21
0	1	0	14	39
0	0	0	15	45
0	0	0	4	71
0	1	0	7	44
0	0	0	8	56
0	0	0	10	24
0	1	0	6	45
0	0	0	3	47
0	1	0	10	45
0	1	0	10	24
0	0	0	4	47
0	0	0	14	43
0	0	0	8	56
0	0	0	13	30
0	0	0	11	29
0	0	0	13	54
1	0	0	18	43
0	0	0	22	22
0	1	0	5	16
0	0	0	21	65
0	0	0	10	29
0	0	0	16	20
0	0	0	11	51
1	0	0	9	31
0	0	0	13	78
0	0	0	4	30
0	0	0	9	37
3	0	0	15	32
0	0	1	13	31
0	0	0	7	3
0	0	0	6	42
0	0	0	9	21
0	0	0	19	13
0	0	1	11	27
0	0	0	7	8
0	0	0	16	22
0	0	0	3	19
0	0	0	10	22
0	0	1	9	39
0	0	0	4	30
0	0	3	9	72
0	0	1	8	44
0	0	1	11	38
0	0	1	8	49
0	0	0	6	78
0	0	0	13	38
0	0	0	12	57
0	1	0	8	27
0	0	0	5	35
0	0	0	9	69
0	0	0	15	49
0	0	0	7	56
0	0	0	9	48
2	0	0	15	53
0	0	0	13	64
0	0	0	7	47
0	0	0	20	67
0	0	0	8	57
0	0	1	10	70
0	0	0	7	39
0	0	0	13	23
0	0	0	19	51
0	0	0	11	49
0	0	0	11	48
0	0	1	7	43
0	0	1	16	38
0	0	0	10	20
0	0	1	10	25
0	0	0	5	58
0	0	1	19	24
0	0	1	20	38
0	0	0	7	42
0	1	0	13	51
0	0	0	10	56
0	0	1	4	31
0	0	0	6	44
0	0	1	9	37
1	0	4	8	43
0	0	0	10	56
1	0	1	9	40
0	0	0	16	35
0	2	0	16	33
0	0	0	5	33
0	2	0	7	38
0	0	0	18	30
0	0	0	5	28
0	0	0	8	53
0	1	0	12	41
1	1	0	5	38
0	0	0	11	29
0	0	0	10	52
0	0	0	17	36
0	0	0	3	68
0	1	0	21	40
0	0	0	4	18
0	0	0	6	13
0	0	0	18	16
0	0	0	7	27
0	0	2	11	9
0	1	0	28	35
0	0	0	6	26
0	0	0	23	17
0	0	0	10	20
0	0	1	12	27
0	0	0	22	46
0	0	0	9	36
0	0	1	14	18
0	0	0	20	17
1	0	0	9	20
0	0	0	8	18
0	0	0	5	19
0	0	0	11	39
0	0	0	11	25
1	0	0	9	47
0	0	0	16	39
0	0	0	7	37
0	0	0	7	32
0	0	0	14	49
0	0	0	10	51
0	0	0	4	8
0	0	0	3	30
1	0	0	23	5
0	0	0	6	36
0	0	0	9	17
0	0	0	6	40
1	0	0	5	25
0	0	0	21	56
0	0	0	34	25
0	0	0	6	66
0	0	0	5	49
0	0	0	19	52
0	0	0	6	31
0	0	0	6	40
0	0	0	26	51
0	0	0	39	34
0	0	0	33	28
0	0	0	32	48
0	0	0	29	33
0	0	0	27	21
0	0	0	9	28
0	0	0	11	42
0	0	0	10	10
1	0	0	35	26
1	0	0	25	37
2	0	0	8	42
0	0	0	24	36
0	0	0	8	42
2	0	0	11	25
1	1	0	18	46
1	0	0	21	17
1	0	0	5	33
0	0	1	26	19
3	1	1	41	26
0	0	0	15	38
0	0	0	10	34
0	0	1	32	29
0	0	0	18	49
0	0	0	14	30
0	0	1	16	37
0	0	1	6	30
1	0	1	20	24
0	0	2	16	25
2	0	0	14	18
1	1	0	11	23
0	0	0	23	18
0	0	0	7	21
1	0	0	2	27
0	0	0	12	27
3	0	0	9	16
0	1	1	10	26
2	0	0	11	24
3	0	0	17	33
0	0	0	8	32
2	0	0	22	33
0	0	0	4	22
1	0	0	26	20
1	0	0	23	21
0	1	1	12	30
2	0	0	2	21
1	0	0	1	7
0		0	8	26
0	0	0	0	25
1	0	0	8	27
0	0	0	14
0	0	0	1	34
0	0	0	5	32
0	0	1	8	36
2	0	0	8	44
0	0	0	0	37
0	0	0	26	48
1	0	0	16	40
0	0	1	13	23
0	0	0	10	29
0	2	0	24	22
0	0	0	11	27
0	1	0	6	28
0	0	0	8	39
1	0	0	10	31
0	0	0	26	38
0	0	0	23	35
2	1	0	15	46
0	3	0	2	21
0	0	0	14	49
0	0	0	9	51
0	0	0	19	26
1	0	0	51	12
1	0	0	16	21
0	0	0	14	24
1	0	0	5	34
0	0	0	20	16
1	0	0	12	33
0	0	2	6	23
1	0	0	20	40
0	0	0	2	26
1	2	0	18	34
0	0	0	30	42
0	0	0	23	8
0	0	0	16	17
1	0	0	38	32
0	0	1	7	34
0	0	0	14	37
0	0	0	19	28
0	0	0	17	28
0	1	0	15	37
0	1	0	22	24
0	0	0	11	52
0	0	0	16	31
0	0	1	31	42
1	0	0	11	42
1	1	0	17	21
0	1	0	17	22
0	0	0	11	24
0	0	0	16	31
1	0	0	21	41
0	0	0	24	28
	0	0	17	25
0	0	1	19	29
0	0	0	20	36
0	0	0	23	33
0	0	0	34	54
0	0	0	28	31
0	0	1	20	57
0	0	0	42	38
0	0	0	19	26
0	0	0	28	22
0	0	0	10	13
0	0	0	29	35
0	0	0	15	46
0	0	0	29	19
0	0	0	15	33
0	0	0	20	37
2	0	0	18	34
0	0	0	7	32
1	0	0	0	27
0	0	0	22	40
0	0	0	14	29
0	0	0	0	20
0	1	0	20	32
0	0	0	29	11
2	0	0	12	28
0	0	0	16	31
0	1	0	26	21
1	0	4	19	41
0	0	3	10	27
1	0	5	19	23
1	0	1	16	22
0	0	4	24	21
0	0	0	1	3
1	0	0	2	29
2	0	3	3	50
2	0	0	4	28
1	0	3	5	26
0	0	0	6	49
3	0	2	7	26
0	0	0	8	21
0	0	2	9	36
1	1	0	10	27
1	0	2	11	42
0	1	1	12	37
1	0	0	13	48
1	2	3	14	30
0	0	1	15	29
1	0	1	16	43
0	0	4	17	30
0	1	2	18	47
2	0	2	19	24
2	0	0	20	42
0	0	3	9	27
0	0	0	22	25
2	0	0	15	44
3	0	0	12	34
1	0	0	22	20
1	0	0	37	17
1	0	0	18	32
1	0	0	25	28
0	1	0	21	27
2	1	0	22	32
0	0	0	15	36
1	0	0	28	36
0	0	0	26	42
1	1	0	19	32
0	0	0	17	22
0	2	0	22	24
0	0	0	23	49
2	0	0	34	25
2	1	0	13	40
1	0	1	26	43
1	1	1	20	34
0	0	0	10	15
1	2	3	25	30
1	0	2	18	4
1	0	1	22	14
1	1	0	13	19
0	1	0	31	13
0	1	0	15	16
0	1	0	11	18
0	0	0	11	22
0	2	0	14	9
0	0	0	16	20
0	0	0	35	17
0	0	1	27	20
0	0	1	22	8
0	1	2	19	18
0	2	0	16	13
0	0	0	12	11
0	1	0	17	14
0	0	0	21	22
0	0	1	38	2
0	1	2	24	24
0	2	2	28	33
0	2	0	34	2
0	0	0	27	39
0	0	0	29	26
1	0	0	23	34
1	1	0	19	19
1	0	0	28	32
0	1	1	19	11
0	0	2	14	34
0	0	1	8	23
0	0	0	22	40
0	0	1	26	20
0	1	0	23	27
0	0	0	15	25
0	0		20	40
0	3	0	19	27
1	0	0	25	19
0	1	1	26	30
0	0	0	28	41
0	0	2	36	31
0	1	1	23	32
0	0	0	25	39
0	1	0	21	31
0	0	1	16	27
0	1	0	10	33
0	1	1	14	23
1	1	1	28	19
0	2	0	14	36
2	0	1	10	2
0	0	1	35	19
0	0	1	23	31
0	2	1	26	31
1	0	0	32	15
0	0	0	20	25
0	0	1	30	23
0	0	0	18	30
0	0	1	27	40
0	0	0	24	36
0	1	0	28	27
1	1	1	16	21
0	0	1	26	27
1	0	3	30	16
0	1	1	31	22
0	3	0	25	29
0	1	0	31	5
1	1	0	7	39
1	0	0	13	3
0	1	0	27	14
2	1	0	19	5
0	1	0	5	1
0	1	0	12	0
0	2	0	13	25
1	2	0	20	5
2	0	0	9	2
1	2	0	20	12
0	1	0	20	1
0	3	0	15	0
0	0	0	24	24
1	0	0	19	34
0	1	0	10	29
0	0	0	37	50
0	0	1	50	0
0	0	0	22	5
0	1	1	23	2
0	0	2	13	1
1	0	0	44	2
1	0	0	8	8
2	2	0	25	42
3	0	0	13	45
0	1	0	18	38
0	0	0	24	0
1	0	0	12	34
1	0	0	19	4
0	0	0	7	38
1	1	0	15	27
3	1	0	22	57
0	1	0	40	44
0	0	0	29	38
0	1	1	17	32
2	2	0	25	3
1	0	0	27	1
0	2	1	22	42
1	1	0	34	2
2	0	0	30	13
0	0	0	16	40
3	1	0	21	0
1	0	0	20	33
1	1	0	26	2
0	0	0	11	7
1	1	1	21	25
0	1	0	21	46
0	0	0	22	11
0	2	0	36	34
0	0	1	9	41
1	0	0	17	35
0	1	0	48	63
0	1	4	10	15
2	1	0	18	10
1	0	0	3	4
0	0	0	22	3
2	1	0	25	40
1	0	0	10	27
0	0	0	9	22
1	1	0	25	17
0	1	0	11
1	1	0	17
0	0	0	10	37
1	0	0	21	2
0	1	1	22	43
0	0	0	19	17
0	0	0	7	7
0	1	0	15	21
0	0	1	20	35
1	1	0	27	2
0	0	0	16	39
2	1	0	25	4
2	0	0	18	9
0	0	0	27	43
0	2	0	13	26
2	0	0	15	25
0	2	0	19	2
2	0	0	10	28
1	3	0	47	57
0	2	1	47	37
2	0	0	25	57
0	0	0	27	24
0	0	0	27	26
1	2	0	40	37
0	1	0	13	5
0	0	0	21	8
1	0	0	29	28
1	0	0	28	14
0	0	1	18	21
0	0	0	25	3
0	1	0	17	21
0	0	1	32	35
0	1	0	28	33
0	0	1	18	5
0	0	0	30	4
0	0	0	27	25
0	0	0	17	27
0	1	0	17	28
0	1	0	16	5
0	4	0	29	7
0	3	0	16	23
0	0	0	41	21
1	0	2	26	1
0	0	0	36	9
0	1	0	22	10
0	1	0	32	22
1	1	0	37	24
0	2	0	18	17
0	1	0	30	10
0	0	1	36	9
1	0	1	24	6
1	1	1	18	5
0	1	0	17	27
0	1	1	14	5
0	1	0	10	32
0	0	0	37	34
0	0	0	25	39
0	0	0	36	20
0	2	0	37	34
0	2	0	33	39
0	3	0	24	27
0	1	0	14	18
0	0	0	25	3
2	1	0	17	30
0	0	0	13	26
1	3	0	27	23
0	1	0	12	4
0	1	0	23	17
1	3	1	40
0	0	0	29
0	1	0	28	2
0	0	0	34	6
0	1	1	27	30
1	0	1	8	4
0	0	1	41	5
0	0	0	42	5
0	0	0	27	13
0	1	0	17	4
0	1	0	14	32
0	1	1	28	4
0	0	0	30	25
0	0	0	20	9
0	1	0	24	5
0	0	0	28	5
2	4	0	26	13
1	1	0	24	3
0	2	0	17	44
0	1	0	25	24
0	1	0	24	22
0	1	1	32	44
0	1	0	6	20
0	0	2	5	3
0	0	0	5	4
1	0	0	31	7
0	1	0	29	29
0	0	0	28	13
0	3	0	33	20
0	2	1	10	2
1	1	1	14	25
0	2	0	16	17
0	1	0	24	38
0	2	0	15	6
0	2	0	34	52
0	1	0	18	56
0	1	0	17	20
0	0	0	10	14
0	0	0	12	26
2	2	0	25	32
1	4	0	21	2
0	1	0	40	7
0	0	1	10	38
0	0	1	9	4
0	2	1	15	9
1	2	0	29	41
0	2	0	23	7
0	0	1	6	43
0	2	1	14	28
1	1	0	14	17
0	0	0	16	1
2	1	0	10	36
0	2	0	14	21
1	0	0	25	53
1	0	0	27	5
2	1	0	38	2
0	0	0	23	29
0	0	0	25	45
1	0	0	27	51
0	0	0	10	5
1	3	0	21	45
0	1	0	33	37
0	0	0	26	27
0	0	0	17	12
0	0	1	41	20
1	1	0	33	16
0	0	1	29	38
0	3	0	35	28
0	1	0	12	42
0	0	0	17	32
0	1	0	40	5
0	0	1	31	35
0	0	0	16	32
1	0	0	29	6
0	0	1	21	31
0	0	0	28	13
0	1	0	27	5
0	3	0	6
0	1	0	44	59
1	0	0	14	6
0	1	0	29	6
0	0	0	14	45
1	0	0	19	2
2	1	0	20	22
1	0	0	21	25
0	0	1	35	5
1	0	0	17	7
0	2	0	31	17
0	0	0	23	1
0	0	0	33	5
0	2	0	21	39
1	1		32	1
0	0	1	20	55
0	0	1	25	5
0	1	0	15	48
0	1	0	20	31
0	0	1	26	4
0	0	0	17	6
0	0	1	40	13
0	0	1	29	20
0	0	0	27	50
0	0	1	23	55
1	0	0	19	30
2	1	0	16	32
0	1	0	19	5
0	1	0	11	7
1	0	0	22	34
2	1	0	26	44
0	0	0	33	39
1	0	0	10	13
2	0	0	23	51
0	1	1	10	7
0	2	0	21	34
1	0	1	23	25
0	1	0	28	29
0	1	1	27	42
1	0	1	11	6
0	1	1	30	32
1	2	0	15	39
1	0	2	9	2
2	2	1	29	19
0	1	0	27	2
0	0	0	38	23
1	0	0	18	31
1	0	0	43	20
0	0	1	23	40
0	4	0	21	8
1	0	2	30	44
0	0	0	34	0
0	0	1	34	4
0	0	1	27	1
0	0	0	22	12
1	0	0	28	4
0	1	0	19	8
0	2	1	21	10
0	0	1	17	23
0	0	0	13	36
1		0	9	7
2		0	34	38
1		0	22	7
0		0	13	12
1		1	31	5
1		0	21	4
0		1	37	30
2		0	33	21
0		0	27	2
0		0	24	32
1		0	15	38
0		0	25	28
0		0		8
0		0		14
0		0		6
0		0		4
0		0		43
0		0		15
0		1		21
0		0		4
0		1		22
0		0		10
0		0
0
0
0
1
0
1
1
0
0
0
0
0
2
0
1
1
2
0
0
0
0
0
0
1
1
1
0
0
0
1
0
0
0
1
0
1
1
0
1
0
0
0
1
2
0
0

## Sheet: Ordinary One-way ANOVA results
Data sets analyzed	A-E
ANOVA summary
F	1776.89
P value	<0.000000000000001
P value summary	****
Significant diff. among means (P < 0.05)?	Yes
R squared	0.654859
Brown-Forsythe test
F (DFn, DFd)	971.5809622 (4, 3746)
P value	<0.000000000000001
P value summary	****
Are SDs significantly different (P < 0.05)?	Yes
Bartlett's test
Bartlett's statistic (corrected)	10046.5
P value	<0.000000000000001
P value summary	****
Are SDs significantly different (P < 0.05)?	Yes
ANOVA table	SS	DF	MS	F (DFn, DFd)	P value
Treatment (between columns)	467081	4	116770	F (4, 3746) = 1776.885462	P<0.000000000000001
Residual (within columns)	246173	3746	65.7163
Total	713254	3750
Data summary
Number of treatments (columns)	5
Number of values (total)	3751

## Sheet: Multiple comparisons
Number of families	1
Number of comparisons per family	10
Alpha	0.05
Tukey's multiple comparisons test	Mean Diff.	95.00% CI of diff.	Significant?	Summary	Adjusted P Value
RSMC-3Flag vs. Sororin	-0.0627008	-1.198415549 to 1.073014021	No	ns	0.999884	A-B
RSMC-3Flag vs. SMC3	0.057458	-1.069493252 to 1.184409338	No	ns	0.999916	A-C
RSMC-3Flag vs. Sororin+RSMC-3Flag	-17.2748	-18.40529784 to -16.14433493	Yes	****	1.17122e-08	A-D
RSMC-3Flag vs. SMC3+RSMC-3Flag	-26.7116	-27.84051271 to -25.58270610	Yes	****	1.17122e-08	A-E
Sororin vs. SMC3	0.120159	-1.032461269 to 1.272778883	No	ns	0.99857	B-C
Sororin vs. Sororin+RSMC-3Flag	-17.2121	-18.36818748 to -16.05604376	Yes	****	1.17122e-08	B-D
Sororin vs. SMC3+RSMC-3Flag	-26.6489	-27.80343732 to -25.49437995	Yes	****	1.17122e-08	B-E
SMC3 vs. Sororin+RSMC-3Flag	-17.3323	-18.47973828 to -16.18481058	Yes	****	1.17122e-08	C-D
SMC3 vs. SMC3+RSMC-3Flag	-26.7691	-27.91497653 to -25.62315836	Yes	****	1.17122e-08	C-E
Sororin+RSMC-3Flag vs. SMC3+RSMC-3Flag	-9.43679	-10.58617404 to -8.287411994	Yes	****	1.17122e-08	D-E
Test details	Mean 1	Mean 2	Mean Diff.	SE of diff.	n1	n2	q	DF
RSMC-3Flag vs. Sororin	0.340881	0.403581	-0.0627008	0.416149	795	726	0.213078	3746
RSMC-3Flag vs. SMC3	0.340881	0.283422	0.057458	0.412938	795	748	0.19678	3746
RSMC-3Flag vs. Sororin+RSMC-3Flag	0.340881	17.6157	-17.2748	0.414232	795	739	58.9773	3746
RSMC-3Flag vs. SMC3+RSMC-3Flag	0.340881	27.0525	-26.7116	0.413653	795	743	91.3226	3746
Sororin vs. SMC3	0.403581	0.283422	0.120159	0.422344	726	748	0.402351	3746
Sororin vs. Sororin+RSMC-3Flag	0.403581	17.6157	-17.2121	0.423609	726	739	57.4625	3746
Sororin vs. SMC3+RSMC-3Flag	0.403581	27.0525	-26.6489	0.423043	726	743	89.0861	3746
SMC3 vs. Sororin+RSMC-3Flag	0.283422	17.6157	-17.3323	0.420454	748	739	58.2977	3746
SMC3 vs. SMC3+RSMC-3Flag	0.283422	27.0525	-26.7691	0.419885	748	743	90.1609	3746
Sororin+RSMC-3Flag vs. SMC3+RSMC-3Flag	17.6157	27.0525	-9.43679	0.421157	739	743	31.6881	3746
