# Supplementary material for: S-phase PARylation of microprotein RSMC enhances the function of Sororin in sister chromatid cohesion
Source: EMBO J. 2025 Nov 19;45(1):278–309. doi: 10.1038/s44318-025-00641-8 (PMC12759081; doi:10.1038/s44318-025-00641-8)
Supplement: Supplementary file 2 — Source data Fig. 1 [file 44318_2025_641_MOESM2_ESM.zip › EMBOJ-2025-120713R_SourceDataForFigure1/EMBOJ-2025-120713R_SourceDataForFigure1F/FIG 1F statistical results.xlsx]

## Sheet: Original data
siNC	siRSMC	siSororin	siRSMC+siSororin
15.8798	36	62.4473	66.8317
13.5922	48.5981	84.0708	83.3333
11.2676	40.6542	90.2778	94.8113

## Sheet: Ordinary One-way ANOVA results
Data sets analyzed	A-D
ANOVA summary
F	27.7405
P value	0.000140367
P value summary	***
Significant diff. among means (P < 0.05)?	Yes
R squared	0.912301
Brown-Forsythe test
F (DFn, DFd)	0.8429370557 (3, 8)
P value	0.50777
P value summary	ns
Are SDs significantly different (P < 0.05)?	No
Bartlett's test
Bartlett's statistic (corrected)
P value
P value summary
Are SDs significantly different (P < 0.05)?
ANOVA table	SS	DF	MS	F (DFn, DFd)	P value
Treatment (between columns)	9511.31	3	3170.44	F (3, 8) = 27.74047743	P=0.000140366853421
Residual (within columns)	914.314	8	114.289
Total	10425.6	11
Data summary
Number of treatments (columns)	4
Number of values (total)	12

## Sheet: Multiple comparisons
Number of families	1
Number of comparisons per family	6
Alpha	0.05
Tukey's multiple comparisons test	Mean Diff.	95.00% CI of diff.	Significant?	Summary	Adjusted P Value
siNC vs. siRSMC	-28.1709	-56.12373644 to -0.2180435629	Yes	*	0.0482739	A-B
siNC vs. siSororin	-65.3521	-93.30490310 to -37.39921023	Yes	***	0.000321736	A-C
siNC vs. siRSMC+siSororin	-68.0789	-96.03173310 to -40.12604023	Yes	***	0.00024107	A-D
siRSMC vs. siSororin	-37.1812	-65.13401310 to -9.228320230	Yes	*	0.0118034	B-C
siRSMC vs. siRSMC+siSororin	-39.908	-67.86084310 to -11.95515023	Yes	**	0.00788313	B-D
siSororin vs. siRSMC+siSororin	-2.72683	-30.67967644 to 25.22601644	No	ns	0.988639	C-D
Test details	Mean 1	Mean 2	Mean Diff.	SE of diff.	n1	n2	q	DF
siNC vs. siRSMC	13.5799	41.7508	-28.1709	8.72885	3	3	4.56414	8
siNC vs. siSororin	13.5799	78.9319	-65.3521	8.72885	3	3	10.5881	8
siNC vs. siRSMC+siSororin	13.5799	81.6588	-68.0789	8.72885	3	3	11.0299	8
siRSMC vs. siSororin	41.7508	78.9319	-37.1812	8.72885	3	3	6.02395	8
siRSMC vs. siRSMC+siSororin	41.7508	81.6588	-39.908	8.72885	3	3	6.46574	8
siSororin vs. siRSMC+siSororin	78.9319	81.6588	-2.72683	8.72885	3	3	0.44179	8
