# Supplementary material for: S-phase PARylation of microprotein RSMC enhances the function of Sororin in sister chromatid cohesion
Source: EMBO J. 2025 Nov 19;45(1):278–309. doi: 10.1038/s44318-025-00641-8 (PMC12759081; doi:10.1038/s44318-025-00641-8)
Supplement: Supplementary file 2 — Source data Fig. 1 [file 44318_2025_641_MOESM2_ESM.zip › EMBOJ-2025-120713R_SourceDataForFigure1/EMBOJ-2025-120713R_SourceDataForFigure1H/FIG 1H statistical results.xlsx]

## Sheet: Original data
siNC	siRSMC	siSororin
0.37	0.53	0.42
0.31	0.52	0.55
0.96	0.29	0.35
0.32	0.32	0.62
0.36	0.33	0.51
0.33	0.33	0.35
0.25	0.41	0.6
0.26	0.58	0.33
0.28	0.43	0.48
0.3	0.37	0.83
0.3	0.44	0.46
0.62	0.35	0.67
1.09	0.29	0.43
0.38	0.37	0.53
0.37	0.74	0.38
0.19	0.74	0.58
0.37	0.75	0.53
0.29	0.41	0.29
0.2	0.29	0.3
0.28	0.69	0.36
0.24	0.34	0.33
0.41	0.39	0.27
0.21	0.39	0.63
0.15	0.46	0.35
0.27	0.31	1.12
0.28	0.35	0.55
0.64	0.75	1.13
0.29	0.36	1.12
0.23	0.2	0.42
0.41	0.77	0.4
0.92	0.54	0.32
0.51	0.24	0.32
0.24	0.44	0.46
0.41	0.3	0.58
0.26	0.43	0.52
0.66	0.38	0.43
0.27	0.36	0.35
0.46	0.3	0.45
0.22	0.25	0.47
0.33	0.6	0.29
0.26	0.26	0.29
0.34	0.24	1.02
0.3	0.33	0.53
0.36	0.33	0.48
0.19	0.52	0.55
0.33	0.38	0.42
0.19	0.43	0.42
0.15	0.58	0.31
0.31	0.36	0.24
0.28	0.35
0.31	0.28
0.4	0.73
	0.34
	0.25
	0.33
	0.44
	0.51
	0.37
	0.4
0.65		0.54
0.69	1.05	0.35
0.27	0.25	0.49
0.45	0.5	0.25
0.22	0.32	0.31
1.14	1.08	0.32
0.33	0.28	0.28
0.46	0.21	0.36
0.62	0.69	0.32
0.31	0.24	0.77
0.46	0.36	0.53
0.37	0.44	0.37
0.42	0.41	0.44
0.35	0.42	0.92
0.36	0.33	0.29
0.24	0.37	1.08
0.25	0.85	0.4
0.43	0.28	0.39
0.2	0.42	0.61
0.48	0.43	0.66
0.45	0.53	0.26
0.39	0.53	0.45
0.41	0.6	0.99
0.45	0.39	0.52
0.34	0.39	0.28
0.26	0.49	0.65
0.34	0.54	1.04
0.76	0.74	0.3
0.28	0.37	0.36
0.52	0.42	0.6
0.35	0.25	0.24
0.26	0.41	0.89
0.23	0.32	0.3
0.77	0.34	0.71
0.28	0.59	0.94
0.83	0.89	0.6
0.34	0.39	1.16
0.5	0.32	0.65
0.56	0.27	0.47
0.36	0.5	0.31
0.32	0.59	0.46
0.26	0.24	0.55
0.51	0.29	0.34
0.39	0.32	0.29
0.44	0.58	0.63
0.24	0.36	0.29
0.63	0.43	1.12
0.54	0.29	0.32
0.24	0.41	0.57
0.27	0.84	0.4
0.32	0.36	0.63
0.31	0.41	0.31
0.49	0.46	0.35
0.36	0.58	0.39
0.62	0.46	0.31
0.27	0.4	0.4
0.31	0.34	0.69
0.43	0.86	0.84
0.69	0.64	0.82
0.38	0.95	0.36
0.28	0.33	0.67
0.29	0.39	0.55
0.34	0.66	0.64
0.37	0.29	0.9
0.41	0.56	0.87
0.35	1.02	0.85
0.25	0.31
0.35	0.42
0.4	0.63
0.39	0.3
0.31	0.51
0.51	0.49
0.28	0.28
0.28	0.28
0.37	0.36
0.72	0.49
0.36	0.52
0.27	0.46
0.59	0.47
0.8	0.47
0.33	0.53
0.51	0.35
0.32	0.41
	0.9
	0.66
	0.34
	0.25
	0.3
	0.29
	0.68
	0.51
	0.36
	0.34
	0.3
	0.33
	0.34
	0.79
	0.57
	0.32
	0.28
	0.28
	0.34
	0.85
	0.36
	0.77
	1.08
	0.83
	0.8
	1.08
	0.34
	1.01

## Sheet: Ordinary One-way ANOVA results
Data sets analyzed	A-C
ANOVA summary
F	12.8254
P value	3.93538e-06
P value summary	****
Significant diff. among means (P < 0.05)?	Yes
R squared	0.0580793
Brown-Forsythe test
F (DFn, DFd)	4.523427847 (2, 416)
P value	0.0113909
P value summary	*
Are SDs significantly different (P < 0.05)?	Yes
Bartlett's test
Bartlett's statistic (corrected)	9.42875
P value	0.00896549
P value summary	**
Are SDs significantly different (P < 0.05)?	Yes
ANOVA table	SS	DF	MS	F (DFn, DFd)	P value
Treatment (between columns)	1.07301	2	0.536506	F (2, 416) = 12.82537553	P=0.000003935376774
Residual (within columns)	17.402	416	0.0418316
Total	18.475	418
Data summary
Number of treatments (columns)	3
Number of values (total)	419

## Sheet: Multiple comparisons
Number of families	1
Number of comparisons per family	3
Alpha	0.05
Tukey's multiple comparisons test	Mean Diff.	95.00% CI of diff.	Significant?	Summary	Adjusted P Value
siNC vs. siRSMC	-0.0715775	-0.1271091235 to -0.01604581842	Yes	**	0.00727296	A-B
siNC vs. siSororin	-0.130631	-0.1916787904 to -0.06958368951	Yes	****	2.15071e-06	A-C
siRSMC vs. siSororin	-0.0590538	-0.1172079495 to -0.0008995884968	Yes	*	0.0456159	B-C
Test details	Mean 1	Mean 2	Mean Diff.	SE of diff.	n1	n2	q	DF
siNC vs. siRSMC	0.39363	0.465207	-0.0715775	0.0236091	135	169	4.28758	416
siNC vs. siSororin	0.39363	0.524261	-0.130631	0.0259541	135	115	7.11796	416
siRSMC vs. siSororin	0.465207	0.524261	-0.0590538	0.024724	169	115	3.37787	416
