# Supplementary material for: S-phase PARylation of microprotein RSMC enhances the function of Sororin in sister chromatid cohesion
Source: EMBO J. 2025 Nov 19;45(1):278–309. doi: 10.1038/s44318-025-00641-8 (PMC12759081; doi:10.1038/s44318-025-00641-8)
Supplement: Supplementary file 3 — Source data Fig. 2 [file 44318_2025_641_MOESM3_ESM.zip]

Archive with 16 entries (11 files):
- EMBOJ-2025-120713R_SourceDataForFigure2/
- EMBOJ-2025-120713R_SourceDataForFigure2/FIG 2A/
- EMBOJ-2025-120713R_SourceDataForFigure2/FIG 2A/2A SourceData.tif
- EMBOJ-2025-120713R_SourceDataForFigure2/FIG 2B/
- EMBOJ-2025-120713R_SourceDataForFigure2/FIG 2B/2B-SourceData.tif
- EMBOJ-2025-120713R_SourceDataForFigure2/FIG 2C/
- EMBOJ-2025-120713R_SourceDataForFigure2/FIG 2C/FIG 2C  statistical results.xlsx
- EMBOJ-2025-120713R_SourceDataForFigure2/FIG 2C/FIG 2C before PS.tif
- EMBOJ-2025-120713R_SourceDataForFigure2/FIG 2C/FIG2C.pzfx
- EMBOJ-2025-120713R_SourceDataForFigure2/FIG 2C/GFP SourceData.tif
- EMBOJ-2025-120713R_SourceDataForFigure2/FIG 2C/Tubulin SourceData.tif
- EMBOJ-2025-120713R_SourceDataForFigure2/FIG 2D/
- EMBOJ-2025-120713R_SourceDataForFigure2/FIG 2D/FIG 2D  statistical results.xlsx
- EMBOJ-2025-120713R_SourceDataForFigure2/FIG 2D/FIG 2D.pzfx
- EMBOJ-2025-120713R_SourceDataForFigure2/FIG 2D/FLAG-SORORIN SourceData.tif
- EMBOJ-2025-120713R_SourceDataForFigure2/FIG 2D/TUBULIN  Sourcedata.tif
