# Supplementary material for: S-phase PARylation of microprotein RSMC enhances the function of Sororin in sister chromatid cohesion
Source: EMBO J. 2025 Nov 19;45(1):278–309. doi: 10.1038/s44318-025-00641-8 (PMC12759081; doi:10.1038/s44318-025-00641-8)
Supplement: Supplementary file 3 — Source data Fig. 2 [file 44318_2025_641_MOESM3_ESM.zip › EMBOJ-2025-120713R_SourceDataForFigure2/FIG 2C/FIG 2C statistical results.xlsx]

## Sheet: Original data
si(-)+GFP	siRSMC+GFP	siRSMC+RSMC	siRSMC+16A
16.3265	44.4444	31.8471	44.9198
16.1458	45.3202	35.0785	46.9194
24.3781	59.5	33.5052	66.1765
19.7969	41.4508	25.6039	43.1373

## Sheet: Ordinary One-way ANOVA results
Data sets analyzed	A-D
ANOVA summary
F	16.1037
P value	0.000165695
P value summary	***
Significant diff. among means (P < 0.05)?	Yes
R squared	0.801032
Brown-Forsythe test
F (DFn, DFd)	0.2957013926 (3, 12)
P value	0.827815
P value summary	ns
Are SDs significantly different (P < 0.05)?	No
Bartlett's test
Bartlett's statistic (corrected)	3.71534
P value	0.293888
P value summary	ns
Are SDs significantly different (P < 0.05)?	No
ANOVA table	SS	DF	MS	F (DFn, DFd)	P value
Treatment (between columns)	2555.47	3	851.824	F (3, 12) = 16.10369024	P=0.000165695317031
Residual (within columns)	634.754	12	52.8962
Total	3190.22	15
Data summary
Number of treatments (columns)	4
Number of values (total)	16

## Sheet: Multiple comparisons
Number of families	1
Number of comparisons per family	6
Alpha	0.05
Tukey's multiple comparisons test	Mean Diff.	95.00% CI of diff.	Significant?	Summary	Adjusted P Value
si(-)+GFP vs. siRSMC+GFP	-28.517	-43.78537604 to -13.24862396	Yes	***	0.000632882	A-B
si(-)+GFP vs. siRSMC+RSMC	-12.3468	-27.61518854 to 2.921563541	No	ns	0.129821	A-C
si(-)+GFP vs. siRSMC+16A	-31.1264	-46.39475604 to -15.85800396	Yes	***	0.000289684	A-D
siRSMC+GFP vs. siRSMC+RSMC	16.1702	0.9018114593 to 31.43856354	Yes	*	0.036886	B-C
siRSMC+GFP vs. siRSMC+16A	-2.60938	-17.87775604 to 12.65899604	No	ns	0.955761	B-D
siRSMC+RSMC vs. siRSMC+16A	-18.7796	-34.04794354 to -3.511191459	Yes	*	0.0151745	C-D
Test details	Mean 1	Mean 2	Mean Diff.	SE of diff.	n1	n2	q	DF
si(-)+GFP vs. siRSMC+GFP	19.1619	47.6789	-28.517	5.14277	4	4	7.84191	12
si(-)+GFP vs. siRSMC+RSMC	19.1619	31.5087	-12.3468	5.14277	4	4	3.39526	12
si(-)+GFP vs. siRSMC+16A	19.1619	50.2882	-31.1264	5.14277	4	4	8.55946	12
siRSMC+GFP vs. siRSMC+RSMC	47.6789	31.5087	16.1702	5.14277	4	4	4.44665	12
siRSMC+GFP vs. siRSMC+16A	47.6789	50.2882	-2.60938	5.14277	4	4	0.717555	12
siRSMC+RSMC vs. siRSMC+16A	31.5087	50.2882	-18.7796	5.14277	4	4	5.1642	12
