# Supplementary material for: S-phase PARylation of microprotein RSMC enhances the function of Sororin in sister chromatid cohesion
Source: EMBO J. 2025 Nov 19;45(1):278–309. doi: 10.1038/s44318-025-00641-8 (PMC12759081; doi:10.1038/s44318-025-00641-8)
Supplement: Supplementary file 3 — Source data Fig. 2 [file 44318_2025_641_MOESM3_ESM.zip › EMBOJ-2025-120713R_SourceDataForFigure2/FIG 2D/FIG 2D statistical results.xlsx]

## Sheet: Original data
si(-)	siRSMC	siRSMC+Flag-Sororin	si(-)+Flag-Sororin
18.3575	29.9517	18.0617	17.0732
15.493	39.1089	18.0996	18.9427
22.7488	37.2727	23.6111	26.3889

## Sheet: Ordinary One-way ANOVA results
Data sets analyzed	A-D
ANOVA summary
F	10.32
P value	0.004
P value summary	**
Significant diff. among means (P < 0.05)?	Yes
R squared	0.7946
Brown-Forsythe test
F (DFn, DFd)	0.09478 (3, 8)
P value	0.9608
P value summary	ns
Are SDs significantly different (P < 0.05)?	No
Bartlett's test
Bartlett's statistic (corrected)
P value
P value summary
Are SDs significantly different (P < 0.05)?
ANOVA table	SS	DF	MS	F (DFn, DFd)	P value
Treatment (between columns)	551.8	3	183.9	F (3, 8) = 10.32	P=0.0040
Residual (within columns)	142.6	8	17.83
Total	694.4	11
Data summary
Number of treatments (columns)	4
Number of values (total)	12

## Sheet: Multiple comparisons
Number of families	1
Number of comparisons per family	6
Alpha	0.05
Tukey's multiple comparisons test	Mean Diff.	95.00% CI of diff.	Significant?	Summary	Adjusted P Value
si(-) vs. siRSMC	-16.58	-27.62 to -5.538	Yes	**	0.0059	A-B
si(-) vs. siRSMC+Flag-Sororin	-1.058	-12.10 to 9.982	No	ns	0.9892	A-C
si(-) vs. si(-)+Flag-Sororin	-1.935	-12.98 to 9.105	No	ns	0.9408	A-D
siRSMC vs. siRSMC+Flag-Sororin	15.52	4.480 to 26.56	Yes	**	0.0086	B-C
siRSMC vs. si(-)+Flag-Sororin	14.64	3.603 to 25.68	Yes	*	0.012	B-D
siRSMC+Flag-Sororin vs. si(-)+Flag-Sororin	-0.8775	-11.92 to 10.16	No	ns	0.9938	C-D
Test details	Mean 1	Mean 2	Mean Diff.	SE of diff.	n1	n2	q	DF
si(-) vs. siRSMC	18.87	35.44	-16.58	3.447	3	3	6.801	8
si(-) vs. siRSMC+Flag-Sororin	18.87	19.92	-1.058	3.447	3	3	0.4339	8
si(-) vs. si(-)+Flag-Sororin	18.87	20.8	-1.935	3.447	3	3	0.7938	8
siRSMC vs. siRSMC+Flag-Sororin	35.44	19.92	15.52	3.447	3	3	6.367	8
siRSMC vs. si(-)+Flag-Sororin	35.44	20.8	14.64	3.447	3	3	6.007	8
siRSMC+Flag-Sororin vs. si(-)+Flag-Sororin	19.92	20.8	-0.8775	3.447	3	3	0.36	8
