# Supplementary material for: S-phase PARylation of microprotein RSMC enhances the function of Sororin in sister chromatid cohesion
Source: EMBO J. 2025 Nov 19;45(1):278–309. doi: 10.1038/s44318-025-00641-8 (PMC12759081; doi:10.1038/s44318-025-00641-8)
Supplement: Supplementary file 4 — Source data Fig. 3 [file 44318_2025_641_MOESM4_ESM.zip]

Archive with 49 entries (36 files):
- EMBOJ-2025-120713R_SourceDataForFigure3/
- EMBOJ-2025-120713R_SourceDataForFigure3/FIG 3A/
- EMBOJ-2025-120713R_SourceDataForFigure3/FIG 3A/1. CoIP Sororin SourceData.tif
- EMBOJ-2025-120713R_SourceDataForFigure3/FIG 3A/2. IP SMC3 SourceData.tif
- EMBOJ-2025-120713R_SourceDataForFigure3/FIG 3A/3. Input SMC3 input SourceData.tif
- EMBOJ-2025-120713R_SourceDataForFigure3/FIG 3A/4. Input Sororin SourceData.tif
- EMBOJ-2025-120713R_SourceDataForFigure3/FIG 3A/5. Input Tubulin SourceData.tif
- EMBOJ-2025-120713R_SourceDataForFigure3/FIG 3B/
- EMBOJ-2025-120713R_SourceDataForFigure3/FIG 3B/EXP1/
- EMBOJ-2025-120713R_SourceDataForFigure3/FIG 3B/EXP1/SMC3.tif
- EMBOJ-2025-120713R_SourceDataForFigure3/FIG 3B/EXP1/Sororin.tif
- EMBOJ-2025-120713R_SourceDataForFigure3/FIG 3B/EXP2/
- EMBOJ-2025-120713R_SourceDataForFigure3/FIG 3B/EXP2/SMC3.tif
- EMBOJ-2025-120713R_SourceDataForFigure3/FIG 3B/EXP2/Sororin.tif
- EMBOJ-2025-120713R_SourceDataForFigure3/FIG 3B/EXP3/
- EMBOJ-2025-120713R_SourceDataForFigure3/FIG 3B/EXP3/SMC3.tif
- EMBOJ-2025-120713R_SourceDataForFigure3/FIG 3B/EXP3/Sorroin.tif
- EMBOJ-2025-120713R_SourceDataForFigure3/FIG 3B/FIG 3B  statistical results.xlsx
- EMBOJ-2025-120713R_SourceDataForFigure3/FIG 3B/FIG 3B before PS.tif
- EMBOJ-2025-120713R_SourceDataForFigure3/FIG 3B/FIG 3B.pzfx
- EMBOJ-2025-120713R_SourceDataForFigure3/FIG 3C/
- EMBOJ-2025-120713R_SourceDataForFigure3/FIG 3C/FIG 3C  statistical results.xlsx
- EMBOJ-2025-120713R_SourceDataForFigure3/FIG 3C/FIG 3C before PS.tif
- EMBOJ-2025-120713R_SourceDataForFigure3/FIG 3C/FIG 3C.pzfx
- EMBOJ-2025-120713R_SourceDataForFigure3/FIG 3D/
- EMBOJ-2025-120713R_SourceDataForFigure3/FIG 3D/H3 RAW data.tif
- EMBOJ-2025-120713R_SourceDataForFigure3/FIG 3D/SMC3 RAW data.tif
- EMBOJ-2025-120713R_SourceDataForFigure3/FIG 3D/SMC3ac RAW data.tif
- EMBOJ-2025-120713R_SourceDataForFigure3/FIG 3D/Sororin RAW data.tif
- EMBOJ-2025-120713R_SourceDataForFigure3/FIG 3D/Tubulin RAW data.tif
- EMBOJ-2025-120713R_SourceDataForFigure3/FIG 3E/
- EMBOJ-2025-120713R_SourceDataForFigure3/FIG 3E/H3 RAW data.tif
- EMBOJ-2025-120713R_SourceDataForFigure3/FIG 3E/SMC3 RAW data.tif
- EMBOJ-2025-120713R_SourceDataForFigure3/FIG 3E/SMC3ac RAW data.tif
- EMBOJ-2025-120713R_SourceDataForFigure3/FIG 3E/Sororin RAW data.tif
- EMBOJ-2025-120713R_SourceDataForFigure3/FIG 3E/Tubulin RAW data.tif
- EMBOJ-2025-120713R_SourceDataForFigure3/FIG 3F/
- EMBOJ-2025-120713R_SourceDataForFigure3/FIG 3F/EXP1/
- EMBOJ-2025-120713R_SourceDataForFigure3/FIG 3F/EXP1/H3 RAW data.tif
- EMBOJ-2025-120713R_SourceDataForFigure3/FIG 3F/EXP1/Sororin RAW data.tif
- EMBOJ-2025-120713R_SourceDataForFigure3/FIG 3F/EXP2/
- EMBOJ-2025-120713R_SourceDataForFigure3/FIG 3F/EXP2/H3 RAW data.tif
- EMBOJ-2025-120713R_SourceDataForFigure3/FIG 3F/EXP2/Sororin RAW data.tif
- EMBOJ-2025-120713R_SourceDataForFigure3/FIG 3F/EXP3/
- EMBOJ-2025-120713R_SourceDataForFigure3/FIG 3F/EXP3/H3 RAW data.tif
- EMBOJ-2025-120713R_SourceDataForFigure3/FIG 3F/EXP3/Sororin RAW data.tif
- EMBOJ-2025-120713R_SourceDataForFigure3/FIG 3F/FIG 3F  statistical results.xlsx
- EMBOJ-2025-120713R_SourceDataForFigure3/FIG 3F/FIG 3F before PS.tif
- EMBOJ-2025-120713R_SourceDataForFigure3/FIG 3F/FIG 3F.pzfx
