# Supplementary material for: S-phase PARylation of microprotein RSMC enhances the function of Sororin in sister chromatid cohesion
Source: EMBO J. 2025 Nov 19;45(1):278–309. doi: 10.1038/s44318-025-00641-8 (PMC12759081; doi:10.1038/s44318-025-00641-8)
Supplement: Supplementary file 4 — Source data Fig. 3 [file 44318_2025_641_MOESM4_ESM.zip › EMBOJ-2025-120713R_SourceDataForFigure3/FIG 3B/FIG 3B statistical results.xlsx]

## Sheet: Original data
RSMC+/+(early S)	RSMC+/-(early S)	RSMC+/+(S)	RSMC+/-(S)
1	0.87694	2.13445	0.682207
1	1.41126	1.91741	1.1672
1	1.31734	1.38066	0.883054

## Sheet: Ordinary One-way ANOVA results
Data sets analyzed	A-D
ANOVA summary
F	6.768
P value	0.0138
P value summary	*
Significant diff. among means (P < 0.05)?	Yes
R squared	0.7174
Brown-Forsythe test
F (DFn, DFd)	0.9095 (3, 8)
P value	0.4783
P value summary	ns
Are SDs significantly different (P < 0.05)?	No
Bartlett's test
Bartlett's statistic (corrected)
P value
P value summary
Are SDs significantly different (P < 0.05)?
ANOVA table	SS	DF	MS	F (DFn, DFd)	P value
Treatment (between columns)	1.479	3	0.4929	F (3, 8) = 6.768	P=0.0138
Residual (within columns)	0.5827	8	0.07283
Total	2.061	11
Data summary
Number of treatments (columns)	4
Number of values (total)	12

## Sheet: Multiple comparisons
Number of families	1
Number of comparisons per family	6
Alpha	0.05
Tukey's multiple comparisons test	Mean Diff.	95.00% CI of diff.	Significant?	Summary	Adjusted P Value
RSMC+/+(early S) vs. RSMC+/-(early S)	-0.2018	-0.9075 to 0.5038	No	ns	0.7974	A-B
RSMC+/+(early S) vs. RSMC+/+(S)	-0.8108	-1.516 to -0.1052	Yes	*	0.0257	A-C
RSMC+/+(early S) vs. RSMC+/-(S)	0.08918	-0.6165 to 0.7948	No	ns	0.9761	A-D
RSMC+/-(early S) vs. RSMC+/+(S)	-0.609	-1.315 to 0.09665	No	ns	0.0929	B-C
RSMC+/-(early S) vs. RSMC+/-(S)	0.291	-0.4146 to 0.9967	No	ns	0.5762	B-D
RSMC+/+(S) vs. RSMC+/-(S)	0.9	0.1944 to 1.606	Yes	*	0.0149	C-D
Test details	Mean 1	Mean 2	Mean Diff.	SE of diff.	n1	n2	q	DF
RSMC+/+(early S) vs. RSMC+/-(early S)	1	1.202	-0.2018	0.2204	3	3	1.295	8
RSMC+/+(early S) vs. RSMC+/+(S)	1	1.811	-0.8108	0.2204	3	3	5.204	8
RSMC+/+(early S) vs. RSMC+/-(S)	1	0.9108	0.08918	0.2204	3	3	0.5724	8
RSMC+/-(early S) vs. RSMC+/+(S)	1.202	1.811	-0.609	0.2204	3	3	3.908	8
RSMC+/-(early S) vs. RSMC+/-(S)	1.202	0.9108	0.291	0.2204	3	3	1.868	8
RSMC+/+(S) vs. RSMC+/-(S)	1.811	0.9108	0.9	0.2204	3	3	5.776	8
