# Supplementary material for: S-phase PARylation of microprotein RSMC enhances the function of Sororin in sister chromatid cohesion
Source: EMBO J. 2025 Nov 19;45(1):278–309. doi: 10.1038/s44318-025-00641-8 (PMC12759081; doi:10.1038/s44318-025-00641-8)
Supplement: Supplementary file 4 — Source data Fig. 3 [file 44318_2025_641_MOESM4_ESM.zip › EMBOJ-2025-120713R_SourceDataForFigure3/FIG 3C/FIG 3C statistical results.xlsx]

## Sheet: Original data
G1/S									S									G2									Protein for ChIP
exp1			exp2			exp3			exp1			exp2			exp3			exp1			exp2			exp3
1.63716	N/A	1.67075	2.10128	1.61313	1.58027	1.49575	1.86563	N/A	2.56158	4.44115	3.23269	1.67966	1.58356	1.6814	4.23286	4.45688	4.17169	5.50853	4.60744	3.6522	1.66663	1.89741	1.65787	2.12103	2.21555	2.05362	Sororin
1.59424	2.17674	1.70216	1.69996	1.68833	1.67006	1.00598	1.15245	N/A	1.39881	2.63372	1.97301	2.18601	2.41798	2.29963	1.83498	1.90312	1.84008	2.79187	1.94819	2.74791	2.23876	2.29008	2.39131	1.9122	1.92057	1.81735	RSMC
0.993552	0.954864	1.05407	0.985504	1.00308	1.0116	0.981323	1.01903	N/A	1.17582	0.936445	0.90819	0.989359	1.00672	1.00401	1.01818	0.996264	0.985823	0.994309	0.927916	1.08385	0.963685	0.99229	1.04575	0.967992	1.03374	0.999353	Vector
						N/A	The replicate well was excluded from analysis due to the wrong sample added during experimentation.

## Sheet: Ordinary Two-way ANOVA results
Mixed-effects model (REML)	Matching: Across row
Assume sphericity?	No
Alpha	0.05
Fixed effects (type III)	P value	P value summary	Statistically significant (P < 0.05)?
Row Factor	8.29297e-07	****	Yes
Time	0.0038683	**	Yes
Row Factor x Time	0.049761	*	Yes
Random effects	SD	Variance
Subject	0.254143	0.0645889
Residual	0.640678	0.410468
Was the matching effective?
Chi-square, df	0.8814655714, 1
P value	0.347801
P value summary	ns
Is there significant matching (P < 0.05)?	No
Data summary
Number of columns (Time)	3
Number of rows (Row Factor)	3
Number of subjects (Subject)	27
Number of missing values	4

## Sheet: Multiple comparisons
Within each column, compare rows (simple effects within columns)
Number of families	3
Number of comparisons per family	3
Alpha	0.05
Tukey's multiple comparisons test	Mean Diff.	95.00% CI of diff.	Significant?	Summary	Adjusted P Value
G1/S
Sororin vs. RSMC	0.122901	-0.2537886018 to 0.4995900661	No	ns	0.602882
Sororin vs. Vector	0.708763	0.4729968617 to 0.9445288526	Yes	***	0.000225407
RSMC vs. Vector	0.585862	0.2002739120 to 0.9714503380	Yes	**	0.00706679
S
Sororin vs. RSMC	1.06157	-0.2472701677 to 2.370410834	No	ns	0.110451
Sororin vs. Vector	2.11341	0.8928859777 to 3.333925356	Yes	**	0.00284704
RSMC vs. Vector	1.05184	0.6493309819 to 1.454339685	Yes	***	0.000185475
G2
Sororin vs. RSMC	0.591339	-0.6380794382 to 1.820758105	No	ns	0.397557
Sororin vs. Vector	1.81905	0.4611782700 to 3.176912841	Yes	*	0.0124129
RSMC vs. Vector	1.22771	0.9005798091 to 1.554832635	Yes	****	1.31833e-05
Test details	Mean 1	Mean 2	Mean Diff.	SE of diff.	N1	N2	q	DF
G1/S
Sororin vs. RSMC	1.70914	1.58624	0.122901	0.122769	7	8	1.41573	6
Sororin vs. Vector	1.70914	1.00038	0.708763	0.0768399	7	8	13.0445	6
RSMC vs. Vector	1.58624	1.00038	0.585862	0.130927	8	8	6.32821	7
S
Sororin vs. RSMC	3.11572	2.05415	1.06157	0.458046	9	9	3.27759	8
Sororin vs. Vector	3.11572	1.00231	2.11341	0.427137	9	9	6.99731	8
RSMC vs. Vector	2.05415	1.00231	1.05184	0.140862	9	9	10.5601	8
G2
Sororin vs. RSMC	2.82003	2.22869	0.591339	0.430251	9	9	1.9437	8
Sororin vs. Vector	2.82003	1.00099	1.81905	0.475203	9	9	5.41351	8
RSMC vs. Vector	2.22869	1.00099	1.22771	0.114482	9	9	15.166	8
