# Supplementary material for: S-phase PARylation of microprotein RSMC enhances the function of Sororin in sister chromatid cohesion
Source: EMBO J. 2025 Nov 19;45(1):278–309. doi: 10.1038/s44318-025-00641-8 (PMC12759081; doi:10.1038/s44318-025-00641-8)
Supplement: Supplementary file 4 — Source data Fig. 3 [file 44318_2025_641_MOESM4_ESM.zip › EMBOJ-2025-120713R_SourceDataForFigure3/FIG 3F/FIG 3F statistical results.xlsx]

## Sheet: Original data
RSMC+/+			RSMC+/-			DT-Rel (h)
EXP1	EXP2	EXP3	EXP1	EXP2	EXP3
1	1	1	1	1	1	0
1.91073	1.23461	2.30568	1.30743	2.18412	1.19873	1
2.70273	1.94479	5.4517	1.51751	1.20733	1.29195	3
2.94066	2.22854	4.95585	1.16826	0.897914	2.44495	4
4.01142	2.61468	5.30089	1.57865	1.4681	3.18359	5
3.24681	2.30048	4.0145	2.47606	2.15654	2.48793	6
1.31505	2.67285	2.32666	1.88422	2.01938	1.90729	8
0.440789	2.1742	0.853558	0.854523	1.16129	0.613754	10

## Sheet: Ordinary Two-way ANOVA results
Two-way RM ANOVA	Matching: Both factors
Assume sphericity?	Yes
Alpha	0.05
Source of Variation	% of total variation	P value	P value summary	Significant?
Row Factor	36.945	0.00825386	**	Yes
Column Factor	15.3184	0.0952545	ns	No
Row Factor x Column Factor	12.2997	0.0220133	*	Yes
Subject x Row Factor	16.4946
Subject x Column Factor	3.39535
Subject	8.5156
ANOVA table	SS	DF	MS	F (DFn, DFd)	P value
Row Factor	24.1814	7	3.45448	F (7, 14) = 4.479649417	P=0.008253859619205
Column Factor	10.0263	1	10.0263	F (1, 2) = 9.023192730	P=0.095254531641682
Row Factor x Column Factor	8.0504	7	1.15006	F (7, 14) = 3.498548927	P=0.022013304003830
Subject x Row Factor	10.7961	14	0.771149
Subject x Column Factor	2.22233	2	1.11117
Subject	5.57365	2	2.78683
Residual	4.60214	14	0.328724
Difference between column means
Mean of RSMC+/+	2.4978
Mean of RSMC+/-	1.58373
Difference between means	0.914069
SE of difference	0.304298
95% CI of difference	-0.3952187875 to 2.223356204
Data summary
Number of columns (Column Factor)	2
Number of rows (Row Factor)	8
Number of subjects (Subject)	3
Number of missing values	0

## Sheet: Multiple comparisons
Compare each cell mean with the other cell mean in that row
Number of families	1
Number of comparisons per family	8
Alpha	0.05
Sidak's multiple comparisons test	Mean Diff.	95.00% CI of diff.	Significant?	Summary	Adjusted P Value
RSMC+/+ - RSMC+/-
Row 1	0	-1.499108845 to 1.499108845	No	ns	>0.999999999999999
Row 2	0.253579	-1.245529511 to 1.752688178	No	ns	0.999298
Row 3	2.02748	0.5283684886 to 3.526586178	Yes	**	0.00551391
Row 4	1.87131	0.3721984886 to 3.370416178	Yes	*	0.0105339
Row 5	1.89888	0.3997761553 to 3.397993845	Yes	**	0.00939054
Row 6	0.81375	-0.6853585114 to 2.312859178	No	ns	0.584952
Row 7	0.16789	-1.331218845 to 1.666998845	No	ns	0.999967
Row 8	0.27966	-1.219448511 to 1.778769178	No	ns	0.99859
Test details	Mean 1	Mean 2	Mean Diff.	SE of diff.	N1	N2	t	DF
RSMC+/+ - RSMC+/-
Row 1	1	1	0	0.468134	3	3	0	14
Row 2	1.817	1.56343	0.253579	0.468134	3	3	0.541681	14
Row 3	3.36641	1.33893	2.02748	0.468134	3	3	4.33098	14
Row 4	3.37501	1.50371	1.87131	0.468134	3	3	3.99738	14
Row 5	3.97567	2.07678	1.89888	0.468134	3	3	4.05628	14
Row 6	3.18726	2.37351	0.81375	0.468134	3	3	1.73828	14
Row 7	2.10485	1.93696	0.16789	0.468134	3	3	0.358637	14
Row 8	1.15618	0.876521	0.27966	0.468134	3	3	0.597394	14
