# Supplementary material for: S-phase PARylation of microprotein RSMC enhances the function of Sororin in sister chromatid cohesion
Source: EMBO J. 2025 Nov 19;45(1):278–309. doi: 10.1038/s44318-025-00641-8 (PMC12759081; doi:10.1038/s44318-025-00641-8)
Supplement: Supplementary file 5 — Source data Fig. 4 [file 44318_2025_641_MOESM5_ESM.zip]

Archive with 41 entries (30 files):
- EMBOJ-2025-120713R_SourceDataForFigure4/
- EMBOJ-2025-120713R_SourceDataForFigure4/FIG 4A/
- EMBOJ-2025-120713R_SourceDataForFigure4/FIG 4A/ESCO1-SourceData.tif
- EMBOJ-2025-120713R_SourceDataForFigure4/FIG 4A/ESCO2-SourceData.tif
- EMBOJ-2025-120713R_SourceDataForFigure4/FIG 4A/GAPDH-SourceData.tif
- EMBOJ-2025-120713R_SourceDataForFigure4/FIG 4B/
- EMBOJ-2025-120713R_SourceDataForFigure4/FIG 4B/ESCO2-SourceData.tif
- EMBOJ-2025-120713R_SourceDataForFigure4/FIG 4B/GAPDH-SourceData.tif
- EMBOJ-2025-120713R_SourceDataForFigure4/FIG 4C/
- EMBOJ-2025-120713R_SourceDataForFigure4/FIG 4C/H3 & Tubulin RAW data.tif
- EMBOJ-2025-120713R_SourceDataForFigure4/FIG 4C/SMC3 RAW data.tif
- EMBOJ-2025-120713R_SourceDataForFigure4/FIG 4C/SMC3ac & Sororin RAW data (with Marker).tif
- EMBOJ-2025-120713R_SourceDataForFigure4/FIG 4D/
- EMBOJ-2025-120713R_SourceDataForFigure4/FIG 4D/FIG 4D  statistical results.xlsx
- EMBOJ-2025-120713R_SourceDataForFigure4/FIG 4D/FIG 4D before PS.tif
- EMBOJ-2025-120713R_SourceDataForFigure4/FIG 4D/FIG 4D.pzfx
- EMBOJ-2025-120713R_SourceDataForFigure4/FIG 4D/H3 RAW data (EXP1-3).tif
- EMBOJ-2025-120713R_SourceDataForFigure4/FIG 4D/H3 RAW data(EXP4).tif
- EMBOJ-2025-120713R_SourceDataForFigure4/FIG 4D/Sororin RAW data (with Marker EXP1-3).tif
- EMBOJ-2025-120713R_SourceDataForFigure4/FIG 4D/Sororin RAW data(EXP4).tif
- EMBOJ-2025-120713R_SourceDataForFigure4/FIG 4E/
- EMBOJ-2025-120713R_SourceDataForFigure4/FIG 4E/1-RSMC WT+siNC/
- EMBOJ-2025-120713R_SourceDataForFigure4/FIG 4E/1-RSMC WT+siNC/DAPI.tif
- EMBOJ-2025-120713R_SourceDataForFigure4/FIG 4E/1-RSMC WT+siNC/merge.tif
- EMBOJ-2025-120713R_SourceDataForFigure4/FIG 4E/1-RSMC WT+siNC/Sororin.tif
- EMBOJ-2025-120713R_SourceDataForFigure4/FIG 4E/2-RSMC WT+siESCO1&2/
- EMBOJ-2025-120713R_SourceDataForFigure4/FIG 4E/2-RSMC WT+siESCO1&2/DAPI.tif
- EMBOJ-2025-120713R_SourceDataForFigure4/FIG 4E/2-RSMC WT+siESCO1&2/merge.tif
- EMBOJ-2025-120713R_SourceDataForFigure4/FIG 4E/2-RSMC WT+siESCO1&2/Sororin.tif
- EMBOJ-2025-120713R_SourceDataForFigure4/FIG 4E/3-RSMC KO+siNC/
- EMBOJ-2025-120713R_SourceDataForFigure4/FIG 4E/3-RSMC KO+siNC/DAPI.tif
- EMBOJ-2025-120713R_SourceDataForFigure4/FIG 4E/3-RSMC KO+siNC/merge.tif
- EMBOJ-2025-120713R_SourceDataForFigure4/FIG 4E/3-RSMC KO+siNC/Sororin.tif
- EMBOJ-2025-120713R_SourceDataForFigure4/FIG 4E/4-RSMC KO+siESCO1&2/
- EMBOJ-2025-120713R_SourceDataForFigure4/FIG 4E/4-RSMC KO+siESCO1&2/DAPI.tif
- EMBOJ-2025-120713R_SourceDataForFigure4/FIG 4E/4-RSMC KO+siESCO1&2/merge.tif
- EMBOJ-2025-120713R_SourceDataForFigure4/FIG 4E/4-RSMC KO+siESCO1&2/Sororin.tif
- EMBOJ-2025-120713R_SourceDataForFigure4/FIG 4F/
- EMBOJ-2025-120713R_SourceDataForFigure4/FIG 4F/FIG 4F  statistical results.xlsx
- EMBOJ-2025-120713R_SourceDataForFigure4/FIG 4F/FIG 4F before PS.tif
- EMBOJ-2025-120713R_SourceDataForFigure4/FIG 4F/FIG 4F.pzfx
