# Supplementary material for: S-phase PARylation of microprotein RSMC enhances the function of Sororin in sister chromatid cohesion
Source: EMBO J. 2025 Nov 19;45(1):278–309. doi: 10.1038/s44318-025-00641-8 (PMC12759081; doi:10.1038/s44318-025-00641-8)
Supplement: Supplementary file 5 — Source data Fig. 4 [file 44318_2025_641_MOESM5_ESM.zip › EMBOJ-2025-120713R_SourceDataForFigure4/FIG 4D/FIG 4D statistical results.xlsx]

## Sheet: Original data
RSMC+/+(siNC)	RSMC+/-(siNC)	RSMC+/+(siE1&2)	RSMC+/-(siE1&2)
1	0.531717	0.476763	0.312357
1	0.6129	0.816283	0.494931
1	0.698625	0.63492	0.361807
1	0.6012	0.581967	0.383197

## Sheet: Ordinary One-way ANOVA results
Data sets analyzed	A-D
ANOVA summary
F	33.4044
P value	4.18015e-06
P value summary	****
Significant diff. among means (P < 0.05)?	Yes
R squared	0.893061
Brown-Forsythe test
F (DFn, DFd)	2.034850255 (3, 12)
P value	0.16274
P value summary	ns
Are SDs significantly different (P < 0.05)?	No
Bartlett's test
Bartlett's statistic (corrected)
P value
P value summary
Are SDs significantly different (P < 0.05)?
ANOVA table	SS	DF	MS	F (DFn, DFd)	P value
Treatment (between columns)	0.771789	3	0.257263	F (3, 12) = 33.40438967	P=0.000004180152735
Residual (within columns)	0.0924177	12	0.00770148
Total	0.864207	15
Data summary
Number of treatments (columns)	4
Number of values (total)	16

## Sheet: Multiple comparisons
Number of families	1
Number of comparisons per family	6
Alpha	0.05
Tukey's multiple comparisons test	Mean Diff.	95.00% CI of diff.	Significant?	Summary	Adjusted P Value
RSMC+/+(siNC) vs. RSMC+/-(siNC)	0.388889	0.2046563545 to 0.5731226455	Yes	***	0.000210282	A-B
RSMC+/+(siNC) vs. RSMC+/+(siE1&2)	0.372517	0.1882836045 to 0.5567498955	Yes	***	0.00031212	A-C
RSMC+/+(siNC) vs. RSMC+/-(siE1&2)	0.611927	0.4276938545 to 0.7961601455	Yes	****	2.18387e-06	A-D
RSMC+/-(siNC) vs. RSMC+/+(siE1&2)	-0.0163727	-0.2006058955 to 0.1678603955	No	ns	0.993224	B-C
RSMC+/-(siNC) vs. RSMC+/-(siE1&2)	0.223037	0.03880435447 to 0.4072706455	Yes	*	0.0167806	B-D
RSMC+/+(siE1&2) vs. RSMC+/-(siE1&2)	0.23941	0.05517710447 to 0.4236433955	Yes	*	0.0105768	C-D
Test details	Mean 1	Mean 2	Mean Diff.	SE of diff.	n1	n2	q	DF
RSMC+/+(siNC) vs. RSMC+/-(siNC)	1	0.611111	0.388889	0.0620543	4	4	8.86276	12
RSMC+/+(siNC) vs. RSMC+/+(siE1&2)	1	0.627483	0.372517	0.0620543	4	4	8.48963	12
RSMC+/+(siNC) vs. RSMC+/-(siE1&2)	1	0.388073	0.611927	0.0620543	4	4	13.9458	12
RSMC+/-(siNC) vs. RSMC+/+(siE1&2)	0.611111	0.627483	-0.0163727	0.0620543	4	4	0.373134	12
RSMC+/-(siNC) vs. RSMC+/-(siE1&2)	0.611111	0.388073	0.223037	0.0620543	4	4	5.08301	12
RSMC+/+(siE1&2) vs. RSMC+/-(siE1&2)	0.627483	0.388073	0.23941	0.0620543	4	4	5.45614	12
