# Supplementary material for: S-phase PARylation of microprotein RSMC enhances the function of Sororin in sister chromatid cohesion
Source: EMBO J. 2025 Nov 19;45(1):278–309. doi: 10.1038/s44318-025-00641-8 (PMC12759081; doi:10.1038/s44318-025-00641-8)
Supplement: Supplementary file 5 — Source data Fig. 4 [file 44318_2025_641_MOESM5_ESM.zip › EMBOJ-2025-120713R_SourceDataForFigure4/FIG 4F/FIG 4F statistical results.xlsx]

## Sheet: Original data
RSMC+/+(si-)	RSMC+/+(si+)	RSMC+/-(si-)	RSMC+/-(si+)
87.529	20.405	38.536	52.864
50.316	22.175	40.989	47.703
51.262	38.747	39.09	32.461
21.363	24.216	25.38	59.839
32.13	24.562	22.355	37.68
102.461	29.758	34.726	9.911
82.465	19.947	37.885	61.242
87.413	43.394	31.586	59.49
61.764	26.529	42.794	25.045
80.229	27.226	32.302	51.65
78.322	20.372	21.529	61.361
89.869	20.618	10.358	46.597
64.666	38.623	29.797	51.444
51.086	15.734	37.521	39.251
51.357	20.991	43.878	43.986
41.122	30.125	20.402	38.883
41.792	50.135	38.049	59.454
74.192	42.661	56.441	10.96
92.683	19.144	46.444	37.7
51.632	20.055	35.312	33.508
81.367	23.366	53.33	57.542
63.841	21.227	21.192	13.165
72.35	12.721	31.788	57.142
51.489	31.149	34.99	64.423
112.3	38.35	35.105	35.165
69.115	23.618	48.412	14.454
72.691	10.684	22.753	75.384
90.263	34.68	19.205	44.937
66.692	32.908	15.338	58.896
74.215	19.153	37.453	67.106
54.457	26.633	53.772	44.69
77.561	22.464	19.348	10.421
88.144	44.455	37.047	35.221
63.199	20.919	17.354	56.924
54.601	19.241	35.002	6.829
60.809	24.391	46.272	29.844
57.492	19.748	16.439	10.288
67.128	13.107	24.168	17.126
78.914	11.582	23.708	30.797
68.294	6.945	30.876	53.23
66.709	22.93	36.948	22.429
54.535	11.198	9.619	10.959
54.197	28.717	18.652	62.833
84.901	26.484	18.268	51.445
70.417	16.056	40.966	52.835
83.072	9.155	28.501	41.601
56.799	15.708	34.656	14.463
80.313	10.172	15.261	44.143
100.059	10.681	13.462	14.393
96.115	13.795	9.643	42.984
62.445	10.561	30.205	72.009
79.437	9.68	20.177	36.802
68.326	16.044	20.008	36.703
67.68	9.727	25.109	64.593
76.316	9.684	33.436	57.259
87.395	6.409	10.882	32.983
86.843	10.756	32.932	34.672
54.743	11.45	30.134	18.91
87.527	6.987	35.084	52.767
59.278	12.967	22.47	22.437
74.782	9.815	12.283	31.496
79.084		18.192	73.614
69.387		3.232	77.188
71.243		10.345	86.403
75.808		43.426	52.577
68.621		4.196	75.565
58.935			12.623
86.706			19.199
70.314			34.137
79.521			14.029
77.222			33.521
83.253			17.804
68.346			40.057
71.547			29.046
86.742			23.225
65.411			15.104
29.042			13.664
77.135			13.588
55.37			7.408
65.768			52.824
99.7			23.043
98.83			43.81
79.146			50.287
68.656			16.658
50.976			18.163
90.428			12.216
28.625			61.664
87.652			15.021
19.968			16.618
55.84			34.12
27.394			23.242
60.605			22.799
83.595			29.799
50.573			12.406
92.806			22.74
1			17.678
81.555			39.249
90.804			26.909
79.143			15.516
75.429			25.823
51.335			38.359
30.088			23.743
49.676			6.158
79.395			31.121
38.813			30.47
31.656			25.996
94.054			41.958
48.461			16.649
80.742			12.382
60.969			15.978
59.36			44.317
56.888			16.759
45.129			12.967
44.407			14.949
64.902			20.43
105.621			28.394
69.174			46.566
41.061			2.881
66.31			49.55
28.491			11.178
117.645			14.13
58.587			13.224
102.551			17.196
34.295			5.326
79.46			26.259
105.372			65.319
14.944			15.915
101.963			24.019
70.582			17.38
94.455			23.942
19.181			15.438
69.92			19.765
105.712			19.535
59.551			12.479
66.084			11.687
38.238			16.834
37.07			14.949
99.533			13.097
98.368			20.125
26.516			16.288
84.962			14.926
50.194			17.896
35.412			17.065
49.757			20.512
36.622			15.317
23.814			38.319
39.735			20.863
50.781			12.2
15.208			6.765
31.874			12.768
42.105			21.735
51.118			10.446
119.944			31.278
29.114			20.021
67.707			12.793
77.985			19.15
18.271			20.517
58.261			17.666
36.164			28.954
17.296			16.266
33.892			47.225
37.46			14.988
72.898			21.969
105.942			18.819
18.205			17.834
41.571			21.393
21.096			12.797
8.922			16.729
47.916			9.08
13.88			18.896
28.238			6.276
			12.799
			45.865
			16.313
			19.828
			14.953
			16.07
			19.271
			26.592
			19.222
			17.471
			18.97
			26.045
			20.47
			1.833
			34.23
			22.152
			8.788
			40.173
			14.713
			7.229
			9.618
			9.655
46.622	36.92	43.228	8.359
32.142	40.484	29.454	3.518
58.069	37.899	43.97
61.859	39.514	61.218
87.15	41.278	43.383	54.484
83.567	61.586	18.237	77.845
48.737	30.038	45.051	33.63
31.296	27.319	39.496	37.42
48.82	27.562	46.535	32.67
70.097	36.142	84.682	7.581
51.398	57.205	52.128	55.048
41.024	30.709	64.02	52.564
45.552	46.636	40.181	42.95
41.096	54.231	72.351	40.388
31.528	51.791	22.447	54.563
48.967	1.316	44.856	12.04
61.698	42.591	42.978	48.956
62.735	55.283	27.591	46.877
52.248	54.743	49.001	69.756
26.63	42.656	50.587	45.177
55.235	35.667	23.371	50.836
54.192	30.387	29.108	57.831
25.045	42.287	30.509	50.544
64.484	44.788	26.126	42.288
60.729	27.147	35.885	23.456
67.465	39.378	54.208	23.773
61.803	41.137	57.589	26.407
52.332	32.708	39.923	54.508
72.951	35.68	23.047	35.863
54.839	44.494	14.143	24.404
49.562	48.705	59.857	15.927
66.99	57.997	30.632	76.083
16.874	34.832	57.747	37.842
69.306	47.392	23.152	68.815
40.707	31.933	37.806	29.728
71.623	39.666	40.643	21.211
64.967	40.064	55.925	54.413
65.232	55.639	10.682	50.912
64.2	52.009	42.561	41.704
54.757	45.923	35.992	16.566
43.628	35.421	28.026	67.927
68.541	76.085	51.44	52.877
71.306	61.126	41.802	58.526
52.599	46.351	46.859	37.097
86.133	31.263	30.185	54.009
31.037	31.733	19.823	9.759
90.081	22.9	58.347	44.14
32.014	59.033	75.889	16.2
57.337	57.612	61.747	21.245
47.546	42.788	90.575	19.264
64.348	27.807	17.071	34.871
48.578	40.657	66.796	23.12
31.028	33.57	19.127	8.836
66.435	55.726	52.983	24.39
57.942	61.097	19.994	61.942
67.886	47.766	30.944	38.617
53.85	33.605	18.839	8.898
87.245	30.258	26.714	23.419
48.046	44.584	82.767	15.795
61.68	45.292	79.619	29.136
79.203	24.78	61.58	23.874
88.494	58.486	47.518	21.018
68.816	35.288	62.361	14.844
97.373	66.674	21.498	34.542
55.238	32.919	42.199	62.533
57.695	42.011	21.211	23.076
41.377	36.634	39.565	24.816
61.873	36.941	21.405	10.908
46.831	28.693	24.067	13.032
50.795	29.345	44.781	24.422
61.554	53.35	55.124	9.27
61.826	18.477	20.225	28.766
53.363	24.322	12.314	9.223
42.863	23.167	55.51	19.29
51.629	13.829	30.667	35.818
38.942	58.437	13.72	18.631
29.537	66.295	25.375	52.768
53.069	17.64	52.631	9.595
65.927	21.854	34.03	15.311
73.011	10.956	48.995	21.214
84.179	13.246	21.196	14.038
76.797	18.627	21.542	14.137
55.323	11.676	62.579	18.557
53.805	23.506	53.927	14.225
74.785	27.679	60.888	9.619
82.964	47.33	11.344	11.244
87.993	12.704	9.944	23.299
63.922	20.288	25.768	25.186
66.094	33.949	12.432	56.648
39.034	20.054	44.578	78.876
76.247	23.3	67.148	47.705
56.353	23.903	77.877	18.957
50.371	20.782	14.197	34.573
94.52	29.363	40.055	20.347
80.427	11.478	20.348	13.639
81.276	7.192	17.421	34.428
44.272	12.07	43.168	13.135
25.912	13.638	51.929	17.961
64.531	7.478	26.215	19.163
117.49	10.315	16.344	23.919
26.14	14.34	22.03	16.146
18.237	57.647	12.078	20.523
67.27		36.023	11.868
87.67		15.891	16.389
69.892		48.891	25.442
57.741		30.946	11.875
29.76		16.133	22.521
60.923		31.868	46.435
61.302		21.005	18.425
64.968		27.045	28.719
41.77		27.831	17.876
65.317		50.239	25.553
31.393		21.633	6.799
68.519		10.664	16.23
46.51		19.044	11.882
63.228		7.394	16.531
57.753		26.216	17.806
2.838			8.74
36.724		9.827	32.836
70.778		24.5	12.051
65.035		8.221	18.135
22.336			12.868
33.267			24.099
50.777			13.775
28.387			16.875
40.493			17.065
90.078			24.419
20.818			48.999
43.601			16.002
38.489			8.933
36.923			12.213
31.682			13.857
47.034			25.446
63.706			16.926
26.501			43.488
48.103			26.74
13.559			11.761
45.325			26.157
55.591			23.88
40.494
80.258
58.753
36.328
60.088
47.207
44.641
65.75
62.865
34.215
92.537
80.213
53.593
23.158
20.72
31.594
40.463
46.792
22.807
58.238
17.048
54.806
51.427
26.005
35.3
79.628
29.664
13.61
75.876
33.491
45.888
66.633
27.248
21.111
24.538
69.379
47.194
58.728
30.057
19.214
38.135
74.607
36.638
76.868
63.114
25.402
84.761
20.026
60.532
73.939
14.956
97.434
51.778
41.96
41.998
21.625
8.735
27.334
29.953
22.248
21.816
56.116
41.079
33.018
39.934
63.715
27.82
54.153
18.532
11.813
38.002
13.338
35.91
69.874
25.117
22.969
59.999
17.68
98.858
30.54
13.284
25.439
19.912
15.648
55.106
32.539
15.695
16.176
68.569
26.76
16.759
16.356
35.83
70.972
15.327
67.036
24.959
40.985
64.127
70.696
20.742
12.426
68.855
42.03
16.258
28
58.627
15.858
27.145
10.789
17.686
16.339
13.065
30.068
20.536
16.999
12.146
26.762
20.013
15.579
78.353
12.401
16.666
42.824
38.871	29.752	54.07	43.057
60.32	34.577	57.194	45.903
77.602	37.852	50.391	44.047
69.425	66.694	56.378	33.529
56.464	43.531	35.967	48.433
41.783	36.998	44.576	33.42
105.384	39.617	59.969	24.556
59.87	34.984	44.742	35.937
67.323	24	18.958	39.875
62.441	50.535	54.365	50.753
113.386	55.612	43.085	28.989
97.461	44.386	23.102	51.702
144.116	32.81	56.999	34.075
66.809	37.095	59.633	33.779
85.255	34.072	53.163	64.772
89.128	62.354	38.438	13.591
89.783	49.767	46.84	28.142
74.298	55.023	38.421	34.645
80.993	30.358	45.81	46.045
122.813	24.893	26.026	46.103
56.456	39.803	46.251	51.115
95.731	54.093	68.585	58.279
92.596	21.361	26.641	68.562
73.074	52.478	48.322	58.931
71.354	37.46	56.501	38.128
77.513	47.889	43.745	53.327
75.204	45.764	47.868	35.17
117.439	48.079	62.184	20.19
141.766	25.208	66.241	61.245
101.508	26.117	47.72	36.099
86.847	42.986	53.553	56.797
83.009	21.519	44.832	31.136
105.407	51.175	51.333	31.532
47.115	65.871	63.686	25.978
94.051	47.251	44.189	18.648
82.651	27.791	39.326	17.8
88.763	49.6	37.679	15.835
71.743	48.001	41.691	47.168
66.64	43.03	41.89	25.764
75.466	5.987	55.98	14.041
71.33	20.91	66.699	18.066
37.641	18.262	70.97	16.642
76.363	27.416	44.258	29.709
80.644	21.894	38.016	22.751
85.985	27.309	40.87	62.324
67.169	53.585	65.006	21.225
70.874	20.249	63.117	40.23
60.76	50.387	49.837	14.228
94.071	72.397	59.917	26.232
102.359	48.923	44.499	29.089
96.978	21.446	52.249	33.053
83.991	16.72	62.798	32.265
105.275		23.108	15.922
81.883		55.63	56.855
94.666		66.603	23.799
76.284		45.615	30.692
74.368		26.398	21.356
80.41		15.618	23.807
70.138		40.02	37.735
71.717		54.869	18.004
88.709		50.287	49.232
50.331		54.961	15.044
75.789		57.083	28.373
76.591		59.616	36.996
67.544		47.397	20.602
62.468		66.848	41.52
62.389		68.588	19.917
29.703		43.153	28.023
90.521		40.643	22.951
38.249		50.552	11.62
75.835		54.309	36.029
90.782		49.877	30.912
105.644		36.267	45.061
80.896		36.636	20.987
88.373		53.583	17.001
57.881		42.209	17.858
60.862		16.957	43.596
104.608		20.575	16.658
66.157		18.371
88.753		33.893
74.079		28.43
74.275		31.807
105.402		21.912
100.59		28.829
60.152		27.387
102.673		33.199
80.551		38.21
104.537		86.235
104.59		53.331
75.58		23.969
103.935		47.773
36.214		48.759
81.909		27.436
53.345
83.022
75.108
90.621
70.337
75.602
54.27
81.176
60.376
78.194
57.57
40.396
73.294
65.696
98.601
60.429
68.309
66.941
83.631
57.095
110.444
44.075
72.295
90.81
70.546
28.925
32.798
85.29
46.587
76.347
58.091
73.545
34.251
52.653
110.418
56.003
98.878
87.108	72.589	33.007	77.427
44.672	54.266	57.784	46.177
47.819	26.536	44.004	75.201
86.222	33.299	48.634	32.672
73.699	46.913	60.222	32.572
64.239	31.182	32.057	34.431
72.112	60.873	68.772	77.344
76.037	47.584	45.604	61.692
62.395	45.603	62.577	53.752
92.394	67.046	61.043	70.662
42.459	51.225	58.21	53.509
67.34	52.169	57.112	58.956
71.172	39.172	44.372	55.361
52.557	23.816	33.382	72.037
66.678	87.358	63.809	41.327
67.324	58.2	52.119	51.95
87.864	70.308	68.518	62.441
54.309	40.423	20.722	62.494
46.518	36.714	45.665	44.31
64.497	61.431	40.575	45.83
60.575	91.53	28.931	66.361
98.036	65.067	53.496	73.018
57.697	76.437	43.342	42.962
83.013	75.141	67.668	67.435
74.46	65.719	45.791	55.458
68.164	73.971	62.918	67.736
72.985	32.82	56.694	69.922
28.433	44.899	32.379	42.725
60.052	55.843	49.469	32.895
61.509	53.042	61.845	33.684
76.387	86.913	61.479	47.997
50.211	33.47	22.038	52.357
53.643	45.317	16.392	48.68
53.976	39.01	51.544	80.049
75.003	74.871	25.685	23.916
70.643	44.69	19.775	58.972
94.621	64.427	51.953	40.344
66.356	48.298	56.112	71.814
51.646	41.412	56.955	58.946
47.853	40.111	26.107	27.862
34.613	76.607	47.949	26.877
33.838	80.277	56.732	71.137
64.538	74.565	77	22.629
49.017	56.136	25.919	62.92
97.245	55.285	48.783	34.015
40.933	42.708	29.184	28.288
74.552		49.012	21.068
61.552		36.635	61.286
84.802		57.928	17.825
81.332		56.75	40.734
101.606		64.627	16.421
100.74		76.344	30.303
52.45			21.676
86.405			25.699
57.049
62.268
37.899
36.465
58.009
86.336
37.472
64.452
50.758
39.559
30.592
77.867
47.523
68.162
42.605
33.467
70.108
46.883
30.316
77.311
76.763
73.259
58.814
37.482
76.525
63.286
102.236
87.376
85.609
67.125
40.406
72.225
37.09
100.212
63.426
60.098
81.909
77.32
42.342
116.911
74.54
74.68
97.773
61.823
66.404
70.222
34.029
90.537
82.243
73.535
43.186
68.401
72.173
102.483
89.062
51.324
17.051
72.948
84.22
40.977
105.153
98.523
38.287
75.918
35.057
46.448
45.726
50.815
57.948
73.636
37.455
97.548
46.248
74.777
39.671
60.504
53.999
45.348
106.332
50.623
51.005
60.602
53.344
78.089
134.654
54.546

## Sheet: Ordinary One-way ANOVA results
Data sets analyzed	A-D
ANOVA summary
F	203.763
P value	<0.000000000000001
P value summary	****
Significant diff. among means (P < 0.05)?	Yes
R squared	0.258441
Brown-Forsythe test
F (DFn, DFd)	25.00972127 (3, 1754)
P value	<0.000000000000001
P value summary	****
Are SDs significantly different (P < 0.05)?	Yes
Bartlett's test
Bartlett's statistic (corrected)	89.0118
P value	<0.000000000000001
P value summary	****
Are SDs significantly different (P < 0.05)?	Yes
ANOVA table	SS	DF	MS	F (DFn, DFd)	P value
Treatment (between columns)	272727	3	90908.9	F (3, 1754) = 203.7625931	P<0.000000000000001
Residual (within columns)	782549	1754	446.151
Total	1.05528e+06	1757
Data summary
Number of treatments (columns)	4
Number of values (total)	1758

## Sheet: Multiple comparisons
Number of families	1
Number of comparisons per family	6
Alpha	0.05
Tukey's multiple comparisons test	Mean Diff.	95.00% CI of diff.	Significant?	Summary	Adjusted P Value
RSMC+/+(si-) vs. RSMC+/+(si+)	23.8296	19.89335537 to 27.76587633	Yes	****	5.307e-12	A-B
RSMC+/+(si-) vs. RSMC+/-(si-)	20.6834	17.06353716 to 24.30333768	Yes	****	5.307e-12	A-C
RSMC+/+(si-) vs. RSMC+/-(si+)	28.428	25.17582432 to 31.68009654	Yes	****	5.307e-12	A-D
RSMC+/+(si+) vs. RSMC+/-(si-)	-3.14618	-7.642458543 to 1.350101677	No	ns	0.273939	B-C
RSMC+/+(si+) vs. RSMC+/-(si+)	4.59834	0.3924860192 to 8.804203138	Yes	*	0.0256614	B-D
RSMC+/-(si-) vs. RSMC+/-(si+)	7.74452	3.833157831 to 11.65588819	Yes	****	2.34727e-06	C-D
Test details	Mean 1	Mean 2	Mean Diff.	SE of diff.	n1	n2	q	DF
RSMC+/+(si-) vs. RSMC+/+(si+)	60.4271	36.5975	23.8296	1.53073	704	261	22.0158	1754
RSMC+/+(si-) vs. RSMC+/-(si-)	60.4271	39.7437	20.6834	1.4077	704	331	20.7791	1754
RSMC+/+(si-) vs. RSMC+/-(si+)	60.4271	31.9992	28.428	1.26469	704	462	31.7891	1754
RSMC+/+(si+) vs. RSMC+/-(si-)	36.5975	39.7437	-3.14618	1.74851	261	331	2.54467	1754
RSMC+/+(si+) vs. RSMC+/-(si+)	36.5975	31.9992	4.59834	1.63557	261	462	3.97601	1754
RSMC+/-(si-) vs. RSMC+/-(si+)	39.7437	31.9992	7.74452	1.52105	331	462	7.20057	1754
