# Supplementary material for: S-phase PARylation of microprotein RSMC enhances the function of Sororin in sister chromatid cohesion
Source: EMBO J. 2025 Nov 19;45(1):278–309. doi: 10.1038/s44318-025-00641-8 (PMC12759081; doi:10.1038/s44318-025-00641-8)
Supplement: Supplementary file 6 — Source data Fig. 5 [file 44318_2025_641_MOESM6_ESM.zip]

Archive with 79 entries (57 files):
- EMBOJ-2025-120713R_SourceDataForFigure5/
- EMBOJ-2025-120713R_SourceDataForFigure5/FIG 5A/
- EMBOJ-2025-120713R_SourceDataForFigure5/FIG 5A/PARP1.tif
- EMBOJ-2025-120713R_SourceDataForFigure5/FIG 5A/RSMC CoIP.tif
- EMBOJ-2025-120713R_SourceDataForFigure5/FIG 5A/RSMC input.tif
- EMBOJ-2025-120713R_SourceDataForFigure5/FIG 5A/tubulin.tif
- EMBOJ-2025-120713R_SourceDataForFigure5/FIG 5B/
- EMBOJ-2025-120713R_SourceDataForFigure5/FIG 5B/G1-S DMSO/
- EMBOJ-2025-120713R_SourceDataForFigure5/FIG 5B/G1-S DMSO/DAPI.tif
- EMBOJ-2025-120713R_SourceDataForFigure5/FIG 5B/G1-S DMSO/merge.tif
- EMBOJ-2025-120713R_SourceDataForFigure5/FIG 5B/G1-S DMSO/PLA.tif
- EMBOJ-2025-120713R_SourceDataForFigure5/FIG 5B/G1-S Olaparib/
- EMBOJ-2025-120713R_SourceDataForFigure5/FIG 5B/G1-S Olaparib/DAPI.tif
- EMBOJ-2025-120713R_SourceDataForFigure5/FIG 5B/G1-S Olaparib/merge.tif
- EMBOJ-2025-120713R_SourceDataForFigure5/FIG 5B/G1-S Olaparib/PLA.tif
- EMBOJ-2025-120713R_SourceDataForFigure5/FIG 5B/Mid S DMSO/
- EMBOJ-2025-120713R_SourceDataForFigure5/FIG 5B/Mid S DMSO/DAPI.tif
- EMBOJ-2025-120713R_SourceDataForFigure5/FIG 5B/Mid S DMSO/merge.tif
- EMBOJ-2025-120713R_SourceDataForFigure5/FIG 5B/Mid S DMSO/PLA.tif
- EMBOJ-2025-120713R_SourceDataForFigure5/FIG 5B/Mid S Olaparib/
- EMBOJ-2025-120713R_SourceDataForFigure5/FIG 5B/Mid S Olaparib/DAPI.tif
- EMBOJ-2025-120713R_SourceDataForFigure5/FIG 5B/Mid S Olaparib/merge.tif
- EMBOJ-2025-120713R_SourceDataForFigure5/FIG 5B/Mid S Olaparib/PLA.tif
- EMBOJ-2025-120713R_SourceDataForFigure5/FIG 5C/
- EMBOJ-2025-120713R_SourceDataForFigure5/FIG 5C/FIG 5C before PS.tif
- EMBOJ-2025-120713R_SourceDataForFigure5/FIG 5C/FIG 5C statistical results.xlsx
- EMBOJ-2025-120713R_SourceDataForFigure5/FIG 5C/FIG5C.pzfx
- EMBOJ-2025-120713R_SourceDataForFigure5/FIG 5D/
- EMBOJ-2025-120713R_SourceDataForFigure5/FIG 5D/GST-RSMC-rawdata.tif
- EMBOJ-2025-120713R_SourceDataForFigure5/FIG 5D/PARylated RSMC-rawdata.tif
- EMBOJ-2025-120713R_SourceDataForFigure5/FIG 5E/
- EMBOJ-2025-120713R_SourceDataForFigure5/FIG 5E/GFP-RSMC.tif
- EMBOJ-2025-120713R_SourceDataForFigure5/FIG 5E/PARylated RSMC.tif
- EMBOJ-2025-120713R_SourceDataForFigure5/FIG 5F/
- EMBOJ-2025-120713R_SourceDataForFigure5/FIG 5F/PARylated RSMC SourceData.tif
- EMBOJ-2025-120713R_SourceDataForFigure5/FIG 5F/pull down sororin SourceData.tif
- EMBOJ-2025-120713R_SourceDataForFigure5/FIG 5F/RSMC SourceData.tif
- EMBOJ-2025-120713R_SourceDataForFigure5/FIG 5F/Sororin SourceData.tif
- EMBOJ-2025-120713R_SourceDataForFigure5/FIG 5G/
- EMBOJ-2025-120713R_SourceDataForFigure5/FIG 5G/exp1/
- EMBOJ-2025-120713R_SourceDataForFigure5/FIG 5G/exp1/GST-RSMC SourceData.tif
- EMBOJ-2025-120713R_SourceDataForFigure5/FIG 5G/exp1/pulldown Sororin SourceData.tif
- EMBOJ-2025-120713R_SourceDataForFigure5/FIG 5G/exp2/
- EMBOJ-2025-120713R_SourceDataForFigure5/FIG 5G/exp2/GST-RSMC SourceData.tif
- EMBOJ-2025-120713R_SourceDataForFigure5/FIG 5G/exp2/pull down sororin SourceData.tif
- EMBOJ-2025-120713R_SourceDataForFigure5/FIG 5G/exp3/
- EMBOJ-2025-120713R_SourceDataForFigure5/FIG 5G/exp3/GST-RSMC SourceData.tif
- EMBOJ-2025-120713R_SourceDataForFigure5/FIG 5G/exp3/pull down sororin SourceData.tif
- EMBOJ-2025-120713R_SourceDataForFigure5/FIG 5G/FIG 5G before PS.tif
- EMBOJ-2025-120713R_SourceDataForFigure5/FIG 5G/FIG 5G statistical results.xlsx
- EMBOJ-2025-120713R_SourceDataForFigure5/FIG 5G/FIG 5G.pzfx
- EMBOJ-2025-120713R_SourceDataForFigure5/FIG 5H/
- EMBOJ-2025-120713R_SourceDataForFigure5/FIG 5H/FIG 5H  statistical results.xlsx
- EMBOJ-2025-120713R_SourceDataForFigure5/FIG 5H/FIG 5H before PS.tif
- EMBOJ-2025-120713R_SourceDataForFigure5/FIG 5H/FIG 5H.pzfx
- EMBOJ-2025-120713R_SourceDataForFigure5/FIG 5H/Flag-Sororin SourceData.tif
- EMBOJ-2025-120713R_SourceDataForFigure5/FIG 5H/Sororin SourceData.tif
- EMBOJ-2025-120713R_SourceDataForFigure5/FIG 5H/Tubulin SourceData (2).tif
- EMBOJ-2025-120713R_SourceDataForFigure5/FIG 5I/
- EMBOJ-2025-120713R_SourceDataForFigure5/FIG 5I/G1-S DMSO/
- EMBOJ-2025-120713R_SourceDataForFigure5/FIG 5I/G1-S DMSO/DAPI.tif
- EMBOJ-2025-120713R_SourceDataForFigure5/FIG 5I/G1-S DMSO/merge.tif
- EMBOJ-2025-120713R_SourceDataForFigure5/FIG 5I/G1-S DMSO/PLA.tif
- EMBOJ-2025-120713R_SourceDataForFigure5/FIG 5I/G1-S Olaparib/
- EMBOJ-2025-120713R_SourceDataForFigure5/FIG 5I/G1-S Olaparib/DAPI.tif
- EMBOJ-2025-120713R_SourceDataForFigure5/FIG 5I/G1-S Olaparib/merge.tif
- EMBOJ-2025-120713R_SourceDataForFigure5/FIG 5I/G1-S Olaparib/PLA.tif
- EMBOJ-2025-120713R_SourceDataForFigure5/FIG 5I/mid S DMSO/
- EMBOJ-2025-120713R_SourceDataForFigure5/FIG 5I/mid S DMSO/DAPI.tif
- EMBOJ-2025-120713R_SourceDataForFigure5/FIG 5I/mid S DMSO/merge.tif
- EMBOJ-2025-120713R_SourceDataForFigure5/FIG 5I/mid S DMSO/PLA.tif
- EMBOJ-2025-120713R_SourceDataForFigure5/FIG 5I/mid S Olaparib/
- EMBOJ-2025-120713R_SourceDataForFigure5/FIG 5I/mid S Olaparib/DAPI.tif
- EMBOJ-2025-120713R_SourceDataForFigure5/FIG 5I/mid S Olaparib/merge.tif
- EMBOJ-2025-120713R_SourceDataForFigure5/FIG 5I/mid S Olaparib/PLA.tif
- EMBOJ-2025-120713R_SourceDataForFigure5/FIG 5J/
- EMBOJ-2025-120713R_SourceDataForFigure5/FIG 5J/FIG 5J  statistical results.xlsx
- EMBOJ-2025-120713R_SourceDataForFigure5/FIG 5J/FIG 5J before PS.tif
- EMBOJ-2025-120713R_SourceDataForFigure5/FIG 5J/FIG 5J.pzfx
