# Supplementary material for: S-phase PARylation of microprotein RSMC enhances the function of Sororin in sister chromatid cohesion
Source: EMBO J. 2025 Nov 19;45(1):278–309. doi: 10.1038/s44318-025-00641-8 (PMC12759081; doi:10.1038/s44318-025-00641-8)
Supplement: Supplementary file 6 — Source data Fig. 5 [file 44318_2025_641_MOESM6_ESM.zip › EMBOJ-2025-120713R_SourceDataForFigure5/FIG 5C/FIG 5C statistical results.xlsx]

## Sheet: Original data
G1/S Olaparib(-)	G1/S Olaparib(+)	Mid S Olaparib(-)	Mid S Olaparib(+)
3	2	20	2
1	5	8	0
7	9	2	0
1	4	6	1
4	3	11	0
5	4	13	1
2	7	23	1
5	9	14	0
2	7	11	1
4	3	15	0
7	2	16	0
9	2	14	0
1	8	25	1
9	2	17	1
1	2	13	2
5	5	17	1
2	4	33	0
8	5	17	2
5	9	13	2
13	3	15	3
4	3	45	0
4	6	30	1
4	8	32	1
4	1	18	2
3	6	25	2
6	9	22	1
2	5	6	0
8	11	33	0
3	3	20	0
0	7	15	1
3	2	12	2
1	3	10	0
8	6	26	2
9	2	29	2
4	2	39	3
2	2	22	0
4	6	33	2
5	5	18	2
5	4	10	0
8	6	21	1
1	3	13	0
4	3	13	0
4	0	15	2
5	1	1	1
7	2	12	0
6	4	2	3
9	2	6	1
8	0	29	1
10	8	7	1
15	0	8	0
7	2	15	0
1	2	0	0
9	8	2	1
1	6	4	0
5	2	7	1
2	2	13	1
4	8	22	0
4	3	5	2
10	0	4	1
6	6	8	1
1	2	7	0
2	2	1	0
4	0	2	1
15	7	4	1
6	3	9	0
3	3	6	1
5	2	7	0
5	0	9	1
9	6	7	1
4	6	6	2
5	3	4	0
10	3	12	0
4	0	17	3
9	3	6	0
6	1	8	0
6	3	4	0
5	0	9	0
5	1	13	1
7	0	12	0
5	0	8	0
3	0	20	0
3	0	5	0
9	0	4	0
6	1	7	0
6	0	7	0
6	0	3	0
3	0	8	0
2	0	10	0
6	1	7	0
3	3	1	2
6	0	7	1
5	3	10	0
3	1	2	0
1	2	7	0
4	1	13	0
0	0	4	0
5	1	3	2
3	0	6	0
22	2	8	0
8	2	6	1
19	0	17	0
2	1	11	1
2	1	6	0
11	1	11	0
8	2	13	0
3	0	20	0
8	1	17	0
2	0	18	0
8	3	5	0
8	0	7	1
7	1	8	1
6	1	6	2
12	1	4	1
2	1	10	2
12	0	19	0
13	0	8	12
17	2	7	0
6	1	8	0
9	1	6	1
15	1	8	0
3	5	7	1
22	1	8	0
5	0	9	0
1	0	4	0
14	1	19	0
16	2	3	0
2	2	6	0
12	0	7	1
10	1	13	1
14	1	7	1
4	0	3	0
10	1	6	1
18	1	5	1
11	2	8	0
16	0	1	1
1	1	12	2
8	2	9	2
14	0	14	0
1	0	11	1
3	1	15	9
3	3	0	0
0	2	2	1
0	2	6	0
18	1	8	0
6	0	0	2
13	0	3	1
2	1	7	1
15	2	0	0
11	0	4	3
10	0	4	0
4	0		1
6	0	1	0
4	0	8	1
5	1	0	1
5	0	1	0
3	1	6	0
4	0	2	0
2	3	2	0
12	0	3	1
3	1	6	0
11	1	2	0
11	2	2	0
1	2	6	1
6		4	1
3	3	8	0
1	2	2	1
8	1	1	1
8	1	8	0
8	4	7	0
14	3	4	1
8	5	2	0
9	5	3	0
4	2	8	0
5	1	4	0
0	5	3	0
6	3	11	0
1	3	6	0
3	7	2	0
3	4	4	1
4	7	2	0
1	4	3	1
0	2	4	1
7	7	1	0
8	8	7	1
11	4	0	0
3	7	10	1
5	1	1	0
1	6	5	0
6	4	12	1
6	2	4	1
8	9	8	1
4	4	4	1
7	4	7	0
6	2	11	0
7	3	2	2
6	0	8	0
5	9	4	1
2	6	7	1
3	2	2	2
1	9	2	1
0	8	10	1
6	9	1	0
4	7	4	1
3	8	5	0
4	4	5	0
4	3	2	0
0	9	20	1
5	5	8	1
12	5	2	1
0	7	6	1
3	4	11	0
4	1	13	0
7	12	23	3
1	4	14	0
1	6	11	1
0	6	15	0
1	1	16	1
0	2	14	0
1	2	25	0
0	1	17	0
3	3	13	1
2	2	17	2
4	4	33	1
5	0	17	1
5	7	13	0
3	5	15	1
0	0	45	0
8	4	30	3
0	0	32	0
0	11	18	1
1	0	25	1
9	3	22	1
6	0	6	0
2	4	33	0
7	3	20	1
1	3	15	0
0	1	12	3
0	0	10	6
1	3	26	0
1	6	29	0
5	1	39	0
1	3	22	0
3	1	33	0
5	1	18	0
4	1	10	0
7	1	21	0
0	4	13	1
2	4	13	0
1	0	15	1
5	2	1	1
1	4	12	0
6	5	2	1
2	5	6	0
4	2	29	0
2	14	7	1
0	7	8	0
3	10	15	1
7	1	0	0
2	6	2	0
4	5	4	0
2	0	7	1
8	6	13	1
5	11	22	0
3	12	13	1
2	4	15	0
0	4	15	0
1	4	9	10
3	6	12	0
2	2	16	0
10	3	6	1
7	2	11	0
6	8	21	0
4	7	11	2
3	12	14	0
4	4	19	2
1	1	8	1
6	5	9	1
4	4	17	0
11	4	4	1
6	5	11	0
4	3	9	0
7	8	13	1
7	2	12	0
2	7	15	1
6	5	11	1
2	1	18	1
5	8	23	0
6	3	14	0
7	0	11	0
0	4	17	1
1	11	20	1
0	1	14	0
5	1	19	1
4	0	16	1
5	2	13	0
0	5	13	0
1	6	6	0
2	5	13	0
0	0	8	0
3	1	13	3
0	3	6	1
3	7	14	1
2	13	6	0
0	3	7	0
2	1	4	1
2	1	12	0
2	16	8	0
0	2	5	1
1	3	8	0
4	2	3	0
2	8	13	0
1	5	7	0
2	4	1	0
0	8	4	1
3	7	7	0
2	5	3	0
0	6	12	0
2	0	5	0
3	0	8	1
4	19	11	1
1	1	12	0
0	1	12	1
0	7	8	2
1	7	8	1
1	15	6	0
3	10	3	0
3	5	16	1
1	1	6	2
0	9	9	0
5	1	18	0
4	11	5	0
2	17	12	0
3	1	17	1
0	23	12	0
2	4	16	1
1	6	15	1
6	11	9	1
9	13	16	0
2	8	22	0
0	5	16	1
7	7	14	0
8	9	13	0
2	9	6	0
2	4	8	2
2	2	17	0
1	7	24	0
2	4	9	1
5	5	16	0
2	6	3	1
1	7	12	0
5	2	12	1
2	7	11	0
4	8	4	0
2	9	4	0
2	3	8	1
2	5	11	3
4	3	8	1
2	8	14	2
2	4	10	0
3	1	8	2
3	6	5	0
3	1	5	0
4	1	3	0
2	5	19	2
2	5	21	0
0	16	17	2
2	2	20	3
9	3	7	0
7	2	5	0
3	8	6	1
2	5	2	0
1	4	4	0
2	8	4	0
2	7	7	1
2	5	2	0
0	6	3	0
1	0	7	0
5	0	4	0
4	19	6	0
7	1	13	0
8	1	8	1
3	7	6	0
5	7	2	0
9	15	6	1
9	10	11	0
1	5	11	0
4	1	8	0
2	9	15	1
2	1	18	1
8	11	5	0
4	17	17	0
6	1	3	1
5	23	5	0
2	4	8	1
1	6	11	0
5	11	9	1
4	13	6	4
3	8	21	1
3	5	15	0
5	7	11	1
5	9	2	0
8	9	7	0
2	4	3	1
4	2	16	0
6	7	12	1
4	4	9	0
8	5	15	0
17	6	6	1
4	7	17	2
8	2	4	0
3	7	6	0
9	8	8	0
5	9	9	1
5	3	2	0
8	5	5	1
5	3	7	0
4	8	6	0
4	4	6	0
3	1	5	1
4	6	11	0
4	1	6	0
1	1	8	1
2	5	8	0
6	5	12	1
5	1	10	1
11	2	3	1
4	1	1	1
4	2	1	0
2	1	13	2
6	1	2	0
8	3	3	0
6	1	7	0
8	1	10	1
6	5	0	0
13	3	8	1
8	2	12	0
7	1	13	0
3	1	3	1
0	0	9	4
1	3	2	0
6	3	8	2
6	3	8	1
0	0	5	1
2	3	7	1
7	2	7	0
4	1	11	1
9	0	2	1
4	0	6	1
9	1	16	0
3	2	10	1
8	3	2	1
1	5	11	1
11	1	8	1
3	2	2	0
3	3	6	0
6	3	11	0
8	0	20	0
6	2	13	1
5	0	5	3
5	5	8	1
2	6	17	0
14	4	11	0
3	1	11	1
11	3	16	1
5	1	5	0
2	1	12	0
1	2	8	0
11	0	19	0
6	2	3	1
8	0	12	0
1	3	5	0
9	2	21	0
8	3	4	0
4	2	2	0
7	2	4	5
7	0	3	5
4	4	8	4
3	2	8	1
0	2	2	3
6	0	7	1
0	2	1	1
4	1	3	2
4	7	3	5
2	1	7	2
7	2	11	3
6	2	0	1
3	3	0	3
3	4	4	6
6	0	7	2
3	9	6	9
3	1	0	6
8	2	6	4
3	4	3	8
4	11	3	7
1	4	8	6
4	9	4	4
9	7	6	5
2	0	10	2
2	0	4	2
3	7	11	0
1	2	7	1
6	2	3	4
9	2	2	2
4	2	3	3
6	3	3	4
1	5	6	1
3	4	8	5
6	3	3	3
2	0	1	2
6	0	14	3
1	16	1	2
4	11	12	1
3	3	15	6
4	10	13	5
3	2	1	4
4	6	10	1
6	2	10	4
6	5	7	2
7	0	8	2
0	6	12	7
4	3	9
4	7	3	4
5	0	11	2
1	2	8	3
6	0	6	2
3	2	9	3
3	0	14	7
3	4	10	3
3	2	14	3
2	0	12	1
3	4	6	4
6	2	7	5
3	1	7	2
6	6	19	0
1	6	6	7
5	1	7	3
1	7	5	3
4	7	4	0
2	0	5	3
4	2	6	1
4	3	5	1
7	8	2	3
2	3	8	2
4	2	5	2
3	2	2	2
7	2	5	3
3	4	2	2
2	6	3	3
7	6	0	2
4	1	1	2
4	9	5	3
7	0	7	1
1	4	0	0
3	4	5	1
5	3	1	3
3	0	9	0
2	0	8	1
0	5	7	1
2	2	7	2
2	1	9	1
5	5	5	0
2	0	1	3
5	1	8	2
4	5	3	3
1	0	6	1
3	0	9	2
6	1	3	2
5	4	3	1
0	2	3	4
9	1	3	4
4	4	8	1
5	2	3	5
3	2	4	5
6	3	2	5
5	2	1	2
9	1	1	6
4	2	3	6
5	3	9	2
1	0	6	0
1	3	18	3
4	2	1	1
2	1	6	3
5	1	10	2
4	7	6	5
8	0	14	3
6	0	5	1
0	8	14	2
5	1	18	1
4	0	1	1
1	1	6	2
5	4	5	3
1	0	3	1
3	1	7	1
3	6	6	2
1	4	5	0
2	4	1	0
1	1	0	3
2	6	1	0
4	2	4	2
3	5	8	6
1	9	8	9
2	4	7	4
0	3	9	4
2	4	8	4
1	7	13	9
7	9	9	3
2	7	3	6
2	3	2	4
3	2	5	4
0	2	4	8
4	8	5	2
5	2	8	3
1	2	9	4
4	5	6	1
4	4	9	3
1	5	0	2
3	9	13	4
3	3	6	4
3	3	4	2
0	6	5	5
5	8	9	6
7	1	3	6
2	6	2	2
3	9	12	4
3	5	4	3
10	11	5	3
4	3	5	2
0	7	9	0
2	2	7	3
0	3	8	4
4	6	5	1
2	2	8	3
0	2	4	4
0	2	9	4
0	6	11	5
1	5	7	4
3	4	23	2
1	6	5	7
0	3	9	3
1	3	13	5
0	0	13	2
2	2	9	4
2	1	4	7
1	2	3	2
2	4	6	1
2	0	6	8
3	1	17	1
0	1	3	3
3	0	3	3
3	0	3	4
3	1	13	2
2	2	11	1
0	0	8	5
0	3	9	12
1	1	4	4
2	1	7	0
4	4	5	1
2	1	4	2
0	2	8	7
1	1	2	5
1	3	19	5
4	5	19	6
1	2	7	7
3	1	11	4
5	1	9	1
4	1	8	4
7	2	8	7
2	2	10	5
4	2	9	4
3	2	12	4
9	2	11	5
3	6	15	5
2	2	9	7
5	2	7	6
3	0	9	5
5	2	1	11
6	4	12	3
3	0	11	4
3	4	8	4
1	0	8	6
3	1	7	4
4	1	13	4
6	2	8	4
5	2	8	0
1	1	9	4
4	1	8	5
3	1	7	1
7	2	9	5
1	3	10	5
3	3	2	2
2	2	3	2
1	2	3	3
1	1	10	7
4	2	4	9
1	1	9	3
0	0	4	7
1	1	10	6
2	0	12	1
2	3	21	7
2	2	25	1
2	3	3	6
4	2	6	12
6	4	7	8
2	2	10	6
5	4	7	7
5	0	6	12
7	1	13	3
1	4	6	7
2	4	6	3
5	1	12	1
5	1	11	7
6	0	13	1
2	1	10	0
4	5	15	5
5	0	14	2
7	3	15	9
3	0	14	5
1	1	5	3
4	2	14	6
2	3	5	11
5	0	5	0
6	2	9	2
1	1	9	2
1	1	27	1
2	1	4	0
1	1	19	3
6	2	17	3
5	0	10	3
5	3	4	5
5	2	14	0
6	2	10	2
3	6	14	2
0	1	6	8
3	2	8	5
6	0	4	6
1	1	0	6
4	2	3	9
5	1	2	4
2	1	6	4
3	2	6	9
5	2	8	2
4	0	4	4
3	2	10	6
5	1	10	6
8	5	12	5
4	2	0	4
0	3	0	4
7	1		6
16	2	4	3
4	0	1	9
5	0	9	8
2	0	1	4
8	1	3	7
2	2	5	6
7	0	3	5
7	1	8	7
2	3	14	8
5	2	9	7
1	4	5	4
4	3	11	4
3	1	4	7
2	3	3	2
2	2	15	9
4	4	8	8
7	6	17	6
0	2	7	3
2	3	11	5
2	2	11	3
2	0	10	8
7	2	2	5
5	1	10	9
1	4	11	7
6	1	4	4
4	0	5	2
1	2	13	2
6	3	9	8
1	3	4	4
5	2	3	10
11	4	3	2
5	3	11	2
7	1	8	4
4	5	6	7
4	6	8	3
4	4	16	12
7	7	17	8
2	2	10	3
4	2	9	10
9	4	22	6
4	0	12	6
2	3	19	6
4	0	7	8
3	2	19	1
4	1	20	3
7	1	16	4
8	0	13	2
4	1	3	4
2	6	6	4
6	2	8	2
7	4	2	4
3	2	4	7
5	4	8	1
0	2	6	4
8	3	6	4
4	2	5	5
6	2	2	0
2	3	14	7
2	0	5	8
2	0	8	5
5	0	7	4
2	4	12	3
0	3	12	6
2	4	14	3
3	6	5	1
2	0	10	2
1	0	5	8
3	2	19	4
1	0	11	10
8	7	9	2
1	4	18	2
9	2	19	4
1	1	14	7
2	0	9	3
4	1	21	12
0	0	16	8
1	11	25	3
0	4	9	10
3	6	22	6
5	1	21	6
1	0	15	6
2	0	15	8
5	2	12	1
	2	3	3
	1	9	4
	3	12	2
	4	3	4
	0	2	4
	1	1	2
	5	13	4
	5	2	7
	0	4	1
	1	3	4
	2	4	4
	2	1	5
	1	3	0
	0	1	7
	1	8	8
	7	14	5
	1	7	4
	0	8	3
	1	6	6
	4	12	3
	1	12	1
	5	9
	3	2
	3	7
	6	7
	2	2
	0	2
	0	5
	2	5
	2	10
	2	10
	2	1
	4	23
	0	3
	2	4
	4	14
	3	16
	3	11
	8	10
	0	6
	3	6
	3	10
	2	6
	0	4
	2	6
	1	7
	1	7
	2	6
	3	2
	2	5
	0	1
	3	3
	0	18
	1	11
	1	19
	9	20
	4	3
	3	20
	5	7
	0	8
	7	7
	2	4
	3	6
	0	23
	1	3
	2	6
	10	11
	4	5
	4	11
	8	6
	4	6
	6	13
	4	10
	4	12
	4	14
	4	15
	6	3
	3	17
	2	14
	6	18
	2	14
	2	14
	2	10
	5	13
	3	19
	3	3
	2	7
	2	15
	4	6
	4	18
	6	6
	6	6
	4	9
	3	8
	0	8
	1	3
	4	10
	2	2
	2	14
	1	4
	0	11
	1	4
	4	4
	2	7
	4	14
	1	15
	0	13
	1	14
	6	4
	5	22
	3	4
	3	11
	2	13
	3	6
	1	6
	4	16
	5	23
	3	15
	8	16
	1	4
	3	8
	3	5
	3	12
	0	9
	1	5
	2	12
	2	12
	3	30
	2	10
	1	10
	5	12
	1	2
	3	12
	2
	2
	2
	2
	2
	3
	3
	3
	1
	5
	1
	3
	6
	5
	4
	11
	5
	8
	7
	4
	3
	4
	2
	9
	3
	6
	3
	3
	5
	3
	3
	3
	2
	10

## Sheet: Ordinary One-way ANOVA results
Data sets analyzed	A-D
ANOVA summary
F	513.212
P value	<0.000000000000001
P value summary	****
Significant diff. among means (P < 0.05)?	Yes
R squared	0.29742
Brown-Forsythe test
F (DFn, DFd)	182.2977867 (3, 3637)
P value	<0.000000000000001
P value summary	****
Are SDs significantly different (P < 0.05)?	Yes
Bartlett's test
Bartlett's statistic (corrected)	1064.62
P value	<0.000000000000001
P value summary	****
Are SDs significantly different (P < 0.05)?	Yes
ANOVA table	SS	DF	MS	F (DFn, DFd)	P value
Treatment (between columns)	27566.8	3	9188.94	F (3, 3637) = 513.2118100	P<0.000000000000001
Residual (within columns)	65119.6	3637	17.9048
Total	92686.4	3640
Data summary
Number of treatments (columns)	4
Number of values (total)	3641

## Sheet: Multiple comparisons
Number of families	1
Number of comparisons per family	6
Alpha	0.05
Tukey's multiple comparisons test	Mean Diff.	95.00% CI of diff.	Significant?	Summary	Adjusted P Value
G1/S Olaparib(-) vs. G1/S Olaparib(+)	0.912499	0.4016478385 to 1.423350623	Yes	****	2.70411e-05	A-B
G1/S Olaparib(-) vs. Mid S Olaparib(-)	-5.04151	-5.556571129 to -4.526453857	Yes	****	7.11952e-09	A-C
G1/S Olaparib(-) vs. Mid S Olaparib(+)	2.05738	1.526977201 to 2.587774185	Yes	****	7.11956e-09	A-D
G1/S Olaparib(+) vs. Mid S Olaparib(-)	-5.95401	-6.445526614 to -5.462496833	Yes	****	7.11952e-09	B-C
G1/S Olaparib(+) vs. Mid S Olaparib(+)	1.14488	0.6373096699 to 1.652443255	Yes	****	5.09062e-08	B-D
Mid S Olaparib(-) vs. Mid S Olaparib(+)	7.09889	6.587087148 to 7.610689224	Yes	****	7.11952e-09	C-D
Test details	Mean 1	Mean 2	Mean Diff.	SE of diff.	n1	n2	q	DF
G1/S Olaparib(-) vs. G1/S Olaparib(+)	4.19134	3.27884	0.912499	0.198758	831	997	6.49267	3637
G1/S Olaparib(-) vs. Mid S Olaparib(-)	4.19134	9.23285	-5.04151	0.200395	831	962	35.5786	3637
G1/S Olaparib(-) vs. Mid S Olaparib(+)	4.19134	2.13396	2.05738	0.206363	831	851	14.0993	3637
G1/S Olaparib(+) vs. Mid S Olaparib(-)	3.27884	9.23285	-5.95401	0.191235	997	962	44.031	3637
G1/S Olaparib(+) vs. Mid S Olaparib(+)	3.27884	2.13396	1.14488	0.19748	997	851	8.19881	3637
Mid S Olaparib(-) vs. Mid S Olaparib(+)	9.23285	2.13396	7.09889	0.199127	962	851	50.4167	3637
