# Supplementary material for: S-phase PARylation of microprotein RSMC enhances the function of Sororin in sister chromatid cohesion
Source: EMBO J. 2025 Nov 19;45(1):278–309. doi: 10.1038/s44318-025-00641-8 (PMC12759081; doi:10.1038/s44318-025-00641-8)
Supplement: Supplementary file 6 — Source data Fig. 5 [file 44318_2025_641_MOESM6_ESM.zip › EMBOJ-2025-120713R_SourceDataForFigure5/FIG 5G/FIG 5G statistical results.xlsx]

## Sheet: Original data
PARylated RSMC	RSMC
1	0.672268
1	0.537576
1	0.79877

## Sheet: Unpaired t test 
Column B	RSMC
vs.	vs.
Column A	PARylated RSMC
Unpaired t test
P value	0.0119
P value summary	*
Significantly different (P < 0.05)?	Yes
One- or two-tailed P value?	Two-tailed
t, df	t=4.382, df=4
How big is the difference?
Mean of column A	1
Mean of column B	0.6695
Difference between means (B - A) ± SEM	-0.3305 ± 0.07541
95% confidence interval	-0.5398 to -0.1211
R squared (eta squared)	0.8276
F test to compare variances
F, DFn, Dfd	Infinity, 2, 2
P value	<0.0001
P value summary	****
Significantly different (P < 0.05)?	Yes
Data analyzed
Sample size, column A	3
Sample size, column B	3
