# Supplementary material for: S-phase PARylation of microprotein RSMC enhances the function of Sororin in sister chromatid cohesion
Source: EMBO J. 2025 Nov 19;45(1):278–309. doi: 10.1038/s44318-025-00641-8 (PMC12759081; doi:10.1038/s44318-025-00641-8)
Supplement: Supplementary file 6 — Source data Fig. 5 [file 44318_2025_641_MOESM6_ESM.zip › EMBOJ-2025-120713R_SourceDataForFigure5/FIG 5H/FIG 5H statistical results.xlsx]

## Sheet: Original data
siSororin(-)	siSororin(+)	siSororin(+) +12A	siSororin(+) +Sororin
12.3596	75.9615	45.3608	15.6863
7.92079	68.421	38.2353	11.1111
16.6667	76.4706	44	22.4299

## Sheet: Ordinary One-way ANOVA results
Data sets analyzed	A-D
ANOVA summary
F	111.511
P value	7.2535e-07
P value summary	****
Significant diff. among means (P < 0.05)?	Yes
R squared	0.976645
Brown-Forsythe test
F (DFn, DFd)	0.09579119918 (3, 8)
P value	0.960205
P value summary	ns
Are SDs significantly different (P < 0.05)?	No
Bartlett's test
Bartlett's statistic (corrected)
P value
P value summary
Are SDs significantly different (P < 0.05)?
ANOVA table	SS	DF	MS	F (DFn, DFd)	P value
Treatment (between columns)	7206.96	3	2402.32	F (3, 8) = 111.5114481	P=0.000000725349985
Residual (within columns)	172.346	8	21.5433
Total	7379.31	11
Data summary
Number of treatments (columns)	4
Number of values (total)	12

## Sheet: Multiple comparisons
Number of families	1
Number of comparisons per family	6
Alpha	0.05
Tukey's multiple comparisons test	Mean Diff.	95.00% CI of diff.	Significant?	Summary	Adjusted P Value
siSororin(-) vs. siSororin(+)	-61.3021	-73.43815734 to -49.16595466	Yes	****	1.03338e-06	A-B
siSororin(-) vs. siSororin(+) +12A	-30.2164	-42.35246734 to -18.08026466	Yes	***	0.000206078	A-C
siSororin(-) vs. siSororin(+) +Sororin	-4.09343	-16.22952734 to 8.042675343	No	ns	0.710411	A-D
siSororin(+) vs. siSororin(+) +12A	31.0857	18.94958866 to 43.22179134	Yes	***	0.000168243	B-C
siSororin(+) vs. siSororin(+) +Sororin	57.2086	45.07252866 to 69.34473134	Yes	****	1.77471e-06	B-D
siSororin(+) +12A vs. siSororin(+) +Sororin	26.1229	13.98683866 to 38.25904134	Yes	***	0.000571515	C-D
Test details	Mean 1	Mean 2	Mean Diff.	SE of diff.	n1	n2	q	DF
siSororin(-) vs. siSororin(+)	12.3157	73.6177	-61.3021	3.78975	3	3	22.876	8
siSororin(-) vs. siSororin(+) +12A	12.3157	42.532	-30.2164	3.78975	3	3	11.2758	8
siSororin(-) vs. siSororin(+) +Sororin	12.3157	16.4091	-4.09343	3.78975	3	3	1.52754	8
siSororin(+) vs. siSororin(+) +12A	73.6177	42.532	31.0857	3.78975	3	3	11.6002	8
siSororin(+) vs. siSororin(+) +Sororin	73.6177	16.4091	57.2086	3.78975	3	3	21.3485	8
siSororin(+) +12A vs. siSororin(+) +Sororin	42.532	16.4091	26.1229	3.78975	3	3	9.74826	8
