# Supplementary material for: S-phase PARylation of microprotein RSMC enhances the function of Sororin in sister chromatid cohesion
Source: EMBO J. 2025 Nov 19;45(1):278–309. doi: 10.1038/s44318-025-00641-8 (PMC12759081; doi:10.1038/s44318-025-00641-8)
Supplement: Supplementary file 6 — Source data Fig. 5 [file 44318_2025_641_MOESM6_ESM.zip › EMBOJ-2025-120713R_SourceDataForFigure5/FIG 5J/FIG 5J statistical results.xlsx]

## Sheet: Original data
G1/S Olaparib(-)	G1/S Olaparib(+)	Mid S Olaparib(-)	Mid S Olaparib(+)
7	2	4	1
4	0	3	0
4	1	8	1
5	2	5	0
4	1	0	0
3	1	5	0
6	3	0	0
1	0	5	0
3	0	14	0
11	3	22	0
10	1	7	0
5	3	3	0
2	1	3	0
7	4	5	0
4	4	6	0
15	1	15	0
7	1	18	1
2	1	3	0
10	1	12	1
6	1	15	0
8	1	9	0
9	2	7	0
14	1	7	0
2	1	4	1
4	2	9	0
7	3	18	0
0	1	3	1
5	2	14	0
3	0	7	1
7	0	6	1
10	5	13	0
3	6	4	0
5	0	14	1
12	4	8	0
8	1	15	0
3		21	0
6		11	1
10	2	18	0
11	3	27	3
15	1	6	0
16	1	5
5	2	19
3	2	8	2
12	0	14	0
16	2	19	0
24	2	13	1
0	1	10	0
9	5	6	0
17	1		0
10	0	5	0
4	1	8	0
1	0	10	1
1	1	22	0
4	2	13	0
2	2	6	1
15	1	8	0
6	3	3	0
5	1	13	0
1	1	7	1
2	2	10	0
5	1	4	0
0	0	14	1
10	1	13	0
14	0	6	0
	1	6	0
5	1	4	1
3	0	16	1
1	3	8	1
4	1	15	0
1	0	8	0
2	0	18	0
3	2	12	0
11	3	19	1
1	4	8	1
3	4	13	0
6	3	10	0
1	2	14	0
6	2	4	0
4	0	18	1
2	2	15	0
0		9
2	2	9
0	2	11
12	1	3	0
7	3	12	2
0	3	6	1
7	2	12	1
13	0	14	0
11	2	12	1
6	2		0
9	1		0
0	1	15	0
14	2	8	0
8	1	10	0
1	1	20	0
5	0	9	0
5	0	7	0
4	5	5	0
1	7	4	0
4	2	25	0
2	0	21	0
0	2	7	0
0	3	5	0
11	0	11	0
10	0	9	1
7	1	18	0
1	2	10	0
3	1	10	1
2	3	7	0
3	4	14	0
	1	10	0
3	2	15	2
6	3	8	1
2	3	9	1
2	0	2	1
2	3	11	0
5	0	10	0
3	1	13	0
0	0	2	1
4	3	14	0
2	0	5	0
4	1	6	1
3	3	18	0
2	0	9	1
3	4	11	1
5	5	15	1
9	5	4	0
1	1	3	1
1	4	18	1
2	3	3	0
0	3	6	0
2	2	4	1
6		6	0
9		10	0
4	2	8	1
6	3	3	0
3	0	10
3	1	11
1	1	13	0
8	0	14	1
1	2	16	3
5	2	19	0
12	1	16	0
3	0	19	0
7	0	21	0
8	0	15	1
5	6	22	2
20	2	12	0
10	1	10	0
7	1	7	0
13	2		0
9	1		0
10	0		0
13	1	8	0
15	3	18	0
	3	17	2
	3	11	0
2	2	6	0
3	0	9	0
5	1	10	0
5	3	12	0
1	1	11	1
9	1	41	1
5	2	19	0
3	4	17	0
2	1	8	0
4	1	13	0
4	1	5	0
2	3	21	0
2	3	13	0
7	2	19	1
3	2	22	1
6	4	2	0
3	6	10	0
5	4	17	0
1		18	0
0		8	0
0	4	19	0
6	0	16	0
3	1	2	0
2	2	17	0
1	5	16	0
10	1	24	0
2	1	14	1
11	2	8	0
2	1	23
6	2	1
3	1	28
2	1	11	2
1	0	10	0
3	4	15	0
4	0	21	0
1	4	29	0
1	2		0
5	2		0
1	0		0
10	0	12	2
8	0	21	1
2	1	14	0
2	1	26	1
1	2	17	0
2	3	11	0
3	2	28	1
1	3	9	0
2	2	25	0
1	3	4	0
5	6	0	1
2	1	9	1
	5	11	0
4	3	4	0
6	2	9	0
12	5	8	0
12	2	9	0
3	8	1	0
4	4	9	1
4	1	4	0
2	2	18	0
4		8	1
1		13	0
3	5	7	0
3	2	20	2
3	4	9	1
14	5	25	0
3	2	16	0
7	5	5	0
10	7	19	2
9	2	12	0
4	6	22	0
10	2	6	0
1	2	10	0
6	3	7	0
3	3	18	2
6	1	18	1
4	2	3	1
4	2	12	1
5	6	20	0
0	2	3	1
4	0	25	3
10	3	24	1
5	3	20	2
11	2	22	0
8	3	25	0
3	1	17	1
4	3	11	0
3	0	32	1
4	3	16	0
1	2	33	2
8	3	16	0
4	2	15	1
18	5	20	0
22	1	13	1
6	1		0
10	1	13	1
6	0	8	4
10	1	29	0
12	1	25	0
7	8	4	0
6	6	12	0
8	0	22	2
7	0	6	1
8	1	14	0
4	0	10	0
8	2	23	0
15	4	24	0
16	1	24	1
18	1	25	1
8	0	26	1
5	4	8	0
6	0	14	0
6	1	38	0
5	2	13	1
	1	11	2
	3	12	0
11	0	14	0
4	1	11	0
8	0	10
9	3	9	1
9	2	14	2
10	0	10	3
5	7	14	2
7	6	17
8	6		0
13	6	16
11	1	21	2
23	2	17
9	0	11	1
7	6	16	0
9	1	15	0
9	1	18	2
2	5	11	1
6	0	25	1
17	5	26	3
7	7	13	0
6	2	13	0
4	0	14	0
2	0	9	1
9	5	21	0
9	1	21	0
6	0	39	0
10	5	27	0
10	3	17	0
8	0	23	1
4	8	54	0
10	4	31	2
11	0	23	0
17	0	15	1
3	0	27	1
9	4	42	1
10	0	24	1
19	6	24	1
9	0	10	1
6	0	24	1
1	1	18	2
9	0	19	0
12	1	28
10	3	17
7	6	19
15	1	9	1
8	0	20	0
29	2	16	1
11	5	25	1
30	0	8	3
7	4	22	2
16	3	29	0
10	4	27	4
10	0	9	1
8		14	0
5		14	3
13	0	21	0
8	5	16	1
6	0	14	4
5	0	9	0
	0	10	2
11	4	10	1
	0	9	0
	1	3	0
	1	12	5
8	0	14	4
6	0	16	0
2	0	11	0
12	1		0
9	0	1	0
5	4	24	1
8	2	23	0
3	3	11	1
8	2	34	0
1	0	6	0
7	2	25	3
7	0		2
1	1	12	3
6	0	19	1
3	1	17	3
4	1	19	5
7	4	18	0
9	1	18	1
10	0	12	2
10	2	11	1
3	0	14	1
21	0	47	2
21	4	25	2
3	1	13	0
8	2	5	1
12	0	18	4
9	0	32	6
5	1	13	0
18	3	17	0
6	1	9	0
0	0	28	1
8	0	28	0
12	0	25	4
31	0	23	0
15	0	28	4
10	2	20	1
6	1	29	0
	0	11	2
14	1	23	2
16	0	21	0
9	0	20	3
11	0	25	7
13	3	25	2
0	0	14	6
	0	14	1
17		21	5
		26	2
8		17	4
2	0	15	6
7	1	12	0
20	0	12	1
10	2	9	2
20	0	23	0
	2	19	1
15	2		3
5	1	11	3
17	1	11	2
6	2	18	1
8	0	1	5
9	0	2	6
17	1	10
2	2	8
8	0	10	1
	0	6	2
	0	12	2
3	0	9	5
5	0	8	7
5	0	8	5
	1	11	1
9	0		4
4	1		6
6	0		8
4	0	7	2
22	0	5	4
9	0	10	1
1	1	10	4
13	0	15	1
4	0	15	0
8	0	8	2
8	0	15	2
7	3	26	0
5	0	13	1
18	3	12	1
10	0	12	0
14	3	9	5
19	1	18	10
14	0	27	3
3	1	6	5
17	3	12	0
2	0	15	0
4	2	17	3
10	0	14	3
2	0	26	7
4	2	16	5
2	0	13	2
5	2	20	3
4	1	24	13
16	0	10	2
4	2	11	2
15	3	20	6
7	0	4	8
9	2		2
8	0	5	1
18	0	13	2
16	2	14	1
11	0	9	3
16	1	8	9
1	1	8	1
14	3	10	3
11	2	14	1
30	1	21	1
11	0	10	1
12	3		1
8	1	19	1
11	1	16	1
30	0	15	1
15	0	18	1
7	0	12	0
23	0	11	5
9	0	25
13		8	6
13		14	3
13	0	14	2
9	0	13	2
14	2	9	1
10	0	12	3
8	2	11	1
10	1	4	6
9	3	5	4
8	0	10	6
	1	9	1
	0	12	3
8	5	13	3
15	2	7	2
9	2	7	4
5	2	9	1
6	0	5	0
3	3	14	1
5	3	7	1
6	3		2
14	2	20	5
13	2	9	2
13	5	7	2
7	3	24	0
11	1		3
20	0	8	2
10	0	13	2
20	2	16	0
10	2	13	3
2	1	8	0
10	1	7	0
12	1	8	0
11	1	29	1
12	2	6	0
15	2	14	3
4	1	11	1
6	2	22	3
9	0	9	0
8	4	2	0
9	1	18	0
11	4	14	1
14	0	6	0
13	2	15	1
16	5	5	1
6	2	5	2
10	2	3	3
9	0	16	1
8	5	11	0
22	2	19	0
20	1	19	0
17	1		2
11	0	5	7
16	0	2	0
18	1		2
16	4	6	3
1	0	2	3
8	2	12	0
12	4		6
13		16	2
8	5	14	1
10	0	12	2
15	0	3	4
15	0	10	2
18	1	5
10	0	12	2
4	3	12	3
12	7	17
15	1	20	2
4	12	3	2
4	2	9	0
9	2	8	2
8	2	23	1
15	1	18	0
19	2	16	4
9	2	12	2
17	0	19	3
3	0	13	3
7	0	20	3
15	3	17	6
19	3	27	4
14	1	14	3
11	7	24	3
6	3	14	1
5	4	17	1
10	5		3
18	3	17	0
12	8	9	4
11	3	3	2
8	2	11	5
9	2	12	1
9	2	11	1
14	3		1
2	2	16	4
	3	11	0
	2	17	3
13	2	13	7
7	4	10	1
5	3	14	4
12	2	6	6
12	4	6	1
13	0	3	3
6	5	7	6
9	3	11	3
5	4	7	1
4	2	11	2
8	4	14	6
3	3	13	2
12	7	15	3
19	3	21	3
13	4	10	3
15	4	21	9
14		11	4
5		17	3
6	10	15	1
14	3	13	4
12	1	15	2
15	1	13	8
6	2	10	5
8	1	11	0
18	1	8	2
20	2		2
5	5	15	6
5	2		2
11	0	16	2
21	0	22	3
14	3	22	6
24	3	13	2
16	3	23	6
5	8	19
10	3	14	6
13	0	6	8
14	2	25	13
11	2	30	7
11	7	9	6
13	6	22	0
5	0	28	10
5	1	13	2
6	5	22	2
24	1	16	1
18	1	25	6
13	2	10	1
19	5	22	7
19	1		4
15	5	5	8
17	3	12	1
3	1	18	7
15	2	20	1
7	0	8	4
7	0	23	0
14	0	1	1
11	1	19	4
9	2	12	4
9	0	6	1
11	0	11	4
4	11	12	5
	2	14	2
	5	22	3
7	2	5	6
3	2	13	5
3	1	17	5
15	1	8	6
10	8	22	0
3	6	22	3
3	0	20	5
18	2	14	0
10	3	12	3
11	1	14	3
6	4	12	8
7	5	8	3
15	0	20	4
9	0	15	10
9	6	10	0
12	2	14	3
9		18	4
7		12	4
10	2	23	4
13	0	16	1
23	0	21	9
15	1	8	6
13	0	16	1
4	1	14	3
10	4	7	3
14	2	16	3
5	0	16	6
25	2	23	3
21	0	14	1
7	1		3
28	0		5
8	1	19	6
16	0	22	13
11	4	17
21	7	25
10	1	21	2
15	0	14	1
16	0	23	2
13	0	22	0
15	0	25	1
11	5	31	0
11	0	26	4
4	9	13	4
15	3	23	1
9	3	25	2
9	4	20	2
14	1	28	1
6	5	23	0
5	1	10	3
9	0	23	2
10	4	15	1
3	6	23	2
	0	26	1
	8	24	2
3	0	13	1
2	3	19	3
7	7	11	1
10	0	27	0
9	4	8	0
17	1	16	4
9	1	16	0
9	16	23	1
6	1	9	1
12	5	20	1
7	1	19	3
9	0	26	4
3	15	30	0
4		27	0
6		21	0
33	1	24	1
13	4	19	0
8	0	17	0
1	1	16	1
9	6	45	1
11	1	30	2
14	2	22	1
14	1	19	3
15	0	17	0
8	1	49	1
12	1	29	2
6	2	18	1
7	0	22	0
22	6	20	0
12	0	16	0
14	0	22	0
29	2	10	1
10	4	10	2
35	0	14	0
17	7	16	0
14	6	22	0
9	1	17	1
15	5		0
20	1	21	0
14	1	33	0
8	1	27
8	0	26	0
12	3	22	4
9	14	29	0
22	0	25	1
19	0	27	1
25	0	17	0
38	3	30	1
9	6	14	3
	3	20	0
	1	23	1
12	1	17	3
6	1	22	1
8	0	13	0
4	1	18	0
6	0	15	2
7		16	0
9	1	22	1
7	6	20	0
12	0	16	0
9	5	21	0
7	0	30	3
10	5	28	1
11	4	30	0
21	5	38	2
7	4	45	1
9	3	22	2
17	0	25
16	4	27	3
5	5	13	0
16	2	15	0
9	0	23
13	2	17	0
13	8	24	2
36	2	21	2
50	8	33	2
18	4	30	3
14	3	38	1
10	4	41	1
9	0	52	7
16	1	36	5
7	6	14	0
6	22	26	5
2	0		1
15	13		0
13	1	25	0
8	2	25	1
10	3	14	2
17	13	17	1
12	1	20	1
25	5	34	2
20	3	29	3
9	0	10	0
14	3	29	2
30	6	27	1
38	4	23	0
47	7	24	3
5	3	26	0
	2	35	1
	13	20	1
	6	7	2
6	1	31	0
13	0	29
2	16	22
4	1	22	0
5	12	29	1
4	6	23	4
5	5	16	2
13	0	17	2
20	2	23	1
11	15	21	0
21	7	13	1
11	0	24	1
12	7	24	2
16	1	16	1
10	2	20	0
7	1	11	1
5	5	19	2
15	3	12	0
10	0	25	3
11	3	24	1
11	10	8	2
10	8	23	1
10	2	33	6
3	2	27	0
9	2	23	1
9	2	24	3
11	0	24	0
8	4	29	4
11	0	14	6
17	0	21	4
12	0	11	1
2	0	41	2
13	4	29	1
7	3	28	5
9	3	42	3
3	1	50	3
3	1	20	0
9	4	32	1
9	2	41	7
8	2	23	1
10	1	26	4
	2	22	4
	3	40	10
6	5	34	8
4	0	41	3
4	1	33	2
10	1	45	5
8	2	61	3
3	0	60	4
7	1	39	1
5	0	31	3
16	6	25	3
23	3	24	2
9	0	31
17	5	28
6	0	24	0
9	1	32	6
9	3	42	4
13	6	31	0
27	6	33	1
15	2	46	1
18	5	27	0
16	1	16	1
10	1	25	1
16	2	23	6
6	2	53	4
12	2	27	0
11	1	52	3
10	1	36	0
17	3	34	0
12	3	31	3
23	2	14	0
20	7	18	0
10	5	36	2
8	6	24	0
18	4	24	1
19	5	33	2
7	0	28	2
20	3	29	1
17	1	27	0
13	1	59	6
18	1	33	0
13	1	55	0
16	16	56	0
12	0	36	4
13	3	33	1
15	2	39	1
28	1	31	0
3	7	40	1
13	0	37	0
11	0	32	1
12	3	44	0
	2	45	0
8	1	33	4
8	2	34	1
7	1	23	0
6	2	30	0
8	2	20	1
8	1	28	1
5	3	29	2
4	4	40	5
8	1	20	0
8	1	33	1
1	3	31	1
8	1	38	0
8	0	39	4
9	0	27	1
6	2	27	5
8	2	40	0
6	0	37	2
18	0	26	0
8	3	42	1
3	4	44	1
9	0	42	2
3	2	42	1
25	0	83	2
6	3	53	0
5	2	31	0
8	1	24	1
13	0	51	0
13	0	46	0
5	0	57	0
11	0	59	0
13	4	48	1
15	3	59	1
6	4	63	2
11	1	41	0
9	2	54	1
2	2	54	1
8	3	27	0
19	4	48	0
17	0	56	1
15	3	40	2
10	3	29	3
0	6	44	1
0	0	42	3
0	4	29	1
0	4	38	1
0	1	35	0
1	5	34	1
1	4	27	0
1	4	9	2
2	0	22	0
0	2	27	1
4	0	30	1
5	3	54	0
0	0	11	0
3	1	24	0
5	0	12	1
3	0	30	1
2	0	29	1
1	1	32	1
5	0	49	0
1	0	24	1
5	2	25	0
3	0	20	0
1	3	37	2
1	0	36	5
4	0	36	0
4	0	30	0
6	0	35	0
4	0	41	0
3	0	23	0
5	1	19	0
6	0	51	1
2	0	33	0
1	0	28	0
5	0	55	1
2	0	36	4
7	1	44	1
9	0	30	1
0	0	51	1
1	1	35	2
7	0	25	0
4	1	39	1
1	1	38	1
0	0	34	0
0	1	44	1
2	0	31	1
3	0	47	0
0	0	35	1
1	0	26	0
1	0	33	0
8	2	33	2
8	2	43	0
2	0	37	4
3	0	30	0
1	1	30	2
0	0	14	3
4	1	8	0
2	0	26	2
0	1	32	0
1	0	32	1
4	2	29	0
8	1	22	1
4	1	39	0
2	0	21	2
5	1	43	1
5	1	42	3
9	1	33	1
0	0	29	0
2	0	34	4
4	3	53	1
3	0	44	0
4	0	34	0
2	1	32	8
2	0	38	1
2	0	36	1
2	0	42	0
4	0	24	2
4	0	23	2
5	0	33	0
1	0	54	1
2	0	18	1
2	1	52	1
0	0	32	1
3	1	34	1
0	0	45	2
3	1	33	2
11	0	60	1
4	0	23	2
2	0	44	0
7	0	36	0
4	0	30	2
13	0	30	1
13	0	25	0
3	0	25	0
0	1	40	0
6	0	33	0
0	0	26	0
1	0	29	1
2	2	21	4
0	3	20	2
1	0		0
1	0		1
6	0		2
0	0		1
4	0		0
2	0		1
1	1		1
2	0		0
6	0		0
4	1		1
3	1		3
4	0		1
6	0		2
3	0		2
6	0		1
8	0		0
0	0		2
3	0		0
5	1		0
4	2		1
6	1		2
5	0		2
6	1		2
7	0		1
15	0		0
1	0		2
12	1		3
7	1		1
1	0		2
3	1		1
1	0		1
6	1		2
8	0		1
6	0		0
5	0		0
10	0		3
5	0		1
6	1		0
3	0		3
2	0		2
16	0		1
8	0		1
2	0		0
9	0		1
7	2		0
4	0		3
5	0		1
7	1		1
2	0		0
3	0		1
3	0		0
10	1		2
6	1		0
7	0		4
10	1		1
5	0		0
6	0		0
6	0		1
7	1		0
6	0		1
6	2		0
5	0		1
1	0		0
5	0		2
6	0		1
6	1		0
14	1		1
6	0		0
6	1		1
4	0		0
10	1		1
6	0		1
5	0		1
9	0		5
10	2		0
8	0		1
9	1		3
0	0		3
6	0		0
9	0		1
6	2		1
2	1		0
6	0		3
6	1		2
4	0		1
3	0		1
6	0		0
3	2		2
9	0		1
6	0		5
8	1		2
3	0		1
7	2		2
8	0		0
0	0		1
3	0		0
4	0		1
3	0		0
7	0		0
4	0		1
7	0		1
9	0		1
4	0		2
1	0		0
0	0		0
6	0		0
5	1		1
2	1		0
0	0		0
6	1		0
9	0		0
3	0		2
10	1		0
3	0		1
1	2		1
4	1		1
26	2		0
2	0		0
2	4		0
10	0		0
3	1		2
2	0		2
0	0		3
3	1		0
2	0		0
1	1		1
7	0		1
8	2		2
1	1		2
9	0		1
4	1		3
2	2		1
0	3		1
0	2		0
1	0		1
6	0		0
3	1		1
2	0		0
5	1		1
0	0		0
2	3		1
0	0		1
1	0		0
1	1		0
	0		1
	2		1
	2		0
	0		2
	2		1
	2		0
	0		0
	1		1
	0		0
	0		0
	1		0
	0		3
	3		1
	2		1
	2		0
	1		0
	0		0
	0		2
	1		2
	0		0
	1
	1
	0
	0
	1
	0
	2
	0

## Sheet: Ordinary One-way ANOVA results
Data sets analyzed	A-D
ANOVA summary
F	1661.01
P value	<0.000000000000001
P value summary	****
Significant diff. among means (P < 0.05)?	Yes
R squared	0.533342
Brown-Forsythe test
F (DFn, DFd)	664.8511272 (3, 4360)
P value	<0.000000000000001
P value summary	****
Are SDs significantly different (P < 0.05)?	Yes
Bartlett's test
Bartlett's statistic (corrected)	4260.92
P value	<0.000000000000001
P value summary	****
Are SDs significantly different (P < 0.05)?	Yes
ANOVA table	SS	DF	MS	F (DFn, DFd)	P value
Treatment (between columns)	219850	3	73283.2	F (3, 4360) = 1661.009279	P<0.000000000000001
Residual (within columns)	192362	4360	44.1197
Total	412212	4363
Data summary
Number of treatments (columns)	4
Number of values (total)	4364

## Sheet: Multiple comparisons
Number of families	1
Number of comparisons per family	6
Alpha	0.05
Tukey's multiple comparisons test	Mean Diff.	95.00% CI of diff.	Significant?	Summary	Adjusted P Value
G1/S Olaparib(-) vs. G1/S Olaparib(+)	6.3452	5.627243441 to 7.063156935	Yes	****	4.2095e-08	A-B
G1/S Olaparib(-) vs. Mid S Olaparib(-)	-11.4129	-12.16327740 to -10.66247027	Yes	****	4.2095e-08	A-C
G1/S Olaparib(-) vs. Mid S Olaparib(+)	6.69617	5.975732430 to 7.416617182	Yes	****	4.2095e-08	A-D
G1/S Olaparib(+) vs. Mid S Olaparib(-)	-17.7581	-18.50268541 to -17.01346263	Yes	****	4.2095e-08	B-C
G1/S Olaparib(+) vs. Mid S Olaparib(+)	0.350975	-0.3634327034 to 1.065381940	No	ns	0.586892	B-D
Mid S Olaparib(-) vs. Mid S Olaparib(+)	18.109	17.36204031 to 18.85605697	Yes	****	4.2095e-08	C-D
Test details	Mean 1	Mean 2	Mean Diff.	SE of diff.	n1	n2	q	DF
G1/S Olaparib(-) vs. G1/S Olaparib(+)	8.15737	1.81217	6.3452	0.279358	1112	1150	32.1217	4360
G1/S Olaparib(-) vs. Mid S Olaparib(-)	8.15737	19.5702	-11.4129	0.291983	1112	968	55.278	4360
G1/S Olaparib(-) vs. Mid S Olaparib(+)	8.15737	1.4612	6.69617	0.280325	1112	1134	33.7815	4360
G1/S Olaparib(+) vs. Mid S Olaparib(-)	1.81217	19.5702	-17.7581	0.289729	1150	968	86.6799	4360
G1/S Olaparib(+) vs. Mid S Olaparib(+)	1.81217	1.4612	0.350975	0.277977	1150	1134	1.78559	4360
Mid S Olaparib(-) vs. Mid S Olaparib(+)	19.5702	1.4612	18.109	0.290662	968	1134	88.1094	4360
