# Supplementary material for: S-phase PARylation of microprotein RSMC enhances the function of Sororin in sister chromatid cohesion
Source: EMBO J. 2025 Nov 19;45(1):278–309. doi: 10.1038/s44318-025-00641-8 (PMC12759081; doi:10.1038/s44318-025-00641-8)
Supplement: Supplementary file 7 — Source data Fig. 6 [file 44318_2025_641_MOESM7_ESM.zip]

Archive with 82 entries (59 files):
- EMBOJ-2025-120713R_SourceDataForFigure6/
- EMBOJ-2025-120713R_SourceDataForFigure6/FIG 6A/
- EMBOJ-2025-120713R_SourceDataForFigure6/FIG 6A/SMC3 RAW data.tif
- EMBOJ-2025-120713R_SourceDataForFigure6/FIG 6A/SMC3ac RAW data.tif
- EMBOJ-2025-120713R_SourceDataForFigure6/FIG 6A/sororin RAW data.tif
- EMBOJ-2025-120713R_SourceDataForFigure6/FIG 6A/Tubulin&H3 RAW data.tif
- EMBOJ-2025-120713R_SourceDataForFigure6/FIG 6B/
- EMBOJ-2025-120713R_SourceDataForFigure6/FIG 6B/20231013/
- EMBOJ-2025-120713R_SourceDataForFigure6/FIG 6B/20231013/H3 RAW data.tif
- EMBOJ-2025-120713R_SourceDataForFigure6/FIG 6B/20231013/sororin RAW data.tif
- EMBOJ-2025-120713R_SourceDataForFigure6/FIG 6B/20231017/
- EMBOJ-2025-120713R_SourceDataForFigure6/FIG 6B/20231017/H3 RAW data.tif
- EMBOJ-2025-120713R_SourceDataForFigure6/FIG 6B/20231017/sororin RAW data.tif
- EMBOJ-2025-120713R_SourceDataForFigure6/FIG 6B/20231109/
- EMBOJ-2025-120713R_SourceDataForFigure6/FIG 6B/20231109/H3 RAW data.tif
- EMBOJ-2025-120713R_SourceDataForFigure6/FIG 6B/20231109/sororin RAW data.tif
- EMBOJ-2025-120713R_SourceDataForFigure6/FIG 6B/20231228/
- EMBOJ-2025-120713R_SourceDataForFigure6/FIG 6B/20231228/sororin RAW data.tif
- EMBOJ-2025-120713R_SourceDataForFigure6/FIG 6B/20231228/Tubulin&H3 RAW data.tif
- EMBOJ-2025-120713R_SourceDataForFigure6/FIG 6B/20231229/
- EMBOJ-2025-120713R_SourceDataForFigure6/FIG 6B/20231229/sororin RAW data.tif
- EMBOJ-2025-120713R_SourceDataForFigure6/FIG 6B/20231229/Tubulin&H3 RAW data.tif
- EMBOJ-2025-120713R_SourceDataForFigure6/FIG 6B/FIG 6B  statistical results.xlsx
- EMBOJ-2025-120713R_SourceDataForFigure6/FIG 6B/FIG 6B before PS.tif
- EMBOJ-2025-120713R_SourceDataForFigure6/FIG 6B/FIG 6B.pzfx
- EMBOJ-2025-120713R_SourceDataForFigure6/FIG 6C/
- EMBOJ-2025-120713R_SourceDataForFigure6/FIG 6C/RSMC KO/
- EMBOJ-2025-120713R_SourceDataForFigure6/FIG 6C/RSMC KO/DAPI.tif
- EMBOJ-2025-120713R_SourceDataForFigure6/FIG 6C/RSMC KO/merge.tif
- EMBOJ-2025-120713R_SourceDataForFigure6/FIG 6C/RSMC KO/Sororin.tif
- EMBOJ-2025-120713R_SourceDataForFigure6/FIG 6C/RSMC KO+PARPi/
- EMBOJ-2025-120713R_SourceDataForFigure6/FIG 6C/RSMC KO+PARPi/DAPI.tif
- EMBOJ-2025-120713R_SourceDataForFigure6/FIG 6C/RSMC KO+PARPi/merge.tif
- EMBOJ-2025-120713R_SourceDataForFigure6/FIG 6C/RSMC KO+PARPi/Sororin.tif
- EMBOJ-2025-120713R_SourceDataForFigure6/FIG 6C/WT/
- EMBOJ-2025-120713R_SourceDataForFigure6/FIG 6C/WT/DAPI.tif
- EMBOJ-2025-120713R_SourceDataForFigure6/FIG 6C/WT/merge.tif
- EMBOJ-2025-120713R_SourceDataForFigure6/FIG 6C/WT/Sororin.tif
- EMBOJ-2025-120713R_SourceDataForFigure6/FIG 6C/WT+EME/
- EMBOJ-2025-120713R_SourceDataForFigure6/FIG 6C/WT+EME/DAPI.tif
- EMBOJ-2025-120713R_SourceDataForFigure6/FIG 6C/WT+EME/merge.tif
- EMBOJ-2025-120713R_SourceDataForFigure6/FIG 6C/WT+EME/Sororin.tif
- EMBOJ-2025-120713R_SourceDataForFigure6/FIG 6C/WT+PARPi/
- EMBOJ-2025-120713R_SourceDataForFigure6/FIG 6C/WT+PARPi/DAPI.tif
- EMBOJ-2025-120713R_SourceDataForFigure6/FIG 6C/WT+PARPi/merge.tif
- EMBOJ-2025-120713R_SourceDataForFigure6/FIG 6C/WT+PARPi/Sororin.tif
- EMBOJ-2025-120713R_SourceDataForFigure6/FIG 6C/WT+PARPi+EME/
- EMBOJ-2025-120713R_SourceDataForFigure6/FIG 6C/WT+PARPi+EME/DAPI.tif
- EMBOJ-2025-120713R_SourceDataForFigure6/FIG 6C/WT+PARPi+EME/Merge.tif
- EMBOJ-2025-120713R_SourceDataForFigure6/FIG 6C/WT+PARPi+EME/Sororin.tif
- EMBOJ-2025-120713R_SourceDataForFigure6/FIG 6D/
- EMBOJ-2025-120713R_SourceDataForFigure6/FIG 6D/FIG 6D  statistical results.xlsx
- EMBOJ-2025-120713R_SourceDataForFigure6/FIG 6D/FIG 6D before PS.tif
- EMBOJ-2025-120713R_SourceDataForFigure6/FIG 6D/FIG 6D.pzfx
- EMBOJ-2025-120713R_SourceDataForFigure6/FIG 6E/
- EMBOJ-2025-120713R_SourceDataForFigure6/FIG 6E/DMSO+RSMC.tif
- EMBOJ-2025-120713R_SourceDataForFigure6/FIG 6E/DMSO+Vector.tif
- EMBOJ-2025-120713R_SourceDataForFigure6/FIG 6E/Olaparib+RSMC.tif
- EMBOJ-2025-120713R_SourceDataForFigure6/FIG 6E/Olaparib-Vector.tif
- EMBOJ-2025-120713R_SourceDataForFigure6/FIG 6F/
- EMBOJ-2025-120713R_SourceDataForFigure6/FIG 6F/FIG 6F  statistical results.xlsx
- EMBOJ-2025-120713R_SourceDataForFigure6/FIG 6F/FIG 6F before PS.tif
- EMBOJ-2025-120713R_SourceDataForFigure6/FIG 6F/FIG 6F.pzfx
- EMBOJ-2025-120713R_SourceDataForFigure6/FIG 6G/
- EMBOJ-2025-120713R_SourceDataForFigure6/FIG 6G/ESCO1 RAW data (with marker).tif
- EMBOJ-2025-120713R_SourceDataForFigure6/FIG 6G/ESCO2 RAW data.tif
- EMBOJ-2025-120713R_SourceDataForFigure6/FIG 6G/H3 RAW data.tif
- EMBOJ-2025-120713R_SourceDataForFigure6/FIG 6G/SMC3 RAW data.tif
- EMBOJ-2025-120713R_SourceDataForFigure6/FIG 6G/SMC3ac RAW data.tif
- EMBOJ-2025-120713R_SourceDataForFigure6/FIG 6G/Sororin RAW data.tif
- EMBOJ-2025-120713R_SourceDataForFigure6/FIG 6G/Tubulin RAW data.tif
- EMBOJ-2025-120713R_SourceDataForFigure6/FIG 6H/
- EMBOJ-2025-120713R_SourceDataForFigure6/FIG 6H/FIG 6H  statistical results.xlsx
- EMBOJ-2025-120713R_SourceDataForFigure6/FIG 6H/FIG 6H before PS.tif
- EMBOJ-2025-120713R_SourceDataForFigure6/FIG 6H/FIG 6H.pzfx
- EMBOJ-2025-120713R_SourceDataForFigure6/FIG 6H/Used for quantification/
- EMBOJ-2025-120713R_SourceDataForFigure6/FIG 6H/Used for quantification/EXP1 & EXP2/
- EMBOJ-2025-120713R_SourceDataForFigure6/FIG 6H/Used for quantification/EXP1 & EXP2/H3 RAW data.tif
- EMBOJ-2025-120713R_SourceDataForFigure6/FIG 6H/Used for quantification/EXP1 & EXP2/Sororin RAW data.tif
- EMBOJ-2025-120713R_SourceDataForFigure6/FIG 6H/Used for quantification/EXP3 & EXP4/
- EMBOJ-2025-120713R_SourceDataForFigure6/FIG 6H/Used for quantification/EXP3 & EXP4/H3 RAW data.tif
- EMBOJ-2025-120713R_SourceDataForFigure6/FIG 6H/Used for quantification/EXP3 & EXP4/Sororin RAW data.tif
