# Supplementary material for: S-phase PARylation of microprotein RSMC enhances the function of Sororin in sister chromatid cohesion
Source: EMBO J. 2025 Nov 19;45(1):278–309. doi: 10.1038/s44318-025-00641-8 (PMC12759081; doi:10.1038/s44318-025-00641-8)
Supplement: Supplementary file 7 — Source data Fig. 6 [file 44318_2025_641_MOESM7_ESM.zip › EMBOJ-2025-120713R_SourceDataForFigure6/FIG 6B/FIG 6B statistical results.xlsx]

## Sheet: Original data
RSMC+/+	RSMC+/-	RSMC+/-(+PARPi)	RSMC+/+(+PARPi)	RSMC+/+(+EME)	RSMC+/+(+EME&PARPi)
1	0.5	0.46	0.51	0.54	0.5
1	0.43	0.34	0.79	0.75	0.73
1	0.54	0.5	0.55	0.52	0.68
1	0.4226	0.49	0.57	0.33	0.5
1			0.4056	0.4195	0.5345

## Sheet: Ordinary One-way ANOVA results
Data sets analyzed	A-F
ANOVA summary
F	17.5289
P value	5.04404e-07
P value summary	****
Significant diff. among means (P < 0.05)?	Yes
R squared	0.799352
Brown-Forsythe test
F (DFn, DFd)	1.345610030 (5, 22)
P value	0.282491
P value summary	ns
Are SDs significantly different (P < 0.05)?	No
Bartlett's test
Bartlett's statistic (corrected)
P value
P value summary
Are SDs significantly different (P < 0.05)?
ANOVA table	SS	DF	MS	F (DFn, DFd)	P value
Treatment (between columns)	1.00129	5	0.200258	F (5, 22) = 17.52893555	P=0.000000504404489
Residual (within columns)	0.251337	22	0.0114244
Total	1.25262	27
Data summary
Number of treatments (columns)	6
Number of values (total)	28

## Sheet: Multiple comparisons
Number of families	1
Number of comparisons per family	15
Alpha	0.05
Tukey's multiple comparisons test	Mean Diff.	95.00% CI of diff.	Significant?	Summary	Adjusted P Value
RSMC+/+ vs. RSMC+/-	0.52685	0.3034927313 to 0.7502072687	Yes	****	3.20141e-06	A-B
RSMC+/+ vs. RSMC+/-(+PARPi)	0.5525	0.3291427313 to 0.7758572687	Yes	****	1.49822e-06	A-C
RSMC+/+ vs. RSMC+/+(+PARPi)	0.43488	0.2242967476 to 0.6454632524	Yes	****	2.3967e-05	A-D
RSMC+/+ vs. RSMC+/+(+EME)	0.4881	0.2775167476 to 0.6986832524	Yes	****	4.21272e-06	A-E
RSMC+/+ vs. RSMC+/+(+EME&PARPi)	0.4111	0.2005167476 to 0.6216832524	Yes	****	5.33015e-05	A-F
RSMC+/- vs. RSMC+/-(+PARPi)	0.02565	-0.2097892336 to 0.2610892336	No	ns	0.999315	B-C
RSMC+/- vs. RSMC+/+(+PARPi)	-0.09197	-0.3153272687 to 0.1313872687	No	ns	0.791001	B-D
RSMC+/- vs. RSMC+/+(+EME)	-0.03875	-0.2621072687 to 0.1846072687	No	ns	0.993761	B-E
RSMC+/- vs. RSMC+/+(+EME&PARPi)	-0.11575	-0.3391072687 to 0.1076072687	No	ns	0.598246	B-F
RSMC+/-(+PARPi) vs. RSMC+/+(+PARPi)	-0.11762	-0.3409772687 to 0.1057372687	No	ns	0.582274	C-D
RSMC+/-(+PARPi) vs. RSMC+/+(+EME)	-0.0644	-0.2877572687 to 0.1589572687	No	ns	0.942863	C-E
RSMC+/-(+PARPi) vs. RSMC+/+(+EME&PARPi)	-0.1414	-0.3647572687 to 0.08195726866	No	ns	0.388471	C-F
RSMC+/+(+PARPi) vs. RSMC+/+(+EME)	0.05322	-0.1573632524 to 0.2638032524	No	ns	0.966817	D-E
RSMC+/+(+PARPi) vs. RSMC+/+(+EME&PARPi)	-0.02378	-0.2343632524 to 0.1868032524	No	ns	0.999185	D-F
RSMC+/+(+EME) vs. RSMC+/+(+EME&PARPi)	-0.077	-0.2875832524 to 0.1335832524	No	ns	0.859768	E-F
Test details	Mean 1	Mean 2	Mean Diff.	SE of diff.	n1	n2	q	DF
RSMC+/+ vs. RSMC+/-	1	0.47315	0.52685	0.0717006	5	4	10.3915	22
RSMC+/+ vs. RSMC+/-(+PARPi)	1	0.4475	0.5525	0.0717006	5	4	10.8974	22
RSMC+/+ vs. RSMC+/+(+PARPi)	1	0.56512	0.43488	0.0676	5	5	9.09783	22
RSMC+/+ vs. RSMC+/+(+EME)	1	0.5119	0.4881	0.0676	5	5	10.2112	22
RSMC+/+ vs. RSMC+/+(+EME&PARPi)	1	0.5889	0.4111	0.0676	5	5	8.60034	22
RSMC+/- vs. RSMC+/-(+PARPi)	0.47315	0.4475	0.02565	0.0755791	4	4	0.479955	22
RSMC+/- vs. RSMC+/+(+PARPi)	0.47315	0.56512	-0.09197	0.0717006	4	5	1.814	22
RSMC+/- vs. RSMC+/+(+EME)	0.47315	0.5119	-0.03875	0.0717006	4	5	0.7643	22
RSMC+/- vs. RSMC+/+(+EME&PARPi)	0.47315	0.5889	-0.11575	0.0717006	4	5	2.28304	22
RSMC+/-(+PARPi) vs. RSMC+/+(+PARPi)	0.4475	0.56512	-0.11762	0.0717006	4	5	2.31992	22
RSMC+/-(+PARPi) vs. RSMC+/+(+EME)	0.4475	0.5119	-0.0644	0.0717006	4	5	1.27022	22
RSMC+/-(+PARPi) vs. RSMC+/+(+EME&PARPi)	0.4475	0.5889	-0.1414	0.0717006	4	5	2.78895	22
RSMC+/+(+PARPi) vs. RSMC+/+(+EME)	0.56512	0.5119	0.05322	0.0676	5	5	1.11338	22
RSMC+/+(+PARPi) vs. RSMC+/+(+EME&PARPi)	0.56512	0.5889	-0.02378	0.0676	5	5	0.497485	22
RSMC+/+(+EME) vs. RSMC+/+(+EME&PARPi)	0.5119	0.5889	-0.077	0.0676	5	5	1.61086	22
