# Supplementary material for: S-phase PARylation of microprotein RSMC enhances the function of Sororin in sister chromatid cohesion
Source: EMBO J. 2025 Nov 19;45(1):278–309. doi: 10.1038/s44318-025-00641-8 (PMC12759081; doi:10.1038/s44318-025-00641-8)
Supplement: Supplementary file 7 — Source data Fig. 6 [file 44318_2025_641_MOESM7_ESM.zip › EMBOJ-2025-120713R_SourceDataForFigure6/FIG 6D/FIG 6D statistical results.xlsx]

## Sheet: Original data
RSMC+/+	RSMC+/-	RSMC+/-(+PARPi)	RSMC+/+(+PARPi)	RSMC+/-(+EME)	RSMC+/+(+EME&PARPi)
38.886	35.566	52.582	20.656	35.065	42.894
42.025	51.055	20.234	17.763	45.445	35.629
51.975	44.488	44.029	15.41	37.231	22.856
35.761	50.61	81.939	20.743	34.86	40.753
58.8	46.344	55.908	55.867	33.768	48.912
50.396	49.071	95.598	20.849	40.037	47.337
89.886	14.013	27.696	30.058	40.359	52.088
65.409	46.802	46.605	58.09	23.777	68.684
62.009	63.001	43.356	22.669	37.755	36.437
63.193	56.506	61.038	37.017	51.187	36.927
40.559	30.381	40.134	16.97	48.218	33.68
49.715	26.367	52.166	19.949	36.92	23.5
51.049	23.478	49.555	58.823	31.032	52.732
38.03	92.917	44.345	68.162	43.271	50.236
39.328	91.488	42.965	32.883	48.683	48.659
41.151	23.744	46.698	19.366	34.784	45.62
64.617	38.364	67.761	26.56	15.036	55.346
76.853	65.158	60.369	21.473	38.15	51.212
40.277	48.594	32.822	39.88	36.714	40.043
51.778	48.563	26.659	35.962	43.734	46.466
65.06	61.845	74.941	17.758	25.914	36.905
58.356	55.602	16.912	47.358	31.768	69.92
35.883	40.527	39.529	23.8	40.956	41.301
44.858	29.882	28.842	29.186	51.164	62.525
87.138	31.394	19.573	35.284	52.22	52.433
34.775	50.693	42.003	64.46	16.997	76.096
75.493	25.579	29.088	17.925	18.111	61.959
72.624	17.947	45.385	22.637	39.997	44.441
77.268	74.596	31.315	31.167	67.026	50.657
32.101	23.168	27.086	23.728	38.022	57.208
61.015	61.028	85.163	87.644	21.029	27.445
70.61	39.258	38.193	32.219	55.68	66.942
55.563	13.602	48.223	19.061	50.999	65.628
66.919	26.589	61.833	38.645	38.372	77.368
60.985	33.003	41.576	39.367	30.032	41.873
46.729	47.731	42.745	17.209	51.386	43.314
46.871	55.083	58.677	40.783	61.961	36.547
48.399	35.443	32.364	32.584	26.522	46.626
60.545	39.855	59.574	33.177	23.627	60.646
47.004	45.321	44.123	32.403	42.33	77.748
65.873	78.42	44.302	52.477	39.707	60.866
48.064	36.708	15.679	17.753	52.705	69.14
29.262	19.709	64.035	26.461	38.285	37.821
59.341	70.267	50.091	31.902	15.134	65.842
63.675	39.054	23.873	54.187	36.859	56.731
55.236	19.377	39.342	23.455	36.324	56.92
60.3	60.99	60.653	24.63	34.05	42.527
58.859	30.293	48.319	30.697	39.507	55.891
66.027	25.604	33.145	39.385	46.182	45.807
45.307	28.275	38.883	21.454	51.29	65.077
61.887	47.916	27.566	59.78	54.318	42.887
57.947	44.435	32.023	24.405	52.238	17.517
85.026	48.478	32.011	32.718	50.789	43.327
44.746	11.553	36.113	56.733	25.244	47.072
38.053	55.642	71.384	52.741	52.568	10.981
62.81	20.991	39.419	27.176	16.572	40.159
44.124	44.498	54.511	13.252	37.641	62.098
19.142	70.511	28.552	20.508	27.329	82.476
63.524	26.369	37.297	32.149	32.256	39.042
57.894	39.697	22.091	54.051	41.686	45.861
43.197	58.098	46.867	47.419	29.506	55.182
76.298	54.567	64.66	40.31	60.101	52.03
71.88	46.766	27.891	63.236	65.521	54.643
55.482	12.765	44.613	77.542	56.558	44.663
50.05	35.883	40.825	60.514	39.658	43.576
41.132	30.959	43.765	30.55	44.66	41.522
40.879	37.259	34.359	55.31	84.287	73.837
48.717	47.895	65.619	35.45	39.493	63.941
44.806	47.069	29.115	32.946	42.304	24.296
46.235	50.554	25.008	25.345	47.665	43.512
84.78	80.451	44.421	25.256	45.806	68.389
30.504	47.544	29.599	24.236	58.013	84.689
83.631	43.577	15.612	25.991	58.168	37.078
47.21	50.939	51.631	45.948	17.191	54.711
69.987	64.811	54.152	31.942	27.935	49.98
50.179	46.278	86.339	38.615	71.917	45.738
36.308	59.898	63.872	32.967	21.226	53.632
46.36	50.62	31.705	34.982	34.237	37.493
25.493	57.355	12.406	15.578	31.097	38.216
81.513	51.193	44.946	19.37	57.662	24.182
57.792	14.373	33.143	20.058	53.497	68.391
22.185	51.553	49.01	35.449	56.91	68.232
19.839	77.88	26.165	54.444	46.862	44.227
71.068	58.687	28.97	12.28	50.033	44.899
65.971	47.666	34.384	21.612	60.743	81.562
62.754	23.256	40.878	24.307	37.121	51.598
35.336	64.12	47.314	13.16	41.192	61.532
76.6	32.996	29.566	25.884	36.012	54.674
74.863	27.87	69.178	49.275	36.62	19.718
55.14	46.511	38.128	38.675	43.772	34.299
67.844	53.419	54.572	23.336	29.676	65.25
80.529	29.604	48.702	33.47	53.99	56.459
50.783	56.844	32.852	33.43	38.381	36.565
60.444	29.773	37.954	29.535	24.196	34.981
57.041	39.359	29.929	48.929	56.772	79.032
39.022	32.869	26.258	32.905	67.004	59.471
43.328	52.353	41.079	17.435	36.617	45.868
55.057	44.416	63.218	30.56	54.934	48.581
62.193	29.462	47.885	8.752	19.187	45.094
57.886	63.634	82.814	56.476	25.992	21.218
40.405	49.733	31.102	31.1	21.16	24.453
33.105	55.245	19.207	32.475	20.829
71.191	19.287	59.189	60.424	24.979
67.147	24.691	37.378	32.07	46.246
74.273	31.565	52.153	17.582	64.234
60.313	25.4	65.625	17.895	32.305
63.647	36.768	30.956	56.316	59.339
43.442	13.251	56.217	23.253	11.831
64.874	38.332	44.507	36.498	71.248
40.681	45.603	62.602	36.661	42.781
45.451	65.522	42.393	37.392	33.767
54.026	48.248	52.237	10.195	61.339
69.568	16.047	85.353	55.088	21.734
73.508	33.86	40.954	63.706	25.658
65.56	31.932	38.672	35.902	55.884
69.916	33.682	44.073	29.137	25.251
60.933	33.038	89.473	64.246	47.68
45.394	75.401	27.201	26.611	58.974
74.772	31.475	47.13	37.283	76.58
30.144	47.192	58.131	46.562	26.958
60.433	42.969	65.442	31.283	44.006
59.86	19.546	47.201	46.684	55.72
52.592	19.378	47.18	46.451	21.028
55.044	26.685	20.832	19.882	19.961
51.651	18.282	60.907	45.879	13.776
53.622	56.379	45.586	32.003	18.16
81.549	48.334	46.17	33.675	41.876
63.171	60.862	47.645	27.937	48.886
64.814	14.338	90.885	27.797	13.452
58.628	40.369	28.736	29.81	52.064
35.547		73.277	50.532	63.786
35.696	48.026	33.756	25.697	58.733
20.189	32.1	28.068	13.001	13.141
78.794	39.603	25.522	24.881	39.6
54.552	53.033	56.462	40.812	27.316
77.666	37.8	24.05	72.667	27.398
19.572	53.189	61.368	35.749	40.323
27.303	43.963	57.819	46.174	18.842
49.741	34.408	68.252	56.873	47.879
36.859	46.553	79.371	13.398	21.658
59.838	21.85	43.979	41.374	29.496
67.417	43.474	32.661	36.519	15.765
64.399	23.005	63.772	47.016	47.325
61.115	55.801	20.608	39.639	7.362
66.524	85.689	36.533	32.063	13.957
72.46	23	47.536	43.851
44.961	89.406	38.688	38.518
52.568	51.671	51.518	15.543
62.063	20.952	62.294	60.886
72.251	49.715	62.908	45.818
29.577	32.741	52.272	45.018
69.962	45.147	24.815	60.289
57.252	24.287	25.68	37.606
94.467	71.131	49.229	32.689
54.085	32.403	50.21	51.204
44.524	22.907	57.43	35.127
39.962	45.51	25.787	23.426
74.647	16.879	41.898	34.683
46.002	49.635	46.125	63.69
49.038	15.171	25.756	59.279
75.209	20.638	30.823	36.075
26.858	20.936	43.417	27.227
73.843	47.307	13.559	13.219
36.461	61.522	22.267	31.408
77.111	49.634	68.462	33.403
59.088	30.161	36.982	34.626
52.594	80.457	71.301	35.103
44.606	29.216	54.924	68.308
35.517	58.078	30.8	10.476
88.039	30.78	51.489	35.416
69.811	18.477	29.659	41.399
42.38	11.375	35.361	44.045
110.71	51.229	46.74	33.797
24.873	62.632	39.016	45.587
55.269	31.911	22.196	41.427
55.814	45.932	33.183	33.907
82.71	31.122	57.731	40.366
72.792	73.358	34.586	36.516
50.967	39.118	54.566	33.241
26.987	20.347	54.176	42.044
45.14	45.274	11.902	53.397
57.294	29.361	50.598	36.881
68.98	74.914	66.658	31.85
78.583	40.536	33.319	33.637
27.738	36.495	34.225	39.154
37.451	33.487	27.817	36.173
71.77	84.402	91.97	63.578
79.19	19.472	74.441	82.777
60.154	44.842	28.925	38.262
56.698	38.905	45.041	64.845
45.885	56.025	98.467	48.343
42.324	43.741	36.812	12.781
21.849	49.742	28.351	63.477
78.419	45.251	35.33	39.415
43.455	12.157	34.86	7.619
54.884	37.918	40.299	42.4
57.923	29.799	34.712	11.264
58.54	41.663	83.502	19.48
80.636	51.781	51.307	49.548
81.53	39.571	16.182	25.145
71.851	19.978	31.66	58.704
101.998	35.796	45.917	21.568
48.536	32.927	72.012	45.74
81.956	37.885	33.087	71.487
75.028	36.947	63.705	61.837
76.874	48.49	19.324	17.192
45.097	73.47	39.993	13.758
53.236	41.408	44.89	49.746
40.541	21.977	28.26	6.82
55.396	74.167	39.027	21.025
48.654	44.017	37.72	47.042
59.641	31.212	49.603	63.461
63.705	42.03	69.783	23.981
58.545	26.628	42.486	37.428
77.76	10.976	28.466	17.439
74.375	45.347	29.316	30.287
20.785	39.383	26.416	50.027
28.925	36.004	13.754	10.412
41.586	49.389	35.449	41.359
39.547	40.691	72.986	37.836
53.571	36.66	13.392	20.643
63.622	60.075	35.749	55.15
13.866	27.151	35.968	33.195
25.492	27.035	65.721	40.546
62.417	21.871	57.95	21.267
35.124	69.237	50.773	64.261
57.78	59.013	21.854	50.285
24.647	40.4	63.503	54.875
67.97	44.052	25.752	17.28
71.784	44.045	32.45	49.721
26.579	38.35	31.818	32.553
75.914	52.717	24.189	64.356
34.587	44.343	41.954	18.437
40.371	34.077	31.749	43.487
60.773	10.193	48.3	28.912
16.689	21.913	25.482	67.073
35.916	52.707	18.009	23.415
38.04	27.321	15.092	44.123
47.239	39.371	54.01	10.586
43.931	30.054	44.408	7.636
42.524	60.561	43.103	13.59
67.434	15.075	89.786	28.847
42.764	28.579	42.482	46.802
65.617	28.761	40.835	45.058
20.572	12.042	51.663	43.355
19.895	35.799	37.367	52.363
65.029	64.737	53.287	33.585
37.438	46.974	44.827	8.158
	44.892	51.09	26.915
	59.183	66.17	26.223
	75.91	24.919	54.655
	26.079	58.62	67.771
	66.242	40.113	31.572
	69.125	41.68	17.198
	74.975	52.181	43.665
	52.568	69.818	49.005
	48.354	21.56	30.829
	45.361	38.442	43.198
	20.927	61.152	18.604
	67.581	37.46	51.822
	43.403	21.539	42.514
	54.343	53.146	51.112
	36.949	44.731	19.259
	13.596	42.24	72.815
	54.184	34.872	22.023
	49.363	73.388	39.788
		30.515	41.32
	82.207	29.151	15.81
	34.668	39.525	44.42
	47.476	12.453	6.913
	47.887	43.913	6.806
	35.576	38.491	32.95
	24.698	61.74	24.804
	70.985	9.992	11.994
	28.205	40.582	11.99
	55.426	68.47	8.854
	14.691	69.543	40.509
		57.357	7.292
	62.905	42.691	9.552
	16.222	50.545	24.289
	24.99	36.922	23.887
	70.92	23.376	23.12
	35.425	56.894	16.987
	62.01	41.123	32.009
		56.722	23.815
	39.017	25.101	29.803
	76.834	35.239	67.602
	46.254	53.311	9.081
	94.991	19.241	45.015
	53.596	45.014	18.214
	36.059	37.116	12.844
	39.029	33.323	18.196
	44.125	64.866	31.72
	59.13	30.136	30.65
		66.992	30.12
	28.486	43.225	26.882
	44.725	79.325	14.761
	65.313	41.344	9.886
	39.946	44.772	36.262
	12.4	26.139	52.072
	10.626	30.745	25.802
	34.668	40.331	12.066
	22.51	46.841	14.41
	16.636	62.328	17.829
	47.029	36.85
	21.602	44.98
	60.432	67.693
	30.032	67.921
	43.113	42.073
	20.555	35.875
	25.491	58.618
		12.192
	60.089	28.191
	76.799	28.438
	49.144	39.388
	26.441	30.036
	44.716	42.773
	16.84	40.483
	14.968	40.809
	34.958	34.442
	64.232	41.635
	19.471	70.065
	70.17	62.581
	24.141	7.752
	32.017	19.443
	20.254	54.179
	25.947	41.626
	47.828	51.942
	27.385	8.709
	30.565	58.252
	16.228	40.269
	68.375	23.439
	49.888	69.24
	72.92	45.207
	35.282	43.51
	45.449	76.232
	45.939	106.68
	22.792	30.745
	21.057	14.715
	18.587	30.761
	44.061	56.653
	62.827	62.428
	79.117	7.9
	19.52	59.716
	57.53	24.86
	51.475	62.342
	42.249	61.621
	35.158	29.573
	90.905	17.764
	10.871	75.101
	20.703	23.23
	24.132	68.608
	20.689	60.292
	33.587	39.794
	12.562	10.137
	59.861	78.039
	21.665	68.646
	11.147	73.113
	56.46	78.641
	47.42	10.747
	78.485	41.001
	58.435	31.766
	37.478	67.52
	57.079	21.49
	16.534	57.882
	51.822	33.694
	12.816	20.229
	48.856	48.374
	90.364	76.883
	59.921	69.889
	20.677	36.543
	19.666	37.838
	46.236	16.934
	19.989	45.453
	67.039	32.724
	43.688	47.634
	14.56	36.027
	41.368	9.371
	16.216	44.937
	40.536	49.148
	34.793	50.56
	52.838	75.897
	40.227	17.843
	70.32	22.661
	12.187	71
	30.788	47.117
	85.112	46.905
		65.518
		57.624
		71.524
		8.467
		45.631
		62.47
		39.153
		26.126
		37.593
		9.698
		64.733
		62.095
		54.199
		6.754
		95.99
		41.954
		28.652
		32.052
		20.54
		19.548
		17.475
		37.843
82.315	53.564	47.761	15.815	36.601	35.089
47.625	69.173	40.76	13.043	45.646	43.81
40.624	47.35	15.681	35.038	72.933	35.236
88.943	24.053	27.473	46.323	48.405	45.42
64.092	51.371	57.673	17.543	53.654	25.12
51.018	50.88	32.488	16.557	59.384	52.761
60.474	27.153	63.301	28.369	30.74	22.576
28.425	32.133	42.962	33.963	34.004	29.642
73.477	35.678	31.65	47.09	53.012	26.727
107.431	32.801	44.177	30.51	57.331	43.271
66.78	30.329	50.472	29.144	39.985	35.28
55.215	42.203	35.158	39.605	44.933	34.855
49.032	31.588	43.669	22.321	24.544	21.251
60.665	38.439	44.417	32.003	44.862	41.518
79.161	29.392	14.481	26.125	44.302	18.266
52.009	37.266	23.115	17.227	86.638	41.39
85.785	17.927	15.887	24.326	37.178	31.012
57.84	37.448	32.582	42.032	71.508	40.283
73.893	46.155	29.839	57.125	27.123	57.047
59.202	29.627	52.744	14.217	54.592	33.376
68.975	12.437	26.968	22.955	21.801	16.213
64.84	39.008	43.508	34.445	60.576	22.902
57.419	39.877	25.647	23.538	70.713	23.858
74.624	34.362	52.602	25.157	48.99	40.234
88.825	26.105	33.452	37.698	31.38	27.1
51.824	45.682	33.885	35.284	46.815	35.23
74.031	23.628	11.74	22.878	42.162	33.066
53.815	37.97	51.41	26.909	79.669	48.538
56.802	28.883	32.627	23.748	90.128	12.402
69.277	33.355	19.983	32.987	44.919	14.943
81.773	32.084	22.115	30.559	48.548	44.269
65.785	34.826	27.756	38.235	47.748	14.549
56.518	27.697	20.897	12.357	53.178	35.354
38.569	38.821	41.045	38.326	50.204	38.521
44.015	33.543	28.268	28.841	56.711	47.832
55.711	36.821	38.648	29.549	30.522	39.227
97.297	38.471	20.93	30.658	57.206	19.108
74.85	43.16	29.832	28.228	51.425	31.496
97.423	26.623	38.533	44.476	68.578	28.372
62.76	26.637	42.373	26.47	33.191	55.068
84.526	33.862	43.99	26.031	33.495	47.695
55.315	18.122	50.027	31.836	40.088	18.539
54.527	63.361	47.493	10.176	36.433	26.149
59.113	18.644	52.385	29.298	50.814	35.125
53.612	41.691	31.098	46.672	48.323	25.607
51.769	40.55	62.26	31.447	45.901	37.474
75.527	35.824	34.882	28.913	50.924	35.628
20.741	43.814	24.546	37.992	31.391	54.993
76.308	21.855	39.348	17.635	36.219	19.893
54.571	41.067	30.215	20.322	66.382	12.275
51.506	35.746	56.363	60.607	64.046	49.638
60.534	26.131	51.165	28.769	65.843	29.863
83.891	48.469	43.768	29.454	61.606	45.413
48.244	21.003	40.668	35.43	57.736	19.615
51.598	24.439	33.295	45.805	38.787	38.261
86.448	34.853	65.03	45.061	40.244	27.763
52.884	51.421	38.32	38.475	79.606	32.814
61.22	54.62	58.552	20.065	76.698	34.109
53.722	48.255	35.996	32.387	57.441	36.548
75.322	32.315	31.006	38.386	43.406	35.141
97.293	53.708	52.697	37.639	48.417	35.905
52.326	53.713	20.691	33.231	68.297	39.686
56.527	52.806	18.244	12.032	56.224	16.923
51.718	31.443	35.414	46.253	44.82	41.982
35.334	34.826	23.866	36.55	56.924	48.732
45.608	29.243	49.657	10.709	46.767	24.005
69.796	26.747	50.555	30.262	40.007	30.22
72.032	44.212	22.382	44.668	51.853	29.205
55.225	40.331	51.873	33.862	71.249	30.17
70.695	33.772	22.289	28.143	58.135	25.301
49.875	49.253	36.886	20.108	33.554	35.752
48.172	38.115	69.997	11.939	56.325	37.715
66.659	50.323	50.161	29.585	52.269	30.162
34.889	34.785	60.759	25.211	44.765	25.047
106.386	41.73	30.362	38.122	55.989	38.505
68.517	44.717	46.427	11.065	40.133	38.048
38.029	33.818	47.728	13.87	51.41	27.299
38.396	26.384	31.34	19.033	46.58	37.328
92.008	32.931	36.197	17.51	40.509	62.028
68.263	55.967	46.61		64.136	44.071
51.536	30.046	38.854		34.317	46.416
65.357	53.691	49.224		50.335	42.501
76.386	20.402	12.006		56.129	26.869
60.233	35.074	26.302		70.541	45.012
94.958	33.797	18.993		54.695	44.218
30.025	34.782	29.976		69.535	28.964
52.214	31.39	45.266		69.875	54.715
53.762	63.559	24.811		55.338	23.74
24.054	28.078	36.991		50.264	46.561
94.291	40.884	32.063		51.138	47.762
59.955	41.666	26.51		37.48	25.097
68.912	13.525	61.962		55.228	28.996
70.71	24.107	36.303		41.117	11.767
48.981	54.85	37.608		23.098	50.498
69.984	46.181	52.902		60.103	27.628
57.012	38.68	44.015		48.317	61.945
102.532	11.479	6.693		48.144	39.023
71.485	31.931	54.762		81.165	42.815
65.11	46.019	31.982		41.261	17.808
66.589	58.372	35.689		42.926	65.666
37.779	39.006	50.879		36.291	41.118
60.904	31.929	37.382		53.436	40.402
66.993	31.743	20.491		54.474	29.418
40.076	24.649	37.399		54.109	46.965
80.458	22.903	25.77		61.279	35.029
52.495	27.043	28.478		39.2	27.609
47.838	24.633	69.652		65.028	30.913
57.91	51.664	16.981		43.265	19.9
56.19	34.716	24.859		37.79	31.912
38.127	28.677	9.563		39.923	34.219
56.534	57.019	24.617		49.823	17.406
54.762	40.539	61.293		45.247	47.237
87.9	37.448	31.638		62.576	68.303
74.046	44.1	49.591		40.506	58.071
68.487	18.351	54.868		49.755	24.084
70.443	31.459	49.841		71.11	33.849
78.192	41.152	36.363		15.845	33.5
24.724	38.541	47.168		103.463	34.941
56.816	22.479	57.373		23.917	22.588
64.474	38.236	76.2		76.336	26.808
40.516	35.831	61.915		52.522	18.144
69.912	28.039	14.659		64.492	64.614
68.85	33.006	44.965		24.978	34.01
80.83	41.933	33.299		100.822	31.998
47.44	29.812	31.467		37.99	47.643
43.717		40.06		101.397	57.056
93.417	12.643	38.267		45.949	40.958
60.333	18.914	12.136		44.644	29.006
57.426	26.894	28.518		58.305	21.584
75.911	40.67	33.787		41.479	41.242
66.972	32.815	21.61		35.452	47.647
52.3	36.287	45.11		68.604	33.064
51.591	42.077	35.5		40.13	59.631
64.529	28.897	46.412		65.617	61.213
101.83	34.241	47.786		24.25	34.953
54.044	24.797	48.513		57.531	24.443
45.712	38.281	52.442		68.292	74.969
91.114	36.25	53.966		36.652	11.2
89.123	26.577	14.404		74.084	57.176
50.526	53.207	29.762		38.15	16.172
48.852	38.201	52.674		70.539	47.038
59.507	54.316	27.132		45.85	64.637
48.819	28.749	15.528		44.15	22.36
58.876	26.631	71.696		26.75	28.82
43.508	39.242	18.408		17.802	19.645
37.418	45.433	54.39		55.721	25.747
76.14	45.507	18.887		62.154	33.392
72.174	44.252	12.566		34.614	53.522
39.211	44.277	21.895		69.061	35.482
14.424	53.922	35.373		83.994	29.646
64.407	35.607	25.339		31.147	15.965
68.865	35.5	6.02		24.939	59.887
67.746	45.953	20.288		79.308	24.91
38.502	38.786	34.492		53.975	20.064
77.442	40.428	18.403		74.403	55.449
62.529	46.907	49.269		26.133	33.54
66.83	31.918	46.837		66.834	28.104
93.722	52.799	43.198		75.119	31.039
54.808	22.473	47.655		32.753	20.309
90.415	27.081	19.255		22.644	28.906
51.914	24.079	36.652		81.793	44.801
76.352	22.479	37.424		52.726	38.277
54.367	51.549	29.089		52.962	25.417
65.898	42.466	11.766		32.499	37.93
40.704	40.047	47.757		17.118	61.589
42.958	36.584	39.189		67.632	15.796
107.545	40.221	25.849		55.587	44.307
46.926	35.666	46.422		21.128	14.7
49.294		44.282		36.883	25.628
50.052	18.991	14.147		37.38	10.852
46.928	16.372	45.39		46.416	21.557
113.991	41.936	31.348		91.877	45.515
51.878	41.201	33.571		68.093	22.617
50.439	56.643	65.685		68.694	47.906
93.955	13.674	20.324		52.663	62.915
134.246	25.593	19.623		69.7	89.698
54.005	41.701	25.601		50.882	97.03
50.237	20.682	56.54		66.237	28.977
68.774	14.723	10.071		47.297	25.869
53.221	25.078	34.473		8.504	66.023
113.889	14.307	43.073		78.37	21.199
81.283	30.56	36.56		52.165	33.004
94.322	33.172	24.149		34.506	28.91
50.929	24.903	36.575		20.069	38.776
66.408	30.506	47.135		57.155	32.705
58.32	31.041	54.637		38.054	11.817
83.637	42.179	10.632		77.426	61.789
52.891	14.799	20.695		15.577	27.942
64.217	29.036	25.348		93.398	11.561
51.128	34.466	50.629		46.953	57.55
50.976	55.919	42.338			45.874
79.447	43.734	19.798			62.706
67.882	33.109	10.184			23.756
41.32	25.078	23.386			17.692
56.829	36.079	10.831			61.065
54.445	34.806	52.6			13.586
69.998	23.437	31.919			64.028
88.08	30.314	60.227			36.266
70.975	24.71	10.975			25.988
91.007	43.029	42.354			52.921
71.027	27.21	15.306			16.169
89.667	28.794	26.888			36.96
66.012	74.394	60.464			12.332
75.571	16.142	18.601			15.598
83.683	20.395	60.676			14.378
55.175	9.9				27.331
10.414	29.212				15.227
48.855	13.404				36.945
63.69	36.037				60.373
78.071	17.097				34.531
68.829	37.946				19.867
69.528	25.179				50.345
75.058	27.472				21.611
70.442	41.981				30.181
67.855	40.998				33.773
79.609	16.41
35.21	38.888
49.234	33.005
43.734	20.913
62.107	19.62
73.113	30.658
70.14	44.599
57.471
42.456
81.112
93.939
69.506
76.701
93.511
77.335
46.453
68.479
62.287
36.772
43.87
76.325
87.582	50.989	78.352	55.249	74.167	17.24
117.899	39.711	32.542	49.568	28.491	27.635
103.825	34.325	45.423	51.844	51.854	25.983
75.304	44.686	47.192	70.828	45.483	31.112
4.729	54.418	48.508	62.574	48.262	24.124
115.729	28.834	77.041	69.875	29.603	12.005
108.588	37.768	41.084	38.598	37.184	2.457
129.488	43.793	28.014	58.637	19.849	16.492
3.229	61.325	40.857	24.434	42.174	22.034
87.942	53.414	80.734	66.287	41.294	20.149
57.201	38.148	51.582	65.834	29.542	25.087
62.457	49.687	37.257	52.102	34.346	12.914
66.96	39.156	82.249	53.37	27.865	22.97
106.698	30.343	63.817	62.368	32.899	35.721
87.06	42.341	45.396	61.724	38.282	22.883
117.961	28.889	43.377	78.591	43.37	14.533
30.012	63.605	77.652	62.098	35.161	16.298
119.426	31.376	32.52	59.082	28.761	13.682
85.551	25.63	39.208	41.557	29.999	24.108
97.888	43.609	9.038	51.152	40.626	20.435
116.926	44.35	92.165	65.591	43.446	21.236
98.638	55.076	55.276	60.855	28.281	24.222
81.482	53.9	55.425	52.465	23.015	6.253
78.143	53.52	54.744	53.427	26.216	11.896
67.499	35.809	42.632	49.549	46.496	29.008
95.178	24.978	61.38	76.738	28.483	11.979
100.766	84.904	50.554	50.655	21.015	11.196
80.363	50.527	52.257	71.565	36.358	26.5
109.026	35.896	42.955	63.599	37.535	19.121
63.343	39.438	55.004	83.122	40.108	15.526
39.615	40.876	38.426	22.56	42.365	14.077
87.118	54.087	45.761	53.876	45.365	25.279
67.037	42.459	64.879	64.382	38.707	18.989
96.868	35.176	73.265	70.363	24.032	13.834
136.469	54.213	40.619	40.378	38.268	26.782
98.114	47.3	63.168	56.541	62.034	22.575
70.628	61.296	54.8	61.999	40.676	24.761
87.173	37.172	53.884	49.855	27.954	26.146
82.861	19.583	59.337	41.496	46.334	34.157
98.247	57.297	81.36	55.103	34.208	16.524
61.145	50.994	58.774	78.745	30.437	24.19
92.983	51.571	33.887	31.298	53.284	18.517
32.594	55.982	43.817	36.137	32.679	29.996
80.476	38.739	52.867	59.356	35.11	21.43
103.5	40.316	59.945	58.484	33.721	6.479
106.308	40.261	30.103	53.1	45.282	23.495
75.65	40.307	51.134	28.955	21.606	30.314
76.131	48.931	55.313	47.23	18.275	17.859
118.528	41.349	38.491	65.273	38.559	9.399
62	36.135	59.188	31.797	32.483	6.657
54.548	52.871	51.928	54.374	44.624	13.935
90.82	38.928	44.406	54.035	32.065	12.864
103.158	50.092	72.58	51.215	17.321	27.132
104.058	17.87	48.023	51.244	26.773	28.612
101.873	14.675	31.183	45.555	20.307	28.171
87.224	63.49	31.187	39.867	25.581	20.031
66.341	69.125	62.022	57.342	45.525	29.52
85.383	42.646	47.518	47.587	35.641	26.943
79.705	54.579	47.668	50.661	31.872	21.749
91.232	44.077	35.843	49.522	31.357	28.399
100.506	56.187	44.899	55.818	21.308	23.705
88.114	57.245	21.421	58.965	12.393	14.382
107.247	41.57	84.542	38.16	49.366	26.51
105.656	30.496	67.678	79.549	25.663	26.372
75.313	49.305	40.27	4.817	44.271	27.947
83.948	56.269	72.385	68.961	24.773	24.093
50.137	42.395	48.138	45.671	19.208	15.786
81.942	48.299	23.792	49.822	48.062	16.974
69.485	80.022	53.458	69.495	59.274	34.024
89.703	67.468	36.468	51.203	47.025	23.336
98.757	28.798	13.945	54.851	44.667	39.671
114.269	24.401	60.87	53.585	12.521	8.653
77.604	33.247	44.24	65.381	11.621	34.902
94.216	48.227	34.38	71.096	44.31	21.396
105.903	58.081	21.745	61.833	35.959	12.458
109.948	51.293	48.934	37.677	47.529	26.151
98.666	47.023	67.122	46.783	35.787	23.291
98.759	20.078		43.497	25.381	8.59
80.621	72.377	41.186	64.852	34.161	9.059
82.027	31.965	60.542	54.611	38.009	28.383
85.987	56.929	27.159	4.881	39.232	25.15
97.822	33.283	47.468	52.213	24.839	22.483
87.309	15.669	70.326	47.109	18.991	30.252
106.57	42.33	46.269	48.703	28.2	16.49
88.241	54.999		52.18	15.587	23.689
33.282	25.859	31.578	49.41	29.236	32.821
109.749	42.588	28.562	57.486	12.19	30.274
88.342	43.33	40.548	55.062	17.315	30.004
72.313	41.594	19.05	45.353	16.359	3.899
67.42	53.898	60.521	63.625	14.978	26.213
73.54	45.483	21.2	38.847	19.672	90.056
86.782	16.442	36.334	66.561	20.921	7.663
129.112	39.079	65.47	63.262	30.528	42.376
77.488	66.139	12.916	39.634	25.382	27.532
108.505	46.341	15.01	43.456	47.127	8.605
130.89	37.202	62.126	52.743	32.304	12.46
103.649	39.069	67.825	57.961	31.533	36.646
80.373	19.028	10.758	33.397	47.469	38.335
93.072	48.071	27.934	47.919		18.318
162.894	18.984	48.434	64.308		66.096
92.196	40.036	63.695	47.576		6.807
86.345	24.383	27.592	50.555		26.51
69.464	42.304	11.193	49.115		8.509
83.446	40.477	29.71	58.883		6.716
100.942	24.28	41.496	76.403		16.782
88.292	60.369	34.093	56.502		18.841
93.097	21.903	27.073	29.483		22.72
84.033	27.037	71.649	81.289		24.053
95.468	18.972	40.607	47.395		45.599
89.313	30.264	71.559	45.995		10.519
112.86	16.378	13.818	49.979		8.998
80.695	14.268	65.862	46.822		7.554
86.927	19.512	17.977	83.514		46.477
97.291	30.779	29.402	46.265		42.119
94.003	18.784	29.701	49.387		21.08
93.108	34.668	40.768	52.561		15.041
115.091	49.123	29.455	52.866		49.24
100.081	18.191	18.835	83.325		57.211
60.223	50	29.287	42.398		14.387
82.446	41.132	30.571	72.824		15.14
86.819	57.037	24.647	32.777		30.777
86.018	28.572	68.451	78.655		18.475
74.104	14.059	34.806	100.963		12.52
88.743	25.998	60.196	79.693		37.91
98.757	44.707	47.822	51.521		99.555
111.925	30.733	50.628	41.564		11.509
83.937	48.182	27.515	61.216		26.722
84.811	26.51	30.289	89.007		49.068
86.33	41.874	20.493	47.784		83.841
85.693	17.266	34.863	64.08		9.649
96.898	29.198	27.148	68.653		82.837
85.413	43.451	41.596	32.862		32.658
84.913	21.392	29.527	40.18		7.441
53.816	18.892	40.616	50.268		15.634
112.466	38.448	22.405	76.258		63.067
82.589	37.436	30.484	68.421		85.058
94.147	16.247	48.209	38.835		8.795
84.174	27.74	76.514	77.367		45.202
63.764	9.97	80.281	103.816		97.737
26.699	20.736	30.111	62.466		25.589
88.415	34.39	7.624	33.553		80.035
83.121	43.219	41.34	62.942		59.082
86.841	67.768	76.869	85.545		28.233
89.431	79.601	21.653	50.985		7.923
98.389	18.825	9.934	66.739		20.041
125.073	24.958	35.754	52.356		28.648
89.445	23.23		39.874		16.932
49.81	33.668		37.204		67.628
39.329	14.825		61.448		20.955
98.2	48.99		61.866		12.948
87.445	19.639		57.417		43.93
101.902	16.672		45.602		21.465
92.674	16.925		78.022		40.889
105.61	25.715		43.007		20.242
44.013	17.518		76.452		23.398
112.232	44.034		27.567		14.932
79.234	37.836		62.068		14.722
93.405	39.203		40.158		37.376
81.08			66.01		18.803
77.415			58.973
65.063			49.963
86.484			40.114
91.433			37.664
106.363			60.824
95.359			51.798
68.916			63.202
104.667			45.641
21.723			67.258
26.597			39.144
93.742			45.649
77.837			75.652
98.241			57.818
41.952			48.937
82.012			62.986
88.364			56.778
27.139			62.665
70.822			50.245
62.14			39.034
86.626			58.203
67.172			66.326
63.702			53.77
37.905			46.291
86.24			33.835
42.051			83.034
120.264			75.678
120.558			62.108
36.969			40.949
90.365			56.454
91.903			32.574
82.842			33.028
97.081			56.041
29.332			54.666
93.893			52.267
56.678			64.522
103.847			17.901
58.708			52.318
87.146			52.157
53.151			61.332
85.596			73.61
64.989			47.907
84.861			49.941
27.679			57.085
61.635			93.978
44.355			44.293
62.262			50.29
95.75			59.784
60.068			57.672
75.814			50.621
68.951			70.99
59.673			53.716
36.707			55.595
18.484			54.548
39.515			58.051
74.43			56.433
103.889			35.756
74.028			66.029
25.418			48.301
20.018			74.763
63.755			47.787
49.69			42.761
45.352			47.762
97.954			63.904
105.479			69.814
23.125			56.736
63.509			70.342
109.388			67.727
60.915			52.898
87.578			70.068
80.777			83.933
78.574			83.749
12.264			63.575
19.375			39.636
75.487			52.427
100.131			69.545
100.623			56.57
30.285			61.031
95.428			64.559
86.898			63.261
85.998			60.322
19.543			56.585
49.133			42.778
96.033			48.863
112.036			56.793
21.692			60.21
80.038			43.746
87.818			81.076
96.827			51.355
					18.165
					61.531
					40.847
					54.241
					77.374
					79.605
					44.248
					73.169
					53.759
					29.985
					25.533
					54.922
					51.844
					68.153
					53.042
					58.788
					55.347
					60.823
					46.178
					85.064
					47.189
					56.126
					23.855
					35.386
					42.877
					50.497
					49.769
					47.501
					47.97
					46.695
					75.182
					12.841
					52.42
					28.671
					59.232
					40.314
					34.827
					51.722
					45.486
					43.386
					54.756
					55.034
					64.039
					55.029
					86.934
					50.07
					54.537
					67.582
					62.558
					26.636
					59.792
					60.921
					70.106
					39.006
					56.709
					40.219
					55.084
					42.824
					18.584
					35.692
					48.597
					55.073
					38.53
					59.242
					44.376
					55.911
					75.92
					53.296
					55.347
					18.828
					53.662
					62.976
					83.807
					73.475
					19.64
					44.379
					34.297
					61.275
					51.372
					22.239
					41.502
					45.097
					43.836
					36.662
					38.642
					5.202
					57.481
					41.604
					49.914
					39.89
					54.15
					54.67
					47.143
					47.683
					90.492
					49.095
					41.627
					55.437
					55.013
					77.338
					44.987
					56.757
					52.604
					54.462
					58.187
					50.617
					45.651
					43.189
					58.808
					72.137
					60.626
					53.186
					66.635
					67.275
					22.062
					45.774
					76.625
					62.507
					36.868
					62.726
					50.471
					42.416
					38.592
					56.758
					77.646
					52.034
					65.33
					50.32
					41.104
					40.546
					59.607
					54.752
					47.677
					61.013
					43.905
					30.327
					46.585
					96.657
					50.983
					55.908
					19.295
					60.845
					61.042
					50.169
					57.97
					45.792
					75.708
					44.602
					33.75
					22.22
					40.078
					64.604
					29.164
					43.331
					44.804
					90.598
					66.97
					59.859
					78.79
					52.739
					59.534
					42.69
					60.113
					54.805
					42.658
					49.69
					38.841
					63.358
					36.412
					67.581
					31.344
					74.892
					47.582
					74.2
					47.482
					51.035
					66.464
					45.342
					49.06
					45.081
					45.133
					58.556
					38.285
					85.254
					19.561
					51.415
					49.303
					86.796
					73.693
					79.962
					56.223
					58.65
					27.953
					30.706
					34.746
					55.929
					61.328
					76.993
					68.296
					37.198
					54.333
					29.931
					77.498
					60.957
					60.639
					56.384
					68.555
					36.841
					41.358
					12.504
					72.663
					38.445
					61.184
					63.97
					73.511
					86.286
					33.309
					49.4
					43.189
					56.394
					87.855
					32.711
					58.284
					56.154
					47.228
					60.345
					50.645
					31.322
					56.973
					36.257
					40.135
					82.806
					40.34
					56.927
					69.513
					17.067
					42.856
					33.206
					56.657
					39.456
					48.548
					35.183
					41.175
					17.479
					60.723
					36.159
					57.251
					70.143
					58.167
					42.713
					47.887
					44.823
					64.638
					56.749
					31.467
					36.069
					43.797
					37.437
					87.228
					35.82
					38.764
					79.112
					57.068
					43.185
					37.748
					65.318
					53.497
					56.073
					62.586
					36.733
					26.139
					54.995
					26.179
					67.955
					40.279
					80.35
					38.594
					78.969
					79.221
					77.96
					21.238
					88.138
					14.266
					24.196
					57.517
					32.597
					59.517
					43.282
					79.335
					50.919
					63.567
					41.455
					55.193
					65.545
					51.486
					61.404
					59.949
					22.154
					24.661
					40.676
					32.921
					47.514
					76.542
					36.071
					32.558
					58.633
					62.612
					70.663
					33.678
					74.909
					62.388
					54.339
					19.612
					50.911
					33.982
					88.424
					57.412
					44.026
					28.961
					64.359
					43.886
					45.899
					30.458
					24.456
					31.44
					30.535
					12.491
					27.253
					77.647
					65.502
					50.467
					28.806
					36.377
					54.068
					29.254
					50.668
					33.069
					71.841
					59.609
					17.413
					25.357
					61.087
					25.528
					12.322
					30.935
					49.846
					29.6
					43.822
					10.445
					20.032
					59.565
					30.602
					45.66
					40.161
					21.161
					35.649
					19.822
					99.637
					22.933
					36.582
					38.293
					17.847
					68.339
					31.642
					40.381
					34.561
					24.129
					21.603
					21.034
					32.652
					28.69
					37.215
					18.732
					45.818
					33.365
					63.882
					25.071
					12.54
					67.09
					25.062
					51.972
					34.939
					26.526
					23.675
					61.984
					23.585
					27.097
					60.448
					39.607
					76.075
					21.436
					13.632
					20.423
					41.875
					43.932
					22.625
					22.035
					26.369
					34.635
					13.765
					4.814
					40.49

## Sheet: Ordinary One-way ANOVA results
Data sets analyzed	A-F
ANOVA summary
F	209.07
P value	<0.000000000000001
P value summary	****
Significant diff. among means (P < 0.05)?	Yes
R squared	0.199977
Brown-Forsythe test
F (DFn, DFd)	27.31844165 (5, 4182)
P value	<0.000000000000001
P value summary	****
Are SDs significantly different (P < 0.05)?	Yes
Bartlett's test
Bartlett's statistic (corrected)	133.22
P value	<0.000000000000001
P value summary	****
Are SDs significantly different (P < 0.05)?	Yes
ANOVA table	SS	DF	MS	F (DFn, DFd)	P value
Treatment (between columns)	383096	5	76619.1	F (5, 4182) = 209.0699319	P<0.000000000000001
Residual (within columns)	1.5326e+06	4182	366.476
Total	1.9157e+06	4187
Data summary
Number of treatments (columns)	6
Number of values (total)	4188

## Sheet: Multiple comparisons
Number of families	1
Number of comparisons per family	15
Alpha	0.05
Tukey's multiple comparisons test	Mean Diff.	95.00% CI of diff.	Significant?	Summary	Adjusted P Value
RSMC+/+ vs. RSMC+/-	27.1514	24.32298923 to 29.97975448	Yes	****	3.51161e-08	A-B
RSMC+/+ vs. RSMC+/-(+PARPi)	24.4003	21.57099152 to 27.22958711	Yes	****	3.51161e-08	A-C
RSMC+/+ vs. RSMC+/+(+PARPi)	24.2058	21.23876120 to 27.17285898	Yes	****	3.51161e-08	A-D
RSMC+/+ vs. RSMC+/-(+EME)	23.1299	19.82011137 to 26.43966115	Yes	****	3.51161e-08	A-E
RSMC+/+ vs. RSMC+/+(+EME&PARPi)	25.1817	22.44824307 to 27.91511797	Yes	****	3.51161e-08	A-F
RSMC+/- vs. RSMC+/-(+PARPi)	-2.75108	-5.553687608 to 0.05152252783	No	ns	0.057849	B-C
RSMC+/- vs. RSMC+/+(+PARPi)	-2.94556	-5.887168179 to -0.003955354660	Yes	*	0.0494629	B-D
RSMC+/- vs. RSMC+/-(+EME)	-4.02149	-7.308471898 to -0.7344992837	Yes	**	0.00652589	B-E
RSMC+/- vs. RSMC+/+(+EME&PARPi)	-1.96969	-4.675490566 to 0.7361078880	No	ns	0.300389	B-F
RSMC+/-(+PARPi) vs. RSMC+/+(+PARPi)	-0.194479	-3.136965590 to 2.748007137	No	ns	0.999967	C-D
RSMC+/-(+PARPi) vs. RSMC+/-(+EME)	-1.2704	-4.558176872 to 2.017370770	No	ns	0.880871	C-E
RSMC+/-(+PARPi) vs. RSMC+/+(+EME&PARPi)	0.781391	-1.925364638 to 3.488147040	No	ns	0.963362	C-F
RSMC+/+(+PARPi) vs. RSMC+/-(+EME)	-1.07592	-4.482962101 to 2.331114452	No	ns	0.946502	D-E
RSMC+/+(+PARPi) vs. RSMC+/+(+EME&PARPi)	0.97587	-1.874564678 to 3.826305533	No	ns	0.925612	D-F
RSMC+/-(+EME) vs. RSMC+/+(+EME&PARPi)	2.05179	-1.153858722 to 5.257447226	No	ns	0.449723	E-F
Test details	Mean 1	Mean 2	Mean Diff.	SE of diff.	n1	n2	q	DF
RSMC+/+ vs. RSMC+/-	66.5209	39.3696	27.1514	0.992056	731	759	38.7053	4182
RSMC+/+ vs. RSMC+/-(+PARPi)	66.5209	42.1206	24.4003	0.992377	731	758	34.7723	4182
RSMC+/+ vs. RSMC+/+(+PARPi)	66.5209	42.3151	24.2058	1.04069	731	630	32.8936	4182
RSMC+/+ vs. RSMC+/-(+EME)	66.5209	43.3911	23.1299	1.1609	731	433	28.1768	4182
RSMC+/+ vs. RSMC+/+(+EME&PARPi)	66.5209	41.3393	25.1817	0.958754	731	877	37.1443	4182
RSMC+/- vs. RSMC+/-(+PARPi)	39.3696	42.1206	-2.75108	0.983015	759	758	3.95784	4182
RSMC+/- vs. RSMC+/+(+PARPi)	39.3696	42.3151	-2.94556	1.03177	759	630	4.03739	4182
RSMC+/- vs. RSMC+/-(+EME)	39.3696	43.3911	-4.02149	1.15291	759	433	4.93294	4182
RSMC+/- vs. RSMC+/+(+EME&PARPi)	39.3696	41.3393	-1.96969	0.94906	759	877	2.93508	4182
RSMC+/-(+PARPi) vs. RSMC+/+(+PARPi)	42.1206	42.3151	-0.194479	1.03208	758	630	0.266487	4182
RSMC+/-(+PARPi) vs. RSMC+/-(+EME)	42.1206	43.3911	-1.2704	1.15319	758	433	1.55796	4182
RSMC+/-(+PARPi) vs. RSMC+/+(+EME&PARPi)	42.1206	41.3393	0.781391	0.949396	758	877	1.16396	4182
RSMC+/+(+PARPi) vs. RSMC+/-(+EME)	42.3151	43.3911	-1.07592	1.19502	630	433	1.27327	4182
RSMC+/+(+PARPi) vs. RSMC+/+(+EME&PARPi)	42.3151	41.3393	0.97587	0.999791	630	877	1.38038	4182
RSMC+/-(+EME) vs. RSMC+/+(+EME&PARPi)	43.3911	41.3393	2.05179	1.12438	433	877	2.58068	4182
