# Supplementary material for: S-phase PARylation of microprotein RSMC enhances the function of Sororin in sister chromatid cohesion
Source: EMBO J. 2025 Nov 19;45(1):278–309. doi: 10.1038/s44318-025-00641-8 (PMC12759081; doi:10.1038/s44318-025-00641-8)
Supplement: Supplementary file 7 — Source data Fig. 6 [file 44318_2025_641_MOESM7_ESM.zip › EMBOJ-2025-120713R_SourceDataForFigure6/FIG 6F/FIG 6F statistical results.xlsx]

## Sheet: Original data
Olaparib(-)	Olaparib(+)	Olaparib(+)+Flag-RSMC	Olaparib(+)+Flag-RSMC-16A
17.1429	45.3704	18.8119	39.8058
14.5631	39.8058	17.6471	37.2549
14.5631	43.5644	17.4757	40.5941

## Sheet: Ordinary One-way ANOVA results
Data sets analyzed	A-D
ANOVA summary
F	174.344
P value	1.25992e-07
P value summary	****
Significant diff. among means (P < 0.05)?	Yes
R squared	0.984935
Brown-Forsythe test
F (DFn, DFd)	0.5358824291 (3, 8)
P value	0.670635
P value summary	ns
Are SDs significantly different (P < 0.05)?	No
Bartlett's test
Bartlett's statistic (corrected)
P value
P value summary
Are SDs significantly different (P < 0.05)?
ANOVA table	SS	DF	MS	F (DFn, DFd)	P value
Treatment (between columns)	1811.27	3	603.758	F (3, 8) = 174.3442854	P=0.000000125991623
Residual (within columns)	27.7042	8	3.46302
Total	1838.98	11
Data summary
Number of treatments (columns)	4
Number of values (total)	12

## Sheet: Multiple comparisons
Number of families	1
Number of comparisons per family	6
Alpha	0.05
Tukey's multiple comparisons test	Mean Diff.	95.00% CI of diff.	Significant?	Summary	Adjusted P Value
Olaparib(-) vs. Olaparib(+)	-27.4905	-32.35625799 to -22.62472868	Yes	****	4.04186e-07	A-B
Olaparib(-) vs. Olaparib(+)+Flag-RSMC	-2.5552	-7.420961325 to 2.310567992	No	ns	0.391375	A-C
Olaparib(-) vs. Olaparib(+)+Flag-RSMC-16A	-23.7952	-28.66100132 to -18.92947201	Yes	****	1.33475e-06	A-D
Olaparib(+) vs. Olaparib(+)+Flag-RSMC	24.9353	20.06953201 to 29.80106132	Yes	****	9.20215e-07	B-C
Olaparib(+) vs. Olaparib(+)+Flag-RSMC-16A	3.69526	-1.170507992 to 8.561021325	No	ns	0.147719	B-D
Olaparib(+)+Flag-RSMC vs. Olaparib(+)+Flag-RSMC-16A	-21.24	-26.10580466 to -16.37427534	Yes	****	3.18503e-06	C-D
Test details	Mean 1	Mean 2	Mean Diff.	SE of diff.	n1	n2	q	DF
Olaparib(-) vs. Olaparib(+)	15.423	42.9135	-27.4905	1.51943	3	3	25.5868	8
Olaparib(-) vs. Olaparib(+)+Flag-RSMC	15.423	17.9782	-2.5552	1.51943	3	3	2.37825	8
Olaparib(-) vs. Olaparib(+)+Flag-RSMC-16A	15.423	39.2183	-23.7952	1.51943	3	3	22.1474	8
Olaparib(+) vs. Olaparib(+)+Flag-RSMC	42.9135	17.9782	24.9353	1.51943	3	3	23.2085	8
Olaparib(+) vs. Olaparib(+)+Flag-RSMC-16A	42.9135	39.2183	3.69526	1.51943	3	3	3.43936	8
Olaparib(+)+Flag-RSMC vs. Olaparib(+)+Flag-RSMC-16A	17.9782	39.2183	-21.24	1.51943	3	3	19.7692	8
