# Supplementary material for: S-phase PARylation of microprotein RSMC enhances the function of Sororin in sister chromatid cohesion
Source: EMBO J. 2025 Nov 19;45(1):278–309. doi: 10.1038/s44318-025-00641-8 (PMC12759081; doi:10.1038/s44318-025-00641-8)
Supplement: Supplementary file 7 — Source data Fig. 6 [file 44318_2025_641_MOESM7_ESM.zip › EMBOJ-2025-120713R_SourceDataForFigure6/FIG 6H/FIG 6H statistical results.xlsx]

## Sheet: Original data
siNC(-PARPi)	siNC(+PARPi)	siE1&2(-PARPi)	siE1&2(+PARPi)
1	0.528401	0.348363	0.213806
1	0.481106	0.319627	0.17931
1	0.609012	0.549801	0.350934
1	0.622857	0.477636	0.234868

## Sheet: Ordinary One-way ANOVA results
Data sets analyzed	A-D
ANOVA summary
F	76.0853
P value	4.45445e-08
P value summary	****
Significant diff. among means (P < 0.05)?	Yes
R squared	0.950053
Brown-Forsythe test
F (DFn, DFd)	4.708981213 (3, 12)
P value	0.0214145
P value summary	*
Are SDs significantly different (P < 0.05)?	Yes
Bartlett's test
Bartlett's statistic (corrected)
P value
P value summary
Are SDs significantly different (P < 0.05)?
ANOVA table	SS	DF	MS	F (DFn, DFd)	P value
Treatment (between columns)	1.246	3	0.415333	F (3, 12) = 76.08532776	P=0.000000044544498
Residual (within columns)	0.0655054	12	0.00545878
Total	1.31151	15
Data summary
Number of treatments (columns)	4
Number of values (total)	16

## Sheet: Multiple comparisons
Number of families	1
Number of comparisons per family	6
Alpha	0.05
Tukey's multiple comparisons test	Mean Diff.	95.00% CI of diff.	Significant?	Summary	Adjusted P Value
siNC(-PARPi) vs. siNC(+PARPi)	0.439656	0.2845499846 to 0.5947620154	Yes	****	1.15949e-05	A-B
siNC(-PARPi) vs. siE1&2(-PARPi)	0.576143	0.4210372346 to 0.7312492654	Yes	****	6.49371e-07	A-C
siNC(-PARPi) vs. siE1&2(+PARPi)	0.75527	0.6001644846 to 0.9103765154	Yes	****	3.09043e-08	A-D
siNC(+PARPi) vs. siE1&2(-PARPi)	0.136487	-0.01861876544 to 0.2915932654	No	ns	0.09167	B-C
siNC(+PARPi) vs. siE1&2(+PARPi)	0.315615	0.1605084846 to 0.4707205154	Yes	***	0.000294638	B-D
siE1&2(-PARPi) vs. siE1&2(+PARPi)	0.179127	0.02402123456 to 0.3342332654	Yes	*	0.0224308	C-D
Test details	Mean 1	Mean 2	Mean Diff.	SE of diff.	n1	n2	q	DF
siNC(-PARPi) vs. siNC(+PARPi)	1	0.560344	0.439656	0.0522436	4	4	11.9013	12
siNC(-PARPi) vs. siE1&2(-PARPi)	1	0.423857	0.576143	0.0522436	4	4	15.596	12
siNC(-PARPi) vs. siE1&2(+PARPi)	1	0.244729	0.75527	0.0522436	4	4	20.4449	12
siNC(+PARPi) vs. siE1&2(-PARPi)	0.560344	0.423857	0.136487	0.0522436	4	4	3.69466	12
siNC(+PARPi) vs. siE1&2(+PARPi)	0.560344	0.244729	0.315615	0.0522436	4	4	8.54356	12
siE1&2(-PARPi) vs. siE1&2(+PARPi)	0.423857	0.244729	0.179127	0.0522436	4	4	4.84891	12
