# Supplementary material for: S-phase PARylation of microprotein RSMC enhances the function of Sororin in sister chromatid cohesion
Source: EMBO J. 2025 Nov 19;45(1):278–309. doi: 10.1038/s44318-025-00641-8 (PMC12759081; doi:10.1038/s44318-025-00641-8)
Supplement: Supplementary file 8 — Source data Fig. 7 [file 44318_2025_641_MOESM8_ESM.zip]

Archive with 22 entries (16 files):
- EMBOJ-2025-120713R_SourceDataForFigure7/
- EMBOJ-2025-120713R_SourceDataForFigure7/FIG 7A/
- EMBOJ-2025-120713R_SourceDataForFigure7/FIG 7A/siNC.tif
- EMBOJ-2025-120713R_SourceDataForFigure7/FIG 7A/siRSMC&WAPL.tif
- EMBOJ-2025-120713R_SourceDataForFigure7/FIG 7A/siRSMC.tif
- EMBOJ-2025-120713R_SourceDataForFigure7/FIG 7A/siWAPL.tif
- EMBOJ-2025-120713R_SourceDataForFigure7/FIG 7B/
- EMBOJ-2025-120713R_SourceDataForFigure7/FIG 7B/FIG 7B  statistical results.xlsx
- EMBOJ-2025-120713R_SourceDataForFigure7/FIG 7B/FIG 7B before PS.tif
- EMBOJ-2025-120713R_SourceDataForFigure7/FIG 7B/FIG 7B.pzfx
- EMBOJ-2025-120713R_SourceDataForFigure7/FIG 7C/
- EMBOJ-2025-120713R_SourceDataForFigure7/FIG 7C/FIG 7C before PS.tif
- EMBOJ-2025-120713R_SourceDataForFigure7/FIG 7C/FIG 7C.pzfx
- EMBOJ-2025-120713R_SourceDataForFigure7/FIG 7C/FIG 7C.xlsx
- EMBOJ-2025-120713R_SourceDataForFigure7/FIG 7D/
- EMBOJ-2025-120713R_SourceDataForFigure7/FIG 7D/FIG 7D  statistical results.xlsx
- EMBOJ-2025-120713R_SourceDataForFigure7/FIG 7D/FIG 7D before PS.tif
- EMBOJ-2025-120713R_SourceDataForFigure7/FIG 7D/FIG 7D.pzfx
- EMBOJ-2025-120713R_SourceDataForFigure7/FIG 7E/
- EMBOJ-2025-120713R_SourceDataForFigure7/FIG 7E/FIG 7E before PS.tif
- EMBOJ-2025-120713R_SourceDataForFigure7/FIG 7E/FIG 7E.pzfx
- EMBOJ-2025-120713R_SourceDataForFigure7/FIG 7E/FIG 7E.xlsx
