# Supplementary material for: S-phase PARylation of microprotein RSMC enhances the function of Sororin in sister chromatid cohesion
Source: EMBO J. 2025 Nov 19;45(1):278–309. doi: 10.1038/s44318-025-00641-8 (PMC12759081; doi:10.1038/s44318-025-00641-8)
Supplement: Supplementary file 8 — Source data Fig. 7 [file 44318_2025_641_MOESM8_ESM.zip › EMBOJ-2025-120713R_SourceDataForFigure7/FIG 7B/FIG 7B statistical results.xlsx]

## Sheet: Original data
siNC	siRSMC	siWapl	siRSMC+Wapl
5	15.1316	4.5	4	EXP1	Cells with cohesion defects (%)
4.5	22	2.5	2.5	EXP2
5.59441	19.5946	4.65116	3.5	EXP3

## Sheet: Ordinary One-way ANOVA results
Data sets analyzed	A-D
ANOVA summary
F	45.9807
P value	2.17268e-05
P value summary	****
Significant diff. among means (P < 0.05)?	Yes
R squared	0.945184
Brown-Forsythe test
F (DFn, DFd)	1.453765087 (3, 8)
P value	0.298139
P value summary	ns
Are SDs significantly different (P < 0.05)?	No
Bartlett's test
Bartlett's statistic (corrected)
P value
P value summary
Are SDs significantly different (P < 0.05)?
ANOVA table	SS	DF	MS	F (DFn, DFd)	P value
Treatment (between columns)	499.069	3	166.356	F (3, 8) = 45.98070075	P=0.000021726798537
Residual (within columns)	28.9437	8	3.61796
Total	528.013	11
Data summary
Number of treatments (columns)	4
Number of values (total)	12

## Sheet: Multiple comparisons
Number of families	1
Number of comparisons per family	6
Alpha	0.05
Tukey's multiple comparisons test	Mean Diff.	95.00% CI of diff.	Significant?	Summary	Adjusted P Value
siNC vs. siRSMC	-13.8773	-18.85067720 to -8.903831471	Yes	****	9.05864e-05	A-B
siNC vs. siWapl	1.14775	-3.825675196 to 6.121170529	No	ns	0.878775	A-C
siNC vs. siRSMC+Wapl	1.69814	-3.275287529 to 6.671558196	No	ns	0.703086	A-D
siRSMC vs. siWapl	15.025	10.05157914 to 19.99842486	Yes	****	5.05447e-05	B-C
siRSMC vs. siRSMC+Wapl	15.5754	10.60196680 to 20.54881253	Yes	****	3.87179e-05	B-D
siWapl vs. siRSMC+Wapl	0.550388	-4.423035196 to 5.523810529	No	ns	0.983646	C-D
Test details	Mean 1	Mean 2	Mean Diff.	SE of diff.	n1	n2	q	DF
siNC vs. siRSMC	5.03147	18.9087	-13.8773	1.55305	3	3	12.6367	8
siNC vs. siWapl	5.03147	3.88372	1.14775	1.55305	3	3	1.04514	8
siNC vs. siRSMC+Wapl	5.03147	3.33333	1.69814	1.55305	3	3	1.54633	8
siRSMC vs. siWapl	18.9087	3.88372	15.025	1.55305	3	3	13.6818	8
siRSMC vs. siRSMC+Wapl	18.9087	3.33333	15.5754	1.55305	3	3	14.183	8
siWapl vs. siRSMC+Wapl	3.88372	3.33333	0.550388	1.55305	3	3	0.501184	8
