# Supplementary material for: S-phase PARylation of microprotein RSMC enhances the function of Sororin in sister chromatid cohesion
Source: EMBO J. 2025 Nov 19;45(1):278–309. doi: 10.1038/s44318-025-00641-8 (PMC12759081; doi:10.1038/s44318-025-00641-8)
Supplement: Supplementary file 8 — Source data Fig. 7 [file 44318_2025_641_MOESM8_ESM.zip › EMBOJ-2025-120713R_SourceDataForFigure7/FIG 7C/FIG 7C.xlsx]

## Sheet: Original data
Dose	PDS5B-Wapl			PDS5B-Wapl+RSMC			PDS5B-Wapl+Sororin			PDS5B-Wapl+Sororin+RSMC WT			PDS5B-Wapl+Sororin+RSMC-16A			PDS5B-Wapl+Sororin+RSMC ΔSIM
6.61e-09	0.001861	0.001851	0.000914	0.001713	0.001656	0.000642	0.000227	0.000242	0.000339	0.000119	0.000132	0.000148	0.000258	0.000257	0.000217	0.00021	0.000211	0.000259
1.32e-08	0.003714	0.003694	0.001827	0.00342	0.003306	0.001283	0.000453	0.000484	0.000677	0.000238	0.000263	0.000295	0.000515	0.000514	0.000434	0.00042	0.000421	0.000518
2.64e-08	0.007401	0.007362	0.003647	0.006818	0.006591	0.002562	0.000906	0.000967	0.001354	0.000477	0.000526	0.00059	0.00103	0.001028	0.000867	0.000839	0.000842	0.001035
5.66e-08	0.015733	0.01565	0.007785	0.014502	0.014024	0.005476	0.00194	0.00207	0.002898	0.001022	0.001127	0.001264	0.002204	0.002201	0.001857	0.001797	0.001804	0.002216
1.13e-07	0.030983	0.030823	0.015451	0.028592	0.027663	0.010893	0.003872	0.004131	0.005779	0.002041	0.002252	0.002524	0.004399	0.004392	0.003708	0.003587	0.003602	0.004422
2.27e-07	0.060119	0.059818	0.030434	0.055607	0.053848	0.021553	0.007714	0.008228	0.011491	0.004074	0.004493	0.005035	0.008759	0.008746	0.007389	0.007149	0.007178	0.008805
4.53e-07	0.113471	0.112934	0.059078	0.105397	0.102231	0.042199	0.015311	0.016321	0.022722	0.008115	0.008946	0.010021	0.017367	0.017341	0.014669	0.014196	0.014253	0.017456
9.06e-07	0.203955	0.203087	0.111589	0.190812	0.185607	0.08099	0.03016	0.032119	0.044436	0.016099	0.017733	0.019842	0.034141	0.034091	0.028914	0.027996	0.028106	0.034314
1.81e-06	0.3391	0.337898	0.200841	0.320725	0.313335	0.149873	0.058556	0.06224	0.085097	0.031688	0.034849	0.038913	0.06603	0.065936	0.056205	0.054468	0.054678	0.066354
3.62e-06	0.506864	0.505519	0.334641	0.486046	0.47751	0.260748	0.110639	0.117194	0.156863	0.06143	0.067353	0.074913	0.123889	0.123723	0.106434	0.103314	0.103691	0.124459
7.25e-06	0.673093	0.671907	0.501667	0.654485	0.646703	0.413763	0.199251	0.209819	0.271226	0.115753	0.126209	0.139391	0.220487	0.220224	0.192406	0.187293	0.187913	0.22139
1.45e-05	0.804809	0.803961	0.668321	0.791365	0.785653	0.585473	0.332327	0.346899	0.426782	0.207498	0.224143	0.244691	0.361353	0.361	0.322751	0.315526	0.316405	0.362565
2.9e-05	0.891931	0.89141	0.80129	0.883618	0.880047	0.738645	0.498916	0.51516	0.598316	0.343702	0.366226	0.393202	0.53093	0.530548	0.488046	0.47974	0.480755	0.532236
5.8e-05	0.942905	0.942615	0.889726	0.938242	0.936226	0.849726	0.665745	0.680052	0.748732	0.5116	0.536142	0.56449	0.69365	0.693325	0.655998	0.648453	0.649379	0.694764
0.000108	0.968579	0.968414	0.937731	0.965936	0.96479	0.913449	0.788011	0.798669	0.847596	0.661578	0.683251	0.707515	0.808644	0.808407	0.780654	0.774905	0.775613	0.809455
