# Supplementary material for: S-phase PARylation of microprotein RSMC enhances the function of Sororin in sister chromatid cohesion
Source: EMBO J. 2025 Nov 19;45(1):278–309. doi: 10.1038/s44318-025-00641-8 (PMC12759081; doi:10.1038/s44318-025-00641-8)
Supplement: Supplementary file 8 — Source data Fig. 7 [file 44318_2025_641_MOESM8_ESM.zip › EMBOJ-2025-120713R_SourceDataForFigure7/FIG 7D/FIG 7D statistical results.xlsx]

## Sheet: Original data
PDS5B—Wapl	PDS5B-Wapl+RSMC	PDS5B-Wapl+Sororin	PDS5B-Wapl+Sororin+RSMC	PDS5B-Wapl+Sororin+RSMC-16A	PDS5B-Wapl+Sororin+RSMC-ΔSIM
7.18488	10.2522	19.4557	44.7328	25.6052	31.4317
3.52903	3.9487	27.2767	50.1645	25.6445	31.3042
3.51006	3.81567	29.109	55.3531	30.4033	25.4712

## Sheet: Ordinary One-way ANOVA results
Data sets analyzed	A-F
ANOVA summary
F	55.5867
P value	6.9823e-08
P value summary	****
Significant diff. among means (P < 0.05)?	Yes
R squared	0.958611
Brown-Forsythe test
F (DFn, DFd)	0.2403082562 (5, 12)
P value	0.936883
P value summary	ns
Are SDs significantly different (P < 0.05)?	No
Bartlett's test
Bartlett's statistic (corrected)
P value
P value summary
Are SDs significantly different (P < 0.05)?
ANOVA table	SS	DF	MS	F (DFn, DFd)	P value
Treatment (between columns)	4247.86	5	849.573	F (5, 12) = 55.58666047	P=0.000000069822966
Residual (within columns)	183.405	12	15.2838
Total	4431.27	17
Data summary
Number of treatments (columns)	6
Number of values (total)	18

## Sheet: Multiple comparisons
Number of families	1
Number of comparisons per family	15
Alpha	0.05
Tukey's multiple comparisons test	Mean Diff.	95.00% CI of diff.	Significant?	Summary	Adjusted P Value
PDS5B—Wapl vs. PDS5B-Wapl+RSMC	-1.2642	-11.98603653 to 9.457636526	No	ns	0.998398	A-B
PDS5B—Wapl vs. PDS5B-Wapl+Sororin	-20.5391	-31.26098619 to -9.817313140	Yes	***	0.000359549	A-C
PDS5B—Wapl vs. PDS5B-Wapl+Sororin+RSMC	-45.3421	-56.06397953 to -34.62030647	Yes	****	8.50848e-08	A-D
PDS5B—Wapl vs. PDS5B-Wapl+Sororin+RSMC-16A	-22.4763	-33.19815953 to -11.75448647	Yes	***	0.000152911	A-E
PDS5B—Wapl vs. PDS5B-Wapl+Sororin+RSMC-ΔSIM	-24.661	-35.38286953 to -13.93919647	Yes	****	6.14051e-05	A-F
PDS5B-Wapl+RSMC vs. PDS5B-Wapl+Sororin	-19.2749	-29.99678619 to -8.553113140	Yes	***	0.000643465	B-C
PDS5B-Wapl+RSMC vs. PDS5B-Wapl+Sororin+RSMC	-44.0779	-54.79977953 to -33.35610647	Yes	****	1.17712e-07	B-D
PDS5B-Wapl+RSMC vs. PDS5B-Wapl+Sororin+RSMC-16A	-21.2121	-31.93395953 to -10.49028647	Yes	***	0.000265817	B-E
PDS5B-Wapl+RSMC vs. PDS5B-Wapl+Sororin+RSMC-ΔSIM	-23.3968	-34.11866953 to -12.67499647	Yes	***	0.000103429	B-F
PDS5B-Wapl+Sororin vs. PDS5B-Wapl+Sororin+RSMC	-24.803	-35.52482986 to -14.08115681	Yes	****	5.79768e-05	C-D
PDS5B-Wapl+Sororin vs. PDS5B-Wapl+Sororin+RSMC-16A	-1.93717	-12.65900986 to 8.784663193	No	ns	0.988441	C-E
PDS5B-Wapl+Sororin vs. PDS5B-Wapl+Sororin+RSMC-ΔSIM	-4.12188	-14.84371986 to 6.599953193	No	ns	0.784351	C-F
PDS5B-Wapl+Sororin+RSMC vs. PDS5B-Wapl+Sororin+RSMC-16A	22.8658	12.14398347 to 33.58765653	Yes	***	0.000129443	D-E
PDS5B-Wapl+Sororin+RSMC vs. PDS5B-Wapl+Sororin+RSMC-ΔSIM	20.6811	9.959273474 to 31.40294653	Yes	***	0.000337204	D-F
PDS5B-Wapl+Sororin+RSMC-16A vs. PDS5B-Wapl+Sororin+RSMC-ΔSIM	-2.18471	-12.90654653 to 8.537126526	No	ns	0.980389	E-F
Test details	Mean 1	Mean 2	Mean Diff.	SE of diff.	n1	n2	q	DF
PDS5B—Wapl vs. PDS5B-Wapl+RSMC	4.74132	6.00552	-1.2642	3.19205	3	3	0.560095	12
PDS5B—Wapl vs. PDS5B-Wapl+Sororin	4.74132	25.2805	-20.5391	3.19205	3	3	9.09972	12
PDS5B—Wapl vs. PDS5B-Wapl+Sororin+RSMC	4.74132	50.0835	-45.3421	3.19205	3	3	20.0885	12
PDS5B—Wapl vs. PDS5B-Wapl+Sororin+RSMC-16A	4.74132	27.2176	-22.4763	3.19205	3	3	9.95797	12
PDS5B—Wapl vs. PDS5B-Wapl+Sororin+RSMC-ΔSIM	4.74132	29.4024	-24.661	3.19205	3	3	10.9259	12
PDS5B-Wapl+RSMC vs. PDS5B-Wapl+Sororin	6.00552	25.2805	-19.2749	3.19205	3	3	8.53963	12
PDS5B-Wapl+RSMC vs. PDS5B-Wapl+Sororin+RSMC	6.00552	50.0835	-44.0779	3.19205	3	3	19.5284	12
PDS5B-Wapl+RSMC vs. PDS5B-Wapl+Sororin+RSMC-16A	6.00552	27.2176	-21.2121	3.19205	3	3	9.39788	12
PDS5B-Wapl+RSMC vs. PDS5B-Wapl+Sororin+RSMC-ΔSIM	6.00552	29.4024	-23.3968	3.19205	3	3	10.3658	12
PDS5B-Wapl+Sororin vs. PDS5B-Wapl+Sororin+RSMC	25.2805	50.0835	-24.803	3.19205	3	3	10.9888	12
PDS5B-Wapl+Sororin vs. PDS5B-Wapl+Sororin+RSMC-16A	25.2805	27.2176	-1.93717	3.19205	3	3	0.858251	12
PDS5B-Wapl+Sororin vs. PDS5B-Wapl+Sororin+RSMC-ΔSIM	25.2805	29.4024	-4.12188	3.19205	3	3	1.82617	12
PDS5B-Wapl+Sororin+RSMC vs. PDS5B-Wapl+Sororin+RSMC-16A	50.0835	27.2176	22.8658	3.19205	3	3	10.1305	12
PDS5B-Wapl+Sororin+RSMC vs. PDS5B-Wapl+Sororin+RSMC-ΔSIM	50.0835	29.4024	20.6811	3.19205	3	3	9.16261	12
PDS5B-Wapl+Sororin+RSMC-16A vs. PDS5B-Wapl+Sororin+RSMC-ΔSIM	27.2176	29.4024	-2.18471	3.19205	3	3	0.96792	12
