# Supplementary material for: S-phase PARylation of microprotein RSMC enhances the function of Sororin in sister chromatid cohesion
Source: EMBO J. 2025 Nov 19;45(1):278–309. doi: 10.1038/s44318-025-00641-8 (PMC12759081; doi:10.1038/s44318-025-00641-8)
Supplement: Supplementary file 8 — Source data Fig. 7 [file 44318_2025_641_MOESM8_ESM.zip › EMBOJ-2025-120713R_SourceDataForFigure7/FIG 7E/FIG 7E.xlsx]

## Sheet: Original data
Dose	PDS5B-Sororin
1.22e-09	0.001463	0.002002	0.003121	0.002615
2.44e-09	0.002922	0.003997	0.006225	0.005217
4.88e-09	0.005828	0.007964	0.012379	0.010384
9.77e-09	0.01159	0.015809	0.024481	0.020569
1.95e-08	0.022925	0.031152	0.047885	0.040365
3.91e-08	0.044861	0.060515	0.091714	0.077794
7.81e-08	0.086003	0.114429	0.168972	0.14497
1.56e-07	0.158783	0.206205	0.291338	0.254771
3.12e-07	0.275004	0.343665	0.454871	0.408867
6.25e-07	0.432982	0.513969	0.629034	0.583641
1.25e-06	0.606033	0.681071	0.774648	0.739396
2.5e-06	0.755858	0.811448	0.874047	0.851277
5e-06	0.861488	0.896375	0.933141	0.92006
1e-05	0.925778	0.945505	0.965517	0.958486
2e-05	0.961515	0.972032	0.982484	0.978836
3.73e-05	0.979017	0.984827	0.990544	0.988555
