# Supplementary material for: S-phase PARylation of microprotein RSMC enhances the function of Sororin in sister chromatid cohesion
Source: EMBO J. 2025 Nov 19;45(1):278–309. doi: 10.1038/s44318-025-00641-8 (PMC12759081; doi:10.1038/s44318-025-00641-8)
Supplement: Supplementary file 9 — Figure EV1-5 Source Data [file 44318_2025_641_MOESM9_ESM.zip]

Archive with 177 entries (122 files):
- EMBOJ-2025-120713R_SourceDataForExpandedView/
- EMBOJ-2025-120713R_SourceDataForExpandedView/EMBOJ-2025-120713R_SourceDataForFigureEV1/
- EMBOJ-2025-120713R_SourceDataForExpandedView/EMBOJ-2025-120713R_SourceDataForFigureEV1/FIG EV1A/
- EMBOJ-2025-120713R_SourceDataForExpandedView/EMBOJ-2025-120713R_SourceDataForFigureEV1/FIG EV1A/IP-MS.xlsx
- EMBOJ-2025-120713R_SourceDataForExpandedView/EMBOJ-2025-120713R_SourceDataForFigureEV1/FIG EV1A/IP-MS1/
- EMBOJ-2025-120713R_SourceDataForExpandedView/EMBOJ-2025-120713R_SourceDataForFigureEV1/FIG EV1A/IP-MS1/IP-MS1 Flag-sororin.xlsx
- EMBOJ-2025-120713R_SourceDataForExpandedView/EMBOJ-2025-120713R_SourceDataForFigureEV1/FIG EV1A/IP-MS1/IP-MS1 Flag.csv
- EMBOJ-2025-120713R_SourceDataForExpandedView/EMBOJ-2025-120713R_SourceDataForFigureEV1/FIG EV1A/IP-MS2/
- EMBOJ-2025-120713R_SourceDataForExpandedView/EMBOJ-2025-120713R_SourceDataForFigureEV1/FIG EV1A/IP-MS2/IP-MS2 Flag-Sororin.xlsx
- EMBOJ-2025-120713R_SourceDataForExpandedView/EMBOJ-2025-120713R_SourceDataForFigureEV1/FIG EV1A/IP-MS2/IP-MS2 Flag.xlsx
- EMBOJ-2025-120713R_SourceDataForExpandedView/EMBOJ-2025-120713R_SourceDataForFigureEV1/FIG EV1C/
- EMBOJ-2025-120713R_SourceDataForExpandedView/EMBOJ-2025-120713R_SourceDataForFigureEV1/FIG EV1C/rsmc+alb1-sequence.txt
- EMBOJ-2025-120713R_SourceDataForExpandedView/EMBOJ-2025-120713R_SourceDataForFigureEV1/FIG EV1C/rsmc-alb1-result.clustalw_aln.txt
- EMBOJ-2025-120713R_SourceDataForExpandedView/EMBOJ-2025-120713R_SourceDataForFigureEV1/FIG EV1D/
- EMBOJ-2025-120713R_SourceDataForExpandedView/EMBOJ-2025-120713R_SourceDataForFigureEV1/FIG EV1D/DAPI.tif
- EMBOJ-2025-120713R_SourceDataForExpandedView/EMBOJ-2025-120713R_SourceDataForFigureEV1/FIG EV1D/Merge.tif
- EMBOJ-2025-120713R_SourceDataForExpandedView/EMBOJ-2025-120713R_SourceDataForFigureEV1/FIG EV1D/RSMC-3FLAG.tif
- EMBOJ-2025-120713R_SourceDataForExpandedView/EMBOJ-2025-120713R_SourceDataForFigureEV1/FIG EV1D/Sororin.tif
- EMBOJ-2025-120713R_SourceDataForExpandedView/EMBOJ-2025-120713R_SourceDataForFigureEV1/FIG EV1E/
- EMBOJ-2025-120713R_SourceDataForExpandedView/EMBOJ-2025-120713R_SourceDataForFigureEV1/FIG EV1E/anti-Flag input RawData.tif
- EMBOJ-2025-120713R_SourceDataForExpandedView/EMBOJ-2025-120713R_SourceDataForFigureEV1/FIG EV1E/anti-Flag IP RawData.tif
- EMBOJ-2025-120713R_SourceDataForExpandedView/EMBOJ-2025-120713R_SourceDataForFigureEV1/FIG EV1E/anti-SMC3 co-IP RawData.tif
- EMBOJ-2025-120713R_SourceDataForExpandedView/EMBOJ-2025-120713R_SourceDataForFigureEV1/FIG EV1E/anti-SMC3 input RawData.tif
- EMBOJ-2025-120713R_SourceDataForExpandedView/EMBOJ-2025-120713R_SourceDataForFigureEV1/FIG EV1E/anti-tubulin inpput RawData.tif
- EMBOJ-2025-120713R_SourceDataForExpandedView/EMBOJ-2025-120713R_SourceDataForFigureEV1/FIG EV1F/
- EMBOJ-2025-120713R_SourceDataForExpandedView/EMBOJ-2025-120713R_SourceDataForFigureEV1/FIG EV1F/FIG EV1F  statistical results.xlsx
- EMBOJ-2025-120713R_SourceDataForExpandedView/EMBOJ-2025-120713R_SourceDataForFigureEV1/FIG EV1F/FIG EV1F before PS.tif
- EMBOJ-2025-120713R_SourceDataForExpandedView/EMBOJ-2025-120713R_SourceDataForFigureEV1/FIG EV1F/Used for figure/
- EMBOJ-2025-120713R_SourceDataForExpandedView/EMBOJ-2025-120713R_SourceDataForFigureEV1/FIG EV1F/Used for figure/LBHD1.tif
- EMBOJ-2025-120713R_SourceDataForExpandedView/EMBOJ-2025-120713R_SourceDataForFigureEV1/FIG EV1F/Used for figure/RSMC GAPDH.tif
- EMBOJ-2025-120713R_SourceDataForExpandedView/EMBOJ-2025-120713R_SourceDataForFigureEV1/FIG EV1F/Used for quantification/
- EMBOJ-2025-120713R_SourceDataForExpandedView/EMBOJ-2025-120713R_SourceDataForFigureEV1/FIG EV1F/Used for quantification/exp1/
- EMBOJ-2025-120713R_SourceDataForExpandedView/EMBOJ-2025-120713R_SourceDataForFigureEV1/FIG EV1F/Used for quantification/exp1/GAPDH.tif
- EMBOJ-2025-120713R_SourceDataForExpandedView/EMBOJ-2025-120713R_SourceDataForFigureEV1/FIG EV1F/Used for quantification/exp1/LBHD1.tif
- EMBOJ-2025-120713R_SourceDataForExpandedView/EMBOJ-2025-120713R_SourceDataForFigureEV1/FIG EV1F/Used for quantification/exp1/RSMC.tif
- EMBOJ-2025-120713R_SourceDataForExpandedView/EMBOJ-2025-120713R_SourceDataForFigureEV1/FIG EV1F/Used for quantification/exp2/
- EMBOJ-2025-120713R_SourceDataForExpandedView/EMBOJ-2025-120713R_SourceDataForFigureEV1/FIG EV1F/Used for quantification/exp2/LBHD1.tif
- EMBOJ-2025-120713R_SourceDataForExpandedView/EMBOJ-2025-120713R_SourceDataForFigureEV1/FIG EV1F/Used for quantification/exp2/RSMC-GAPDH.tif
- EMBOJ-2025-120713R_SourceDataForExpandedView/EMBOJ-2025-120713R_SourceDataForFigureEV1/FIG EV1F/Used for quantification/exp3/
- EMBOJ-2025-120713R_SourceDataForExpandedView/EMBOJ-2025-120713R_SourceDataForFigureEV1/FIG EV1F/Used for quantification/exp3/LBHD1.tif
- EMBOJ-2025-120713R_SourceDataForExpandedView/EMBOJ-2025-120713R_SourceDataForFigureEV1/FIG EV1F/Used for quantification/exp3/RSMC GAPDH.tif
- EMBOJ-2025-120713R_SourceDataForExpandedView/EMBOJ-2025-120713R_SourceDataForFigureEV1/FIG EV1F/Used for quantification/exp4/
- EMBOJ-2025-120713R_SourceDataForExpandedView/EMBOJ-2025-120713R_SourceDataForFigureEV1/FIG EV1F/Used for quantification/exp4/LBHD1.tif
- EMBOJ-2025-120713R_SourceDataForExpandedView/EMBOJ-2025-120713R_SourceDataForFigureEV1/FIG EV1F/Used for quantification/exp4/RSMC GAPDH.tif
- EMBOJ-2025-120713R_SourceDataForExpandedView/EMBOJ-2025-120713R_SourceDataForFigureEV1/FIG EV1G/
- EMBOJ-2025-120713R_SourceDataForExpandedView/EMBOJ-2025-120713R_SourceDataForFigureEV1/FIG EV1G/FIG EV1G  statistical results.xlsx
- EMBOJ-2025-120713R_SourceDataForExpandedView/EMBOJ-2025-120713R_SourceDataForFigureEV1/FIG EV1G/FIG EV1G before PS.tif
- EMBOJ-2025-120713R_SourceDataForExpandedView/EMBOJ-2025-120713R_SourceDataForFigureEV1/FIG EV1G/Used for figure/
- EMBOJ-2025-120713R_SourceDataForExpandedView/EMBOJ-2025-120713R_SourceDataForFigureEV1/FIG EV1G/Used for figure/FIG EV1G SourceData GAPDH.tif
- EMBOJ-2025-120713R_SourceDataForExpandedView/EMBOJ-2025-120713R_SourceDataForFigureEV1/FIG EV1G/Used for figure/FIG EV1G SourceData RSMC-3Flag.tif
- EMBOJ-2025-120713R_SourceDataForExpandedView/EMBOJ-2025-120713R_SourceDataForFigureEV1/FIG EV1G/Used for quantification/
- EMBOJ-2025-120713R_SourceDataForExpandedView/EMBOJ-2025-120713R_SourceDataForFigureEV1/FIG EV1G/Used for quantification/exp1/
- EMBOJ-2025-120713R_SourceDataForExpandedView/EMBOJ-2025-120713R_SourceDataForFigureEV1/FIG EV1G/Used for quantification/exp1/GAPDH.tif
- EMBOJ-2025-120713R_SourceDataForExpandedView/EMBOJ-2025-120713R_SourceDataForFigureEV1/FIG EV1G/Used for quantification/exp1/RSMC.tif
- EMBOJ-2025-120713R_SourceDataForExpandedView/EMBOJ-2025-120713R_SourceDataForFigureEV1/FIG EV1G/Used for quantification/exp2-3/
- EMBOJ-2025-120713R_SourceDataForExpandedView/EMBOJ-2025-120713R_SourceDataForFigureEV1/FIG EV1G/Used for quantification/exp2-3/GAPDH.tif
- EMBOJ-2025-120713R_SourceDataForExpandedView/EMBOJ-2025-120713R_SourceDataForFigureEV1/FIG EV1G/Used for quantification/exp2-3/RSMC.tif
- EMBOJ-2025-120713R_SourceDataForExpandedView/EMBOJ-2025-120713R_SourceDataForFigureEV1/FIG EV1H/
- EMBOJ-2025-120713R_SourceDataForExpandedView/EMBOJ-2025-120713R_SourceDataForFigureEV1/FIG EV1H/13.T7.26207506.H08-36 bp deletion.seq
- EMBOJ-2025-120713R_SourceDataForExpandedView/EMBOJ-2025-120713R_SourceDataForFigureEV1/FIG EV1H/33.T7.26207507.H09-7 BP deletion.seq
- EMBOJ-2025-120713R_SourceDataForExpandedView/EMBOJ-2025-120713R_SourceDataForFigureEV1/FIG EV1I/
- EMBOJ-2025-120713R_SourceDataForExpandedView/EMBOJ-2025-120713R_SourceDataForFigureEV1/FIG EV1I/FIG EV1I  statistical results.xlsx
- EMBOJ-2025-120713R_SourceDataForExpandedView/EMBOJ-2025-120713R_SourceDataForFigureEV1/FIG EV1I/FIG EV1I before PS.tif
- EMBOJ-2025-120713R_SourceDataForExpandedView/EMBOJ-2025-120713R_SourceDataForFigureEV1/FIG EV1J/
- EMBOJ-2025-120713R_SourceDataForExpandedView/EMBOJ-2025-120713R_SourceDataForFigureEV1/FIG EV1J/FIG EV1J  statistical results.xlsx
- EMBOJ-2025-120713R_SourceDataForExpandedView/EMBOJ-2025-120713R_SourceDataForFigureEV1/FIG EV1J/FIG EV1J before PS.tif
- EMBOJ-2025-120713R_SourceDataForExpandedView/EMBOJ-2025-120713R_SourceDataForFigureEV2/
- EMBOJ-2025-120713R_SourceDataForExpandedView/EMBOJ-2025-120713R_SourceDataForFigureEV2/FIG EV2A/
- EMBOJ-2025-120713R_SourceDataForExpandedView/EMBOJ-2025-120713R_SourceDataForFigureEV2/FIG EV2A/RSMC.png
- EMBOJ-2025-120713R_SourceDataForExpandedView/EMBOJ-2025-120713R_SourceDataForFigureEV2/FIG EV2A/Sororin.png
- EMBOJ-2025-120713R_SourceDataForExpandedView/EMBOJ-2025-120713R_SourceDataForFigureEV2/FIG EV2D/
- EMBOJ-2025-120713R_SourceDataForExpandedView/EMBOJ-2025-120713R_SourceDataForFigureEV2/FIG EV2D/FIG EV2D-SourceData.tif
- EMBOJ-2025-120713R_SourceDataForExpandedView/EMBOJ-2025-120713R_SourceDataForFigureEV2/FIG EV2E/
- EMBOJ-2025-120713R_SourceDataForExpandedView/EMBOJ-2025-120713R_SourceDataForFigureEV2/FIG EV2E/gfp ip  input  sororin.tif
- EMBOJ-2025-120713R_SourceDataForExpandedView/EMBOJ-2025-120713R_SourceDataForFigureEV2/FIG EV2E/Sourcedata- GFP-IP anti-GFP.tif
- EMBOJ-2025-120713R_SourceDataForExpandedView/EMBOJ-2025-120713R_SourceDataForFigureEV2/FIG EV2E/Sourcedata- GFP-IP anti-Sororin.tif
- EMBOJ-2025-120713R_SourceDataForExpandedView/EMBOJ-2025-120713R_SourceDataForFigureEV2/FIG EV2E/Sourcedata- input anti-GFP.tif
- EMBOJ-2025-120713R_SourceDataForExpandedView/EMBOJ-2025-120713R_SourceDataForFigureEV2/FIG EV2E/Sourcedata-input anti-Tubulin.tif
- EMBOJ-2025-120713R_SourceDataForExpandedView/EMBOJ-2025-120713R_SourceDataForFigureEV2/FIG EV2F/
- EMBOJ-2025-120713R_SourceDataForExpandedView/EMBOJ-2025-120713R_SourceDataForFigureEV2/FIG EV2F/FIG EV2F  statistical results.xlsx
- EMBOJ-2025-120713R_SourceDataForExpandedView/EMBOJ-2025-120713R_SourceDataForFigureEV2/FIG EV2F/FIG EV2F before PS.tif
- EMBOJ-2025-120713R_SourceDataForExpandedView/EMBOJ-2025-120713R_SourceDataForFigureEV2/FIG EV2F/FIG EV3F-SourceData.tif
- EMBOJ-2025-120713R_SourceDataForExpandedView/EMBOJ-2025-120713R_SourceDataForFigureEV3/
- EMBOJ-2025-120713R_SourceDataForExpandedView/EMBOJ-2025-120713R_SourceDataForFigureEV3/FIG EV3A/
- EMBOJ-2025-120713R_SourceDataForExpandedView/EMBOJ-2025-120713R_SourceDataForFigureEV3/FIG EV3A/FLAG-SourceData.tif
- EMBOJ-2025-120713R_SourceDataForExpandedView/EMBOJ-2025-120713R_SourceDataForFigureEV3/FIG EV3A/Sororin-tubulin SourceData.tif
- EMBOJ-2025-120713R_SourceDataForExpandedView/EMBOJ-2025-120713R_SourceDataForFigureEV3/FIG EV3C/
- EMBOJ-2025-120713R_SourceDataForExpandedView/EMBOJ-2025-120713R_SourceDataForFigureEV3/FIG EV3C/FIG EV3C  statistical results.xlsx
- EMBOJ-2025-120713R_SourceDataForExpandedView/EMBOJ-2025-120713R_SourceDataForFigureEV3/FIG EV3C/FIG EV3C before PS.tif
- EMBOJ-2025-120713R_SourceDataForExpandedView/EMBOJ-2025-120713R_SourceDataForFigureEV3/FIG EV3E/
- EMBOJ-2025-120713R_SourceDataForExpandedView/EMBOJ-2025-120713R_SourceDataForFigureEV3/FIG EV3E/EXP1/
- EMBOJ-2025-120713R_SourceDataForExpandedView/EMBOJ-2025-120713R_SourceDataForFigureEV3/FIG EV3E/EXP1/Data of quntification.xlsx
- EMBOJ-2025-120713R_SourceDataForExpandedView/EMBOJ-2025-120713R_SourceDataForFigureEV3/FIG EV3E/EXP1/H3 export from Image J .png
- EMBOJ-2025-120713R_SourceDataForExpandedView/EMBOJ-2025-120713R_SourceDataForFigureEV3/FIG EV3E/EXP1/H3 Merge with protein Marker.tif
- EMBOJ-2025-120713R_SourceDataForExpandedView/EMBOJ-2025-120713R_SourceDataForFigureEV3/FIG EV3E/EXP1/H3 RAW data.tif
- EMBOJ-2025-120713R_SourceDataForExpandedView/EMBOJ-2025-120713R_SourceDataForFigureEV3/FIG EV3E/EXP1/sororin  Merge with protein Marker.tif
- EMBOJ-2025-120713R_SourceDataForExpandedView/EMBOJ-2025-120713R_SourceDataForFigureEV3/FIG EV3E/EXP1/Sororin export from Image J.png
- EMBOJ-2025-120713R_SourceDataForExpandedView/EMBOJ-2025-120713R_SourceDataForFigureEV3/FIG EV3E/EXP1/sororin RAW data.tif
- EMBOJ-2025-120713R_SourceDataForExpandedView/EMBOJ-2025-120713R_SourceDataForFigureEV3/FIG EV3E/EXP2/
- EMBOJ-2025-120713R_SourceDataForExpandedView/EMBOJ-2025-120713R_SourceDataForFigureEV3/FIG EV3E/EXP2/Data of quntification.xlsx
- EMBOJ-2025-120713R_SourceDataForExpandedView/EMBOJ-2025-120713R_SourceDataForFigureEV3/FIG EV3E/EXP2/H3 Merge with protein Marker.tif
- EMBOJ-2025-120713R_SourceDataForExpandedView/EMBOJ-2025-120713R_SourceDataForFigureEV3/FIG EV3E/EXP2/H3 RAW data.tif
- EMBOJ-2025-120713R_SourceDataForExpandedView/EMBOJ-2025-120713R_SourceDataForFigureEV3/FIG EV3E/EXP2/sororin  Merge with protein Marker.tif
- EMBOJ-2025-120713R_SourceDataForExpandedView/EMBOJ-2025-120713R_SourceDataForFigureEV3/FIG EV3E/EXP2/sororin RAW data.tif
- EMBOJ-2025-120713R_SourceDataForExpandedView/EMBOJ-2025-120713R_SourceDataForFigureEV3/FIG EV3E/EXP3/
- EMBOJ-2025-120713R_SourceDataForExpandedView/EMBOJ-2025-120713R_SourceDataForFigureEV3/FIG EV3E/EXP3/Data of quntification.xlsx
- EMBOJ-2025-120713R_SourceDataForExpandedView/EMBOJ-2025-120713R_SourceDataForFigureEV3/FIG EV3E/EXP3/H3 Merge with protein Marker.tif
- EMBOJ-2025-120713R_SourceDataForExpandedView/EMBOJ-2025-120713R_SourceDataForFigureEV3/FIG EV3E/EXP3/H3 RAW data.tif
- EMBOJ-2025-120713R_SourceDataForExpandedView/EMBOJ-2025-120713R_SourceDataForFigureEV3/FIG EV3E/EXP3/sororin  Merge with protein Marker.tif
- EMBOJ-2025-120713R_SourceDataForExpandedView/EMBOJ-2025-120713R_SourceDataForFigureEV3/FIG EV3E/EXP3/sororin RAW data.tif
- EMBOJ-2025-120713R_SourceDataForExpandedView/EMBOJ-2025-120713R_SourceDataForFigureEV3/FIG EV3E/FIG EV3E before PS.tif
- EMBOJ-2025-120713R_SourceDataForExpandedView/EMBOJ-2025-120713R_SourceDataForFigureEV3/FIG EV3E/FIG EV3E statistical results.xlsx
- EMBOJ-2025-120713R_SourceDataForExpandedView/EMBOJ-2025-120713R_SourceDataForFigureEV3/FIG EV3F/
- EMBOJ-2025-120713R_SourceDataForExpandedView/EMBOJ-2025-120713R_SourceDataForFigureEV3/FIG EV3F/sororin SourceData.tif
- EMBOJ-2025-120713R_SourceDataForExpandedView/EMBOJ-2025-120713R_SourceDataForFigureEV3/FIG EV3F/tubulin SourceData.tif
- EMBOJ-2025-120713R_SourceDataForExpandedView/EMBOJ-2025-120713R_SourceDataForFigureEV3/FIG EV3G/
- EMBOJ-2025-120713R_SourceDataForExpandedView/EMBOJ-2025-120713R_SourceDataForFigureEV3/FIG EV3G/FIG EV3G before PS.tif
- EMBOJ-2025-120713R_SourceDataForExpandedView/EMBOJ-2025-120713R_SourceDataForFigureEV3/FIG EV3G/FIG EV3G statistical results.xlsx
- EMBOJ-2025-120713R_SourceDataForExpandedView/EMBOJ-2025-120713R_SourceDataForFigureEV3/FIG EV3H/
- EMBOJ-2025-120713R_SourceDataForExpandedView/EMBOJ-2025-120713R_SourceDataForFigureEV3/FIG EV3H/FIG EV3H  statistical results.xlsx
- EMBOJ-2025-120713R_SourceDataForExpandedView/EMBOJ-2025-120713R_SourceDataForFigureEV3/FIG EV3H/FIG EV3H before PS.tif
- EMBOJ-2025-120713R_SourceDataForExpandedView/EMBOJ-2025-120713R_SourceDataForFigureEV3/FIG EV3H/H3 RAW data.tif
- EMBOJ-2025-120713R_SourceDataForExpandedView/EMBOJ-2025-120713R_SourceDataForFigureEV3/FIG EV3H/quntification of total Sororin level.xlsx
- EMBOJ-2025-120713R_SourceDataForExpandedView/EMBOJ-2025-120713R_SourceDataForFigureEV3/FIG EV3H/Sororin RAW data (with Marker).tif
- EMBOJ-2025-120713R_SourceDataForExpandedView/EMBOJ-2025-120713R_SourceDataForFigureEV4/
- EMBOJ-2025-120713R_SourceDataForExpandedView/EMBOJ-2025-120713R_SourceDataForFigureEV4/FIG EV4A/
- EMBOJ-2025-120713R_SourceDataForExpandedView/EMBOJ-2025-120713R_SourceDataForFigureEV4/FIG EV4A/PAR-SourceData.tif
- EMBOJ-2025-120713R_SourceDataForExpandedView/EMBOJ-2025-120713R_SourceDataForFigureEV4/FIG EV4B/
- EMBOJ-2025-120713R_SourceDataForExpandedView/EMBOJ-2025-120713R_SourceDataForFigureEV4/FIG EV4B/α-GST-SourceData.tif
- EMBOJ-2025-120713R_SourceDataForExpandedView/EMBOJ-2025-120713R_SourceDataForFigureEV4/FIG EV4B/α-PAR-SourceData.tif
- EMBOJ-2025-120713R_SourceDataForExpandedView/EMBOJ-2025-120713R_SourceDataForFigureEV4/FIG EV4C/
- EMBOJ-2025-120713R_SourceDataForExpandedView/EMBOJ-2025-120713R_SourceDataForFigureEV4/FIG EV4C/anti-GST SourceData.tif
- EMBOJ-2025-120713R_SourceDataForExpandedView/EMBOJ-2025-120713R_SourceDataForFigureEV4/FIG EV4C/sororin input  SourceData.tif
- EMBOJ-2025-120713R_SourceDataForExpandedView/EMBOJ-2025-120713R_SourceDataForFigureEV4/FIG EV4C/Sororin pulldown SourceData.tif
- EMBOJ-2025-120713R_SourceDataForExpandedView/EMBOJ-2025-120713R_SourceDataForFigureEV4/FIG EV4C/sororin SN SourceData.tif
- EMBOJ-2025-120713R_SourceDataForExpandedView/EMBOJ-2025-120713R_SourceDataForFigureEV4/FIG EV4D/
- EMBOJ-2025-120713R_SourceDataForExpandedView/EMBOJ-2025-120713R_SourceDataForFigureEV4/FIG EV4D/PAR SourceData.tif
- EMBOJ-2025-120713R_SourceDataForExpandedView/EMBOJ-2025-120713R_SourceDataForFigureEV4/FIG EV4D/Sororin SourceData.tif
- EMBOJ-2025-120713R_SourceDataForExpandedView/EMBOJ-2025-120713R_SourceDataForFigureEV4/FIG EV4E/
- EMBOJ-2025-120713R_SourceDataForExpandedView/EMBOJ-2025-120713R_SourceDataForFigureEV4/FIG EV4E/SpurceData pull down 12A.tif
- EMBOJ-2025-120713R_SourceDataForExpandedView/EMBOJ-2025-120713R_SourceDataForFigureEV4/FIG EV4F/
- EMBOJ-2025-120713R_SourceDataForExpandedView/EMBOJ-2025-120713R_SourceDataForFigureEV4/FIG EV4F/GFP-IP anti-GFP.tif
- EMBOJ-2025-120713R_SourceDataForExpandedView/EMBOJ-2025-120713R_SourceDataForFigureEV4/FIG EV4F/GFP-IP anti-Sororin.tif
- EMBOJ-2025-120713R_SourceDataForExpandedView/EMBOJ-2025-120713R_SourceDataForFigureEV4/FIG EV4F/input anti-GFP.tif
- EMBOJ-2025-120713R_SourceDataForExpandedView/EMBOJ-2025-120713R_SourceDataForFigureEV4/FIG EV4F/input anti-Sororin.tif
- EMBOJ-2025-120713R_SourceDataForExpandedView/EMBOJ-2025-120713R_SourceDataForFigureEV4/FIG EV4F/input anti-Tubulin.tif
- EMBOJ-2025-120713R_SourceDataForExpandedView/EMBOJ-2025-120713R_SourceDataForFigureEV4/FIG EV4G/
- EMBOJ-2025-120713R_SourceDataForExpandedView/EMBOJ-2025-120713R_SourceDataForFigureEV4/FIG EV4G/raw data- GST pull-down anti-GST.tif
- EMBOJ-2025-120713R_SourceDataForExpandedView/EMBOJ-2025-120713R_SourceDataForFigureEV4/FIG EV4G/raw data- GST pull-down anti-PAR.tif
- EMBOJ-2025-120713R_SourceDataForExpandedView/EMBOJ-2025-120713R_SourceDataForFigureEV4/FIG EV4G/raw data- GST pull-down anti-Soroin.tif
- EMBOJ-2025-120713R_SourceDataForExpandedView/EMBOJ-2025-120713R_SourceDataForFigureEV4/FIG EV4G/raw data- input anti-Sororin.tif
- EMBOJ-2025-120713R_SourceDataForExpandedView/EMBOJ-2025-120713R_SourceDataForFigureEV4/FIG EV4H/
- EMBOJ-2025-120713R_SourceDataForExpandedView/EMBOJ-2025-120713R_SourceDataForFigureEV4/FIG EV4H/FIG EV4H beforePS.tif
- EMBOJ-2025-120713R_SourceDataForExpandedView/EMBOJ-2025-120713R_SourceDataForFigureEV4/FIG EV4H/FIG EV4H.xlsx
- EMBOJ-2025-120713R_SourceDataForExpandedView/EMBOJ-2025-120713R_SourceDataForFigureEV5/
- EMBOJ-2025-120713R_SourceDataForExpandedView/EMBOJ-2025-120713R_SourceDataForFigureEV5/FIG EV5A/
- EMBOJ-2025-120713R_SourceDataForExpandedView/EMBOJ-2025-120713R_SourceDataForFigureEV5/FIG EV5A/FIG EV5A  statistical results.xlsx
- EMBOJ-2025-120713R_SourceDataForExpandedView/EMBOJ-2025-120713R_SourceDataForFigureEV5/FIG EV5A/FIG EV5A before PS.tif
- EMBOJ-2025-120713R_SourceDataForExpandedView/EMBOJ-2025-120713R_SourceDataForFigureEV5/FIG EV5A/siPARP1 WB/
- EMBOJ-2025-120713R_SourceDataForExpandedView/EMBOJ-2025-120713R_SourceDataForFigureEV5/FIG EV5A/siPARP1 WB/anti-GAPDH RawData.tif
- EMBOJ-2025-120713R_SourceDataForExpandedView/EMBOJ-2025-120713R_SourceDataForFigureEV5/FIG EV5A/siPARP1 WB/anti-PARP1 RawData.tif
- EMBOJ-2025-120713R_SourceDataForExpandedView/EMBOJ-2025-120713R_SourceDataForFigureEV5/FIG EV5B/
- EMBOJ-2025-120713R_SourceDataForExpandedView/EMBOJ-2025-120713R_SourceDataForFigureEV5/FIG EV5B/FIG EV5B  statistical results.xlsx
- EMBOJ-2025-120713R_SourceDataForExpandedView/EMBOJ-2025-120713R_SourceDataForFigureEV5/FIG EV5B/FIG EV5B before PS.tif
- EMBOJ-2025-120713R_SourceDataForExpandedView/EMBOJ-2025-120713R_SourceDataForFigureEV5/FIG EV5B/siPARP2 WB/
- EMBOJ-2025-120713R_SourceDataForExpandedView/EMBOJ-2025-120713R_SourceDataForFigureEV5/FIG EV5B/siPARP2 WB/anti-GAPDH RawData.tif
- EMBOJ-2025-120713R_SourceDataForExpandedView/EMBOJ-2025-120713R_SourceDataForFigureEV5/FIG EV5B/siPARP2 WB/anti-PARP1 RawData.tif
- EMBOJ-2025-120713R_SourceDataForExpandedView/EMBOJ-2025-120713R_SourceDataForFigureEV5/FIG EV5B/siPARP2 WB/anti-PARP2 RawData.tif
- EMBOJ-2025-120713R_SourceDataForExpandedView/EMBOJ-2025-120713R_SourceDataForFigureEV5/FIG EV5C/
- EMBOJ-2025-120713R_SourceDataForExpandedView/EMBOJ-2025-120713R_SourceDataForFigureEV5/FIG EV5C/FIG EV5C before PS.tif
- EMBOJ-2025-120713R_SourceDataForExpandedView/EMBOJ-2025-120713R_SourceDataForFigureEV5/FIG EV5C/FIG EV5C statistical results.xlsx
- EMBOJ-2025-120713R_SourceDataForExpandedView/EMBOJ-2025-120713R_SourceDataForFigureEV5/FIG EV5D/
- EMBOJ-2025-120713R_SourceDataForExpandedView/EMBOJ-2025-120713R_SourceDataForFigureEV5/FIG EV5D/FIG EV5D  statistical results.xlsx
- EMBOJ-2025-120713R_SourceDataForExpandedView/EMBOJ-2025-120713R_SourceDataForFigureEV5/FIG EV5D/FIG EV5D before PS.tif
- EMBOJ-2025-120713R_SourceDataForExpandedView/EMBOJ-2025-120713R_SourceDataForFigureEV5/FIG EV5E/
- EMBOJ-2025-120713R_SourceDataForExpandedView/EMBOJ-2025-120713R_SourceDataForFigureEV5/FIG EV5E/FIG EV5E  statistical results.xlsx
- EMBOJ-2025-120713R_SourceDataForExpandedView/EMBOJ-2025-120713R_SourceDataForFigureEV5/FIG EV5E/FIG EV5E before PS.tif
