# Supplementary material for: S-phase PARylation of microprotein RSMC enhances the function of Sororin in sister chromatid cohesion
Source: EMBO J. 2025 Nov 19;45(1):278–309. doi: 10.1038/s44318-025-00641-8 (PMC12759081; doi:10.1038/s44318-025-00641-8)
Supplement: Supplementary file 9 — Figure EV1-5 Source Data [file 44318_2025_641_MOESM9_ESM.zip › EMBOJ-2025-120713R_SourceDataForExpandedView/EMBOJ-2025-120713R_SourceDataForFigureEV1/FIG EV1C/rsmc-alb1-result.clustalw_aln.txt]

CLUSTAL W (1.83) multiple sequence alignment

METEOR_Human       MGAPGGKINRPRTELKKKLFKRRRVLNRERRLRHRV-------------VGAVIDQGLITRHHL------------KKRA
METEOR_Gorilla     MGAPGGKINRPRTELKKKLFKRRRVLNRERRLRHRV-------------VGAVIDQGLITRHHL------------KKRA
METEOR_Chimpanzee  MGAPGGKINRPRTELKKKLFKRRRVLNRERRLRHRV-------------VGAVIDQGLITRHHL------------KKRS
METEOR_Mouse       MAPPGGKINRPRTELKKKLFKRRRVLSRDRRRKRQV-------------VGAVIDEGLTTKHHL------------KKRA
METEOR_Rat         MAPPGGKINRPRTELKKKLFKRRRVLSRDRRRKRLV-------------VGAVIDEGLTTKHHL------------KKRA
METEOR_Frog        MA-PGGKINRPKKDLQKNLFKRRRVLGREKRKKHKI-------------IGAVVDKELITVNHL------------RKRC
Yeast_ALB1         MP-SKNSINRPK--LTSNLHHKVHSLNKKRAQRERAGLLKPARSSVNSKSGEIKSVALDLYFQNKKNESQNSTAVTLQNA
                   *  . ..****:  * .:*.:: : *.:.:  :.                * : .  *    :              :..

METEOR_Human       SSARANI---TLSGKKRRKLLQQIRLAQKEKTAMEVEA----PSKPARTSEPQLK--RQKKTKAPQDVEMKDLEDE----
METEOR_Gorilla     SSARANI---TLSGKKRRKLLQQIRLAQKEKTAMEVEA----PSKPARTSEPQLK--RQKKTKAPQDVEMKDLEDE----
METEOR_Chimpanzee  SSARANI---TLSGKKRRKLLQQIRLAQKEKTAMEVEA----PSKPARTSEPQLK--RQKKTKAPQDVEMKDLEDE----
METEOR_Mouse       SSARANI---TLSGKKRRKLLQQIRLAQKEKAAMEVEA----PSKSTRTSQPQPK--QQKKIKAPQDVAMEDLEDK----
METEOR_Rat         SSARANI---TLSGKKRRKLLQQIRLAQKEKAAMEVEV----LSTSTGTSQPKPK--RQKKTQAPQDVDMEDLEDK----
METEOR_Frog        SSARANI---TLSGKKKRKLIKQIQHLQKEKETMDVESTVSRPIKPSNVMEIQSSCTKKKSKKSRGDVEMEDAPAGD---
Yeast_ALB1         SSSPASITTRTLSKKRAKKIERNLKYATQRKLL--VDA----SAKLEDEMDIDLD--GGKKVKENEKKSSLTLVKEALWS
                   **: *.*   *** *: :*: ::::   :.*    *:       .     : . .    *. :   .             

METEOR_Human       ----------------------------S
METEOR_Gorilla     ----------------------------S
METEOR_Chimpanzee  ----------------------------S
METEOR_Mouse       ----------------------------S
METEOR_Rat         ----------------------------R
METEOR_Frog        --------------PVDE---QPVLPTTE
Yeast_ALB1         VIDDTASQGLIIENGQGTTLGGPFFP---
                                                
