# Supplementary material for: S-phase PARylation of microprotein RSMC enhances the function of Sororin in sister chromatid cohesion
Source: EMBO J. 2025 Nov 19;45(1):278–309. doi: 10.1038/s44318-025-00641-8 (PMC12759081; doi:10.1038/s44318-025-00641-8)
Supplement: Supplementary file 9 — Figure EV1-5 Source Data [file 44318_2025_641_MOESM9_ESM.zip › EMBOJ-2025-120713R_SourceDataForExpandedView/EMBOJ-2025-120713R_SourceDataForFigureEV1/FIG EV1F/FIG EV1F statistical results.xlsx]

## Sheet: Original data
siNC	siRSMC1
1	0.499658
1	0.39606
1	0.374067
1	0.356015

## Sheet: Unpaired t test 
Column B	siRSMC1
vs.	vs.
Column A	siNC
Unpaired t test
P value	1.62237e-06
P value summary	****
Significantly different (P < 0.05)?	Yes
One- or two-tailed P value?	Two-tailed
t, df	t=18.47339795, df=6
How big is the difference?
Mean of column A	1
Mean of column B	0.40645
Difference between means (B - A) ± SEM	-0.5935500000 ± 0.03212998506
95% confidence interval	-0.6721692412 to -0.5149307588
R squared (eta squared)	0.982722
F test to compare variances
F, DFn, Dfd	Infinity, 3, 3
P value	<0.000000000000001
P value summary	****
Significantly different (P < 0.05)?	Yes
Data analyzed
Sample size, column A	4
Sample size, column B	4
