# Supplementary material for: S-phase PARylation of microprotein RSMC enhances the function of Sororin in sister chromatid cohesion
Source: EMBO J. 2025 Nov 19;45(1):278–309. doi: 10.1038/s44318-025-00641-8 (PMC12759081; doi:10.1038/s44318-025-00641-8)
Supplement: Supplementary file 9 — Figure EV1-5 Source Data [file 44318_2025_641_MOESM9_ESM.zip › EMBOJ-2025-120713R_SourceDataForExpandedView/EMBOJ-2025-120713R_SourceDataForFigureEV1/FIG EV1H/13.T7.26207506.H08-36 bp deletion.seq]

GCTCTAGAACTAGTGGATCCCCCGGGCTGCAGGAATTCGATACAAGCCCGATCCCCGCCAAGAAAAGGAGGGTCCTGAGACCCCGCCCAGAGCCTTCCACCCGGCACCCCCACCACTCCCGGCCGCCCAATCTGGCTACTACAGCTAAAACCACACTTACTAGCTCACCACCCTCCGAAAGGCCTCCCGCACCGCGGAGCTCCTTTATATAGCCCGAGGACCCGCCCCCGAGTTGCGATTGGCCCGCGGAAGGCCGGGGCGGAGCCCCGCGGATCCGGCGCTGAGCGGAAGTACGGACCGTGGGAAAGATCAACCGGCCCCGAACGGTGACTGTGTGGGGGCCGCGACTTTGTTTCCTCAAGCGTTCCTGAGCCCTTTTATCTCGCACGAGATGGGATCAGTGAGGGGCCGGGGCTGCCTGGTGGAGGGGCCCCGGGTCGCGGCGAGCCCACTCCATCTGATTCGCATCTTTCTCCCCGGCAGGAGCTGAAGAAGAAGCTGTTCAAACGCCGGCGGGTGTTGAATCGGGAGCGGCGTCTGAGGCACCGGGTGGTCGGGGCTGTGATAGACCAAGGGCTGATCATCAAGCTTATCGATACCGTCGACCTCGAGGGGGGGCCCGGTACCAGCTTTTGTTCCCTTTAGTGAGGGTTAATTTCGAGCTTGGCGTAATCATGGTCATAGCTGTTTCCTGTGTGAAATTGTTATCCGCTCACAATTCCACACAACATACGAGCCGGAAGCATAAAGTGTAAAGCCTGGGGTGCCTAATGAGTGAGCTAACTCACATTAATTGCGTTGCGCTCACTGCCCGCTTTCCAGTCGGGAAACCTGTCGTGCCAGCTGCATTAATGAATCGGCCAACGCGCGGGGAGAGGCGGTTTGCGTA
