# Supplementary material for: S-phase PARylation of microprotein RSMC enhances the function of Sororin in sister chromatid cohesion
Source: EMBO J. 2025 Nov 19;45(1):278–309. doi: 10.1038/s44318-025-00641-8 (PMC12759081; doi:10.1038/s44318-025-00641-8)
Supplement: Supplementary file 9 — Figure EV1-5 Source Data [file 44318_2025_641_MOESM9_ESM.zip › EMBOJ-2025-120713R_SourceDataForExpandedView/EMBOJ-2025-120713R_SourceDataForFigureEV1/FIG EV1I/FIG EV1I statistical results.xlsx]

## Sheet: Original data
siNC	siRSMC	RSMC+/-
1	0.41203	0.30561
1	0.159222	0.171815

## Sheet: Ordinary One-way ANOVA results
Data sets analyzed	A-C
ANOVA summary
F	26.6972
P value	0.0122695
P value summary	*
Significant diff. among means (P < 0.05)?	Yes
R squared	0.946803
Brown-Forsythe test
F (DFn, DFd)	6.921409673e+030 (2, 3)
P value	<0.000000000000001
P value summary	****
Are SDs significantly different (P < 0.05)?	Yes
Bartlett's test
Bartlett's statistic (corrected)
P value
P value summary
Are SDs significantly different (P < 0.05)?
ANOVA table	SS	DF	MS	F (DFn, DFd)	P value
Treatment (between columns)	0.72806	2	0.36403	F (2, 3) = 26.69722223	P=0.012269515058285
Residual (within columns)	0.0409065	3	0.0136355
Total	0.768966	5
Data summary
Number of treatments (columns)	3
Number of values (total)	6

## Sheet: Multiple comparisons
Number of families	1
Number of comparisons per family	3
Alpha	0.05
Tukey's multiple comparisons test	Mean Diff.	95.00% CI of diff.	Significant?	Summary	Adjusted P Value
siNC vs. siRSMC	0.714374	0.2264151093 to 1.202332891	Yes	*	0.017853	A-B
siNC vs. RSMC+/-	0.761288	0.2733286093 to 1.249246391	Yes	*	0.0149365	A-C
siRSMC vs. RSMC+/-	0.0469135	-0.4410453907 to 0.5348723907	No	ns	0.917223	B-C
Test details	Mean 1	Mean 2	Mean Diff.	SE of diff.	n1	n2	q	DF
siNC vs. siRSMC	1	0.285626	0.714374	0.116771	2	2	8.65177	3
siNC vs. RSMC+/-	1	0.238712	0.761288	0.116771	2	2	9.21994	3
siRSMC vs. RSMC+/-	0.285626	0.238712	0.0469135	0.116771	2	2	0.568169	3
