# Supplementary material for: S-phase PARylation of microprotein RSMC enhances the function of Sororin in sister chromatid cohesion
Source: EMBO J. 2025 Nov 19;45(1):278–309. doi: 10.1038/s44318-025-00641-8 (PMC12759081; doi:10.1038/s44318-025-00641-8)
Supplement: Supplementary file 9 — Figure EV1-5 Source Data [file 44318_2025_641_MOESM9_ESM.zip › EMBOJ-2025-120713R_SourceDataForExpandedView/EMBOJ-2025-120713R_SourceDataForFigureEV1/FIG EV1J/FIG EV1J statistical results.xlsx]

## Sheet: Original data
RSMC+/+	RSMC+/+ + siRSMC	RSMC+/-	RSMC+/- + siRSMC
17.4757	40.5941	39.4231	65.7407
14	37.7358	41.3793	66.9903
17.1429	40.1961	40.625	69.6078

## Sheet: Ordinary One-way ANOVA results
Data sets analyzed	A-D
ANOVA summary
F	481.259
P value	2.26413e-09
P value summary	****
Significant diff. among means (P < 0.05)?	Yes
R squared	0.99449
Brown-Forsythe test
F (DFn, DFd)	0.1358913071 (3, 8)
P value	0.935838
P value summary	ns
Are SDs significantly different (P < 0.05)?	No
Bartlett's test
Bartlett's statistic (corrected)
P value
P value summary
Are SDs significantly different (P < 0.05)?
ANOVA table	SS	DF	MS	F (DFn, DFd)	P value
Treatment (between columns)	3949.81	3	1316.6	F (3, 8) = 481.2590868	P=0.000000002264129
Residual (within columns)	21.886	8	2.73575
Total	3971.7	11
Data summary
Number of treatments (columns)	4
Number of values (total)	12

## Sheet: Multiple comparisons
Number of families	1
Number of comparisons per family	6
Alpha	0.05
Tukey's multiple comparisons test	Mean Diff.	95.00% CI of diff.	Significant?	Summary	Adjusted P Value
RSMC+/+ vs. RSMC+/+ + siRSMC	-23.3025	-27.62722118 to -18.97771215	Yes	****	6.08354e-07	A-B
RSMC+/+ vs. RSMC+/-	-24.2696	-28.59435452 to -19.94484548	Yes	****	4.28867e-07	A-C
RSMC+/+ vs. RSMC+/- + siRSMC	-51.2401	-55.56482118 to -46.91531215	Yes	****	2.47568e-09	A-D
RSMC+/+ + siRSMC vs. RSMC+/-	-0.967133	-5.291887848 to 3.357621182	No	ns	0.887991	B-C
RSMC+/+ + siRSMC vs. RSMC+/- + siRSMC	-27.9376	-32.26235452 to -23.61284548	Yes	****	1.18238e-07	B-D
RSMC+/- vs. RSMC+/- + siRSMC	-26.9705	-31.29522118 to -22.64571215	Yes	****	1.64115e-07	C-D
Test details	Mean 1	Mean 2	Mean Diff.	SE of diff.	n1	n2	q	DF
RSMC+/+ vs. RSMC+/+ + siRSMC	16.2062	39.5087	-23.3025	1.35049	3	3	24.4019	8
RSMC+/+ vs. RSMC+/-	16.2062	40.4758	-24.2696	1.35049	3	3	25.4147	8
RSMC+/+ vs. RSMC+/- + siRSMC	16.2062	67.4463	-51.2401	1.35049	3	3	53.6577	8
RSMC+/+ + siRSMC vs. RSMC+/-	39.5087	40.4758	-0.967133	1.35049	3	3	1.01277	8
RSMC+/+ + siRSMC vs. RSMC+/- + siRSMC	39.5087	67.4463	-27.9376	1.35049	3	3	29.2558	8
RSMC+/- vs. RSMC+/- + siRSMC	40.4758	67.4463	-26.9705	1.35049	3	3	28.243	8
