# Supplementary material for: S-phase PARylation of microprotein RSMC enhances the function of Sororin in sister chromatid cohesion
Source: EMBO J. 2025 Nov 19;45(1):278–309. doi: 10.1038/s44318-025-00641-8 (PMC12759081; doi:10.1038/s44318-025-00641-8)
Supplement: Supplementary file 9 — Figure EV1-5 Source Data [file 44318_2025_641_MOESM9_ESM.zip › EMBOJ-2025-120713R_SourceDataForExpandedView/EMBOJ-2025-120713R_SourceDataForFigureEV2/FIG EV2F/FIG EV2F statistical results.xlsx]

## Sheet: Original data
siRSMC(-)+GFP	siRSMC(+)+GFP	siRSMC(+)+RSMC	siRSMC(+)+ΔSIM
16.3158	42.6396	22.3958	44.6701	EXP1	Cells with cohesion defects (%)
21.0227	51.6556	28.7958	63.964	EXP2
21.3235	39.3103	29.078	39.5973	EXP3
15.8416	34.1584	27.2727	40.5556	EXP4

## Sheet: Ordinary One-way ANOVA results
Data sets analyzed	A-D
ANOVA summary
F	13.81
P value	0.0003
P value summary	***
Significant diff. among means (P < 0.05)?	Yes
R squared	0.7755
Brown-Forsythe test
F (DFn, DFd)	0.7816 (3, 12)
P value	0.5267
P value summary	ns
Are SDs significantly different (P < 0.05)?	No
Bartlett's test
Bartlett's statistic (corrected)	6.35
P value	0.0958
P value summary	ns
Are SDs significantly different (P < 0.05)?	No
ANOVA table	SS	DF	MS	F (DFn, DFd)	P value
Treatment (between columns)	2095	3	698.3	F (3, 12) = 13.81	P=0.0003
Residual (within columns)	606.6	12	50.55
Total	2702	15
Data summary
Number of treatments (columns)	4
Number of values (total)	16

## Sheet: Multiple comparisons
Number of families	1
Number of comparisons per family	6
Alpha	0.05
Tukey's multiple comparisons test	Mean Diff.	95.00% CI of diff.	Significant?	Summary	Adjusted P Value
siRSMC(-)+GFP vs. siRSMC(+)+GFP	-23.32	-38.24 to -8.389	Yes	**	0.0028	A-B
siRSMC(-)+GFP vs. siRSMC(+)+RSMC	-8.26	-23.19 to 6.666	No	ns	0.3929	A-C
siRSMC(-)+GFP vs. siRSMC(+)+ΔSIM	-28.57	-43.50 to -13.64	Yes	***	0.0005	A-D
siRSMC(+)+GFP vs. siRSMC(+)+RSMC	15.06	0.1294 to 29.98	Yes	*	0.0478	B-C
siRSMC(+)+GFP vs. siRSMC(+)+ΔSIM	-5.256	-20.18 to 9.670	No	ns	0.7272	B-D
siRSMC(+)+RSMC vs. siRSMC(+)+ΔSIM	-20.31	-35.24 to -5.385	Yes	**	0.0077	C-D
Test details	Mean 1	Mean 2	Mean Diff.	SE of diff.	n1	n2	q	DF
siRSMC(-)+GFP vs. siRSMC(+)+GFP	18.63	41.94	-23.32	5.027	4	4	6.558	12
siRSMC(-)+GFP vs. siRSMC(+)+RSMC	18.63	26.89	-8.26	5.027	4	4	2.323	12
siRSMC(-)+GFP vs. siRSMC(+)+ΔSIM	18.63	47.2	-28.57	5.027	4	4	8.037	12
siRSMC(+)+GFP vs. siRSMC(+)+RSMC	41.94	26.89	15.06	5.027	4	4	4.235	12
siRSMC(+)+GFP vs. siRSMC(+)+ΔSIM	41.94	47.2	-5.256	5.027	4	4	1.478	12
siRSMC(+)+RSMC vs. siRSMC(+)+ΔSIM	26.89	47.2	-20.31	5.027	4	4	5.713	12
