# Supplementary material for: S-phase PARylation of microprotein RSMC enhances the function of Sororin in sister chromatid cohesion
Source: EMBO J. 2025 Nov 19;45(1):278–309. doi: 10.1038/s44318-025-00641-8 (PMC12759081; doi:10.1038/s44318-025-00641-8)
Supplement: Supplementary file 9 — Figure EV1-5 Source Data [file 44318_2025_641_MOESM9_ESM.zip › EMBOJ-2025-120713R_SourceDataForExpandedView/EMBOJ-2025-120713R_SourceDataForFigureEV3/FIG EV3C/FIG EV3C statistical results.xlsx]

## Sheet: Original data
G1/S									S									G2									Protein for ChIP
EXP1			EXP2			EXP3			EXP1			EXP2			EXP3			EXP1			EXP2			EXP3
1.45771	1.44653	1.40153	1.0303	1.01894	0.921443	0.560259	0.407414	0.385811	2.12776	2.57654	3.08214	2.0958	2.23923	2.18586	2.50857	2.42178	2.44082	2.32882	2.16535	1.82121	1.41634	1.47894	1	4.3253	3.85198	4.41221	Sororin
1.64916	1.74598	1.68826	4.919233*	4.297011*	4.406195*	0.198072	0.159276	0.144586	1.2842	1.87315	1.25229	2.93759	3.00181	3.20036	1.79564	1.66833	1.76602	2.09982	2.10157	2.34757	3.53514	3.76974	3.81946	1.43654	1.42979	1.42563	RSMC
1.00954	1.02101	0.970164	0.959597	1.04681	0.995505	1.03644	0.98564	0.9789	0.74391	0.981391	1.36974	0.982934	0.990595	1.02702	1.01209	0.983729	1.0044	0.962906	0.960373	1.08137	1.0638	1.01567	0.925518	0.985481	1.03735	0.978199	Vector

## Sheet: Ordinary two-way ANOVA results
Mixed-effects model (REML)	Matching: Both factors
Assume sphericity?	No
Alpha	0.05
Fixed effects (type III)	P value	P value summary	Statistically significant (P < 0.05)?	F (DFn, DFd)	Geisser-Greenhouse's epsilon
Row Factor	0.0225253	*	Yes	F (1.006659159, 8.053273273) = 7.904773685	0.50333
Column Factor	0.000979168	***	Yes	F (1.290006589, 10.32005271) = 18.08158456	0.645003
Row Factor x Column Factor	0.0198538	*	Yes	F (1.717841364, 12.45434989) = 5.770508161	0.42946
Random effects	SD	Variance
Subject	0	0
Subject x Row Factor	0.479625	0.23004
Subject x Column Factor	0	0
Residual	0.562316	0.316199
Was the matching effective?
Chi-square, df	0.6180314201, 1
P value	0.43178
P value summary	ns
Is there significant matching (P < 0.05)?	No
Data summary
Number of columns (Column Factor)	3
Number of rows (Row Factor)	3
Number of subjects (Subject)	9
Number of missing values	3

## Sheet: Multiple comparisons
Within each column, compare rows (simple effects within columns)
Number of families	3
Number of comparisons per family	3
Alpha	0.05
Tukey's multiple comparisons test	Mean Diff.	95.00% CI of diff.	Significant?	Summary	Adjusted P Value
G1/S
Sororin vs. RSMC	0.0279936	-0.3398403374 to 0.3958274486	No	ns	0.966981
Sororin vs. Vector	-0.0415192	-0.4507244392 to 0.3676859948	No	ns	0.954979
RSMC vs. Vector	-0.0695128	-1.084571038 to 0.9455454827	No	ns	0.973144
S
Sororin vs. RSMC	0.322123	-0.5983604169 to 1.242607084	No	ns	0.597288
Sororin vs. Vector	1.39808	1.210123959 to 1.586028041	Yes	****	5.23868e-08
RSMC vs. Vector	1.07595	0.3279646080 to 1.823940725	Yes	**	0.00843091
G2
Sororin vs. RSMC	0.0927662	-2.065452472 to 2.250984916	No	ns	0.991727
Sororin vs. Vector	1.53216	0.2743695014 to 2.789958054	Yes	*	0.0202325
RSMC vs. Vector	1.4394	0.4764784003 to 2.402316711	Yes	**	0.00679274
Test details	Mean 1	Mean 2	Mean Diff.	SE of diff.	N1	N2	q	DF
G1/S
Sororin vs. RSMC	0.958882	0.930888	0.0279936	0.113044	9	6	0.350209	5
Sororin vs. Vector	0.958882	1.0004	-0.0415192	0.143207	9	9	0.410016	8
RSMC vs. Vector	0.930888	1.0004	-0.0695128	0.31195	6	9	0.315133	5
S
Sororin vs. RSMC	2.40872	2.0866	0.322123	0.322135	9	9	1.41416	8
Sororin vs. Vector	2.40872	1.01065	1.39808	0.0657763	9	9	30.0591	8
RSMC vs. Vector	2.0866	1.01065	1.07595	0.261768	9	9	5.81288	8
G2
Sororin vs. RSMC	2.53335	2.44058	0.0927662	0.755297	9	9	0.173695	8
Sororin vs. Vector	2.53335	1.00119	1.53216	0.440182	9	9	4.92253	8
RSMC vs. Vector	2.44058	1.00119	1.4394	0.336986	9	9	6.04065	8
