# Supplementary material for: S-phase PARylation of microprotein RSMC enhances the function of Sororin in sister chromatid cohesion
Source: EMBO J. 2025 Nov 19;45(1):278–309. doi: 10.1038/s44318-025-00641-8 (PMC12759081; doi:10.1038/s44318-025-00641-8)
Supplement: Supplementary file 9 — Figure EV1-5 Source Data [file 44318_2025_641_MOESM9_ESM.zip › EMBOJ-2025-120713R_SourceDataForExpandedView/EMBOJ-2025-120713R_SourceDataForFigureEV3/FIG EV3E/EXP1/Data of quntification.xlsx]

## Sheet: so
	Protein	DT Rel（h）	Volume	Volume - Norm.
RSMC+/+	Sororin	0	106278994	100
		1	120795209	113.659
		3	166151428	156.335
		4	188907131	177.746
		5	175964931	165.569
		6	148125925	139.375
		8	131560936	123.788
		10	92340215	86.8847
RSMC+/-		0	68787972	64.724					DT Rel（h）	Sororin/H3
		1	76341897	71.8316				RSMC+/+	0	1
		3	89476106	84.1898					1	0.970483
		4	123116145	115.842					3	1.06736
		5	124152187	116.817					4	1.49995
		6	110747723	104.205					5	1.11721
		8	103669360	97.5445					6	1.0882
		10	82832215	77.9385					8	0.905212
									10	0.713486
RSMC+/+	H3	0	9647026	100				RSMC+/-	0	0.495373
		1	11298164	117.115					1	0.504381
		3	14129933	146.469					3	0.585483
		4	11431864	118.501					4	0.86284
		5	14296725	148.198					5	0.768902
		6	12355751	128.078					6	0.676151
		8	13192370	136.751					8	0.57795
		10	11747667	121.775					10	0.479013
RSMC+/-		0	12604536	130.657
		1	13738848	142.415
		3	13871993	143.796
		4	12951816	134.257
		5	14656453	151.927
		6	14867474	154.115
		8	16281919	168.777
		10	15696325	162.706
