# Supplementary material for: S-phase PARylation of microprotein RSMC enhances the function of Sororin in sister chromatid cohesion
Source: EMBO J. 2025 Nov 19;45(1):278–309. doi: 10.1038/s44318-025-00641-8 (PMC12759081; doi:10.1038/s44318-025-00641-8)
Supplement: Supplementary file 9 — Figure EV1-5 Source Data [file 44318_2025_641_MOESM9_ESM.zip › EMBOJ-2025-120713R_SourceDataForExpandedView/EMBOJ-2025-120713R_SourceDataForFigureEV3/FIG EV3E/EXP2/Data of quntification.xlsx]

## Sheet: so
	Protein	DT Rel（h）	Volume	Volume - Norm.
RSMC+/+	Sororin	0	175531249	100
		1	180486632	102.823
		3	186173386	106.063
		4	190862260	108.734
		5	233452388	132.998
		6	185519580	105.69
		8	112953159	64.3493
		10	132037433	75.2216
RSMC+/-		0	131988129	75.1935					DT Rel（h）	Sororin/H3
		1	153391695	87.3871				RSMC+/+	0	1
		3	140469024	80.0251					1	1.22438
		4	126887379	72.2876					3	1.88021
		5	156778996	89.3169					4	1.78165
		6	142350446	81.0969					5	1.93507
		8	152664229	86.9727					6	1.42863
		10	95989252	54.685					8	0.826899
									10	0.718449
RSMC+/+	H3	0	16209757	100				RSMC+/-	0	0.825848
		1	13612522	83.98					1	0.90707
		3	9144417	56.41					3	1.16536
		4	9893142	61.03					4	1.62371
		5	11140536	68.73					5	1.43666
		6	11991454	73.98					6	1.5261
		8	12613719	77.82					8	1.25502
		10	16971326	104.7					10	0.605391
RSMC+/-		0	14759446	91.05
		1	15616846	96.34
		3	11131773	68.67
		4	7216705	44.52
		5	10078391	62.17
		6	8614323	53.14
		8	11232777	69.3
		10	14642155	90.33
