# Supplementary material for: S-phase PARylation of microprotein RSMC enhances the function of Sororin in sister chromatid cohesion
Source: EMBO J. 2025 Nov 19;45(1):278–309. doi: 10.1038/s44318-025-00641-8 (PMC12759081; doi:10.1038/s44318-025-00641-8)
Supplement: Supplementary file 9 — Figure EV1-5 Source Data [file 44318_2025_641_MOESM9_ESM.zip › EMBOJ-2025-120713R_SourceDataForExpandedView/EMBOJ-2025-120713R_SourceDataForFigureEV3/FIG EV3E/EXP3/Data of quntification.xlsx]

## Sheet: so
	Protein	DT Rel（h）	Volume	Volume - Norm.
RSMC+/+	Sororin	0	141436112	100
		1	123749853	87.4952
		3	142592839	100.818
		4	196857266	139.185
		5	169202166	119.632
		6	146856723	103.833
		8	161886485	114.459
		10	97030243	68.6036
RSMC+/-		0	94492312	66.8092					DT Rel（h）	Sororin/H3
		1	81414720	57.5629				RSMC+/+	0	1
		3	88333309	62.4546					1	0.919299
		4	78543099	55.5326					3	0.971867
		5	107927970	76.3086					4	1.2435
		6	109345502	77.3109					5	1.44733
		8	82349937	58.2241					6	1.37328
		10	60286566	42.6246					8	0.937671
									10	0.544585
RSMC+/+	H3	0	9568748	100				RSMC+/-	0	0.592157
		1	9107149	95.176					1	0.639179
		3	9926258	103.736					3	0.831463
		4	10710255	111.93					4	0.692949
		5	7909179	82.6564					5	0.835398
		6	7234872	75.6094					6	0.666504
		8	11680336	122.067					8	0.524165
		10	12054157	125.974					10	0.352458
RSMC+/-		0	10795794	112.823
		1	8617388	90.0576
		3	7187477	75.1141
		4	7668348	80.1395
		5	8740478	91.344
		6	11099238	115.995
		8	10628950	111.08
		10	11571991	120.935
