# Supplementary material for: S-phase PARylation of microprotein RSMC enhances the function of Sororin in sister chromatid cohesion
Source: EMBO J. 2025 Nov 19;45(1):278–309. doi: 10.1038/s44318-025-00641-8 (PMC12759081; doi:10.1038/s44318-025-00641-8)
Supplement: Supplementary file 9 — Figure EV1-5 Source Data [file 44318_2025_641_MOESM9_ESM.zip › EMBOJ-2025-120713R_SourceDataForExpandedView/EMBOJ-2025-120713R_SourceDataForFigureEV3/FIG EV3E/FIG EV3E statistical results.xlsx]

## Sheet: Original data
DT Rel (h)	RSMC+/+			RSMC+/-
	EXP1	EXP2	EXP3	EXP1	EXP2	EXP3
0	1	1	1	0.495373	0.825848	0.592157	Sororin/H3
1	0.970483	1.22438	0.919299	0.504381	0.90707	0.639179
3	1.06736	1.88021	0.971867	0.585483	1.16536	0.831463
4	1.49995	1.78165	1.2435	0.86284	1.62371	0.692949
5	1.11721	1.93507	1.44734	0.768902	1.43666	0.835398
6	1.0882	1.42863	1.37328	0.676151	1.5261	0.666504
8	0.905212	0.826899	0.937671	0.57795	1.25502	0.524165
10	0.713486	0.718449	0.544585	0.479013	0.605391	0.352458

## Sheet: Ordinary two-way ANOVA results
Two-way RM ANOVA	Matching: Both factors
Assume sphericity?	Yes
Alpha	0.05
Source of Variation	% of total variation	P value	P value summary	Significant?
Row Factor	35.82	0.0003	***	Yes
Column Factor	19.25	0.0506	ns	No
Row Factor x Column Factor	2.625	0.554	ns	No
Subject x Row Factor	8.205
Subject x Column Factor	2.106
Subject	25.94
ANOVA table	SS	DF	MS	F (DFn, DFd)	P value
Row Factor	2.584	7	0.3691	F (7, 14) = 8.730	P=0.0003
Column Factor	1.389	1	1.389	F (1, 2) = 18.28	P=0.0506
Row Factor x Column Factor	0.1894	7	0.02706	F (7, 14) = 0.8678	P=0.5540
Subject x Row Factor	0.5919	14	0.04228
Subject x Column Factor	0.152	2	0.07598
Subject	1.872	2	0.9359
Residual	0.4365	14	0.03118
Difference between column means
Mean of RSMC+/+	1.15
Mean of RSMC+/-	0.8096
Difference between means	0.3402
SE of difference	0.07957
95% CI of difference	-0.002150 to 0.6826
Data summary
Number of columns (Column Factor)	2
Number of rows (Row Factor)	8
Number of subjects (Subject)	3
Number of missing values	0

## Sheet: Multiple comparisons
Compare each cell mean with the other cell mean in that row
Number of families	1
Number of comparisons per family	8
Alpha	0.05
Sidak's multiple comparisons test	Mean Diff.	95.00% CI of diff.	Significant?	Summary	Adjusted P Value
RSMC+/+ - RSMC+/-
Row 1	0.3622	-0.09948 to 0.8239	No	ns	0.1825
Row 2	0.3545	-0.1072 to 0.8162	No	ns	0.2004
Row 3	0.4457	-0.01597 to 0.9074	No	ns	0.062
Row 4	0.4485	-0.01315 to 0.9102	No	ns	0.0597
Row 5	0.4862	0.02454 to 0.9479	Yes	*	0.0359
Row 6	0.3405	-0.1212 to 0.8021	No	ns	0.2369
Row 7	0.1042	-0.3575 to 0.5659	No	ns	0.9948
Row 8	0.1799	-0.2818 to 0.6416	No	ns	0.8797
Test details	Mean 1	Mean 2	Mean Diff.	SE of diff.	N1	N2	t	DF
RSMC+/+ - RSMC+/-
Row 1	1	0.6378	0.3622	0.1442	3	3	2.512	14
Row 2	1.038	0.6835	0.3545	0.1442	3	3	2.459	14
Row 3	1.306	0.8608	0.4457	0.1442	3	3	3.092	14
Row 4	1.508	1.06	0.4485	0.1442	3	3	3.111	14
Row 5	1.5	1.014	0.4862	0.1442	3	3	3.372	14
Row 6	1.297	0.9563	0.3405	0.1442	3	3	2.361	14
Row 7	0.8899	0.7857	0.1042	0.1442	3	3	0.7229	14
Row 8	0.6588	0.479	0.1799	0.1442	3	3	1.248	14
