# Supplementary material for: S-phase PARylation of microprotein RSMC enhances the function of Sororin in sister chromatid cohesion
Source: EMBO J. 2025 Nov 19;45(1):278–309. doi: 10.1038/s44318-025-00641-8 (PMC12759081; doi:10.1038/s44318-025-00641-8)
Supplement: Supplementary file 9 — Figure EV1-5 Source Data [file 44318_2025_641_MOESM9_ESM.zip › EMBOJ-2025-120713R_SourceDataForExpandedView/EMBOJ-2025-120713R_SourceDataForFigureEV3/FIG EV3G/FIG EV3G statistical results.xlsx]

## Sheet: Original data
RSMC+/+	RSMC+/-
1	1.11904	EXP1	Sororin mRNA level
1	1.05576	EXP2
1	0.91067	EXP3

## Sheet: Unpaired t test of FIG EV3F
Column B	RSMC+/-
vs.	vs.
Column A	RSMC+/+
Unpaired t test
P value	0.6681
P value summary	ns
Significantly different (P < 0.05)?	No
One- or two-tailed P value?	Two-tailed
t, df	t=0.4619, df=4
How big is the difference?
Mean of column A	1
Mean of column B	1.028
Difference between means (B - A) ± SEM	0.02849 ± 0.06168
95% confidence interval	-0.1428 to 0.1997
R squared (eta squared)	0.05064
F test to compare variances
F, DFn, Dfd	Infinity, 2, 2
P value	<0.0001
P value summary	****
Significantly different (P < 0.05)?	Yes
Data analyzed
Sample size, column A	3
Sample size, column B	3
