# Supplementary material for: S-phase PARylation of microprotein RSMC enhances the function of Sororin in sister chromatid cohesion
Source: EMBO J. 2025 Nov 19;45(1):278–309. doi: 10.1038/s44318-025-00641-8 (PMC12759081; doi:10.1038/s44318-025-00641-8)
Supplement: Supplementary file 9 — Figure EV1-5 Source Data [file 44318_2025_641_MOESM9_ESM.zip › EMBOJ-2025-120713R_SourceDataForExpandedView/EMBOJ-2025-120713R_SourceDataForFigureEV3/FIG EV3H/FIG EV3H statistical results.xlsx]

## Sheet: Original data
RSMC+/+(siNC)	RSMC+/-(siNC)	RSMC+/+(siE1&2)	RSMC+/-( siE1&2)
1	0.899174	0.864605	0.638414	EXP1	Relative total Sororin level
1	0.863377	0.989356	0.722667	EXP2

## Sheet: Ordinary One-way ANOVA results
Data sets analyzed	A-D
ANOVA summary
F	12.5075
P value	0.016831
P value summary	*
Significant diff. among means (P < 0.05)?	Yes
R squared	0.903666
Brown-Forsythe test
F (DFn, DFd)	+infinity (3, 4)
P value	<0.000000000000001
P value summary	****
Are SDs significantly different (P < 0.05)?	Yes
Bartlett's test
Bartlett's statistic (corrected)
P value
P value summary
Are SDs significantly different (P < 0.05)?
ANOVA table	SS	DF	MS	F (DFn, DFd)	P value
Treatment (between columns)	0.112299	3	0.037433	F (3, 4) = 12.50746715	P=0.016831038095615
Residual (within columns)	0.0119714	4	0.00299285
Total	0.12427	7
Data summary
Number of treatments (columns)	4
Number of values (total)	8

## Sheet: Multiple comparisons
Number of families	1
Number of comparisons per family	6
Alpha	0.05
Tukey's multiple comparisons test	Mean Diff.	95.00% CI of diff.	Significant?	Summary	Adjusted P Value
RSMC+/+(siNC) vs. RSMC+/-(siNC)	0.118724	-0.1039795754 to 0.3414285754	No	ns	0.273141	A-B
RSMC+/+(siNC) vs. RSMC+/+(siE1&2)	0.0730195	-0.1496845754 to 0.2957235754	No	ns	0.591098	A-C
RSMC+/+(siNC) vs. RSMC+/-( siE1&2)	0.31946	0.09675542456 to 0.5421635754	Yes	*	0.0146172	A-D
RSMC+/-(siNC) vs. RSMC+/+(siE1&2)	-0.045705	-0.2684090754 to 0.1769990754	No	ns	0.836281	B-C
RSMC+/-(siNC) vs. RSMC+/-( siE1&2)	0.200735	-0.02196907544 to 0.4234390754	No	ns	0.0692763	B-D
RSMC+/+(siE1&2) vs. RSMC+/-( siE1&2)	0.24644	0.02373592456 to 0.4691440754	Yes	*	0.0358959	C-D
Test details	Mean 1	Mean 2	Mean Diff.	SE of diff.	n1	n2	q	DF
RSMC+/+(siNC) vs. RSMC+/-(siNC)	1	0.881275	0.118724	0.054707	2	2	3.06911	4
RSMC+/+(siNC) vs. RSMC+/+(siE1&2)	1	0.92698	0.0730195	0.054707	2	2	1.88761	4
RSMC+/+(siNC) vs. RSMC+/-( siE1&2)	1	0.68054	0.31946	0.054707	2	2	8.25825	4
RSMC+/-(siNC) vs. RSMC+/+(siE1&2)	0.881275	0.92698	-0.045705	0.054707	2	2	1.18151	4
RSMC+/-(siNC) vs. RSMC+/-( siE1&2)	0.881275	0.68054	0.200735	0.054707	2	2	5.18914	4
RSMC+/+(siE1&2) vs. RSMC+/-( siE1&2)	0.92698	0.68054	0.24644	0.054707	2	2	6.37065	4
