# Supplementary material for: S-phase PARylation of microprotein RSMC enhances the function of Sororin in sister chromatid cohesion
Source: EMBO J. 2025 Nov 19;45(1):278–309. doi: 10.1038/s44318-025-00641-8 (PMC12759081; doi:10.1038/s44318-025-00641-8)
Supplement: Supplementary file 9 — Figure EV1-5 Source Data [file 44318_2025_641_MOESM9_ESM.zip › EMBOJ-2025-120713R_SourceDataForExpandedView/EMBOJ-2025-120713R_SourceDataForFigureEV3/FIG EV3H/quntification of total Sororin level.xlsx]

## Sheet: Sheet1
EXP1				Area	Mean				Sororin/H3	Normalized to RSMC+/+(siNC)
	Sororin	RSMC+/+(siNC)	1	0.02	176.879			RSMC+/+(siNC)	1.6975	1
		RSMC+/-(siNC)	2	0.02	164.343			RSMC+/-(siNC)	1.52634	0.899174
		RSMC+/+(siE1&2)	3	0.02	154.134			RSMC+/+(siE1&2)	1.46766	0.864605
		RSMC+/-( siE1&2)	4	0.02	114.476			RSMC+/-( siE1&2)	1.0837	0.638414
	H3	RSMC+/+(siNC)	5	0.022	104.2
		RSMC+/-(siNC)	6	0.022	107.671
		RSMC+/+(siE1&2)	7	0.022	105.02
		RSMC+/-( siE1&2)	8	0.022	105.634
EXP2				Area					Sororin/H3	Normalized to RSMC+/+(siNC)
	Sororin	RSMC+/+(siNC)	1	0.02	202.76			RSMC+/+(siNC)	1.86343	1
		RSMC+/-(siNC)	2	0.02	150.62			RSMC+/-(siNC)	1.60884	0.863377
		RSMC+/+(siE1&2)	3	0.02	165.85			RSMC+/+(siE1&2)	1.8436	0.989356
		RSMC+/-( siE1&2)	4	0.02	128.86			RSMC+/-( siE1&2)	1.34664	0.722667
	H3	RSMC+/+(siNC)	5	0.022	108.81
		RSMC+/-(siNC)	6	0.022	93.62
		RSMC+/+(siE1&2)	7	0.022	89.96
		RSMC+/-( siE1&2)	8	0.022	95.69
