# Supplementary material for: S-phase PARylation of microprotein RSMC enhances the function of Sororin in sister chromatid cohesion
Source: EMBO J. 2025 Nov 19;45(1):278–309. doi: 10.1038/s44318-025-00641-8 (PMC12759081; doi:10.1038/s44318-025-00641-8)
Supplement: Supplementary file 9 — Figure EV1-5 Source Data [file 44318_2025_641_MOESM9_ESM.zip › EMBOJ-2025-120713R_SourceDataForExpandedView/EMBOJ-2025-120713R_SourceDataForFigureEV4/FIG EV4H/FIG EV4H.xlsx]

## Sheet: original data
RSMC+/+	RSMC+/-	RSMC+/- + Flag-Sororin	RSMC+/- + Flag-Sororin-12A
14.2857	40.5172	19.0476	44.3182
15.534	41.5254	15.3846	42.3077
6.48148	40.3846	13.8614	46.6667

## Sheet: Ordinary one-way ANOVA results
Data sets analyzed	A-D
ANOVA summary
F	91.1795
P value	1.58605e-06
P value summary	****
Significant diff. among means (P < 0.05)?	Yes
R squared	0.971585
Brown-Forsythe test
F (DFn, DFd)	0.6168496155 (3, 8)
P value	0.623273
P value summary	ns
Are SDs significantly different (P < 0.05)?	No
Bartlett's test
Bartlett's statistic (corrected)
P value
P value summary
Are SDs significantly different (P < 0.05)?
ANOVA table	SS	DF	MS	F (DFn, DFd)	P value
Treatment (between columns)	2483.96	3	827.987	F (3, 8) = 91.17945571	P=0.000001586045878
Residual (within columns)	72.6468	8	9.08085
Total	2556.61	11
Data summary
Number of treatments (columns)	4
Number of values (total)	12

## Sheet: Multiple comparisons
Number of families	1
Number of comparisons per family	6
Alpha	0.05
Tukey's multiple comparisons test	Mean Diff.	95.00% CI of diff.	Significant?	Summary	Adjusted P Value
RSMC+/+ vs. RSMC+/-	-28.7087	-36.58798416 to -20.82942184	Yes	****	1.24542e-05	A-B
RSMC+/+ vs. RSMC+/- + Flag-Sororin	-3.99749	-11.87676750 to 3.881794829	No	ns	0.418042	A-C
RSMC+/+ vs. RSMC+/- + Flag-Sororin-12A	-32.3305	-40.20973750 to -24.45117517	Yes	****	5.08134e-06	A-D
RSMC+/- vs. RSMC+/- + Flag-Sororin	24.7112	16.83193550 to 32.59049783	Yes	****	3.83068e-05	B-C
RSMC+/- vs. RSMC+/- + Flag-Sororin-12A	-3.62175	-11.50103450 to 4.257527829	No	ns	0.494611	B-D
RSMC+/- + Flag-Sororin vs. RSMC+/- + Flag-Sororin-12A	-28.333	-36.21225116 to -20.45368884	Yes	****	1.37543e-05	C-D
Test details	Mean 1	Mean 2	Mean Diff.	SE of diff.	n1	n2	q	DF
RSMC+/+ vs. RSMC+/-	12.1004	40.8091	-28.7087	2.46047	3	3	16.501	8
RSMC+/+ vs. RSMC+/- + Flag-Sororin	12.1004	16.0979	-3.99749	2.46047	3	3	2.29765	8
RSMC+/+ vs. RSMC+/- + Flag-Sororin-12A	12.1004	44.4308	-32.3305	2.46047	3	3	18.5827	8
RSMC+/- vs. RSMC+/- + Flag-Sororin	40.8091	16.0979	24.7112	2.46047	3	3	14.2034	8
RSMC+/- vs. RSMC+/- + Flag-Sororin-12A	40.8091	44.4308	-3.62175	2.46047	3	3	2.08169	8
RSMC+/- + Flag-Sororin vs. RSMC+/- + Flag-Sororin-12A	16.0979	44.4308	-28.333	2.46047	3	3	16.2851	8
