# Supplementary material for: S-phase PARylation of microprotein RSMC enhances the function of Sororin in sister chromatid cohesion
Source: EMBO J. 2025 Nov 19;45(1):278–309. doi: 10.1038/s44318-025-00641-8 (PMC12759081; doi:10.1038/s44318-025-00641-8)
Supplement: Supplementary file 9 — Figure EV1-5 Source Data [file 44318_2025_641_MOESM9_ESM.zip › EMBOJ-2025-120713R_SourceDataForExpandedView/EMBOJ-2025-120713R_SourceDataForFigureEV5/FIG EV5A/FIG EV5A statistical results.xlsx]

## Sheet: original data
siNC	siPARP1
18.75	17.43	EXP1	cells with cohesion defects %
20.6	26.7	EXP2
21.9388	26	EXP3

## Sheet: Unpaired t test of FIG EV6A
Column B	siPARP1
vs.	vs.
Column A	siNC
Unpaired t test
P value	0.3984
P value summary	ns
Significantly different (P < 0.05)?	No
One- or two-tailed P value?	Two-tailed
t, df	t=0.9445, df=4
How big is the difference?
Mean of column A	20.43
Mean of column B	23.38
Difference between means (B - A) ± SEM	2.947 ± 3.120
95% confidence interval	-5.716 to 11.61
R squared (eta squared)	0.1823
F test to compare variances
F, DFn, Dfd	10.39, 2, 2
P value	0.1756
P value summary	ns
Significantly different (P < 0.05)?	No
Data analyzed
Sample size, column A	3
Sample size, column B	3
