# Supplementary material for: S-phase PARylation of microprotein RSMC enhances the function of Sororin in sister chromatid cohesion
Source: EMBO J. 2025 Nov 19;45(1):278–309. doi: 10.1038/s44318-025-00641-8 (PMC12759081; doi:10.1038/s44318-025-00641-8)
Supplement: Supplementary file 9 — Figure EV1-5 Source Data [file 44318_2025_641_MOESM9_ESM.zip › EMBOJ-2025-120713R_SourceDataForExpandedView/EMBOJ-2025-120713R_SourceDataForFigureEV5/FIG EV5B/FIG EV5B statistical results.xlsx]

## Sheet: original data
PARP1 WT+DMSO	PARP1 WT-Olaparib	PARP1 KO+siPARP2+DMSO	PARP1 KO+siPARP2+Olaparib
16.5	32.5	21.5	36	EXP1	Cells with cohesin defects (%)
22.8571	41.3265	33.6735	34.1837	EXP2
22	42.9268	40	43.9024	EXP3
11.2195	29.902	38.5366	40.4878	EXP4

## Sheet: Ordinary One-way ANOVA results
Data sets analyzed	A-D
ANOVA summary
F	8.629
P value	0.0025
P value summary	**
Significant diff. among means (P < 0.05)?	Yes
R squared	0.6833
Brown-Forsythe test
F (DFn, DFd)	0.3934 (3, 12)
P value	0.76
P value summary	ns
Are SDs significantly different (P < 0.05)?	No
Bartlett's test
Bartlett's statistic (corrected)	1.191
P value	0.7552
P value summary	ns
Are SDs significantly different (P < 0.05)?	No
ANOVA table	SS	DF	MS	F (DFn, DFd)	P value
Treatment (between columns)	1038	3	346.1	F (3, 12) = 8.629	P=0.0025
Residual (within columns)	481.3	12	40.11
Total	1520	15
Data summary
Number of treatments (columns)	4
Number of values (total)	16

## Sheet: Multiple comparisons
Number of families	1
Number of comparisons per family	6
Alpha	0.05
Tukey's multiple comparisons test	Mean Diff.	95.00% CI of diff.	Significant?	Summary	Adjusted P Value
WT vs. Olaparib(+)	-18.52	-31.82 to -5.224	Yes	**	0.0065	A-B
WT vs. PARP1 KO+siPARP2	-15.28	-28.58 to -1.988	Yes	*	0.0231	A-C
WT vs. PARP1 KO+siPARP2+Olaparib	-20.5	-33.79 to -7.204	Yes	**	0.0031	A-D
Olaparib(+) vs. PARP1 KO+siPARP2	3.236	-10.06 to 16.53	No	ns	0.8862	B-C
Olaparib(+) vs. PARP1 KO+siPARP2+Olaparib	-1.98	-15.28 to 11.32	No	ns	0.9699	B-D
PARP1 KO+siPARP2 vs. PARP1 KO+siPARP2+Olaparib	-5.216	-18.51 to 8.080	No	ns	0.6589	C-D
Test details	Mean 1	Mean 2	Mean Diff.	SE of diff.	n1	n2	q	DF
WT vs. Olaparib(+)	18.14	36.66	-18.52	4.478	4	4	5.848	12
WT vs. PARP1 KO+siPARP2	18.14	33.43	-15.28	4.478	4	4	4.826	12
WT vs. PARP1 KO+siPARP2+Olaparib	18.14	38.64	-20.5	4.478	4	4	6.474	12
Olaparib(+) vs. PARP1 KO+siPARP2	36.66	33.43	3.236	4.478	4	4	1.022	12
Olaparib(+) vs. PARP1 KO+siPARP2+Olaparib	36.66	38.64	-1.98	4.478	4	4	0.6252	12
PARP1 KO+siPARP2 vs. PARP1 KO+siPARP2+Olaparib	33.43	38.64	-5.216	4.478	4	4	1.647	12
