# Supplementary material for: S-phase PARylation of microprotein RSMC enhances the function of Sororin in sister chromatid cohesion
Source: EMBO J. 2025 Nov 19;45(1):278–309. doi: 10.1038/s44318-025-00641-8 (PMC12759081; doi:10.1038/s44318-025-00641-8)
Supplement: Supplementary file 9 — Figure EV1-5 Source Data [file 44318_2025_641_MOESM9_ESM.zip › EMBOJ-2025-120713R_SourceDataForExpandedView/EMBOJ-2025-120713R_SourceDataForFigureEV5/FIG EV5C/FIG EV5C statistical results.xlsx]

## Sheet: original data
WT	Olaparib(+)	Olaparib(+)+Flag-Sororin	Olaparib(+)+Flag-Sororin-12A	siE1&2	siE1&2+Flag-Sororin	siE1&2+Flag-Sororin-12A	siE1&2+Olaparib(+)	siE1&2+Olaparib(+)+Flag-Sororin	siE1&2+Olaparib(+)+Flag-Sororin
12.963	39.2523	20	39	41.6667			70.5882	30.5556	44.6602
14.5631	39.8058	24.0385	47.5247	42.3423	25.5319	24.0385	69.6078	19.802	40.5941
14.5631	43.5644	13	39.604	39.0476	20.7547	20.5357	65.0485	32.1101	47.5247

## Sheet: Ordinary one-way ANOVA results
Data sets analyzed	A-J
ANOVA summary
F	49.5549
P value	7.1215e-11
P value summary	****
Significant diff. among means (P < 0.05)?	Yes
R squared	0.961206
Brown-Forsythe test
F (DFn, DFd)	0.4031631777 (9, 18)
P value	0.917187
P value summary	ns
Are SDs significantly different (P < 0.05)?	No
Bartlett's test
Bartlett's statistic (corrected)
P value
P value summary
Are SDs significantly different (P < 0.05)?
ANOVA table	SS	DF	MS	F (DFn, DFd)	P value
Treatment (between columns)	6827.37	9	758.596	F (9, 18) = 49.55491640	P=0.000000000071215
Residual (within columns)	275.547	18	15.3082
Total	7102.91	27
Data summary
Number of treatments (columns)	10
Number of values (total)	28

## Sheet: multiple comparisons
Number of families	1
Number of comparisons per family	45
Alpha	0.05
Tukey's multiple comparisons test	Mean Diff.	95.00% CI of diff.	Significant?	Summary	Adjusted P Value
WT vs. Olaparib(+)	-26.8444	-38.29833299 to -15.39056701	Yes	****	4.35389e-06	A-B
WT vs. Olaparib(+)+Flag-Sororin	-4.98309	-16.43697632 to 6.470789656	No	ns	0.850344	A-C
WT vs. Olaparib(+)+Flag-Sororin-12A	-28.0132	-39.46705966 to -16.55929368	Yes	****	2.35048e-06	A-D
WT vs. siE1&2	-26.9891	-38.44303299 to -15.53526701	Yes	****	4.03048e-06	A-E
WT vs. siE1&2+Flag-Sororin	-9.11359	-21.91941882 to 3.692242152	No	ns	0.306069	A-F
WT vs. siE1&2+Flag-Sororin-12A	-8.25736	-21.06318882 to 4.548472152	No	ns	0.426545	A-G
WT vs. siE1&2+Olaparib(+)	-54.3851	-65.83902966 to -42.93126368	Yes	****	5.629e-11	A-H
WT vs. siE1&2+Olaparib(+)+Flag-Sororin	-13.4595	-24.91336632 to -2.005600344	Yes	*	0.0142185	A-I
WT vs. siE1&2+Olaparib(+)+Flag-Sororin-12A	-30.2299	-41.68382299 to -18.77605701	Yes	****	7.6187e-07	A-J
Olaparib(+) vs. Olaparib(+)+Flag-Sororin	21.8614	10.40747368 to 33.31523966	Yes	****	7.22397e-05	B-C
Olaparib(+) vs. Olaparib(+)+Flag-Sororin-12A	-1.16873	-12.62260966 to 10.28515632	No	ns	0.999996	B-D
Olaparib(+) vs. siE1&2	-0.1447	-11.59858299 to 11.30918299	No	ns	>0.999999999999999	B-E
Olaparib(+) vs. siE1&2+Flag-Sororin	17.7309	4.925031181 to 30.53669215	Yes	**	0.00303309	B-F
Olaparib(+) vs. siE1&2+Flag-Sororin-12A	18.5871	5.781261181 to 31.39292215	Yes	**	0.0018541	B-G
Olaparib(+) vs. siE1&2+Olaparib(+)	-27.5407	-38.99457966 to -16.08681368	Yes	****	3.00997e-06	B-H
Olaparib(+) vs.siE1&2+Olaparib(+)+Flag-Sororin	13.385	1.931083677 to 24.83884966	Yes	*	0.014912	B-I
Olaparib(+) vs. siE1&2+Olaparib(+)+Flag-Sororin-12A	-3.38549	-14.83937299 to 8.068392989	No	ns	0.983015	B-J
Olaparib(+)+Flag-Sororin vs. Olaparib(+)+Flag-Sororin-12A	-23.0301	-34.48396632 to -11.57620034	Yes	****	3.641e-05	C-D
Olaparib(+)+Flag-Sororin vs. siE1&2	-22.0061	-33.45993966 to -10.55217368	Yes	****	6.63074e-05	C-E
Olaparib(+)+Flag-Sororin vs. siE1&2+Flag-Sororin	-4.13049	-16.93632549 to 8.675335485	No	ns	0.97043	C-F
Olaparib(+)+Flag-Sororin vs. siE1&2+Flag-Sororin-12A	-3.27427	-16.08009549 to 9.531565485	No	ns	0.993667	C-G
Olaparib(+)+Flag-Sororin vs. siE1&2+Olaparib(+)	-49.4021	-60.85593632 to -37.94817034	Yes	****	3.0321e-10	C-H
Olaparib(+)+Flag-Sororin vs. siE1&2+Olaparib(+)+Flag-Sororin	-8.47639	-19.93027299 to 2.977492989	No	ns	0.262443	C-I
Olaparib(+)+Flag-Sororin vs. siE1&2+Olaparib(+)+Flag-Sororin-12A	-25.2468	-36.70072966 to -13.79296368	Yes	****	1.03769e-05	C-J
Olaparib(+)+Flag-Sororin-12A vs. siE1&2	1.02403	-10.42985632 to 12.47790966	No	ns	0.999999	D-E
Olaparib(+)+Flag-Sororin-12A vs. siE1&2+Flag-Sororin	18.8996	6.093757848 to 31.70541882	Yes	**	0.00155029	D-F
Olaparib(+)+Flag-Sororin-12A vs. siE1&2+Flag-Sororin-12A	19.7558	6.949987848 to 32.56164882	Yes	***	0.000951731	D-G
Olaparib(+)+Flag-Sororin-12A vs. siE1&2+Olaparib(+)	-26.372	-37.82585299 to -14.91808701	Yes	****	5.61136e-06	D-H
Olaparib(+)+Flag-Sororin-12A vs. siE1&2+Olaparib(+)+Flag-Sororin	14.5537	3.099810344 to 26.00757632	Yes	**	0.00703847	D-I
Olaparib(+)+Flag-Sororin-12A vs. siE1&2+Olaparib(+)+Flag-Sororin-12A	-2.21676	-13.67064632 to 9.237119656	No	ns	0.999208	D-J
siE1&2 vs. siE1&2+Flag-Sororin	17.8756	5.069731181 to 30.68139215	Yes	**	0.00279058	E-F
siE1&2 vs. siE1&2+Flag-Sororin-12A	18.7318	5.925961181 to 31.53762215	Yes	**	0.00170657	E-G
siE1&2 vs. siE1&2+Olaparib(+)	-27.396	-38.84987966 to -15.94211368	Yes	****	3.24847e-06	E-H
siE1&2 vs. siE1&2+Olaparib(+)+Flag-Sororin	13.5297	2.075783677 to 24.98354966	Yes	*	0.0135942	E-I
siE1&2 vs. siE1&2+Olaparib(+)+Flag-Sororin-12A	-3.24079	-14.69467299 to 8.213092989	No	ns	0.987278	E-J
siE1&2+Flag-Sororin vs. siE1&2+Flag-Sororin-12A	0.85623	-13.17185445 to 14.88431445	No	ns	1	F-G
siE1&2+Flag-Sororin vs. siE1&2+Olaparib(+)	-45.2716	-58.07738882 to -32.46572785	Yes	****	7.85581e-09	F-H
siE1&2+Flag-Sororin vs. siE1&2+Olaparib(+)+Flag-Sororin	-4.34589	-17.15172549 to 8.459935485	No	ns	0.959793	F-I
siE1&2+Flag-Sororin vs. siE1&2+Olaparib(+)+Flag-Sororin-12A	-21.1164	-33.92218215 to -8.310521181	Yes	***	0.000442344	F-J
siE1&2+Flag-Sororin-12A vs. siE1&2+Olaparib(+)	-46.1278	-58.93361882 to -33.32195785	Yes	****	5.80524e-09	G-H
siE1&2+Flag-Sororin-12A vs. siE1&2+Olaparib(+)+Flag-Sororin	-5.20212	-18.00795549 to 7.603705485	No	ns	0.892357	G-I
siE1&2+Flag-Sororin-12A vs. siE1&2+Olaparib(+)+Flag-Sororin-12A	-21.9726	-34.77841215 to -9.166751181	Yes	***	0.000274981	G-J
siE1&2+Olaparib(+) vs. siE1&2+Olaparib(+)+Flag-Sororin	40.9257	29.47178034 to 52.37954632	Yes	****	6.6151e-09	H-I
siE1&2+Olaparib(+) vs. siE1&2+Olaparib(+)+Flag-Sororin-12A	24.1552	12.70132368 to 35.60908966	Yes	****	1.91143e-05	H-J
siE1&2+Olaparib(+)+Flag-Sororin vs. siE1&2+Olaparib(+)+Flag-Sororin-12A	-16.7705	-28.22433966 to -5.316573677	Yes	**	0.00168892	I-J
Test details	Mean 1	Mean 2	Mean Diff.	SE of diff.	n1	n2	q	DF
WT vs. Olaparib(+)	14.0297	40.8742	-26.8444	3.1946	3	3	11.8837	18
WT vs. Olaparib(+)+Flag-Sororin	14.0297	19.0128	-4.98309	3.1946	3	3	2.20596	18
WT vs. Olaparib(+)+Flag-Sororin-12A	14.0297	42.0429	-28.0132	3.1946	3	3	12.4011	18
WT vs. siE1&2	14.0297	41.0189	-26.9891	3.1946	3	3	11.9478	18
WT vs. siE1&2+Flag-Sororin	14.0297	23.1433	-9.11359	3.57167	3	2	3.60855	18
WT vs. siE1&2+Flag-Sororin-12A	14.0297	22.2871	-8.25736	3.57167	3	2	3.26953	18
WT vs. siE1&2+Olaparib(+)	14.0297	68.4149	-54.3851	3.1946	3	3	24.0757	18
WT vs. Column I	14.0297	27.4892	-13.4595	3.1946	3	3	5.95836	18
WT vs. Column J	14.0297	44.2597	-30.2299	3.1946	3	3	13.3825	18
Olaparib(+) vs. Olaparib(+)+Flag-Sororin	40.8742	19.0128	21.8614	3.1946	3	3	9.67778	18
Olaparib(+) vs. Olaparib(+)+Flag-Sororin-12A	40.8742	42.0429	-1.16873	3.1946	3	3	0.517382	18
Olaparib(+) vs. siE1&2	40.8742	41.0189	-0.1447	3.1946	3	3	0.0640571	18
Olaparib(+) vs. siE1&2+Flag-Sororin	40.8742	23.1433	17.7309	3.57167	3	2	7.02059	18
Olaparib(+) vs. siE1&2+Flag-Sororin-12A	40.8742	22.2871	18.5871	3.57167	3	2	7.35962	18
Olaparib(+) vs. siE1&2+Olaparib(+)	40.8742	68.4149	-27.5407	3.1946	3	3	12.192	18
Olaparib(+) vs. Column I	40.8742	27.4892	13.385	3.1946	3	3	5.92538	18
Olaparib(+) vs. Column J	40.8742	44.2597	-3.38549	3.1946	3	3	1.49872	18
Olaparib(+)+Flag-Sororin vs. Olaparib(+)+Flag-Sororin-12A	19.0128	42.0429	-23.0301	3.1946	3	3	10.1952	18
Olaparib(+)+Flag-Sororin vs. siE1&2	19.0128	41.0189	-22.0061	3.1946	3	3	9.74184	18
Olaparib(+)+Flag-Sororin vs. siE1&2+Flag-Sororin	19.0128	23.1433	-4.13049	3.57167	3	2	1.63548	18
Olaparib(+)+Flag-Sororin vs. siE1&2+Flag-Sororin-12A	19.0128	22.2871	-3.27427	3.57167	3	2	1.29646	18
Olaparib(+)+Flag-Sororin vs. siE1&2+Olaparib(+)	19.0128	68.4149	-49.4021	3.1946	3	3	21.8697	18
Olaparib(+)+Flag-Sororin vs. Column I	19.0128	27.4892	-8.47639	3.1946	3	3	3.7524	18
Olaparib(+)+Flag-Sororin vs. Column J	19.0128	44.2597	-25.2468	3.1946	3	3	11.1765	18
Olaparib(+)+Flag-Sororin-12A vs. siE1&2	42.0429	41.0189	1.02403	3.1946	3	3	0.453325	18
Olaparib(+)+Flag-Sororin-12A vs. siE1&2+Flag-Sororin	42.0429	23.1433	18.8996	3.57167	3	2	7.48335	18
Olaparib(+)+Flag-Sororin-12A vs. siE1&2+Flag-Sororin-12A	42.0429	22.2871	19.7558	3.57167	3	2	7.82238	18
Olaparib(+)+Flag-Sororin-12A vs. siE1&2+Olaparib(+)	42.0429	68.4149	-26.372	3.1946	3	3	11.6746	18
Olaparib(+)+Flag-Sororin-12A vs. Column I	42.0429	27.4892	14.5537	3.1946	3	3	6.44276	18
Olaparib(+)+Flag-Sororin-12A vs. Column J	42.0429	44.2597	-2.21676	3.1946	3	3	0.981337	18
siE1&2 vs. siE1&2+Flag-Sororin	41.0189	23.1433	17.8756	3.57167	3	2	7.07788	18
siE1&2 vs. siE1&2+Flag-Sororin-12A	41.0189	22.2871	18.7318	3.57167	3	2	7.41691	18
siE1&2 vs. siE1&2+Olaparib(+)	41.0189	68.4149	-27.396	3.1946	3	3	12.1279	18
siE1&2 vs. Column I	41.0189	27.4892	13.5297	3.1946	3	3	5.98943	18
siE1&2 vs. Column J	41.0189	44.2597	-3.24079	3.1946	3	3	1.43466	18
siE1&2+Flag-Sororin vs. siE1&2+Flag-Sororin-12A	23.1433	22.2871	0.85623	3.91257	2	2	0.309488	18
siE1&2+Flag-Sororin vs. siE1&2+Olaparib(+)	23.1433	68.4149	-45.2716	3.57167	2	3	17.9254	18
siE1&2+Flag-Sororin vs. Column I	23.1433	27.4892	-4.34589	3.57167	2	3	1.72077	18
siE1&2+Flag-Sororin vs. Column J	23.1433	44.2597	-21.1164	3.57167	2	3	8.36108	18
siE1&2+Flag-Sororin-12A vs. siE1&2+Olaparib(+)	22.2871	68.4149	-46.1278	3.57167	2	3	18.2644	18
siE1&2+Flag-Sororin-12A vs. Column I	22.2871	27.4892	-5.20212	3.57167	2	3	2.0598	18
siE1&2+Flag-Sororin-12A vs. Column J	22.2871	44.2597	-21.9726	3.57167	2	3	8.70011	18
siE1&2+Olaparib(+) vs. Column I	68.4149	27.4892	40.9257	3.1946	3	3	18.1173	18
siE1&2+Olaparib(+) vs. Column J	68.4149	44.2597	24.1552	3.1946	3	3	10.6932	18
Column I vs. Column J	27.4892	44.2597	-16.7705	3.1946	3	3	7.4241	18
