# Supplementary material for: S-phase PARylation of microprotein RSMC enhances the function of Sororin in sister chromatid cohesion
Source: EMBO J. 2025 Nov 19;45(1):278–309. doi: 10.1038/s44318-025-00641-8 (PMC12759081; doi:10.1038/s44318-025-00641-8)
Supplement: Supplementary file 9 — Figure EV1-5 Source Data [file 44318_2025_641_MOESM9_ESM.zip › EMBOJ-2025-120713R_SourceDataForExpandedView/EMBOJ-2025-120713R_SourceDataForFigureEV5/FIG EV5D/FIG EV5D statistical results.xlsx]

## Sheet: original data
	Ligand concentration [M]	PDS5B-Wapl			PDS5B-Wapl+Sororin-12A			PDS5B-Wapl+Sororin-12A+RSMC
	X	Y1	Y2	Y3	Y1	Y2	Y3	Y1	Y2	Y3
	0.000111964	0.96857	0.95176	0.963203	0.870976	0.760118	0.779246	0.780883	0.756938	0.778308
	6e-05	0.942892	0.913574	0.933442	0.783405	0.629339	0.65415	0.656304	0.62528	0.652917
	3e-05	0.891914	0.840848	0.875146	0.643875	0.459114	0.48601	0.488392	0.454806	0.48465
	1.5e-05	0.804801	0.725277	0.777891	0.474714	0.297926	0.320978	0.32306	0.294308	0.319793
	7.5e-06	0.673123	0.568766	0.636286	0.311166	0.175022	0.191151	0.192629	0.17253	0.190311
	3.75e-06	0.506957	0.397179	0.466287	0.184215	0.095898	0.105668	0.106572	0.094404	0.105155
	1.875e-06	0.339237	0.247653	0.303785	0.101438	0.050362	0.055779	0.056283	0.049539	0.055493
	9.375e-07	0.204086	0.141258	0.178968	0.053425	0.025831	0.028689	0.028955	0.025398	0.028537
	4.6875e-07	0.113564	0.075973	0.098228	0.027444	0.013084	0.014553	0.01469	0.012862	0.014475
	2.34375e-07	0.060176	0.039479	0.051635	0.013913	0.006585	0.00733	0.007399	0.006473	0.00729
	5.85937e-08	0.015749	0.010169	0.013425	0.003515	0.001654	0.001843	0.00186	0.001626	0.001833
	2.92969e-08	0.007937	0.005111	0.006758	0.00176	0.000828	0.000922	0.000931	0.000814	0.000917
	1.46484e-08	0.003984	0.002562	0.00339	0.000881	0.000414	0.000461	0.000466	0.000407	0.000459
	7.32422e-09	0.001996	0.001283	0.001698	0.000441	0.000207	0.000231	0.000233	0.000204	0.000229
	3.66211e-09	0.000999	0.000642	0.00085	0.00022	0.000104	0.000115	0.000116	0.000102	0.000115
