# Supplementary material for: S-phase PARylation of microprotein RSMC enhances the function of Sororin in sister chromatid cohesion
Source: EMBO J. 2025 Nov 19;45(1):278–309. doi: 10.1038/s44318-025-00641-8 (PMC12759081; doi:10.1038/s44318-025-00641-8)
Supplement: Supplementary file 9 — Figure EV1-5 Source Data [file 44318_2025_641_MOESM9_ESM.zip › EMBOJ-2025-120713R_SourceDataForExpandedView/EMBOJ-2025-120713R_SourceDataForFigureEV5/FIG EV5E/FIG EV5E statistical results.xlsx]

## Sheet: Original data
		PDS5B-Wapl	PDS5B-Wapl+Sororin-12A	PDS5B-Wapl+Sororin-12A+RSMC
Kd [μM]	EXP1	3.63228	16.5822	31.4107
	EXP2	5.67351	35.327	35.9458
	EXP3	4.27624	31.7118	31.8849

## Sheet: Ordinary One-way ANOVA results
ANOVA summary
F	19.6
P value	0.0023
P value summary	**
Significant diff. among means (P < 0.05)?	Yes
R squared	0.8672
Brown-Forsythe test
F (DFn, DFd)	1.197 (2, 6)
P value	0.3653
P value summary	ns
Are SDs significantly different (P < 0.05)?	No
Bartlett's test
Bartlett's statistic (corrected)
P value
P value summary
Are SDs significantly different (P < 0.05)?
ANOVA table	SS	DF	MS	F (DFn, DFd)	P value
Treatment (between columns)	1387	2	693.7	F (2, 6) = 19.60	P=0.0023
Residual (within columns)	212.4	6	35.4
Total	1600	8
Data summary
Number of treatments (columns)	3
Number of values (total)	9

## Sheet: Multiple comparisons
Number of families	1
Number of comparisons per family	3
Alpha	0.05
Tukey's multiple comparisons test	Mean Diff.	95.00% CI of diff.	Significant?	Summary	Adjusted P Value
PDS5B-Wapl vs. PDS5B-Wapl+Sororin-12A	-23.35	-38.25 to -8.441	Yes	**	0.0071	A-B
PDS5B-Wapl vs. PDS5B-Wapl+Sororin-12A+RSMC	-28.55	-43.46 to -13.65	Yes	**	0.0026	A-C
PDS5B-Wapl+Sororin-12A vs. PDS5B-Wapl+Sororin-12A+RSMC	-5.207	-20.11 to 9.698	No	ns	0.5637	B-C
Test details	Mean 1	Mean 2	Mean Diff.	SE of diff.	n1	n2	q	DF
PDS5B-Wapl vs. PDS5B-Wapl+Sororin-12A	4.527	27.87	-23.35	4.858	3	3	6.797	6
PDS5B-Wapl vs. PDS5B-Wapl+Sororin-12A+RSMC	4.527	33.08	-28.55	4.858	3	3	8.312	6
PDS5B-Wapl+Sororin-12A vs. PDS5B-Wapl+Sororin-12A+RSMC	27.87	33.08	-5.207	4.858	3	3	1.516	6
